# Supplementary material for: Blood transcriptomics reveal the evolution and resolution of the immune response in tuberculosis
Source: J Exp Med. 2021 Sep 7;218(10):e20210915. doi: 10.1084/jem.20210915 (PMC8493863; doi:10.1084/jem.20210915)
Supplement: Data S1 — shows DEG lists with Metacore enrichment for incipient TB, subclinical TB, and clinical TB shown in Fig. 2 B. [file JEM_20210915_DataS1.xlsx]

## Sheet: Summary
	Summary
	There are six worksheets in this Excel file.
	Worksheet title	Description
	FULL_Incipient vs Ctrl	This contain "ALL" genes - column I contains the adjusted p value, while column F contains the logFC. Genes that are statistically signficant with have a value in Column I < 0.05. Genes that are NOT statistically significant with have a value of > 0.05
	FULL_Subclinical vs Ctrl	This contain "ALL" genes - column I contains the adjusted p value, while column F contains the logFC. Genes that are statistically signficant with have a value in Column I < 0.05. Genes that are NOT statistically significant with have a value of > 0.05
	FULL_ClinicalTB vs Ctrl	This contain "ALL" genes - column I contains the adjusted p value, while column F contains the logFC. Genes that are statistically signficant with have a value in Column I < 0.05. Genes that are NOT statistically significant with have a value of > 0.05
NEW	FILT_NNC_Incipient vs Ctrl	This contains only genes that are statistically significant (adj.p.val < 0.05) AND logFC > 1. A logFC of 1 means it has an fold change of 2. There are 47genes in this list. This list is the same as FILT_Incipient_vs_Ctrl, however only protein coding genes/TCR/IG genes are shown . all other gene types have been removed. The genes are ranked based on decreasing logFC. TOP 30 genes were taken forwar…	NEW
NEW	FILT_NNC_Subclinical vs Ctrl	This contains only genes that are statistically significant (adj.p.val < 0.05) AND logFC > 1. A logFC of 1 means it has an fold change of 2. There are 233 genes in this list. This list is the same as FILT_subclincallTB_vs_Ctrl, however only protein coding genes/TCR/IG genes are shown.all other gene types have been removed. The genes are ranked based on decreasing logFC.TOP 30 genes were taken for…	NEW
NEW	FILT_NNC_ClinicalTB vs Ctrl	This contains only genes that are statistically significant (adj.p.val < 0.05) AND logFC > 1. A logFC of 1 means it has an fold change of 2. There are 311genes in this list. This list is the same as FILT_ClinicalTB_vs_Ctrl, however only protein coding genes/TCR/IG genes are shown. all other gene types have been removed. The genes are ranked based on decreasing logFC. TOP 30 genes were taken forwa…	NEW
	FILT(ered)_Incipient vs Ctrl	This contains only genes that are statistically significant (adj.p.val < 0.05) AND logFC > 1. A logFC of 1 means it has an fold change of 2. There are 94 genes in this list. This matches the volcano plot.
	FILT(ered)_Subclinical vs Ctrl	This contains only genes that are statistically significant (adj.p.val < 0.05) AND logFC > 1. A logFC of 1 means it has an fold change of 2. There are 483 genes in this list. This matches the volcano plot.
	FILT(ered)_ClinicalTB vs Ctrl	This contains only genes that are statistically significant (adj.p.val < 0.05) AND logFC > 1. A logFC of 1 means it has an fold change of 2. There are 572 genes in this list.This matches the volcano plot.
	DOWN_Incipient vs Ctrl	This contains only genes that are statistically significant (adj.p.val < 0.05) AND logFC < -1. A logFC of -1 means it has an fold change of -2. There are 48 genes in this list. This matches the volcano plot.
	DOWN_Subclinical vs Ctrl	This contains only genes that are statistically significant (adj.p.val < 0.05) AND logFC < -1. A logFC of -1 means it has an fold change of -2. There are 81 genes in this list. This matches the volcano plot.
	DOWN_ClinicalTB vs Ctrl	This contains only genes that are statistically significant (adj.p.val < 0.05) AND logFC < -1. A logFC of -1 means it has an fold change of -2. There are 136 genes in this list. This matches the volcano plot.
	NOTE : if I use a fold change of 1.5 (logFC of greater than 0.5849), then this will change the number of genes in "Incipinet vs Ctrl" AND "Subclinical vs Ctrl".
	IF we use a threshold of FC change of 1.5 (logFC of 0.5849), then this will increase the number of genes in "Incipient vs Ctrl" AND "Subclinical vs Ctrl".
	Considering we want to "reduce" the genes, it doesn’t sound like a good plan to reduce the FC threshold to 1.5 from 2.

## Sheet: FILT_NNC_Incipient_vs_Ctrl (47)
Symbol	ID	Symbol	Name	type	baseMean	log2FoldChange	lfcSE	stat	pvalue	padj
MTRNR2L10	ENSG00000256045	MTRNR2L10	MT-RNR2 like 10 [Source:HGNC Symbol;Acc:HGNC:37167]	protein_coding	19.9077	7.32613	1.42197	5.15211	2.57569e-07	0.000618351
C1QC	ENSG00000159189	C1QC	complement C1q C chain [Source:HGNC Symbol;Acc:HGNC:1245]	protein_coding	76.5702	3.27226	0.59626	5.48798	4.0656e-08	0.000243418
C1QB	ENSG00000173369	C1QB	complement C1q B chain [Source:HGNC Symbol;Acc:HGNC:1242]	protein_coding	289.488	2.95547	0.538989	5.48335	4.17335e-08	0.000243418
CCL2	ENSG00000108691	CCL2	C-C motif chemokine ligand 2 [Source:HGNC Symbol;Acc:HGNC:10618]	protein_coding	13.7726	2.90232	0.576027	5.03852	4.69155e-07	0.000746297
HESX1	ENSG00000163666	HESX1	HESX homeobox 1 [Source:HGNC Symbol;Acc:HGNC:4877]	protein_coding	7.81268	2.47435	0.533483	4.6381	3.51622e-06	0.00256361
PCGF2	ENSG00000277258	PCGF2	polycomb group ring finger 2 [Source:HGNC Symbol;Acc:HGNC:12929]	protein_coding	15.3601	2.42862	0.519741	4.67274	2.97203e-06	0.00249051
SERPING1	ENSG00000149131	SERPING1	serpin family G member 1 [Source:HGNC Symbol;Acc:HGNC:1228]	protein_coding	2352.88	2.33143	0.459395	5.07501	3.87475e-07	0.000678004
LCN8	ENSG00000204001	LCN8	lipocalin 8 [Source:HGNC Symbol;Acc:HGNC:27038]	protein_coding	34.7974	2.24219	0.673727	3.32805	0.00087457	0.0400902
SEMA6B	ENSG00000167680	SEMA6B	semaphorin 6B [Source:HGNC Symbol;Acc:HGNC:10739]	protein_coding	90.2378	2.21665	0.535612	4.13853	3.49538e-05	0.00861631
SIGLEC1	ENSG00000088827	SIGLEC1	sialic acid binding Ig like lectin 1 [Source:HGNC Symbol;Acc:HGNC:11127]	protein_coding	1059.46	2.15543	0.584025	3.69064	0.000223686	0.0211571
C1QA	ENSG00000173372	C1QA	complement C1q A chain [Source:HGNC Symbol;Acc:HGNC:1241]	protein_coding	419.381	2.05066	0.472168	4.34308	1.405e-05	0.00527349
ISG15	ENSG00000187608	ISG15	ISG15 ubiquitin like modifier [Source:HGNC Symbol;Acc:HGNC:4053]	protein_coding	4543.42	2.04522	0.49351	4.14423	3.40959e-05	0.00861631
AHRR	ENSG00000063438	AHRR	aryl-hydrocarbon receptor repressor [Source:HGNC Symbol;Acc:HGNC:346]	protein_coding	36.514	1.98746	0.555039	3.58076	0.0003426	0.0271831
NEIL3	ENSG00000109674	NEIL3	nei like DNA glycosylase 3 [Source:HGNC Symbol;Acc:HGNC:24573]	protein_coding	17.5332	1.75373	0.365529	4.7978	1.60416e-06	0.00175435
FBXO39	ENSG00000177294	FBXO39	F-box protein 39 [Source:HGNC Symbol;Acc:HGNC:28565]	protein_coding	5.15444	1.7477	0.460873	3.79214	0.000149353	0.0182753
AXL	ENSG00000167601	AXL	AXL receptor tyrosine kinase [Source:HGNC Symbol;Acc:HGNC:905]	protein_coding	12.7299	1.69915	0.457381	3.71495	0.000203243	0.0201601
C2	ENSG00000166278	C2	complement C2 [Source:HGNC Symbol;Acc:HGNC:1248]	protein_coding	69.9499	1.68317	0.425526	3.95549	7.63774e-05	0.012696
IFI6	ENSG00000126709	IFI6	interferon alpha inducible protein 6 [Source:HGNC Symbol;Acc:HGNC:4054]	protein_coding	5409.56	1.63845	0.438119	3.73974	0.000184213	0.0196987
LGALS2	ENSG00000100079	LGALS2	galectin 2 [Source:HGNC Symbol;Acc:HGNC:6562]	protein_coding	915.519	1.60634	0.379257	4.23549	2.28054e-05	0.00725544
IFITM3	ENSG00000142089	IFITM3	interferon induced transmembrane protein 3 [Source:HGNC Symbol;Acc:HGNC:5414]	protein_coding	18238.5	1.59688	0.437001	3.65418	0.000258	0.0233911
RUFY4	ENSG00000188282	RUFY4	RUN and FYVE domain containing 4 [Source:HGNC Symbol;Acc:HGNC:24804]	protein_coding	122.017	1.54752	0.314188	4.92547	8.41589e-07	0.00122718
ETV7	ENSG00000010030	ETV7	ETS variant 7 [Source:HGNC Symbol;Acc:HGNC:18160]	protein_coding	327.93	1.54108	0.411071	3.74893	0.00017759	0.0196987
TCN2	ENSG00000185339	TCN2	transcobalamin 2 [Source:HGNC Symbol;Acc:HGNC:11653]	protein_coding	291.029	1.52896	0.33633	4.54602	5.46691e-06	0.00329235
LGALS3BP	ENSG00000108679	LGALS3BP	galectin 3 binding protein [Source:HGNC Symbol;Acc:HGNC:6564]	protein_coding	1121.83	1.50354	0.340599	4.41439	1.01295e-05	0.00454478
EXOC3L1	ENSG00000179044	EXOC3L1	exocyst complex component 3 like 1 [Source:HGNC Symbol;Acc:HGNC:27540]	protein_coding	145.454	1.48247	0.415578	3.56723	0.000360769	0.0279411
COL23A1	ENSG00000050767	COL23A1	collagen type XXIII alpha 1 chain [Source:HGNC Symbol;Acc:HGNC:22990]	protein_coding	6.14977	1.42257	0.383629	3.7082	0.000208741	0.0201601
MT2A	ENSG00000125148	MT2A	metallothionein 2A [Source:HGNC Symbol;Acc:HGNC:7406]	protein_coding	971.981	1.41635	0.346431	4.08841	4.34334e-05	0.00974357
BATF2	ENSG00000168062	BATF2	basic leucine zipper ATF-like transcription factor 2 [Source:HGNC Symbol;Acc:HGNC:25163]	protein_coding	723.559	1.40409	0.429172	3.27161	0.00106936	0.0421434
CXCL10	ENSG00000169245	CXCL10	C-X-C motif chemokine ligand 10 [Source:HGNC Symbol;Acc:HGNC:10637]	protein_coding	37.4001	1.36337	0.409692	3.32778	0.000875406	0.0400902
SCT	ENSG00000070031	SCT	secretin [Source:HGNC Symbol;Acc:HGNC:10607]	protein_coding	9.91896	1.33883	0.40018	3.34557	0.000821126	0.0390265
MSR1	ENSG00000038945	MSR1	macrophage scavenger receptor 1 [Source:HGNC Symbol;Acc:HGNC:7376]	protein_coding	83.8753	1.31469	0.376212	3.49455	0.000474869	0.0308894
SDC3	ENSG00000162512	SDC3	syndecan 3 [Source:HGNC Symbol;Acc:HGNC:10660]	protein_coding	116.627	1.25924	0.322234	3.90784	9.3125e-05	0.0139683
P2RY6	ENSG00000171631	P2RY6	pyrimidinergic receptor P2Y6 [Source:HGNC Symbol;Acc:HGNC:8543]	protein_coding	47.3448	1.2178	0.303115	4.01761	5.87924e-05	0.011559
PHLDA3	ENSG00000174307	PHLDA3	pleckstrin homology like domain family A member 3 [Source:HGNC Symbol;Acc:HGNC:8934]	protein_coding	14.5236	1.20573	0.299039	4.03204	5.52956e-05	0.0112507
EPHB2	ENSG00000133216	EPHB2	EPH receptor B2 [Source:HGNC Symbol;Acc:HGNC:3393]	protein_coding	74.8855	1.20475	0.32233	3.73765	0.000185751	0.0196987
IGSF9B	ENSG00000080854	IGSF9B	immunoglobulin superfamily member 9B [Source:HGNC Symbol;Acc:HGNC:32326]	protein_coding	52.368	1.20137	0.258836	4.64142	3.46021e-06	0.00256361
HIST1H2AE	ENSG00000277075	HIST1H2AE	histone cluster 1 H2A family member e [Source:HGNC Symbol;Acc:HGNC:4724]	protein_coding	65.2686	1.18976	0.296913	4.00709	6.1472e-05	0.0116471
TIMM10	ENSG00000134809	TIMM10	translocase of inner mitochondrial membrane 10 [Source:HGNC Symbol;Acc:HGNC:11814]	protein_coding	474.835	1.18628	0.332927	3.56318	0.000366387	0.0279654
PNMA5	ENSG00000198883	PNMA5	PNMA family member 5 [Source:HGNC Symbol;Acc:HGNC:18743]	protein_coding	9.92871	1.14815	0.330546	3.4735	0.000513725	0.0322192
MMP19	ENSG00000123342	MMP19	matrix metallopeptidase 19 [Source:HGNC Symbol;Acc:HGNC:7165]	protein_coding	16.0276	1.09135	0.275517	3.96109	7.46099e-05	0.012696
UPK3A	ENSG00000100373	UPK3A	uroplakin 3A [Source:HGNC Symbol;Acc:HGNC:12580]	protein_coding	42.9258	1.07646	0.287807	3.7402	0.000183871	0.0196987
IRF7	ENSG00000185507	IRF7	interferon regulatory factor 7 [Source:HGNC Symbol;Acc:HGNC:6122]	protein_coding	4608.11	1.07326	0.307691	3.48812	0.000486437	0.0311783
MARCO	ENSG00000019169	MARCO	macrophage receptor with collagenous structure [Source:HGNC Symbol;Acc:HGNC:6895]	protein_coding	204.114	1.06408	0.328899	3.23527	0.00121527	0.0443943
DOC2A	ENSG00000149927	DOC2A	double C2 domain alpha [Source:HGNC Symbol;Acc:HGNC:2985]	protein_coding	8.78643	1.03168	0.310278	3.32502	0.000884131	0.0400902
MRPL23	ENSG00000214026	MRPL23	mitochondrial ribosomal protein L23 [Source:HGNC Symbol;Acc:HGNC:10322]	protein_coding	171.859	1.02092	0.309461	3.29901	0.000970249	0.0406324
SAMD4A	ENSG00000020577	SAMD4A	sterile alpha motif domain containing 4A [Source:HGNC Symbol;Acc:HGNC:23023]	protein_coding	103.077	1.01363	0.278644	3.63773	0.000275047	0.024555
POU5F2	ENSG00000248483	POU5F2	POU domain class 5, transcription factor 2 [Source:HGNC Symbol;Acc:HGNC:26367]	protein_coding	22.8101	1.00774	0.304834	3.30587	0.000946824	0.0406324

## Sheet: FILT_NNC_Subclin_vs_Ctrl (233)
Symbol	ID	Symbol	Name	type	baseMean	log2FoldChange	lfcSE	stat	pvalue	padj
MSLN	ENSG00000102854	MSLN	mesothelin [Source:HGNC Symbol;Acc:HGNC:7371]	protein_coding	13.9291	4.67574	0.786166	5.94753	2.72222e-09	2.47303e-06
CCDC144A	ENSG00000170160	CCDC144A	coiled-coil domain containing 144A [Source:HGNC Symbol;Acc:HGNC:29072]	protein_coding	6.0287	3.79127	1.10708	3.42456	0.000615805	0.0164137
SPACA3	ENSG00000141316	SPACA3	sperm acrosome associated 3 [Source:HGNC Symbol;Acc:HGNC:16260]	protein_coding	2.11324	3.7588	0.917525	4.09667	4.19136e-05	0.00266661
HIST1H4A	ENSG00000278637	HIST1H4A	histone cluster 1 H4 family member a [Source:HGNC Symbol;Acc:HGNC:4781]	protein_coding	1.81061	3.69516	1.05344	3.50771	0.00045198	0.0134441
HIST1H1B	ENSG00000184357	HIST1H1B	histone cluster 1 H1 family member b [Source:HGNC Symbol;Acc:HGNC:4719]	protein_coding	4.78979	3.59604	0.718492	5.00499	5.58664e-07	0.000149001
HIST1H4F	ENSG00000274618	HIST1H4F	histone cluster 1 H4 family member f [Source:HGNC Symbol;Acc:HGNC:4783]	protein_coding	2.50471	3.3764	0.750664	4.49789	6.86323e-06	0.000763464
NXPH3	ENSG00000182575	NXPH3	neurexophilin 3 [Source:HGNC Symbol;Acc:HGNC:8077]	protein_coding	1.3964	3.32419	1.05538	3.14977	0.00163399	0.0302426
HIST1H4B	ENSG00000278705	HIST1H4B	histone cluster 1 H4 family member b [Source:HGNC Symbol;Acc:HGNC:4789]	protein_coding	4.29808	3.23561	0.698944	4.62928	3.6694e-06	0.000496919
ZBED6	ENSG00000257315	ZBED6	zinc finger BED-type containing 6 [Source:HGNC Symbol;Acc:HGNC:33273]	protein_coding	4.44038	3.2267	0.621045	5.1956	2.04058e-07	7.29358e-05
HSPA12B	ENSG00000132622	HSPA12B	heat shock protein family A (Hsp70) member 12B [Source:HGNC Symbol;Acc:HGNC:16193]	protein_coding	1.95842	3.06887	0.873301	3.5141	0.000441247	0.0132591
TRAJ4	ENSG00000211885	TRAJ4	T cell receptor alpha joining 4 [Source:HGNC Symbol;Acc:HGNC:12070]	TR_J_gene	3.49573	3.05788	0.683805	4.47186	7.75425e-06	0.000824712
ETV7	ENSG00000010030	ETV7	ETS variant 7 [Source:HGNC Symbol;Acc:HGNC:18160]	protein_coding	327.93	3.01746	0.410451	7.35156	1.95903e-13	1.42376e-09
TAS2R3	ENSG00000127362	TAS2R3	taste 2 receptor member 3 [Source:HGNC Symbol;Acc:HGNC:14910]	protein_coding	2.86183	3.01401	0.662063	4.55245	5.30247e-06	0.000622154
HTRA1	ENSG00000166033	HTRA1	HtrA serine peptidase 1 [Source:HGNC Symbol;Acc:HGNC:9476]	protein_coding	37.9923	3.00545	0.437512	6.86941	6.44691e-12	2.00803e-08
BATF2	ENSG00000168062	BATF2	basic leucine zipper ATF-like transcription factor 2 [Source:HGNC Symbol;Acc:HGNC:25163]	protein_coding	723.559	2.9358	0.428859	6.84561	7.61503e-12	2.07538e-08
SERPING1	ENSG00000149131	SERPING1	serpin family G member 1 [Source:HGNC Symbol;Acc:HGNC:1228]	protein_coding	2352.88	2.91073	0.459399	6.33595	2.3589e-10	3.67365e-07
GALNT4	ENSG00000257594	GALNT4	polypeptide N-acetylgalactosaminyltransferase 4 [Source:HGNC Symbol;Acc:HGNC:4126]	protein_coding	1.96552	2.87932	0.860741	3.34516	0.000822345	0.0198401
HIST2H2AB	ENSG00000184270	HIST2H2AB	histone cluster 2 H2A family member b [Source:HGNC Symbol;Acc:HGNC:20508]	protein_coding	2.00756	2.8499	0.808476	3.52503	0.000423437	0.0129484
HIST1H1D	ENSG00000124575	HIST1H1D	histone cluster 1 H1 family member d [Source:HGNC Symbol;Acc:HGNC:4717]	protein_coding	16.6635	2.83218	0.511763	5.53416	3.12718e-08	1.66297e-05
HIST1H1E	ENSG00000168298	HIST1H1E	histone cluster 1 H1 family member e [Source:HGNC Symbol;Acc:HGNC:4718]	protein_coding	39.7374	2.82604	0.409865	6.89504	5.38478e-12	2.00803e-08
GBP6	ENSG00000183347	GBP6	guanylate binding protein family member 6 [Source:HGNC Symbol;Acc:HGNC:25395]	protein_coding	33.1586	2.80662	0.426058	6.58742	4.47529e-11	8.87044e-08
HIST1H3C	ENSG00000278272	HIST1H3C	H3 clustered histone 3	protein_coding	1.79176	2.74846	0.758614	3.62301	0.000291196	0.00990293
SLC2A14	ENSG00000173262	SLC2A14	solute carrier family 2 member 14 [Source:HGNC Symbol;Acc:HGNC:18301]	protein_coding	15.0712	2.73615	0.662646	4.12914	3.64127e-05	0.00239128
TICAM2	ENSG00000243414	TICAM2	toll like receptor adaptor molecule 2 [Source:HGNC Symbol;Acc:HGNC:21354]	protein_coding	3.36885	2.54653	0.505849	5.03418	4.79893e-07	0.000130789
GBP5	ENSG00000154451	GBP5	guanylate binding protein 5 [Source:HGNC Symbol;Acc:HGNC:19895]	protein_coding	6568.61	2.45853	0.327756	7.5011	6.3285e-14	6.89901e-10
C1QC	ENSG00000159189	C1QC	complement C1q C chain [Source:HGNC Symbol;Acc:HGNC:1245]	protein_coding	76.5702	2.41396	0.599882	4.02405	5.72057e-05	0.00323123
TAS2R60	ENSG00000185899	TAS2R60	taste 2 receptor member 60 [Source:HGNC Symbol;Acc:HGNC:20639]	protein_coding	2.77986	2.3965	0.708957	3.38032	0.000724009	0.0183133
ANKRD22	ENSG00000152766	ANKRD22	ankyrin repeat domain 22 [Source:HGNC Symbol;Acc:HGNC:28321]	protein_coding	250.772	2.37071	0.468921	5.05567	4.28872e-07	0.000121438
CH17-296N19.1	ENSG00000283378	CH17-296N19.1	contactin associated protein like 3C [Source:HGNC Symbol;Acc:HGNC:53878]	protein_coding	4.24054	2.36961	0.664487	3.56608	0.000362361	0.0116005
HIST1H4C	ENSG00000197061	HIST1H4C	histone cluster 1 H4 family member c [Source:HGNC Symbol;Acc:HGNC:4787]	protein_coding	3.9544	2.32035	0.623019	3.72436	0.000195811	0.00761009
C1QB	ENSG00000173369	C1QB	complement C1q B chain [Source:HGNC Symbol;Acc:HGNC:1242]	protein_coding	289.488	2.29528	0.539889	4.2514	2.12439e-05	0.00169663
IFI27	ENSG00000165949	IFI27	interferon alpha inducible protein 27 [Source:HGNC Symbol;Acc:HGNC:5397]	protein_coding	218.59	2.29339	0.588142	3.89938	9.64403e-05	0.00465951
CDC42EP2	ENSG00000149798	CDC42EP2	CDC42 effector protein 2 [Source:HGNC Symbol;Acc:HGNC:16263]	protein_coding	3.63156	2.22725	0.595189	3.74209	0.000182498	0.00732782
PDCD1LG2	ENSG00000197646	PDCD1LG2	programmed cell death 1 ligand 2 [Source:HGNC Symbol;Acc:HGNC:18731]	protein_coding	42.6171	2.17934	0.526766	4.13722	3.51544e-05	0.00233405
CD274	ENSG00000120217	CD274	CD274 molecule [Source:HGNC Symbol;Acc:HGNC:17635]	protein_coding	507.92	2.15925	0.360521	5.98923	2.10834e-09	2.18896e-06
2004-09-01	ENSG00000108387	SEPT4	septin 4 [Source:HGNC Symbol;Acc:HGNC:9165]	protein_coding	220.998	2.14807	0.463595	4.6335	3.59539e-06	0.00049302
SCO2	ENSG00000130489	SCO2	SCO2 cytochrome c oxidase assembly protein	protein_coding	128.967	2.1132	0.374592	5.64135	1.68726e-08	1.08198e-05
GBP1	ENSG00000117228	GBP1	guanylate binding protein 1 [Source:HGNC Symbol;Acc:HGNC:4182]	protein_coding	2722.77	2.08752	0.303526	6.87758	6.08795e-12	2.00803e-08
FCGR1A	ENSG00000150337	FCGR1A	Fc fragment of IgG receptor Ia [Source:HGNC Symbol;Acc:HGNC:3613]	protein_coding	1863.73	2.08042	0.36645	5.67722	1.36901e-08	9.04503e-06
CD177	ENSG00000204936	CD177	CD177 molecule [Source:HGNC Symbol;Acc:HGNC:30072]	protein_coding	306.965	2.07989	0.630188	3.30043	0.00096536	0.0219785
ISG15	ENSG00000187608	ISG15	ISG15 ubiquitin like modifier [Source:HGNC Symbol;Acc:HGNC:4053]	protein_coding	4543.42	2.0601	0.49353	4.17422	2.99011e-05	0.00207622
IGLC7	ENSG00000211685	IGLC7	immunoglobulin lambda constant 7 [Source:HGNC Symbol;Acc:HGNC:5861]	IG_C_gene	65.5856	2.04861	0.574427	3.56636	0.000361975	0.0116005
EXOC3L1	ENSG00000179044	EXOC3L1	exocyst complex component 3 like 1 [Source:HGNC Symbol;Acc:HGNC:27540]	protein_coding	145.454	2.03313	0.415662	4.8913	1.00172e-06	0.000203696
NRN1	ENSG00000124785	NRN1	neuritin 1 [Source:HGNC Symbol;Acc:HGNC:17972]	protein_coding	39.2546	2.02572	0.431728	4.69213	2.70374e-06	0.00040655
IGHA2	ENSG00000211890	IGHA2	immunoglobulin heavy constant alpha 2 (A2m marker) [Source:HGNC Symbol;Acc:HGNC:5479]	IG_C_gene	3632.29	2.01803	0.424092	4.75847	1.9507e-06	0.000317396
AL354822.1	ENSG00000278384	AL354822.1	AL354822.1	protein_coding	10.245	2.01345	0.656104	3.06879	0.00214925	0.0360462
HIST1H3B	ENSG00000274267	HIST1H3B	Histone cluster 1 H3 family member b	protein_coding	5.44858	2.01084	0.499569	4.02515	5.69386e-05	0.0032245
APOL4	ENSG00000100336	APOL4	apolipoprotein L4 [Source:HGNC Symbol;Acc:HGNC:14867]	protein_coding	44.213	2.00085	0.455306	4.39452	1.11019e-05	0.00102299
IGHA1	ENSG00000211895	IGHA1	immunoglobulin heavy constant alpha 1 [Source:HGNC Symbol;Acc:HGNC:5478]	IG_C_gene	14718.9	1.98882	0.407765	4.87738	1.07503e-06	0.000213081
NA	ENSG00000285976	NA	novel protein	protein_coding	3.05179	1.97944	0.517084	3.82808	0.000129145	0.00567692
SH2D4A	ENSG00000104611	SH2D4A	SH2 domain containing 4A [Source:HGNC Symbol;Acc:HGNC:26102]	protein_coding	3.65841	1.97233	0.507035	3.88994	0.000100271	0.00476297
SPC25	ENSG00000152253	SPC25	SPC25 component of NDC80 kinetochore complex [Source:HGNC Symbol;Acc:HGNC:24031]	protein_coding	5.60281	1.97165	0.441403	4.46678	7.94068e-06	0.000832359
CARD17	ENSG00000255221	CARD17	caspase recruitment domain family member 17 [Source:HGNC Symbol;Acc:HGNC:33827]	protein_coding	68.1951	1.94908	0.436103	4.46931	7.84717e-06	0.000830543
OAS3	ENSG00000111331	OAS3	2'-5'-oligoadenylate synthetase 3 [Source:HGNC Symbol;Acc:HGNC:8088]	protein_coding	2426.02	1.9427	0.494052	3.93217	8.41836e-05	0.00423893
FAM160A1	ENSG00000164142	FAM160A1	family with sequence similarity 160 member A1 [Source:HGNC Symbol;Acc:HGNC:34237]	protein_coding	4.63534	1.92546	0.602774	3.19434	0.00140151	0.0274782
SMIM1	ENSG00000235169	SMIM1	small integral membrane protein 1 (Vel blood group) [Source:HGNC Symbol;Acc:HGNC:44204]	protein_coding	202.746	1.89729	0.512386	3.70286	0.000213179	0.0081116
AOC1	ENSG00000002726	AOC1	amine oxidase copper containing 1 [Source:HGNC Symbol;Acc:HGNC:80]	protein_coding	102.764	1.88849	0.614257	3.07443	0.00210905	0.0356785
P2RY14	ENSG00000174944	P2RY14	purinergic receptor P2Y14 [Source:HGNC Symbol;Acc:HGNC:16442]	protein_coding	294.646	1.87537	0.339509	5.52377	3.31802e-08	1.72245e-05
IFI6	ENSG00000126709	IFI6	interferon alpha inducible protein 6 [Source:HGNC Symbol;Acc:HGNC:4054]	protein_coding	5409.56	1.87142	0.438131	4.27136	1.94283e-05	0.0015865
RSAD2	ENSG00000134321	RSAD2	radical S-adenosyl methionine domain containing 2 [Source:HGNC Symbol;Acc:HGNC:30908]	protein_coding	2104.17	1.85908	0.614313	3.02628	0.00247584	0.0390034
FAM20A	ENSG00000108950	FAM20A	FAM20A golgi associated secretory pathway pseudokinase [Source:HGNC Symbol;Acc:HGNC:23015]	protein_coding	51.8968	1.85664	0.494785	3.75242	0.000175135	0.00705816
FAM26F	ENSG00000188820	FAM26F	calcium homeostasis modulator family member 6 [Source:HGNC Symbol;Acc:HGNC:33391]	protein_coding	90.6252	1.82991	0.395511	4.6267	3.71536e-06	0.000500037
TRIM34	ENSG00000258659	TRIM34	tripartite motif containing 34 [Source:HGNC Symbol;Acc:HGNC:10063]	protein_coding	1.66068	1.81231	0.590423	3.06951	0.00214409	0.036015
RAB39A	ENSG00000179331	RAB39A	RAB39A, member RAS oncogene family [Source:HGNC Symbol;Acc:HGNC:16521]	protein_coding	5.75105	1.78234	0.43414	4.10544	4.03543e-05	0.00260715
EPSTI1	ENSG00000133106	EPSTI1	epithelial stromal interaction 1 [Source:HGNC Symbol;Acc:HGNC:16465]	protein_coding	1538.49	1.77939	0.41684	4.26876	1.9656e-05	0.00159911
TAS2R31	ENSG00000256436	TAS2R31	taste 2 receptor member 31 [Source:HGNC Symbol;Acc:HGNC:19113]	protein_coding	2.38959	1.75035	0.53343	3.2813	0.0010333	0.0229186
IFIT3	ENSG00000119917	IFIT3	interferon induced protein with tetratricopeptide repeats 3 [Source:HGNC Symbol;Acc:HGNC:5411]	protein_coding	5476.55	1.74328	0.435453	4.00338	6.2444e-05	0.0034122
ATF3	ENSG00000162772	ATF3	activating transcription factor 3 [Source:HGNC Symbol;Acc:HGNC:785]	protein_coding	81.6318	1.743	0.387361	4.49967	6.80586e-06	0.000760965
IFITM3	ENSG00000142089	IFITM3	interferon induced transmembrane protein 3 [Source:HGNC Symbol;Acc:HGNC:5414]	protein_coding	18238.5	1.74203	0.437006	3.98629	6.71146e-05	0.00357876
TJP2	ENSG00000119139	TJP2	tight junction protein 2 [Source:HGNC Symbol;Acc:HGNC:11828]	protein_coding	5.7832	1.72487	0.452887	3.80862	0.000139746	0.00602149
DMC1	ENSG00000100206	DMC1	DNA meiotic recombinase 1 [Source:HGNC Symbol;Acc:HGNC:2927]	protein_coding	2.02132	1.72099	0.57556	2.99011	0.00278881	0.041963
TRAJ26	ENSG00000211863	TRAJ26	T cell receptor alpha joining 26 [Source:HGNC Symbol;Acc:HGNC:12055]	TR_J_gene	3.01025	1.7201	0.586759	2.93152	0.00337306	0.047203
HIST2H2AC	ENSG00000184260	HIST2H2AC	histone cluster 2 H2A family member c [Source:HGNC Symbol;Acc:HGNC:4738]	protein_coding	24.1888	1.70851	0.335893	5.08646	3.64812e-07	0.000106053
CMPK2	ENSG00000134326	CMPK2	cytidine/uridine monophosphate kinase 2 [Source:HGNC Symbol;Acc:HGNC:27015]	protein_coding	577.555	1.70836	0.479104	3.56574	0.00036283	0.0116005
BIRC5	ENSG00000089685	BIRC5	baculoviral IAP repeat containing 5 [Source:HGNC Symbol;Acc:HGNC:593]	protein_coding	38.6716	1.6904	0.346301	4.88131	1.05383e-06	0.000210794
CACNA1E	ENSG00000198216	CACNA1E	calcium voltage-gated channel subunit alpha1 E [Source:HGNC Symbol;Acc:HGNC:1392]	protein_coding	199.061	1.65786	0.305048	5.43475	5.48722e-08	2.65862e-05
RP11-96L14.7	ENSG00000236782	RP11-96L14.7	novel protein	protein_coding	1.3907	1.6572	0.563012	2.94346	0.00324566	0.0459514
ATXN7	ENSG00000163635	ATXN7	ataxin 7 [Source:HGNC Symbol;Acc:HGNC:10560]	protein_coding	16.2171	1.65531	0.27736	5.96811	2.40011e-09	2.2752e-06
DIAPH3	ENSG00000139734	DIAPH3	diaphanous related formin 3 [Source:HGNC Symbol;Acc:HGNC:15480]	protein_coding	4.58292	1.64937	0.466553	3.53522	0.000407434	0.0125969
FOLR3	ENSG00000110203	FOLR3	folate receptor 3 [Source:HGNC Symbol;Acc:HGNC:3795]	protein_coding	959.287	1.64662	0.39244	4.19586	2.71841e-05	0.00196909
IGHG1	ENSG00000211896	IGHG1	immunoglobulin heavy constant gamma 1 (G1m marker) [Source:HGNC Symbol;Acc:HGNC:5525]	IG_C_gene	3367.17	1.63696	0.506246	3.23352	0.00122275	0.0254266
IGLC3	ENSG00000211679	IGLC3	immunoglobulin lambda constant 3 (Kern-Oz+ marker) [Source:HGNC Symbol;Acc:HGNC:5857]	IG_C_gene	1464.99	1.6229	0.412702	3.93239	8.41053e-05	0.00423893
CDC20	ENSG00000117399	CDC20	cell division cycle 20 [Source:HGNC Symbol;Acc:HGNC:1723]	protein_coding	35.8554	1.59445	0.355707	4.48247	7.37841e-06	0.000796394
IGLC2	ENSG00000211677	IGLC2	immunoglobulin lambda constant 2 [Source:HGNC Symbol;Acc:HGNC:5856]	IG_C_gene	2049.58	1.59002	0.361816	4.39457	1.10993e-05	0.00102299
MGAM2	ENSG00000257743	MGAM2	maltase-glucoamylase 2 (putative) [Source:HGNC Symbol;Acc:HGNC:28101]	protein_coding	39.1013	1.58883	0.359268	4.42241	9.76079e-06	0.000934504
GPRC5D	ENSG00000111291	GPRC5D	G protein-coupled receptor class C group 5 member D [Source:HGNC Symbol;Acc:HGNC:13310]	protein_coding	12.8488	1.54943	0.471226	3.28807	0.00100875	0.0224885
IGLV6-57	ENSG00000211640	IGLV6-57	immunoglobulin lambda variable 6-57 [Source:HGNC Symbol;Acc:HGNC:5927]	IG_V_gene	91.9934	1.5445	0.434304	3.55627	0.000376154	0.0118859
IGKC	ENSG00000211592	IGKC	immunoglobulin kappa constant [Source:HGNC Symbol;Acc:HGNC:5716]	IG_C_gene	16912	1.54335	0.366043	4.21631	2.48329e-05	0.00186059
IGHG2	ENSG00000211893	IGHG2	immunoglobulin heavy constant gamma 2 (G2m marker) [Source:HGNC Symbol;Acc:HGNC:5526]	IG_C_gene	2633.69	1.54082	0.360208	4.27759	1.88928e-05	0.00155422
MRPL23	ENSG00000214026	MRPL23	mitochondrial ribosomal protein L23 [Source:HGNC Symbol;Acc:HGNC:10322]	protein_coding	171.859	1.5385	0.309572	4.96976	6.70374e-07	0.000162402
FCGR1B	ENSG00000198019	FCGR1B	Fc fragment of IgG receptor Ib [Source:HGNC Symbol;Acc:HGNC:3614]	protein_coding	689.769	1.53315	0.28943	5.29713	1.17638e-07	4.89167e-05
COL5A2	ENSG00000204262	COL5A2	collagen type V alpha 2 chain [Source:HGNC Symbol;Acc:HGNC:2210]	protein_coding	7.04812	1.53133	0.520961	2.93943	0.00328817	0.0463726
IGLV5-37	ENSG00000211654	IGLV5-37	immunoglobulin lambda variable 5-37 [Source:HGNC Symbol;Acc:HGNC:5922]	IG_V_gene	7.08987	1.52132	0.470862	3.23092	0.00123392	0.0255006
HIST2H2BF	ENSG00000203814	HIST2H2BF	histone cluster 2 H2B family member f [Source:HGNC Symbol;Acc:HGNC:24700]	protein_coding	76.6269	1.51751	0.240859	6.30039	2.96891e-10	3.9786e-07
AIM2	ENSG00000163568	AIM2	absent in melanoma 2 [Source:HGNC Symbol;Acc:HGNC:357]	protein_coding	449.904	1.51732	0.367018	4.13418	3.56231e-05	0.0023465
CEP295NL	ENSG00000178404	CEP295NL	CEP295 N-terminal like [Source:HGNC Symbol;Acc:HGNC:44659]	protein_coding	28.7045	1.50813	0.294002	5.12966	2.90261e-07	9.17184e-05
POU5F2	ENSG00000248483	POU5F2	POU domain class 5, transcription factor 2 [Source:HGNC Symbol;Acc:HGNC:26367]	protein_coding	22.8101	1.50502	0.304251	4.94666	7.54993e-07	0.000175118
CTD-2521M24.13	ENSG00000269720	CTD-2521M24.13	coiled-coil domain containing 194 [Source:HGNC Symbol;Acc:HGNC:53438]	protein_coding	7.49438	1.49996	0.447001	3.3556	0.00079193	0.0194217
KIAA1456	ENSG00000250305	KIAA1456	tRNA methyltransferase 9B (putative) [Source:HGNC Symbol;Acc:HGNC:26725]	protein_coding	1.96959	1.49658	0.496487	3.01433	0.00257544	0.0399661
RRM2	ENSG00000171848	RRM2	ribonucleotide reductase regulatory subunit M2 [Source:HGNC Symbol;Acc:HGNC:10452]	protein_coding	56.5681	1.49558	0.335589	4.45658	8.32773e-06	0.000854561
GLDC	ENSG00000178445	GLDC	glycine decarboxylase [Source:HGNC Symbol;Acc:HGNC:4313]	protein_coding	22.428	1.4851	0.460965	3.22173	0.00127421	0.0259054
CHAC1	ENSG00000128965	CHAC1	ChaC glutathione specific gamma-glutamylcyclotransferase 1 [Source:HGNC Symbol;Acc:HGNC:28680]	protein_coding	3.74353	1.48403	0.469975	3.15769	0.00159027	0.0297318
OR52K2	ENSG00000181963	OR52K2	olfactory receptor family 52 subfamily K member 2 [Source:HGNC Symbol;Acc:HGNC:15223]	protein_coding	6.94399	1.48365	0.375175	3.95455	7.66796e-05	0.00398058
CMTM1	ENSG00000089505	CMTM1	CKLF like MARVEL transmembrane domain containing 1 [Source:HGNC Symbol;Acc:HGNC:19172]	protein_coding	30.0962	1.4779	0.23129	6.3898	1.66102e-10	2.78578e-07
ODF3B	ENSG00000177989	ODF3B	outer dense fiber of sperm tails 3B [Source:HGNC Symbol;Acc:HGNC:34388]	protein_coding	2440.33	1.46526	0.26018	5.63172	1.78425e-08	1.11149e-05
HIST1H2BF	ENSG00000277224	HIST1H2BF	histone cluster 1 H2B family member f [Source:HGNC Symbol;Acc:HGNC:4752]	protein_coding	13.9778	1.4641	0.303088	4.83061	1.36116e-06	0.000251502
SKA3	ENSG00000165480	SKA3	spindle and kinetochore associated complex subunit 3 [Source:HGNC Symbol;Acc:HGNC:20262]	protein_coding	12.0067	1.46087	0.372676	3.91994	8.85728e-05	0.00438899
HIST1H4E	ENSG00000276966	HIST1H4E	histone cluster 1 H4 family member e [Source:HGNC Symbol;Acc:HGNC:4790]	protein_coding	30.6429	1.4564	0.29484	4.93961	7.828e-07	0.000179657
C1QA	ENSG00000173372	C1QA	complement C1q A chain [Source:HGNC Symbol;Acc:HGNC:1241]	protein_coding	419.381	1.45427	0.472839	3.07562	0.00210067	0.0356133
SOCS1	ENSG00000185338	SOCS1	suppressor of cytokine signaling 1 [Source:HGNC Symbol;Acc:HGNC:19383]	protein_coding	175.494	1.44207	0.285453	5.05187	4.37498e-07	0.000122292
BHLHA15	ENSG00000180535	BHLHA15	basic helix-loop-helix family member a15 [Source:HGNC Symbol;Acc:HGNC:22265]	protein_coding	4.85493	1.4357	0.430491	3.33503	0.000852917	0.0203856
SDC3	ENSG00000162512	SDC3	syndecan 3 [Source:HGNC Symbol;Acc:HGNC:10660]	protein_coding	116.627	1.43218	0.323254	4.43052	9.40072e-06	0.000917478
TARM1	ENSG00000248385	TARM1	T cell-interacting, activating receptor on myeloid cells 1 [Source:HGNC Symbol;Acc:HGNC:37250]	protein_coding	5.79322	1.42596	0.488547	2.91877	0.00351419	0.048332
MZB1	ENSG00000170476	MZB1	marginal zone B and B1 cell specific protein [Source:HGNC Symbol;Acc:HGNC:30125]	protein_coding	750.675	1.42268	0.352079	4.0408	5.32691e-05	0.00307255
CCNB2	ENSG00000157456	CCNB2	cyclin B2 [Source:HGNC Symbol;Acc:HGNC:1580]	protein_coding	19.7544	1.41868	0.283838	4.99823	5.78598e-07	0.000149001
MCM10	ENSG00000065328	MCM10	minichromosome maintenance 10 replication initiation factor [Source:HGNC Symbol;Acc:HGNC:18043]	protein_coding	8.09724	1.41819	0.382694	3.70581	0.000210719	0.00803475
LY6E	ENSG00000160932	LY6E	lymphocyte antigen 6 family member E [Source:HGNC Symbol;Acc:HGNC:6727]	protein_coding	8497.85	1.41662	0.45099	3.14112	0.00168303	0.0307328
GRIN3A	ENSG00000198785	GRIN3A	glutamate ionotropic receptor NMDA type subunit 3A [Source:HGNC Symbol;Acc:HGNC:16767]	protein_coding	17.8724	1.40368	0.415772	3.37608	0.000735274	0.0185117
TNFAIP6	ENSG00000123610	TNFAIP6	TNF alpha induced protein 6 [Source:HGNC Symbol;Acc:HGNC:11898]	protein_coding	517.178	1.40263	0.327577	4.28183	1.85361e-05	0.00153987
ZNF66	ENSG00000160229	ZNF66	zinc finger protein 66 [Source:HGNC Symbol;Acc:HGNC:13135]	protein_coding	21.0457	1.40131	0.32753	4.27841	1.8823e-05	0.00155422
EFCAB2	ENSG00000203666	EFCAB2	EF-hand calcium binding domain 2 [Source:HGNC Symbol;Acc:HGNC:28166]	protein_coding	168.107	1.39429	0.310792	4.48624	7.24927e-06	0.000786347
LAMP3	ENSG00000078081	LAMP3	lysosomal associated membrane protein 3 [Source:HGNC Symbol;Acc:HGNC:14582]	protein_coding	58.1332	1.39414	0.44157	3.15723	0.00159275	0.0297318
MFSD14A	ENSG00000156875	MFSD14A	major facilitator superfamily domain containing 14A [Source:HGNC Symbol;Acc:HGNC:23363]	protein_coding	5.97706	1.39267	0.446755	3.11729	0.0018252	0.0323931
CEACAM1	ENSG00000079385	CEACAM1	carcinoembryonic antigen related cell adhesion molecule 1 [Source:HGNC Symbol;Acc:HGNC:1814]	protein_coding	673.272	1.38649	0.261842	5.29516	1.1891e-07	4.89167e-05
HERC5	ENSG00000138646	HERC5	HECT and RLD domain containing E3 ubiquitin protein ligase 5 [Source:HGNC Symbol;Acc:HGNC:24368]	protein_coding	1101.93	1.38439	0.442008	3.13204	0.00173594	0.0313093
LHFPL2	ENSG00000145685	LHFPL2	LHFPL tetraspan subfamily member 2 [Source:HGNC Symbol;Acc:HGNC:6588]	protein_coding	298.956	1.38294	0.24664	5.60713	2.05708e-08	1.24585e-05
IFIT2	ENSG00000119922	IFIT2	interferon induced protein with tetratricopeptide repeats 2 [Source:HGNC Symbol;Acc:HGNC:5409]	protein_coding	4840.77	1.37357	0.350857	3.91491	9.04368e-05	0.00446107
IGLV1-47	ENSG00000211648	IGLV1-47	immunoglobulin lambda variable 1-47 [Source:HGNC Symbol;Acc:HGNC:5880]	IG_V_gene	113.438	1.3735	0.434807	3.15888	0.00158377	0.0296983
IGKV1-16	ENSG00000240864	IGKV1-16	immunoglobulin kappa variable 1-16 [Source:HGNC Symbol;Acc:HGNC:5732]	IG_V_gene	76.0857	1.37034	0.447852	3.05981	0.00221475	0.0368894
KIR2DL4	ENSG00000189013	KIR2DL4	killer cell immunoglobulin like receptor, two Ig domains and long cytoplasmic tail 4 [Source:HGNC Symbol;Acc:HGNC:6332]	protein_coding	19.4507	1.36654	0.378715	3.60837	0.000308129	0.0103039
IGSF9B	ENSG00000080854	IGSF9B	immunoglobulin superfamily member 9B [Source:HGNC Symbol;Acc:HGNC:32326]	protein_coding	52.368	1.36444	0.260391	5.23998	1.60592e-07	5.93454e-05
NEIL3	ENSG00000109674	NEIL3	nei like DNA glycosylase 3 [Source:HGNC Symbol;Acc:HGNC:24573]	protein_coding	17.5332	1.36396	0.372944	3.65728	0.000254909	0.00915615
CLEC6A	ENSG00000205846	CLEC6A	C-type lectin domain containing 6A [Source:HGNC Symbol;Acc:HGNC:14556]	protein_coding	7.66775	1.35729	0.462314	2.93587	0.00332614	0.0466731
C2	ENSG00000166278	C2	complement C2 [Source:HGNC Symbol;Acc:HGNC:1248]	protein_coding	69.9499	1.33841	0.428675	3.1222	0.00179503	0.0320009
RP1-34B20.21	ENSG00000282988	RP1-34B20.21	novel protein	protein_coding	34.4729	1.33155	0.290262	4.58739	4.48818e-06	0.000567035
ZBTB20	ENSG00000181722	ZBTB20	zinc finger and BTB domain containing 20 [Source:HGNC Symbol;Acc:HGNC:13503]	protein_coding	71.5901	1.32871	0.252863	5.25465	1.48305e-07	5.67279e-05
RTP4	ENSG00000136514	RTP4	receptor transporter protein 4 [Source:HGNC Symbol;Acc:HGNC:23992]	protein_coding	394.618	1.32823	0.360339	3.68606	0.00022775	0.00845934
ALS2CR12	ENSG00000155749	ALS2CR12	flagellum associated containing coiled-coil domains 1 [Source:HGNC Symbol;Acc:HGNC:14439]	protein_coding	50.7042	1.32563	0.270609	4.8987	9.64722e-07	0.000200322
HMMR	ENSG00000072571	HMMR	hyaluronan mediated motility receptor [Source:HGNC Symbol;Acc:HGNC:5012]	protein_coding	9.89729	1.30477	0.343911	3.79393	0.00014828	0.00626539
TRIM22	ENSG00000132274	TRIM22	tripartite motif containing 22 [Source:HGNC Symbol;Acc:HGNC:16379]	protein_coding	4519.28	1.29827	0.24761	5.24322	1.578e-07	5.9319e-05
CDT1	ENSG00000167513	CDT1	chromatin licensing and DNA replication factor 1 [Source:HGNC Symbol;Acc:HGNC:24576]	protein_coding	36.2327	1.29638	0.272336	4.76023	1.93372e-06	0.000317311
GBP4	ENSG00000162654	GBP4	guanylate binding protein 4 [Source:HGNC Symbol;Acc:HGNC:20480]	protein_coding	1603.41	1.28926	0.250933	5.13788	2.77858e-07	8.90904e-05
HIST1H2BO	ENSG00000274641	HIST1H2BO	histone cluster 1 H2B family member o [Source:HGNC Symbol;Acc:HGNC:4758]	protein_coding	18.6372	1.28913	0.360372	3.57721	0.000347286	0.0112509
FBXO6	ENSG00000116663	FBXO6	F-box protein 6 [Source:HGNC Symbol;Acc:HGNC:13585]	protein_coding	461.424	1.28746	0.244231	5.27151	1.35305e-07	5.33906e-05
GRIN3B	ENSG00000116032	GRIN3B	glutamate ionotropic receptor NMDA type subunit 3B [Source:HGNC Symbol;Acc:HGNC:16768]	protein_coding	15.5122	1.28447	0.304349	4.22038	2.43893e-05	0.00185282
NCAPG	ENSG00000109805	NCAPG	non-SMC condensin I complex subunit G [Source:HGNC Symbol;Acc:HGNC:24304]	protein_coding	23.5356	1.27144	0.300307	4.23379	2.2979e-05	0.00177746
TK1	ENSG00000167900	TK1	thymidine kinase 1 [Source:HGNC Symbol;Acc:HGNC:11830]	protein_coding	66.615	1.2705	0.305288	4.16163	3.15977e-05	0.00216028
DHRS9	ENSG00000073737	DHRS9	dehydrogenase/reductase 9 [Source:HGNC Symbol;Acc:HGNC:16888]	protein_coding	766.387	1.27026	0.264287	4.80638	1.5369e-06	0.000270233
DTL	ENSG00000143476	DTL	denticleless E3 ubiquitin protein ligase homolog [Source:HGNC Symbol;Acc:HGNC:30288]	protein_coding	15.3652	1.26806	0.334631	3.78943	0.000150993	0.00635844
PYCR1	ENSG00000183010	PYCR1	pyrroline-5-carboxylate reductase 1 [Source:HGNC Symbol;Acc:HGNC:9721]	protein_coding	21.0374	1.26671	0.313995	4.03418	5.47933e-05	0.00313558
SAMD9L	ENSG00000177409	SAMD9L	sterile alpha motif domain containing 9 like [Source:HGNC Symbol;Acc:HGNC:1349]	protein_coding	2313.23	1.26089	0.270975	4.65318	3.2685e-06	0.000465772
PARP14	ENSG00000173193	PARP14	poly(ADP-ribose) polymerase family member 14 [Source:HGNC Symbol;Acc:HGNC:29232]	protein_coding	5664.29	1.25821	0.228054	5.51717	3.44501e-08	1.74678e-05
CDC25C	ENSG00000158402	CDC25C	cell division cycle 25C [Source:HGNC Symbol;Acc:HGNC:1727]	protein_coding	7.37978	1.25541	0.385794	3.2541	0.00113751	0.0243055
MESP1	ENSG00000166823	MESP1	mesoderm posterior bHLH transcription factor 1 [Source:HGNC Symbol;Acc:HGNC:29658]	protein_coding	4.45992	1.24945	0.402197	3.10655	0.00189282	0.0331834
RMI2	ENSG00000175643	RMI2	RecQ mediated genome instability 2 [Source:HGNC Symbol;Acc:HGNC:28349]	protein_coding	62.5329	1.24495	0.28709	4.33643	1.44813e-05	0.00125791
SCARF1	ENSG00000074660	SCARF1	scavenger receptor class F member 1 [Source:HGNC Symbol;Acc:HGNC:16820]	protein_coding	1254.39	1.24251	0.239049	5.19771	2.01757e-07	7.29358e-05
IGLV1-44	ENSG00000211651	IGLV1-44	immunoglobulin lambda variable 1-44 [Source:HGNC Symbol;Acc:HGNC:5879]	IG_V_gene	161.446	1.24174	0.359639	3.45275	0.000554911	0.0152904
UBE2L6	ENSG00000156587	UBE2L6	ubiquitin conjugating enzyme E2 L6 [Source:HGNC Symbol;Acc:HGNC:12490]	protein_coding	4856.08	1.24045	0.239685	5.17535	2.27481e-07	7.77347e-05
KLHL11	ENSG00000178502	KLHL11	kelch like family member 11 [Source:HGNC Symbol;Acc:HGNC:19008]	protein_coding	8.8031	1.23708	0.403072	3.06913	0.00214682	0.0360332
NBEAL1	ENSG00000144426	NBEAL1	neurobeachin like 1 [Source:HGNC Symbol;Acc:HGNC:20681]	protein_coding	22.8657	1.23261	0.249802	4.93435	8.04188e-07	0.00018076
APOL6	ENSG00000221963	APOL6	apolipoprotein L6 [Source:HGNC Symbol;Acc:HGNC:14870]	protein_coding	2478.82	1.22819	0.205755	5.96919	2.38429e-09	2.2752e-06
OASL	ENSG00000135114	OASL	2'-5'-oligoadenylate synthetase like [Source:HGNC Symbol;Acc:HGNC:8090]	protein_coding	1561.41	1.22125	0.400265	3.05111	0.00228001	0.0376598
MKI67	ENSG00000148773	MKI67	marker of proliferation Ki-67 [Source:HGNC Symbol;Acc:HGNC:7107]	protein_coding	134.368	1.20873	0.251773	4.80085	1.57992e-06	0.000275577
MT2A	ENSG00000125148	MT2A	metallothionein 2A [Source:HGNC Symbol;Acc:HGNC:7406]	protein_coding	971.981	1.20688	0.346636	3.4817	0.000498249	0.0144076
STAT1	ENSG00000115415	STAT1	signal transducer and activator of transcription 1 [Source:HGNC Symbol;Acc:HGNC:11362]	protein_coding	4938.63	1.20682	0.207456	5.81723	5.98318e-09	5.01735e-06
TIMM10	ENSG00000134809	TIMM10	translocase of inner mitochondrial membrane 10 [Source:HGNC Symbol;Acc:HGNC:11814]	protein_coding	474.835	1.20058	0.333304	3.60205	0.000315719	0.0104933
IRF7	ENSG00000185507	IRF7	interferon regulatory factor 7 [Source:HGNC Symbol;Acc:HGNC:6122]	protein_coding	4608.11	1.19769	0.307722	3.89212	9.9371e-05	0.00473714
CLEC4D	ENSG00000166527	CLEC4D	C-type lectin domain family 4 member D [Source:HGNC Symbol;Acc:HGNC:14554]	protein_coding	460.526	1.19661	0.28812	4.15317	3.27903e-05	0.00222027
KIAA0825	ENSG00000185261	KIAA0825	KIAA0825 [Source:HGNC Symbol;Acc:HGNC:28532]	protein_coding	42.0342	1.195	0.27528	4.34104	1.41808e-05	0.00123674
RP11-468E2.4	ENSG00000259529	RP11-468E2.4	novel transcript	protein_coding	23.254	1.19418	0.219929	5.42983	5.64081e-08	2.67362e-05
INHBB	ENSG00000163083	INHBB	inhibin subunit beta B [Source:HGNC Symbol;Acc:HGNC:6067]	protein_coding	13.6621	1.19273	0.381439	3.12691	0.00176653	0.0317001
TYMS	ENSG00000176890	TYMS	thymidylate synthetase [Source:HGNC Symbol;Acc:HGNC:12441]	protein_coding	50.5678	1.19261	0.289659	4.11727	3.83388e-05	0.00249754
NBPF20	ENSG00000162825	NBPF20	NBPF member 20 [Source:HGNC Symbol;Acc:HGNC:32000]	protein_coding	46.1838	1.18783	0.276246	4.29988	1.70893e-05	0.00145546
CDC45	ENSG00000093009	CDC45	cell division cycle 45 [Source:HGNC Symbol;Acc:HGNC:1739]	protein_coding	14.4331	1.18776	0.329153	3.60853	0.000307942	0.0103039
SLCO4A1	ENSG00000101187	SLCO4A1	solute carrier organic anion transporter family member 4A1 [Source:HGNC Symbol;Acc:HGNC:10953]	protein_coding	12.3694	1.18439	0.277746	4.26429	2.00538e-05	0.0016254
AFF2	ENSG00000155966	AFF2	AF4/FMR2 family member 2 [Source:HGNC Symbol;Acc:HGNC:3776]	protein_coding	32.9394	1.18254	0.31504	3.75362	0.000174296	0.00704962
XAF1	ENSG00000132530	XAF1	XIAP associated factor 1 [Source:HGNC Symbol;Acc:HGNC:30932]	protein_coding	2970.43	1.18054	0.354407	3.33104	0.000865219	0.0204825
STIL	ENSG00000123473	STIL	STIL centriolar assembly protein [Source:HGNC Symbol;Acc:HGNC:10879]	protein_coding	30.9988	1.18023	0.267498	4.41212	1.02364e-05	0.000962
IFI35	ENSG00000068079	IFI35	interferon induced protein 35 [Source:HGNC Symbol;Acc:HGNC:5399]	protein_coding	2178.28	1.1787	0.282428	4.17347	2.99998e-05	0.00207646
KREMEN1	ENSG00000183762	KREMEN1	kringle containing transmembrane protein 1 [Source:HGNC Symbol;Acc:HGNC:17550]	protein_coding	1025.88	1.17666	0.337096	3.49057	0.000481985	0.0140564
PKMYT1	ENSG00000127564	PKMYT1	protein kinase, membrane associated tyrosine/threonine 1 [Source:HGNC Symbol;Acc:HGNC:29650]	protein_coding	38.8904	1.17191	0.263833	4.44188	8.91762e-06	0.000887812
GRAMD1B	ENSG00000023171	GRAMD1B	GRAM domain containing 1B [Source:HGNC Symbol;Acc:HGNC:29214]	protein_coding	335.182	1.16368	0.216166	5.38326	7.31469e-08	3.32255e-05
AUNIP	ENSG00000127423	AUNIP	aurora kinase A and ninein interacting protein [Source:HGNC Symbol;Acc:HGNC:28363]	protein_coding	3.64251	1.16289	0.385081	3.01987	0.00252882	0.0394746
KIF4A	ENSG00000090889	KIF4A	kinesin family member 4A [Source:HGNC Symbol;Acc:HGNC:13339]	protein_coding	8.52278	1.15601	0.337521	3.42499	0.000614818	0.0164074
GPR141	ENSG00000187037	GPR141	G protein-coupled receptor 141 [Source:HGNC Symbol;Acc:HGNC:19997]	protein_coding	91.7012	1.15241	0.248192	4.64324	3.42987e-06	0.000479397
C16orf59	ENSG00000162062	C16orf59	tubulin epsilon and delta complex 2 [Source:HGNC Symbol;Acc:HGNC:25849]	protein_coding	8.3889	1.14478	0.336978	3.39719	0.000680828	0.0175135
MYBL2	ENSG00000101057	MYBL2	MYB proto-oncogene like 2 [Source:HGNC Symbol;Acc:HGNC:7548]	protein_coding	144.585	1.1421	0.333599	3.42357	0.000618043	0.0164532
PLSCR1	ENSG00000188313	PLSCR1	phospholipid scramblase 1 [Source:HGNC Symbol;Acc:HGNC:9092]	protein_coding	983.947	1.14117	0.31471	3.62609	0.000287746	0.00984887
DDX60	ENSG00000137628	DDX60	DExD/H-box helicase 60 [Source:HGNC Symbol;Acc:HGNC:25942]	protein_coding	589.118	1.14085	0.327749	3.48087	0.000499794	0.014414
PARP9	ENSG00000138496	PARP9	poly(ADP-ribose) polymerase family member 9 [Source:HGNC Symbol;Acc:HGNC:24118]	protein_coding	2987.52	1.13778	0.233851	4.86543	1.14207e-06	0.000222327
STX11	ENSG00000135604	STX11	syntaxin 11 [Source:HGNC Symbol;Acc:HGNC:11429]	protein_coding	1304.49	1.13665	0.221164	5.1394	2.75616e-07	8.90904e-05
TP73	ENSG00000078900	TP73	tumor protein p73 [Source:HGNC Symbol;Acc:HGNC:12003]	protein_coding	6.80788	1.1308	0.360392	3.1377	0.00170278	0.0309979
ZCCHC2	ENSG00000141664	ZCCHC2	zinc finger CCHC-type containing 2 [Source:HGNC Symbol;Acc:HGNC:22916]	protein_coding	1061.45	1.12398	0.2505	4.48694	7.22533e-06	0.000786347
SIPA1L2	ENSG00000116991	SIPA1L2	signal induced proliferation associated 1 like 2 [Source:HGNC Symbol;Acc:HGNC:23800]	protein_coding	393.679	1.11693	0.24796	4.50445	6.6545e-06	0.000748812
AP5B1	ENSG00000254470	AP5B1	adaptor related protein complex 5 subunit beta 1 [Source:HGNC Symbol;Acc:HGNC:25104]	protein_coding	1976.49	1.11669	0.185727	6.01255	1.82626e-09	2.09568e-06
TG	ENSG00000042832	TG	thyroglobulin [Source:HGNC Symbol;Acc:HGNC:11764]	protein_coding	25.2646	1.10342	0.294602	3.74544	0.000180077	0.00724394
FOXM1	ENSG00000111206	FOXM1	forkhead box M1 [Source:HGNC Symbol;Acc:HGNC:3818]	protein_coding	30.5915	1.10231	0.283711	3.88534	0.000102185	0.00479129
TYMP	ENSG00000025708	TYMP	thymidine phosphorylase [Source:HGNC Symbol;Acc:HGNC:3148]	protein_coding	10755.2	1.10228	0.224913	4.90093	9.5384e-07	0.000199967
HELZ2	ENSG00000130589	HELZ2	helicase with zinc finger 2 [Source:HGNC Symbol;Acc:HGNC:30021]	protein_coding	2521.63	1.10145	0.207738	5.30212	1.14468e-07	4.89167e-05
SECTM1	ENSG00000141574	SECTM1	secreted and transmembrane 1 [Source:HGNC Symbol;Acc:HGNC:10707]	protein_coding	10120	1.09286	0.238332	4.58544	4.53023e-06	0.000567659
DDX58	ENSG00000107201	DDX58	DExD/H-box helicase 58 [Source:HGNC Symbol;Acc:HGNC:19102]	protein_coding	1261.37	1.09185	0.245383	4.44958	8.60367e-06	0.000872492
KIF18B	ENSG00000186185	KIF18B	kinesin family member 18B [Source:HGNC Symbol;Acc:HGNC:27102]	protein_coding	15.1057	1.08764	0.342903	3.17187	0.00151459	0.0290352
AFF1	ENSG00000172493	AFF1	AF4/FMR2 family member 1 [Source:HGNC Symbol;Acc:HGNC:7135]	protein_coding	1296.06	1.08436	0.173567	6.24749	4.17094e-10	5.05217e-07
TNFRSF17	ENSG00000048462	TNFRSF17	TNF receptor superfamily member 17 [Source:HGNC Symbol;Acc:HGNC:11913]	protein_coding	90.8575	1.08134	0.345527	3.12955	0.00175077	0.0314951
CDCA2	ENSG00000184661	CDCA2	cell division cycle associated 2 [Source:HGNC Symbol;Acc:HGNC:14623]	protein_coding	7.25877	1.08112	0.358955	3.01185	0.00259664	0.0401237
CDCP1	ENSG00000163814	CDCP1	CUB domain containing protein 1 [Source:HGNC Symbol;Acc:HGNC:24357]	protein_coding	18.7349	1.07659	0.353591	3.04475	0.00232876	0.0379194
APOL1	ENSG00000100342	APOL1	apolipoprotein L1 [Source:HGNC Symbol;Acc:HGNC:618]	protein_coding	1640.67	1.07331	0.245333	4.37492	1.21475e-05	0.00111282
MELK	ENSG00000165304	MELK	maternal embryonic leucine zipper kinase [Source:HGNC Symbol;Acc:HGNC:16870]	protein_coding	8.47006	1.06857	0.353497	3.02287	0.00250389	0.0392186
TPGS1	ENSG00000141933	TPGS1	tubulin polyglutamylase complex subunit 1 [Source:HGNC Symbol;Acc:HGNC:25058]	protein_coding	159.679	1.0678	0.219892	4.85604	1.19757e-06	0.00022904
PML	ENSG00000140464	PML	promyelocytic leukemia [Source:HGNC Symbol;Acc:HGNC:9113]	protein_coding	2352.98	1.06657	0.237337	4.49392	6.99232e-06	0.000773876
KCNN3	ENSG00000143603	KCNN3	potassium calcium-activated channel subfamily N member 3 [Source:HGNC Symbol;Acc:HGNC:6292]	protein_coding	8.95689	1.06349	0.364911	2.91439	0.00356385	0.0486859
IFIT5	ENSG00000152778	IFIT5	interferon induced protein with tetratricopeptide repeats 5 [Source:HGNC Symbol;Acc:HGNC:13328]	protein_coding	726.755	1.06338	0.287399	3.7	0.000215597	0.00816416
JCHAIN	ENSG00000132465	JCHAIN	joining chain of multimeric IgA and IgM [Source:HGNC Symbol;Acc:HGNC:5713]	protein_coding	1952.44	1.06076	0.353555	3.00028	0.00269734	0.0410399
OLFM1	ENSG00000130558	OLFM1	olfactomedin 1 [Source:HGNC Symbol;Acc:HGNC:17187]	protein_coding	62.1591	1.0584	0.346641	3.0533	0.00226337	0.0374244
IFIH1	ENSG00000115267	IFIH1	interferon induced with helicase C domain 1 [Source:HGNC Symbol;Acc:HGNC:18873]	protein_coding	776.123	1.05666	0.263489	4.01026	6.06514e-05	0.00333935
EGR3	ENSG00000179388	EGR3	early growth response 3 [Source:HGNC Symbol;Acc:HGNC:3240]	protein_coding	16.2304	1.05215	0.332122	3.16796	0.00153515	0.0292578
ALDH1A2	ENSG00000128918	ALDH1A2	aldehyde dehydrogenase 1 family member A2 [Source:HGNC Symbol;Acc:HGNC:15472]	protein_coding	27.1095	1.05032	0.258009	4.07088	4.68359e-05	0.00287652
CLCN4	ENSG00000073464	CLCN4	chloride voltage-gated channel 4 [Source:HGNC Symbol;Acc:HGNC:2022]	protein_coding	102.302	1.03516	0.20336	5.09028	3.57526e-07	0.000105678
TNFSF13B	ENSG00000102524	TNFSF13B	TNF superfamily member 13b [Source:HGNC Symbol;Acc:HGNC:11929]	protein_coding	1843.77	1.0286	0.244619	4.2049	2.61192e-05	0.00191021
DOCK4	ENSG00000128512	DOCK4	dedicator of cytokinesis 4 [Source:HGNC Symbol;Acc:HGNC:19192]	protein_coding	211.548	1.02616	0.271517	3.77936	0.000157235	0.00654234
ASPHD2	ENSG00000128203	ASPHD2	aspartate beta-hydroxylase domain containing 2 [Source:HGNC Symbol;Acc:HGNC:30437]	protein_coding	254.36	1.02101	0.187542	5.44418	5.2045e-08	2.57895e-05
GBP2	ENSG00000162645	GBP2	guanylate binding protein 2 [Source:HGNC Symbol;Acc:HGNC:4183]	protein_coding	10411.6	1.01941	0.210926	4.833	1.34488e-06	0.000250619
CENPM	ENSG00000100162	CENPM	centromere protein M [Source:HGNC Symbol;Acc:HGNC:18352]	protein_coding	31.6052	1.01927	0.275054	3.70572	0.000210791	0.00803475
CDC6	ENSG00000094804	CDC6	cell division cycle 6 [Source:HGNC Symbol;Acc:HGNC:1744]	protein_coding	20.8968	1.01745	0.280568	3.62637	0.00028743	0.00984887
NFAT5	ENSG00000102908	NFAT5	nuclear factor of activated T cells 5 [Source:HGNC Symbol;Acc:HGNC:7774]	protein_coding	294.738	1.01539	0.23423	4.33499	1.45768e-05	0.00126118
RNF213	ENSG00000173821	RNF213	ring finger protein 213 [Source:NCBI gene;Acc:57674]	protein_coding	12736.2	1.01147	0.175114	5.77603	7.64839e-09	5.95563e-06
IGLV1-40	ENSG00000211653	IGLV1-40	immunoglobulin lambda variable 1-40 [Source:HGNC Symbol;Acc:HGNC:5877]	IG_V_gene	176.143	1.00969	0.327904	3.07924	0.00207533	0.0354159
GADD45G	ENSG00000130222	GADD45G	growth arrest and DNA damage inducible gamma [Source:HGNC Symbol;Acc:HGNC:4097]	protein_coding	65.9803	1.00934	0.339872	2.96977	0.0029802	0.0435504
LONRF3	ENSG00000175556	LONRF3	LON peptidase N-terminal domain and ring finger 3 [Source:HGNC Symbol;Acc:HGNC:21152]	protein_coding	25.7941	1.00623	0.238908	4.21177	2.53375e-05	0.00188544
HIST1H2BC	ENSG00000180596	HIST1H2BC	histone cluster 1 H2B family member c [Source:HGNC Symbol;Acc:HGNC:4757]	protein_coding	277.43	1.00592	0.19439	5.17478	2.28181e-07	7.77347e-05
EIF2AK2	ENSG00000055332	EIF2AK2	eukaryotic translation initiation factor 2 alpha kinase 2 [Source:HGNC Symbol;Acc:HGNC:9437]	protein_coding	1281.37	1.00371	0.290084	3.46007	0.000540044	0.015057
CEP55	ENSG00000138180	CEP55	centrosomal protein 55 [Source:HGNC Symbol;Acc:HGNC:1161]	protein_coding	13.9251	1.00295	0.303731	3.3021	0.00095965	0.0219301
FANCA	ENSG00000187741	FANCA	FA complementation group A [Source:HGNC Symbol;Acc:HGNC:3582]	protein_coding	418.313	1.00212	0.172993	5.79284	6.92077e-09	5.58865e-06

## Sheet: FILT_NNC_ClinTB_vs_Ctrl (311)
Symbol	ID	Symbol	Name	baseMean	type	log2FoldChange	lfcSE	stat	pvalue	padj
MTRNR2L10	ENSG00000256045	MTRNR2L10	MT-RNR2 like 10 [Source:HGNC Symbol;Acc:HGNC:37167]	19.9077	protein_coding	6.75872	1.16064	5.82327	5.7706e-09	5.75454e-07
C1QC	ENSG00000159189	C1QC	complement C1q C chain [Source:HGNC Symbol;Acc:HGNC:1245]	76.5702	protein_coding	4.43698	0.480673	9.23077	2.68699e-20	5.20886e-17
MTRNR2L1	ENSG00000256618	MTRNR2L1	MT-RNR2 like 1 [Source:HGNC Symbol;Acc:HGNC:37155]	2.8517	protein_coding	4.31593	1.27526	3.38435	0.000713462	0.00600389
C1QB	ENSG00000173369	C1QB	complement C1q B chain [Source:HGNC Symbol;Acc:HGNC:1242]	289.488	protein_coding	4.09555	0.434021	9.4363	3.86178e-21	1.17641e-17
ANKRD22	ENSG00000152766	ANKRD22	ankyrin repeat domain 22 [Source:HGNC Symbol;Acc:HGNC:28321]	250.772	protein_coding	3.73675	0.377012	9.9115	3.71032e-23	1.97797e-19
SEPT4	ENSG00000108387	SEPT4	septin 4 [Source:HGNC Symbol;Acc:HGNC:9165]	220.998	protein_coding	3.53162	0.372545	9.47971	2.54981e-21	9.06204e-18
SERPING1	ENSG00000149131	SERPING1	serpin family G member 1 [Source:HGNC Symbol;Acc:HGNC:1228]	2352.88	protein_coding	3.51019	0.369838	9.49114	2.28516e-21	9.06204e-18
BATF2	ENSG00000168062	BATF2	basic leucine zipper ATF-like transcription factor 2 [Source:HGNC Symbol;Acc:HGNC:25163]	723.559	protein_coding	3.48364	0.34523	10.0908	6.06894e-24	4.3138e-20
FAM20A	ENSG00000108950	FAM20A	FAM20A golgi associated secretory pathway pseudokinase [Source:HGNC Symbol;Acc:HGNC:23015]	51.8968	protein_coding	3.48191	0.39497	8.81564	1.18998e-18	1.69168e-15
ETV7	ENSG00000010030	ETV7	ETS variant 7 [Source:HGNC Symbol;Acc:HGNC:18160]	327.93	protein_coding	3.39279	0.33042	10.2681	9.81182e-25	1.04614e-20
EXOC3L4	ENSG00000205436	EXOC3L4	exocyst complex component 3 like 4 [Source:HGNC Symbol;Acc:HGNC:20120]	2.00501	protein_coding	3.35007	0.699759	4.78747	1.68899e-06	5.79969e-05
PDCD1LG2	ENSG00000197646	PDCD1LG2	programmed cell death 1 ligand 2 [Source:HGNC Symbol;Acc:HGNC:18731]	42.6171	protein_coding	3.26904	0.421903	7.74832	9.31157e-15	5.09128e-12
METTL7B	ENSG00000170439	METTL7B	methyltransferase like 7B [Source:HGNC Symbol;Acc:HGNC:28276]	17.5208	protein_coding	3.23119	0.535373	6.03539	1.58575e-09	1.91043e-07
APOL4	ENSG00000100336	APOL4	apolipoprotein L4 [Source:HGNC Symbol;Acc:HGNC:14867]	44.213	protein_coding	3.17431	0.363702	8.72778	2.59716e-18	3.46137e-15
CFB	ENSG00000243649	CFB	complement factor B [Source:HGNC Symbol;Acc:HGNC:1037]	1.36831	protein_coding	3.14108	0.752616	4.17355	2.99884e-05	0.000542847
C1QA	ENSG00000173372	C1QA	complement C1q A chain [Source:HGNC Symbol;Acc:HGNC:1241]	419.381	protein_coding	3.06338	0.380067	8.06013	7.62144e-16	5.60412e-13
VWA3B	ENSG00000168658	VWA3B	von Willebrand factor A domain containing 3B [Source:HGNC Symbol;Acc:HGNC:28385]	1.34614	protein_coding	3.01786	0.866533	3.48268	0.000496413	0.00458446
SLC8A2	ENSG00000118160	SLC8A2	solute carrier family 8 member A2 [Source:HGNC Symbol;Acc:HGNC:11069]	1.52292	protein_coding	2.87624	0.735521	3.91047	9.21155e-05	0.00128636
GBP6	ENSG00000183347	GBP6	guanylate binding protein family member 6 [Source:HGNC Symbol;Acc:HGNC:25395]	33.1586	protein_coding	2.84898	0.343191	8.30143	1.02867e-16	1.09676e-13
FCGR1A	ENSG00000150337	FCGR1A	Fc fragment of IgG receptor Ia [Source:HGNC Symbol;Acc:HGNC:3613]	1863.73	protein_coding	2.76365	0.29496	9.36957	7.28257e-21	1.94117e-17
C2	ENSG00000166278	C2	complement C2 [Source:HGNC Symbol;Acc:HGNC:1248]	69.9499	protein_coding	2.7515	0.34178	8.05052	8.24431e-16	5.70289e-13
CARD17	ENSG00000255221	CARD17	caspase recruitment domain family member 17 [Source:HGNC Symbol;Acc:HGNC:33827]	68.1951	protein_coding	2.69524	0.349611	7.70926	1.26552e-14	6.74649e-12
EXOC3L1	ENSG00000179044	EXOC3L1	exocyst complex component 3 like 1 [Source:HGNC Symbol;Acc:HGNC:27540]	145.454	protein_coding	2.6884	0.333969	8.04983	8.29064e-16	5.70289e-13
RHOV	ENSG00000104140	RHOV	ras homolog family member V [Source:HGNC Symbol;Acc:HGNC:18313]	1.4788	protein_coding	2.68446	0.765677	3.50599	0.000454906	0.00430938
AOC1	ENSG00000002726	AOC1	amine oxidase copper containing 1 [Source:HGNC Symbol;Acc:HGNC:80]	102.764	protein_coding	2.63507	0.493787	5.33644	9.47875e-08	5.82492e-06
KCNMA1	ENSG00000156113	KCNMA1	potassium calcium-activated channel subfamily M alpha 1 [Source:HGNC Symbol;Acc:HGNC:6284]	29.9944	protein_coding	2.56904	0.453791	5.66129	1.50237e-08	1.28831e-06
FAM26F	ENSG00000188820	FAM26F	calcium homeostasis modulator family member 6 [Source:HGNC Symbol;Acc:HGNC:33391]	90.6252	protein_coding	2.5302	0.317176	7.97726	1.49621e-15	9.97036e-13
KCNJ10	ENSG00000177807	KCNJ10	potassium voltage-gated channel subfamily J member 10 [Source:HGNC Symbol;Acc:HGNC:6256]	3.78884	protein_coding	2.48735	0.555162	4.48041	7.45002e-06	0.000185373
CD274	ENSG00000120217	CD274	CD274 molecule [Source:HGNC Symbol;Acc:HGNC:17635]	507.92	protein_coding	2.40351	0.29013	8.28426	1.18849e-16	1.20683e-13
SDC3	ENSG00000162512	SDC3	syndecan 3 [Source:HGNC Symbol;Acc:HGNC:10660]	116.627	protein_coding	2.37182	0.258453	9.17702	4.43205e-20	7.87576e-17
ISG15	ENSG00000187608	ISG15	ISG15 ubiquitin like modifier [Source:HGNC Symbol;Acc:HGNC:4053]	4543.42	protein_coding	2.30358	0.397317	5.79785	6.71688e-09	6.4229e-07
GBP5	ENSG00000154451	GBP5	guanylate binding protein 5 [Source:HGNC Symbol;Acc:HGNC:19895]	6568.61	protein_coding	2.29575	0.263868	8.70037	3.30805e-18	4.14946e-15
ATF3	ENSG00000162772	ATF3	activating transcription factor 3 [Source:HGNC Symbol;Acc:HGNC:785]	81.6318	protein_coding	2.29236	0.310587	7.38072	1.57434e-13	6.72069e-11
VAMP5	ENSG00000168899	VAMP5	vesicle associated membrane protein 5 [Source:HGNC Symbol;Acc:HGNC:12646]	1089.75	protein_coding	2.2911	0.245707	9.32453	1.11481e-20	2.64136e-17
KCTD14	ENSG00000151364	KCTD14	potassium channel tetramerization domain containing 14 [Source:HGNC Symbol;Acc:HGNC:23295]	3.72163	protein_coding	2.25325	0.511154	4.40816	1.04254e-05	0.000241118
HIST2H2AA3	ENSG00000203812	HIST2H2AA3	histone cluster 2 H2A family member a3 [Source:HGNC Symbol;Acc:HGNC:4736]	4.97573	protein_coding	2.2492	0.38873	5.78603	7.20701e-09	6.83033e-07
APOE	ENSG00000130203	APOE	apolipoprotein E [Source:HGNC Symbol;Acc:HGNC:613]	4.34862	protein_coding	2.22282	0.482653	4.60542	4.11643e-06	0.000115498
CD177	ENSG00000204936	CD177	CD177 molecule [Source:HGNC Symbol;Acc:HGNC:30072]	306.965	protein_coding	2.20604	0.507253	4.34898	1.3677e-05	0.00029609
IL27	ENSG00000197272	IL27	interleukin 27 [Source:HGNC Symbol;Acc:HGNC:19157]	26.1008	protein_coding	2.19614	0.301592	7.28181	3.29373e-13	1.2322e-10
CDHR5	ENSG00000099834	CDHR5	cadherin related family member 5 [Source:HGNC Symbol;Acc:HGNC:7521]	13.902	protein_coding	2.18593	0.314492	6.95067	3.63555e-12	1.00681e-09
SPACA3	ENSG00000141316	SPACA3	sperm acrosome associated 3 [Source:HGNC Symbol;Acc:HGNC:16260]	2.11324	protein_coding	2.168	0.772432	2.80672	0.00500486	0.0256178
LYPD5	ENSG00000159871	LYPD5	LY6/PLAUR domain containing 5 [Source:HGNC Symbol;Acc:HGNC:26397]	4.23991	protein_coding	2.13276	0.396763	5.3754	7.64144e-08	4.84958e-06
TIMM10	ENSG00000134809	TIMM10	translocase of inner mitochondrial membrane 10 [Source:HGNC Symbol;Acc:HGNC:11814]	474.835	protein_coding	2.11848	0.267839	7.90955	2.58322e-15	1.57384e-12
CDCP1	ENSG00000163814	CDCP1	CUB domain containing protein 1 [Source:HGNC Symbol;Acc:HGNC:24357]	18.7349	protein_coding	2.10185	0.275434	7.63105	2.32854e-14	1.15474e-11
C6orf222	ENSG00000189325	C6orf222	chromosome 6 open reading frame 222 [Source:HGNC Symbol;Acc:HGNC:33769]	1.47867	protein_coding	2.09883	0.58161	3.60865	0.000307796	0.00319544
SDC1	ENSG00000115884	SDC1	syndecan 1 [Source:HGNC Symbol;Acc:HGNC:10658]	11.312	protein_coding	2.09589	0.46551	4.50236	6.72043e-06	0.00017101
ADAMTS2	ENSG00000087116	ADAMTS2	ADAM metallopeptidase with thrombospondin type 1 motif 2 [Source:HGNC Symbol;Acc:HGNC:218]	6.48583	protein_coding	2.08848	0.74987	2.78513	0.00535065	0.0269797
SPDYC	ENSG00000204710	SPDYC	speedy/RINGO cell cycle regulator family member C [Source:HGNC Symbol;Acc:HGNC:32681]	50.831	protein_coding	2.08518	0.544006	3.83301	0.000126584	0.00163395
IFITM3	ENSG00000142089	IFITM3	interferon induced transmembrane protein 3 [Source:HGNC Symbol;Acc:HGNC:5414]	18238.5	protein_coding	2.04397	0.351818	5.80974	6.2569e-09	6.17695e-07
SCN2B	ENSG00000149575	SCN2B	sodium voltage-gated channel beta subunit 2 [Source:HGNC Symbol;Acc:HGNC:10589]	2.53994	protein_coding	2.0347	0.555396	3.66351	0.000248785	0.00270806
GADD45G	ENSG00000130222	GADD45G	growth arrest and DNA damage inducible gamma [Source:HGNC Symbol;Acc:HGNC:4097]	65.9803	protein_coding	2.03287	0.270169	7.52445	5.2943e-14	2.50879e-11
ACOD1	ENSG00000102794	ACOD1	aconitate decarboxylase 1 [Source:HGNC Symbol;Acc:HGNC:33904]	2.19467	protein_coding	2.03179	0.514707	3.94747	7.89801e-05	0.00113719
MLXIPL	ENSG00000009950	MLXIPL	MLX interacting protein like [Source:HGNC Symbol;Acc:HGNC:12744]	2.11984	protein_coding	2.02993	0.524959	3.86683	0.000110257	0.00147282
FAP	ENSG00000078098	FAP	fibroblast activation protein alpha [Source:HGNC Symbol;Acc:HGNC:3590]	3.04687	protein_coding	2.01829	0.537381	3.75579	0.000172793	0.0020677
GRIN3A	ENSG00000198785	GRIN3A	glutamate ionotropic receptor NMDA type subunit 3A [Source:HGNC Symbol;Acc:HGNC:16767]	17.8724	protein_coding	2.01699	0.329071	6.12936	8.82353e-10	1.14032e-07
IFI6	ENSG00000126709	IFI6	interferon alpha inducible protein 6 [Source:HGNC Symbol;Acc:HGNC:4054]	5409.56	protein_coding	1.99183	0.352718	5.64709	1.63187e-08	1.37e-06
GBP1	ENSG00000117228	GBP1	guanylate binding protein 1 [Source:HGNC Symbol;Acc:HGNC:4182]	2722.77	protein_coding	1.98874	0.244348	8.13897	3.9864e-16	3.26946e-13
EFCAB2	ENSG00000203666	EFCAB2	EF-hand calcium binding domain 2 [Source:HGNC Symbol;Acc:HGNC:28166]	168.107	protein_coding	1.97986	0.249249	7.94329	1.96882e-15	1.27222e-12
EPSTI1	ENSG00000133106	EPSTI1	epithelial stromal interaction 1 [Source:HGNC Symbol;Acc:HGNC:16465]	1538.49	protein_coding	1.9189	0.335546	5.71876	1.07307e-08	9.38759e-07
AIM2	ENSG00000163568	AIM2	absent in melanoma 2 [Source:HGNC Symbol;Acc:HGNC:357]	449.904	protein_coding	1.91134	0.295221	6.47426	9.52787e-11	1.70733e-08
HSPB9	ENSG00000260325	HSPB9	heat shock protein family B (small) member 9 [Source:HGNC Symbol;Acc:HGNC:30589]	2.04099	protein_coding	1.9047	0.736846	2.58494	0.00973968	0.0420934
OTOF	ENSG00000115155	OTOF	otoferlin [Source:HGNC Symbol;Acc:HGNC:8515]	59.4094	protein_coding	1.89639	0.356665	5.31699	1.05496e-07	6.35482e-06
SOCS1	ENSG00000185338	SOCS1	suppressor of cytokine signaling 1 [Source:HGNC Symbol;Acc:HGNC:19383]	175.494	protein_coding	1.8917	0.228946	8.26266	1.42464e-16	1.38087e-13
RPL3L	ENSG00000140986	RPL3L	ribosomal protein L3 like [Source:HGNC Symbol;Acc:HGNC:10351]	16.9484	protein_coding	1.88335	0.585364	3.21741	0.00129355	0.00944138
SYCE3	ENSG00000217442	SYCE3	synaptonemal complex central element protein 3 [Source:HGNC Symbol;Acc:HGNC:35245]	3.79201	protein_coding	1.87287	0.491276	3.81226	0.000137704	0.00174189
ODF3B	ENSG00000177989	ODF3B	outer dense fiber of sperm tails 3B [Source:HGNC Symbol;Acc:HGNC:34388]	2440.33	protein_coding	1.86506	0.209395	8.9069	5.24774e-19	7.99306e-16
ANOS1	ENSG00000011201	ANOS1	anosmin 1 [Source:HGNC Symbol;Acc:HGNC:6211]	4.95899	protein_coding	1.85191	0.392998	4.71227	2.44969e-06	7.79935e-05
SLC12A1	ENSG00000074803	SLC12A1	solute carrier family 12 member 1 [Source:HGNC Symbol;Acc:HGNC:10910]	1.53499	protein_coding	1.83014	0.727495	2.51567	0.0118806	0.0487665
PAGE5	ENSG00000158639	PAGE5	PAGE family member 5 [Source:HGNC Symbol;Acc:HGNC:29992]	1.52463	protein_coding	1.82678	0.579605	3.15176	0.00162292	0.01116
HIST1H3J	ENSG00000197153	HIST1H3J	histone cluster 1 H3 family member j [Source:HGNC Symbol;Acc:HGNC:4774]	1.85907	protein_coding	1.82283	0.533961	3.41378	0.000640671	0.0055288
FCGR1B	ENSG00000198019	FCGR1B	Fc fragment of IgG receptor Ib [Source:HGNC Symbol;Acc:HGNC:3614]	689.769	protein_coding	1.81985	0.232828	7.81629	5.4401e-15	3.05275e-12
GPR15	ENSG00000154165	GPR15	G protein-coupled receptor 15 [Source:HGNC Symbol;Acc:HGNC:4469]	35.1137	protein_coding	1.81735	0.516517	3.51847	0.000434038	0.00414113
IFI44L	ENSG00000137959	IFI44L	interferon induced protein 44 like [Source:HGNC Symbol;Acc:HGNC:17817]	1439.15	protein_coding	1.8081	0.493138	3.66653	0.000245867	0.00268671
NRN1	ENSG00000124785	NRN1	neuritin 1 [Source:HGNC Symbol;Acc:HGNC:17972]	39.2546	protein_coding	1.8013	0.347295	5.18666	2.14098e-07	1.11732e-05
DNAAF1	ENSG00000154099	DNAAF1	dynein axonemal assembly factor 1 [Source:HGNC Symbol;Acc:HGNC:30539]	2.84399	protein_coding	1.79933	0.414278	4.34328	1.40371e-05	0.000300603
MSLN	ENSG00000102854	MSLN	mesothelin [Source:HGNC Symbol;Acc:HGNC:7371]	13.9291	protein_coding	1.79498	0.645566	2.78048	0.00542786	0.0272981
TMEM176B	ENSG00000106565	TMEM176B	transmembrane protein 176B [Source:HGNC Symbol;Acc:HGNC:29596]	1523.44	protein_coding	1.77394	0.430786	4.11792	3.82313e-05	0.000653526
ITGA7	ENSG00000135424	ITGA7	integrin subunit alpha 7 [Source:HGNC Symbol;Acc:HGNC:6143]	60.0495	protein_coding	1.76833	0.263015	6.72332	1.77629e-11	3.94558e-09
IGHA2	ENSG00000211890	IGHA2	immunoglobulin heavy constant alpha 2 (A2m marker) [Source:HGNC Symbol;Acc:HGNC:5479]	3632.29	IG_C_gene	1.7675	0.341421	5.17688	2.25631e-07	1.15658e-05
TMEM54	ENSG00000121900	TMEM54	transmembrane protein 54 [Source:HGNC Symbol;Acc:HGNC:24143]	3.67141	protein_coding	1.76155	0.505794	3.48274	0.000496308	0.00458446
LY6E	ENSG00000160932	LY6E	lymphocyte antigen 6 family member E [Source:HGNC Symbol;Acc:HGNC:6727]	8497.85	protein_coding	1.75556	0.36307	4.83532	1.32934e-06	4.78025e-05
NPW	ENSG00000183971	NPW	neuropeptide W [Source:HGNC Symbol;Acc:HGNC:30509]	1.42513	protein_coding	1.74449	0.521369	3.34599	0.000819906	0.00665285
GPR42	ENSG00000126251	GPR42	G protein-coupled receptor 42 (gene/pseudogene) [Source:HGNC Symbol;Acc:HGNC:4500]	7.33103	protein_coding	1.73691	0.458736	3.7863	0.000152905	0.00188798
CLEC2L	ENSG00000236279	CLEC2L	C-type lectin domain family 2 member L [Source:HGNC Symbol;Acc:HGNC:21969]	36.9398	protein_coding	1.72246	0.348437	4.94338	7.67788e-07	3.11853e-05
RTP4	ENSG00000136514	RTP4	receptor transporter protein 4 [Source:HGNC Symbol;Acc:HGNC:23992]	394.618	protein_coding	1.71311	0.289767	5.91201	3.37951e-09	3.60323e-07
CTD-2521M24.13	ENSG00000269720	CTD-2521M24.13	coiled-coil domain containing 194 [Source:HGNC Symbol;Acc:HGNC:53438]	7.49438	protein_coding	1.70924	0.354785	4.81767	1.45246e-06	5.11937e-05
ZDHHC19	ENSG00000163958	ZDHHC19	zinc finger DHHC-type containing 19 [Source:HGNC Symbol;Acc:HGNC:20713]	119.698	protein_coding	1.70456	0.33644	5.06644	4.05317e-07	1.87077e-05
RUFY4	ENSG00000188282	RUFY4	RUN and FYVE domain containing 4 [Source:HGNC Symbol;Acc:HGNC:24804]	122.017	protein_coding	1.69132	0.253029	6.68431	2.32017e-11	4.9825e-09
RSAD2	ENSG00000134321	RSAD2	radical S-adenosyl methionine domain containing 2 [Source:HGNC Symbol;Acc:HGNC:30908]	2104.17	protein_coding	1.68538	0.494559	3.40785	0.000654763	0.00563213
C17orf105	ENSG00000231256	C17orf105	CFAP97 domain containing 1 [Source:HGNC Symbol;Acc:HGNC:37241]	1.78293	protein_coding	1.67838	0.521961	3.21552	0.00130208	0.00948277
WARS	ENSG00000140105	WARS	tryptophanyl-tRNA synthetase [Source:HGNC Symbol;Acc:HGNC:12729]	5278.75	protein_coding	1.66519	0.184456	9.02754	1.75571e-19	2.87991e-16
HIST2H2AA4	ENSG00000272196	HIST2H2AA4	histone cluster 2 H2A family member a4 [Source:HGNC Symbol;Acc:HGNC:29668]	3.03996	protein_coding	1.66253	0.409805	4.05687	4.97357e-05	0.000795025
IFI35	ENSG00000068079	IFI35	interferon induced protein 35 [Source:HGNC Symbol;Acc:HGNC:5399]	2178.28	protein_coding	1.66163	0.227284	7.31082	2.6552e-13	1.04282e-10
MT2A	ENSG00000125148	MT2A	metallothionein 2A [Source:HGNC Symbol;Acc:HGNC:7406]	971.981	protein_coding	1.65622	0.278899	5.93841	2.87802e-09	3.17984e-07
NFASC	ENSG00000163531	NFASC	neurofascin [Source:HGNC Symbol;Acc:HGNC:29866]	1.59969	protein_coding	1.63689	0.609763	2.68448	0.00726431	0.0338413
GBP4	ENSG00000162654	GBP4	guanylate binding protein 4 [Source:HGNC Symbol;Acc:HGNC:20480]	1603.41	protein_coding	1.63584	0.201907	8.10195	5.40866e-16	4.11908e-13
P2RY14	ENSG00000174944	P2RY14	purinergic receptor P2Y14 [Source:HGNC Symbol;Acc:HGNC:16442]	294.646	protein_coding	1.63243	0.27324	5.97434	2.31022e-09	2.67735e-07
IFI44	ENSG00000137965	IFI44	interferon induced protein 44 [Source:HGNC Symbol;Acc:HGNC:16938]	1428.96	protein_coding	1.62529	0.394971	4.11496	3.87251e-05	0.00065882
FOLR3	ENSG00000110203	FOLR3	folate receptor 3 [Source:HGNC Symbol;Acc:HGNC:3795]	959.287	protein_coding	1.61264	0.315886	5.10515	3.30527e-07	1.5803e-05
APOL1	ENSG00000100342	APOL1	apolipoprotein L1 [Source:HGNC Symbol;Acc:HGNC:618]	1640.67	protein_coding	1.61249	0.197365	8.1701	3.08131e-16	2.73775e-13
SIGLEC12	ENSG00000254521	SIGLEC12	sialic acid binding Ig like lectin 12 (gene/pseudogene) [Source:HGNC Symbol;Acc:HGNC:15482]	15.0316	protein_coding	1.608	0.456976	3.51879	0.000433513	0.00413797
LGALS2	ENSG00000100079	LGALS2	galectin 2 [Source:HGNC Symbol;Acc:HGNC:6562]	915.519	protein_coding	1.60796	0.305356	5.26587	1.39525e-07	7.99791e-06
TMEM176A	ENSG00000002933	TMEM176A	transmembrane protein 176A [Source:HGNC Symbol;Acc:HGNC:24930]	662.398	protein_coding	1.60645	0.429638	3.73907	0.000184701	0.00216762
RMI2	ENSG00000175643	RMI2	RecQ mediated genome instability 2 [Source:HGNC Symbol;Acc:HGNC:28349]	62.5329	protein_coding	1.60453	0.228997	7.00678	2.43868e-12	7.22256e-10
IFIT3	ENSG00000119917	IFIT3	interferon induced protein with tetratricopeptide repeats 3 [Source:HGNC Symbol;Acc:HGNC:5411]	5476.55	protein_coding	1.58843	0.350566	4.53106	5.86897e-06	0.000153936
SIGLEC1	ENSG00000088827	SIGLEC1	sialic acid binding Ig like lectin 1 [Source:HGNC Symbol;Acc:HGNC:11127]	1059.46	protein_coding	1.5778	0.470239	3.35531	0.000792773	0.00646961
IRF7	ENSG00000185507	IRF7	interferon regulatory factor 7 [Source:HGNC Symbol;Acc:HGNC:6122]	4608.11	protein_coding	1.57613	0.247703	6.36299	1.97868e-10	3.19647e-08
CLEC18C	ENSG00000157335	CLEC18C	C-type lectin domain family 18 member C [Source:HGNC Symbol;Acc:HGNC:28538]	7.42056	protein_coding	1.55815	0.598409	2.60381	0.00921926	0.0404509
LAP3	ENSG00000002549	LAP3	leucine aminopeptidase 3 [Source:HGNC Symbol;Acc:HGNC:18449]	1552.45	protein_coding	1.55709	0.243566	6.39288	1.62793e-10	2.69101e-08
G0S2	ENSG00000123689	G0S2	G0/G1 switch 2 [Source:HGNC Symbol;Acc:HGNC:30229]	56.9843	protein_coding	1.55609	0.310284	5.01504	5.30231e-07	2.35066e-05
TCN2	ENSG00000185339	TCN2	transcobalamin 2 [Source:HGNC Symbol;Acc:HGNC:11653]	291.029	protein_coding	1.5547	0.270841	5.74027	9.45264e-09	8.57737e-07
SLC6A12	ENSG00000111181	SLC6A12	solute carrier family 6 member 12 [Source:HGNC Symbol;Acc:HGNC:11045]	133.622	protein_coding	1.55135	0.22297	6.95765	3.45987e-12	9.70767e-10
C4orf48	ENSG00000243449	C4orf48	chromosome 4 open reading frame 48 [Source:HGNC Symbol;Acc:HGNC:34437]	150.005	protein_coding	1.54042	0.263522	5.84552	5.05002e-09	5.12793e-07
MUC1	ENSG00000185499	MUC1	mucin 1, cell surface associated [Source:HGNC Symbol;Acc:HGNC:7508]	43.6081	protein_coding	1.53931	0.215228	7.15201	8.55151e-13	2.94117e-10
IGHV6-1	ENSG00000211933	IGHV6-1	immunoglobulin heavy variable 6-1 [Source:HGNC Symbol;Acc:HGNC:5662]	48.5182	IG_V_gene	1.53886	0.402002	3.828	0.000129191	0.00165384
NUTM2E	ENSG00000228570	NUTM2E	NUT family member 2E [Source:HGNC Symbol;Acc:HGNC:23448]	5.88404	protein_coding	1.53118	0.595099	2.57299	0.0100824	0.0431635
CPA5	ENSG00000158525	CPA5	carboxypeptidase A5 [Source:HGNC Symbol;Acc:HGNC:15722]	28.6318	protein_coding	1.52312	0.510181	2.98545	0.00283158	0.0169339
OAS3	ENSG00000111331	OAS3	2'-5'-oligoadenylate synthetase 3 [Source:HGNC Symbol;Acc:HGNC:8088]	2426.02	protein_coding	1.52308	0.397748	3.82927	0.000128523	0.00165029
LGALS3BP	ENSG00000108679	LGALS3BP	galectin 3 binding protein [Source:HGNC Symbol;Acc:HGNC:6564]	1121.83	protein_coding	1.52043	0.274227	5.54444	2.94892e-08	2.31186e-06
TNNT1	ENSG00000105048	TNNT1	troponin T1, slow skeletal type [Source:HGNC Symbol;Acc:HGNC:11948]	162.786	protein_coding	1.51761	0.326311	4.6508	3.30642e-06	9.81626e-05
UBE2L6	ENSG00000156587	UBE2L6	ubiquitin conjugating enzyme E2 L6 [Source:HGNC Symbol;Acc:HGNC:12490]	4856.08	protein_coding	1.51682	0.192926	7.86217	3.77534e-15	2.17582e-12
SFN	ENSG00000175793	SFN	stratifin [Source:HGNC Symbol;Acc:HGNC:10773]	8.9628	protein_coding	1.50909	0.254634	5.92653	3.09406e-09	3.36621e-07
PKD2L1	ENSG00000107593	PKD2L1	polycystin 2 like 1, transient receptor potential cation channel [Source:HGNC Symbol;Acc:HGNC:9011]	8.25187	protein_coding	1.50515	0.411055	3.66167	0.000250579	0.00272169
CA12	ENSG00000074410	CA12	carbonic anhydrase 12 [Source:HGNC Symbol;Acc:HGNC:1371]	2.1275	protein_coding	1.49682	0.483222	3.09758	0.00195109	0.0128055
SEMA6B	ENSG00000167680	SEMA6B	semaphorin 6B [Source:HGNC Symbol;Acc:HGNC:10739]	90.2378	protein_coding	1.49533	0.432016	3.46127	0.000537628	0.00484304
LHFPL2	ENSG00000145685	LHFPL2	LHFPL tetraspan subfamily member 2 [Source:HGNC Symbol;Acc:HGNC:6588]	298.956	protein_coding	1.48947	0.198152	7.51682	5.6123e-14	2.60167e-11
TYMP	ENSG00000025708	TYMP	thymidine phosphorylase [Source:HGNC Symbol;Acc:HGNC:3148]	10755.2	protein_coding	1.48304	0.181051	8.19128	2.58469e-16	2.39635e-13
RETN	ENSG00000104918	RETN	resistin [Source:HGNC Symbol;Acc:HGNC:20389]	166.347	protein_coding	1.47765	0.299435	4.9348	8.02333e-07	3.22054e-05
FAM107A	ENSG00000168309	FAM107A	family with sequence similarity 107 member A [Source:HGNC Symbol;Acc:HGNC:30827]	2.24084	protein_coding	1.47553	0.576944	2.55749	0.010543	0.0446422
SDSL	ENSG00000139410	SDSL	serine dehydratase like [Source:HGNC Symbol;Acc:HGNC:30404]	52.608	protein_coding	1.47136	0.238223	6.17641	6.55775e-10	8.85047e-08
REEP1	ENSG00000068615	REEP1	receptor accessory protein 1 [Source:HGNC Symbol;Acc:HGNC:25786]	6.52887	protein_coding	1.4686	0.400349	3.66829	0.000244179	0.00267431
TSSK4	ENSG00000139908	TSSK4	testis specific serine kinase 4 [Source:HGNC Symbol;Acc:HGNC:19825]	4.40778	protein_coding	1.46714	0.358417	4.09338	4.25132e-05	0.000706675
CASP5	ENSG00000137757	CASP5	caspase 5 [Source:HGNC Symbol;Acc:HGNC:1506]	364.404	protein_coding	1.45728	0.300097	4.85603	1.1976e-06	4.43362e-05
CRISP2	ENSG00000124490	CRISP2	cysteine rich secretory protein 2 [Source:HGNC Symbol;Acc:HGNC:12024]	2.85469	protein_coding	1.45452	0.432754	3.36109	0.000776353	0.00637219
CACNA1E	ENSG00000198216	CACNA1E	calcium voltage-gated channel subunit alpha1 E [Source:HGNC Symbol;Acc:HGNC:1392]	199.061	protein_coding	1.45315	0.245372	5.92224	3.17592e-09	3.43774e-07
FBXO6	ENSG00000116663	FBXO6	F-box protein 6 [Source:HGNC Symbol;Acc:HGNC:13585]	461.424	protein_coding	1.44882	0.196301	7.38059	1.57585e-13	6.72069e-11
TMC4	ENSG00000167608	TMC4	transmembrane channel like 4 [Source:HGNC Symbol;Acc:HGNC:22998]	80.8859	protein_coding	1.4432	0.286604	5.03553	4.76525e-07	2.13475e-05
HTRA3	ENSG00000170801	HTRA3	HtrA serine peptidase 3 [Source:HGNC Symbol;Acc:HGNC:30406]	7.37162	protein_coding	1.44051	0.481816	2.98975	0.00279208	0.0167667
OASL	ENSG00000135114	OASL	2'-5'-oligoadenylate synthetase like [Source:HGNC Symbol;Acc:HGNC:8090]	1561.41	protein_coding	1.44	0.322175	4.46961	7.83619e-06	0.000192732
OAS1	ENSG00000089127	OAS1	2'-5'-oligoadenylate synthetase 1 [Source:NCBI gene;Acc:4938]	2949.93	protein_coding	1.43093	0.332239	4.30693	1.65537e-05	0.000339742
SECTM1	ENSG00000141574	SECTM1	secreted and transmembrane 1 [Source:HGNC Symbol;Acc:HGNC:10707]	10120	protein_coding	1.42486	0.191855	7.42678	1.11273e-13	4.94332e-11
IGHA1	ENSG00000211895	IGHA1	immunoglobulin heavy constant alpha 1 [Source:HGNC Symbol;Acc:HGNC:5478]	14718.9	IG_C_gene	1.42465	0.328282	4.3397	1.4268e-05	0.000303044
HIST1H4H	ENSG00000158406	HIST1H4H	histone cluster 1 H4 family member h [Source:HGNC Symbol;Acc:HGNC:4788]	242.591	protein_coding	1.42251	0.229211	6.20611	5.43105e-10	7.56939e-08
SMARCD3	ENSG00000082014	SMARCD3	SWI/SNF related, matrix associated, actin dependent regulator of chromatin, subfamily d, member 3 [Source:HGNC Symbol;Acc:HGNC:11108]	1116.85	protein_coding	1.41963	0.179398	7.9133	2.50663e-15	1.5721e-12
XAF1	ENSG00000132530	XAF1	XIAP associated factor 1 [Source:HGNC Symbol;Acc:HGNC:30932]	2970.43	protein_coding	1.40616	0.285282	4.92903	8.26382e-07	3.28152e-05
MSR1	ENSG00000038945	MSR1	macrophage scavenger receptor 1 [Source:HGNC Symbol;Acc:HGNC:7376]	83.8753	protein_coding	1.40005	0.302956	4.62128	3.81381e-06	0.000109162
PML	ENSG00000140464	PML	promyelocytic leukemia [Source:HGNC Symbol;Acc:HGNC:9113]	2352.98	protein_coding	1.38406	0.190985	7.24697	4.26197e-13	1.56694e-10
TMEM92	ENSG00000167105	TMEM92	transmembrane protein 92 [Source:HGNC Symbol;Acc:HGNC:26579]	11.6217	protein_coding	1.37794	0.417602	3.29966	0.00096803	0.00756682
PNMAL2	ENSG00000204851	PNMAL2	PNMA family member 8B [Source:HGNC Symbol;Acc:HGNC:29206]	2.53666	protein_coding	1.37508	0.430098	3.19714	0.001388	0.00994362
HIST1H2BD	ENSG00000158373	HIST1H2BD	histone cluster 1 H2B family member d [Source:HGNC Symbol;Acc:HGNC:4747]	221.873	protein_coding	1.36811	0.267356	5.11717	3.10156e-07	1.49972e-05
GPR84	ENSG00000139572	GPR84	G protein-coupled receptor 84 [Source:HGNC Symbol;Acc:HGNC:4535]	52.2303	protein_coding	1.36497	0.26723	5.10784	3.25867e-07	1.56152e-05
OR52K2	ENSG00000181963	OR52K2	olfactory receptor family 52 subfamily K member 2 [Source:HGNC Symbol;Acc:HGNC:15223]	6.94399	protein_coding	1.36384	0.301845	4.51836	6.23219e-06	0.000161476
NA	ENSG00000285938	NA	BCL6 antisense 1	2.2543	protein_coding	1.35928	0.451052	3.01357	0.00258189	0.0158225
PHLDA2	ENSG00000181649	PHLDA2	pleckstrin homology like domain family A member 2 [Source:HGNC Symbol;Acc:HGNC:12385]	4.22406	protein_coding	1.35768	0.38492	3.52718	0.000420014	0.00403804
FBXO39	ENSG00000177294	FBXO39	F-box protein 39 [Source:HGNC Symbol;Acc:HGNC:28565]	5.15444	protein_coding	1.357	0.380415	3.56715	0.000360887	0.00359773
NMU	ENSG00000109255	NMU	neuromedin U [Source:HGNC Symbol;Acc:HGNC:7859]	1.69093	protein_coding	1.35339	0.489393	2.76545	0.00568442	0.0282091
TMEM51	ENSG00000171729	TMEM51	transmembrane protein 51 [Source:HGNC Symbol;Acc:HGNC:25488]	36.3832	protein_coding	1.35256	0.243339	5.55833	2.72366e-08	2.15131e-06
HMP19	ENSG00000170091	HMP19	neuronal vesicle trafficking associated 2 [Source:HGNC Symbol;Acc:HGNC:24955]	3.72113	protein_coding	1.32775	0.463842	2.8625	0.00420316	0.022565
FFAR3	ENSG00000185897	FFAR3	free fatty acid receptor 3 [Source:HGNC Symbol;Acc:HGNC:4499]	32.032	protein_coding	1.32119	0.33267	3.97147	7.14311e-05	0.00105485
CEND1	ENSG00000184524	CEND1	cell cycle exit and neuronal differentiation 1 [Source:HGNC Symbol;Acc:HGNC:24153]	3.52816	protein_coding	1.31867	0.401432	3.28491	0.00102015	0.00786182
SAMD4A	ENSG00000020577	SAMD4A	sterile alpha motif domain containing 4A [Source:HGNC Symbol;Acc:HGNC:23023]	103.077	protein_coding	1.31829	0.224005	5.88507	3.97877e-09	4.15899e-07
GALM	ENSG00000143891	GALM	galactose mutarotase [Source:HGNC Symbol;Acc:HGNC:24063]	477.748	protein_coding	1.31775	0.210361	6.26422	3.74693e-10	5.54199e-08
CCR10	ENSG00000184451	CCR10	C-C motif chemokine receptor 10 [Source:HGNC Symbol;Acc:HGNC:4474]	25.0501	protein_coding	1.31563	0.258911	5.08139	3.7468e-07	1.75597e-05
CEACAM1	ENSG00000079385	CEACAM1	carcinoembryonic antigen related cell adhesion molecule 1 [Source:HGNC Symbol;Acc:HGNC:1814]	673.272	protein_coding	1.30376	0.210669	6.18869	6.06661e-10	8.29259e-08
MARCO	ENSG00000019169	MARCO	macrophage receptor with collagenous structure [Source:HGNC Symbol;Acc:HGNC:6895]	204.114	protein_coding	1.3025	0.264696	4.92075	8.62137e-07	3.37945e-05
A4GALT	ENSG00000128274	A4GALT	alpha 1,4-galactosyltransferase (P blood group) [Source:HGNC Symbol;Acc:HGNC:18149]	3.27217	protein_coding	1.29967	0.501472	2.59172	0.00954984	0.0414662
DUSP13	ENSG00000079393	DUSP13	dual specificity phosphatase 13 [Source:HGNC Symbol;Acc:HGNC:19681]	13.5053	protein_coding	1.28935	0.335245	3.84599	0.000120067	0.0015717
RSPH9	ENSG00000172426	RSPH9	radial spoke head 9 homolog [Source:HGNC Symbol;Acc:HGNC:21057]	32.8461	protein_coding	1.28344	0.281079	4.56612	4.96835e-06	0.000134108
ASPRV1	ENSG00000244617	ASPRV1	aspartic peptidase retroviral like 1 [Source:HGNC Symbol;Acc:HGNC:26321]	465.805	protein_coding	1.28229	0.257131	4.98691	6.13523e-07	2.60613e-05
GRAMD1B	ENSG00000023171	GRAMD1B	GRAM domain containing 1B [Source:HGNC Symbol;Acc:HGNC:29214]	335.182	protein_coding	1.28007	0.173547	7.37595	1.63176e-13	6.82268e-11
EVA1B	ENSG00000142694	EVA1B	eva-1 homolog B [Source:HGNC Symbol;Acc:HGNC:25558]	314.582	protein_coding	1.26735	0.192595	6.58039	4.6921e-11	9.2643e-09
IGLC3	ENSG00000211679	IGLC3	immunoglobulin lambda constant 3 (Kern-Oz+ marker) [Source:HGNC Symbol;Acc:HGNC:5857]	1464.99	IG_C_gene	1.2666	0.33224	3.81229	0.000137688	0.00174189
RAB20	ENSG00000139832	RAB20	RAB20, member RAS oncogene family [Source:HGNC Symbol;Acc:HGNC:18260]	272.971	protein_coding	1.2656	0.182694	6.92742	4.28599e-12	1.15689e-09
MOV10	ENSG00000155363	MOV10	Mov10 RISC complex RNA helicase [Source:HGNC Symbol;Acc:HGNC:7200]	1595.97	protein_coding	1.26458	0.186753	6.7714	1.2754e-11	3.05579e-09
TRPV4	ENSG00000111199	TRPV4	transient receptor potential cation channel subfamily V member 4 [Source:HGNC Symbol;Acc:HGNC:18083]	16.896	protein_coding	1.26384	0.295985	4.26993	1.95533e-05	0.000387864
SPATS2L	ENSG00000196141	SPATS2L	spermatogenesis associated serine rich 2 like [Source:HGNC Symbol;Acc:HGNC:24574]	166.128	protein_coding	1.26153	0.340326	3.70684	0.000209862	0.00238037
CMPK2	ENSG00000134326	CMPK2	cytidine/uridine monophosphate kinase 2 [Source:HGNC Symbol;Acc:HGNC:27015]	577.555	protein_coding	1.25727	0.3857	3.2597	0.00111531	0.00841872
ARHGEF37	ENSG00000183111	ARHGEF37	Rho guanine nucleotide exchange factor 37 [Source:HGNC Symbol;Acc:HGNC:34430]	15.3765	protein_coding	1.25438	0.312906	4.00881	6.10243e-05	0.000933488
MYO16	ENSG00000041515	MYO16	myosin XVI [Source:HGNC Symbol;Acc:HGNC:29822]	4.05253	protein_coding	1.25372	0.497536	2.51986	0.0117401	0.0483321
LAMP3	ENSG00000078081	LAMP3	lysosomal associated membrane protein 3 [Source:HGNC Symbol;Acc:HGNC:14582]	58.1332	protein_coding	1.24878	0.354725	3.52042	0.000430868	0.00411641
TRPM4	ENSG00000130529	TRPM4	transient receptor potential cation channel subfamily M member 4 [Source:HGNC Symbol;Acc:HGNC:17993]	47.949	protein_coding	1.24832	0.208653	5.98276	2.19385e-09	2.57042e-07
CAMP	ENSG00000164047	CAMP	cathelicidin antimicrobial peptide [Source:HGNC Symbol;Acc:HGNC:1472]	519.233	protein_coding	1.24699	0.265789	4.69166	2.71002e-06	8.48528e-05
KPTN	ENSG00000118162	KPTN	kaptin, actin binding protein [Source:HGNC Symbol;Acc:HGNC:6404]	200.058	protein_coding	1.24494	0.169565	7.34199	2.10446e-13	8.47715e-11
HPD	ENSG00000158104	HPD	4-hydroxyphenylpyruvate dioxygenase [Source:HGNC Symbol;Acc:HGNC:5147]	10.9495	protein_coding	1.2443	0.36028	3.45369	0.000552974	0.00494408
TSPO2	ENSG00000112212	TSPO2	translocator protein 2 [Source:HGNC Symbol;Acc:HGNC:21256]	11.0858	protein_coding	1.24371	0.379438	3.27776	0.00104633	0.00802296
DRD4	ENSG00000069696	DRD4	dopamine receptor D4 [Source:HGNC Symbol;Acc:HGNC:3025]	15.03	protein_coding	1.2433	0.253525	4.90407	9.38714e-07	3.6132e-05
CTSD	ENSG00000117984	CTSD	cathepsin D [Source:HGNC Symbol;Acc:HGNC:2529]	7137.33	protein_coding	1.24233	0.19835	6.26333	3.76847e-10	5.54199e-08
MFSD7	ENSG00000169026	MFSD7	solute carrier family 49 member 3 [Source:HGNC Symbol;Acc:HGNC:26177]	273.96	protein_coding	1.23851	0.173814	7.12551	1.03698e-12	3.40194e-10
GSDMC	ENSG00000147697	GSDMC	gasdermin C [Source:HGNC Symbol;Acc:HGNC:7151]	3.08936	protein_coding	1.2312	0.446969	2.75456	0.00587704	0.0289227
SLAMF8	ENSG00000158714	SLAMF8	SLAM family member 8 [Source:HGNC Symbol;Acc:HGNC:21391]	146.013	protein_coding	1.23041	0.216095	5.69386	1.24203e-08	1.07662e-06
BST2	ENSG00000130303	BST2	bone marrow stromal cell antigen 2 [Source:HGNC Symbol;Acc:HGNC:1119]	2648.78	protein_coding	1.22923	0.188565	6.51886	7.0844e-11	1.30231e-08
CFAP157	ENSG00000160401	CFAP157	cilia and flagella associated protein 157 [Source:HGNC Symbol;Acc:HGNC:27843]	1.75308	protein_coding	1.22892	0.457822	2.68428	0.0072686	0.0338492
PSTPIP2	ENSG00000152229	PSTPIP2	proline-serine-threonine phosphatase interacting protein 2 [Source:HGNC Symbol;Acc:HGNC:9581]	1097.84	protein_coding	1.22757	0.170573	7.19675	6.1664e-13	2.22868e-10
BFSP2	ENSG00000170819	BFSP2	beaded filament structural protein 2 [Source:HGNC Symbol;Acc:HGNC:1041]	6.01879	protein_coding	1.22733	0.356331	3.44435	0.000572438	0.00507132
TGM2	ENSG00000198959	TGM2	transglutaminase 2 [Source:HGNC Symbol;Acc:HGNC:11778]	96.3241	protein_coding	1.22596	0.253721	4.8319	1.35235e-06	4.82372e-05
INPP5J	ENSG00000185133	INPP5J	inositol polyphosphate-5-phosphatase J [Source:HGNC Symbol;Acc:HGNC:8956]	3.28153	protein_coding	1.22589	0.371993	3.29547	0.000982583	0.00766092
BCL2L14	ENSG00000121380	BCL2L14	BCL2 like 14 [Source:HGNC Symbol;Acc:HGNC:16657]	4.99943	protein_coding	1.22004	0.416634	2.92833	0.00340793	0.0193685
MSRB2	ENSG00000148450	MSRB2	methionine sulfoxide reductase B2 [Source:HGNC Symbol;Acc:HGNC:17061]	539.021	protein_coding	1.21711	0.18015	6.7561	1.4176e-11	3.32186e-09
HERC5	ENSG00000138646	HERC5	HECT and RLD domain containing E3 ubiquitin protein ligase 5 [Source:HGNC Symbol;Acc:HGNC:24368]	1101.93	protein_coding	1.21628	0.355805	3.41838	0.000629959	0.00546164
SCAND1	ENSG00000171222	SCAND1	SCAN domain containing 1 [Source:HGNC Symbol;Acc:HGNC:10566]	807.62	protein_coding	1.21614	0.182604	6.65996	2.73908e-11	5.61616e-09
EFHB	ENSG00000163576	EFHB	EF-hand domain family member B [Source:HGNC Symbol;Acc:HGNC:26330]	6.38457	protein_coding	1.21407	0.34898	3.4789	0.000503481	0.00461972
CLEC4G	ENSG00000182566	CLEC4G	C-type lectin domain family 4 member G [Source:HGNC Symbol;Acc:HGNC:24591]	31.3799	protein_coding	1.20902	0.265774	4.54904	5.38901e-06	0.000143465
IGKV2-30	ENSG00000243238	IGKV2-30	immunoglobulin kappa variable 2-30 [Source:HGNC Symbol;Acc:HGNC:5785]	67.9989	IG_V_gene	1.20848	0.354665	3.40738	0.000655887	0.00563503
SKA3	ENSG00000165480	SKA3	spindle and kinetochore associated complex subunit 3 [Source:HGNC Symbol;Acc:HGNC:20262]	12.0067	protein_coding	1.20465	0.299694	4.0196	5.82973e-05	0.000901473
ADCY3	ENSG00000138031	ADCY3	adenylate cyclase 3 [Source:HGNC Symbol;Acc:HGNC:234]	326.478	protein_coding	1.20329	0.191697	6.27703	3.45093e-10	5.14599e-08
CLEC18A	ENSG00000157322	CLEC18A	C-type lectin domain family 18 member A [Source:HGNC Symbol;Acc:HGNC:30388]	44.2744	protein_coding	1.20311	0.243983	4.93112	8.17596e-07	3.25269e-05
SLC26A8	ENSG00000112053	SLC26A8	solute carrier family 26 member 8 [Source:HGNC Symbol;Acc:HGNC:14468]	238.422	protein_coding	1.2028	0.264039	4.55538	5.22905e-06	0.00013973
KLHDC8B	ENSG00000185909	KLHDC8B	kelch domain containing 8B [Source:HGNC Symbol;Acc:HGNC:28557]	439.858	protein_coding	1.19913	0.179613	6.67618	2.45244e-11	5.17781e-09
OR2B6	ENSG00000124657	OR2B6	olfactory receptor family 2 subfamily B member 6 [Source:HGNC Symbol;Acc:HGNC:8241]	23.2023	protein_coding	1.1969	0.271801	4.40358	1.06478e-05	0.000245198
SCARF1	ENSG00000074660	SCARF1	scavenger receptor class F member 1 [Source:HGNC Symbol;Acc:HGNC:16820]	1254.39	protein_coding	1.19632	0.19236	6.21917	4.99784e-10	7.10493e-08
MZB1	ENSG00000170476	MZB1	marginal zone B and B1 cell specific protein [Source:HGNC Symbol;Acc:HGNC:30125]	750.675	protein_coding	1.19579	0.283383	4.21968	2.44649e-05	0.000462491
SAMD9L	ENSG00000177409	SAMD9L	sterile alpha motif domain containing 9 like [Source:HGNC Symbol;Acc:HGNC:1349]	2313.23	protein_coding	1.18692	0.218111	5.44182	5.27377e-08	3.5929e-06
GBP2	ENSG00000162645	GBP2	guanylate binding protein 2 [Source:HGNC Symbol;Acc:HGNC:4183]	10411.6	protein_coding	1.18642	0.169792	6.9875	2.79833e-12	8.1742e-10
IL31RA	ENSG00000164509	IL31RA	interleukin 31 receptor A [Source:HGNC Symbol;Acc:HGNC:18969]	11.0067	protein_coding	1.18603	0.362004	3.2763	0.00105177	0.00805685
APOL6	ENSG00000221963	APOL6	apolipoprotein L6 [Source:HGNC Symbol;Acc:HGNC:14870]	2478.82	protein_coding	1.18501	0.165592	7.15622	8.29349e-13	2.89919e-10
PARP14	ENSG00000173193	PARP14	poly(ADP-ribose) polymerase family member 14 [Source:HGNC Symbol;Acc:HGNC:29232]	5664.29	protein_coding	1.18447	0.183579	6.45206	1.10342e-10	1.91295e-08
CCDC163	ENSG00000280670	CCDC163	coiled-coil domain containing 163 [Source:HGNC Symbol;Acc:HGNC:27003]	37.1279	protein_coding	1.17875	0.276113	4.26908	1.96278e-05	0.00038898
GAS6	ENSG00000183087	GAS6	growth arrest specific 6 [Source:HGNC Symbol;Acc:HGNC:4168]	167.08	protein_coding	1.17661	0.16496	7.13272	9.84075e-13	3.27881e-10
INSL3	ENSG00000248099	INSL3	insulin like 3 [Source:HGNC Symbol;Acc:HGNC:6086]	102.874	protein_coding	1.17496	0.199455	5.89085	3.84215e-09	4.03597e-07
NKAPL	ENSG00000189134	NKAPL	NFKB activating protein like [Source:HGNC Symbol;Acc:HGNC:21584]	14.2309	protein_coding	1.17262	0.21857	5.36498	8.09576e-08	5.09245e-06
STAT1	ENSG00000115415	STAT1	signal transducer and activator of transcription 1 [Source:HGNC Symbol;Acc:HGNC:11362]	4938.63	protein_coding	1.17025	0.166989	7.00795	2.41833e-12	7.22256e-10
LHFPL5	ENSG00000197753	LHFPL5	LHFPL tetraspan subfamily member 5 [Source:HGNC Symbol;Acc:HGNC:21253]	2.4572	protein_coding	1.16683	0.435476	2.67945	0.00737439	0.0342148
HP	ENSG00000257017	HP	haptoglobin [Source:HGNC Symbol;Acc:HGNC:5141]	218.465	protein_coding	1.16363	0.320438	3.63139	0.0002819	0.0029809
MIXL1	ENSG00000185155	MIXL1	Mix paired-like homeobox [Source:HGNC Symbol;Acc:HGNC:13363]	3.37941	protein_coding	1.16318	0.452323	2.57157	0.0101238	0.0432973
VPS9D1	ENSG00000075399	VPS9D1	VPS9 domain containing 1 [Source:HGNC Symbol;Acc:HGNC:13526]	1790.46	protein_coding	1.16208	0.174633	6.6544	2.84464e-11	5.77144e-09
LCN2	ENSG00000148346	LCN2	lipocalin 2 [Source:HGNC Symbol;Acc:HGNC:6526]	637.91	protein_coding	1.15921	0.308063	3.76288	0.000167966	0.00203066
RAB39A	ENSG00000179331	RAB39A	RAB39A, member RAS oncogene family [Source:HGNC Symbol;Acc:HGNC:16521]	5.75105	protein_coding	1.15279	0.356384	3.23469	0.00121774	0.00901319
GPR161	ENSG00000143147	GPR161	G protein-coupled receptor 161 [Source:HGNC Symbol;Acc:HGNC:23694]	4.93525	protein_coding	1.15154	0.350256	3.28769	0.00101011	0.00780423
ASPHD2	ENSG00000128203	ASPHD2	aspartate beta-hydroxylase domain containing 2 [Source:HGNC Symbol;Acc:HGNC:30437]	254.36	protein_coding	1.15032	0.150229	7.65713	1.90138e-14	9.77813e-12
PNMA5	ENSG00000198883	PNMA5	PNMA family member 5 [Source:HGNC Symbol;Acc:HGNC:18743]	9.92871	protein_coding	1.14739	0.26712	4.2954	1.74378e-05	0.000356261
AIRE	ENSG00000160224	AIRE	autoimmune regulator [Source:HGNC Symbol;Acc:HGNC:360]	8.14413	protein_coding	1.14539	0.27655	4.14171	3.4472e-05	0.000605503
IFIT1	ENSG00000185745	IFIT1	interferon induced protein with tetratricopeptide repeats 1 [Source:HGNC Symbol;Acc:HGNC:5407]	2984.78	protein_coding	1.14496	0.42484	2.69504	0.00703796	0.0330672
P2RY6	ENSG00000171631	P2RY6	pyrimidinergic receptor P2Y6 [Source:HGNC Symbol;Acc:HGNC:8543]	47.3448	protein_coding	1.14341	0.244544	4.67567	2.92996e-06	9.00266e-05
PARP10	ENSG00000178685	PARP10	poly(ADP-ribose) polymerase family member 10 [Source:HGNC Symbol;Acc:HGNC:25895]	4424.28	protein_coding	1.13963	0.168138	6.77792	1.21915e-11	2.95421e-09
ASGR1	ENSG00000141505	ASGR1	asialoglycoprotein receptor 1 [Source:HGNC Symbol;Acc:HGNC:742]	333.744	protein_coding	1.13776	0.205656	5.53235	3.15965e-08	2.43236e-06
DHRS9	ENSG00000073737	DHRS9	dehydrogenase/reductase 9 [Source:HGNC Symbol;Acc:HGNC:16888]	766.387	protein_coding	1.13153	0.212655	5.32097	1.03213e-07	6.25262e-06
WFDC3	ENSG00000124116	WFDC3	WAP four-disulfide core domain 3 [Source:HGNC Symbol;Acc:HGNC:15957]	5.6104	protein_coding	1.13086	0.402855	2.80711	0.00499886	0.0255994
MDK	ENSG00000110492	MDK	midkine [Source:HGNC Symbol;Acc:HGNC:6972]	71.9486	protein_coding	1.13079	0.202748	5.57733	2.44242e-08	1.97281e-06
OSCP1	ENSG00000116885	OSCP1	organic solute carrier partner 1 [Source:HGNC Symbol;Acc:HGNC:29971]	6.44762	protein_coding	1.12983	0.300189	3.76372	0.000167402	0.00202823
MX1	ENSG00000157601	MX1	MX dynamin like GTPase 1 [Source:HGNC Symbol;Acc:HGNC:7532]	5221.07	protein_coding	1.11882	0.344341	3.24917	0.00115744	0.00864531
INAFM1	ENSG00000257704	INAFM1	InaF motif containing 1 [Source:HGNC Symbol;Acc:HGNC:27406]	347.216	protein_coding	1.11828	0.187454	5.96563	2.43698e-09	2.76416e-07
ITPKA	ENSG00000137825	ITPKA	inositol-trisphosphate 3-kinase A [Source:HGNC Symbol;Acc:HGNC:6178]	2.64011	protein_coding	1.11654	0.37044	3.0141	0.00257741	0.0158069
HES4	ENSG00000188290	HES4	hes family bHLH transcription factor 4 [Source:HGNC Symbol;Acc:HGNC:24149]	96.1596	protein_coding	1.11348	0.26115	4.26377	2.01003e-05	0.000396501
TMEM150B	ENSG00000180061	TMEM150B	transmembrane protein 150B [Source:HGNC Symbol;Acc:HGNC:34415]	171.309	protein_coding	1.10883	0.169059	6.55883	5.4231e-11	1.04182e-08
TMEM255B	ENSG00000184497	TMEM255B	transmembrane protein 255B [Source:HGNC Symbol;Acc:HGNC:28297]	31.6726	protein_coding	1.10618	0.169991	6.50729	7.65193e-11	1.38279e-08
RNASE1	ENSG00000129538	RNASE1	ribonuclease A family member 1, pancreatic [Source:HGNC Symbol;Acc:HGNC:10044]	21.8705	protein_coding	1.10326	0.346795	3.18131	0.00146612	0.0103762
IGLV7-43	ENSG00000211652	IGLV7-43	immunoglobulin lambda variable 7-43 [Source:HGNC Symbol;Acc:HGNC:5929]	42.3157	IG_V_gene	1.10163	0.343734	3.2049	0.00135109	0.00974647
RARRES3	ENSG00000133321	RARRES3	phospholipase A and acyltransferase 4 [Source:HGNC Symbol;Acc:HGNC:9869]	2298.54	protein_coding	1.10095	0.171727	6.41103	1.44543e-10	2.44622e-08
APOL2	ENSG00000128335	APOL2	apolipoprotein L2 [Source:HGNC Symbol;Acc:HGNC:619]	3827.07	protein_coding	1.09707	0.156565	7.00711	2.43287e-12	7.22256e-10
IGHG2	ENSG00000211893	IGHG2	immunoglobulin heavy constant gamma 2 (G2m marker) [Source:HGNC Symbol;Acc:HGNC:5526]	2633.69	IG_C_gene	1.09272	0.289989	3.76814	0.000164468	0.00200064
TRIM7	ENSG00000146054	TRIM7	tripartite motif containing 7 [Source:HGNC Symbol;Acc:HGNC:16278]	86.5138	protein_coding	1.09187	0.162365	6.72478	1.75863e-11	3.94558e-09
MPP3	ENSG00000161647	MPP3	membrane palmitoylated protein 3 [Source:HGNC Symbol;Acc:HGNC:7221]	5.86076	protein_coding	1.09104	0.323961	3.36783	0.000757626	0.00625944
NPB	ENSG00000183979	NPB	neuropeptide B [Source:HGNC Symbol;Acc:HGNC:30099]	7.4099	protein_coding	1.09	0.354544	3.07436	0.00210952	0.0135655
IGHV3-74	ENSG00000224650	IGHV3-74	immunoglobulin heavy variable 3-74 [Source:HGNC Symbol;Acc:HGNC:5624]	43.4381	IG_V_gene	1.08896	0.268228	4.05985	4.91038e-05	0.000787878
MESP1	ENSG00000166823	MESP1	mesoderm posterior bHLH transcription factor 1 [Source:HGNC Symbol;Acc:HGNC:29658]	4.45992	protein_coding	1.08801	0.324046	3.35757	0.0007863	0.00642909
FZD2	ENSG00000180340	FZD2	frizzled class receptor 2 [Source:HGNC Symbol;Acc:HGNC:4040]	131.834	protein_coding	1.08544	0.163969	6.61976	3.59779e-11	7.17003e-09
SMCO4	ENSG00000166002	SMCO4	single-pass membrane protein with coiled-coil domains 4 [Source:HGNC Symbol;Acc:HGNC:24810]	443.556	protein_coding	1.08337	0.169242	6.40127	1.54088e-10	2.56701e-08
OAS2	ENSG00000111335	OAS2	2'-5'-oligoadenylate synthetase 2 [Source:HGNC Symbol;Acc:HGNC:8087]	2861.91	protein_coding	1.08147	0.305987	3.53436	0.000408766	0.00394456
AC015691.13	ENSG00000239920	AC015691.13	novel transcript	2.35816	protein_coding	1.07978	0.416938	2.58978	0.00960363	0.0416405
MAPK12	ENSG00000188130	MAPK12	mitogen-activated protein kinase 12 [Source:HGNC Symbol;Acc:HGNC:6874]	14.3483	protein_coding	1.07959	0.229649	4.70106	2.58813e-06	8.17618e-05
SLC2A4	ENSG00000181856	SLC2A4	solute carrier family 2 member 4 [Source:HGNC Symbol;Acc:HGNC:11009]	6.81504	protein_coding	1.0788	0.355142	3.03765	0.00238433	0.014897
PGLYRP1	ENSG00000008438	PGLYRP1	peptidoglycan recognition protein 1 [Source:HGNC Symbol;Acc:HGNC:8904]	959.005	protein_coding	1.07786	0.273721	3.93779	8.22363e-05	0.00117534
VWA3A	ENSG00000175267	VWA3A	von Willebrand factor A domain containing 3A [Source:HGNC Symbol;Acc:HGNC:27088]	3.79633	protein_coding	1.07712	0.309677	3.47822	0.000504763	0.00462551
SMIM1	ENSG00000235169	SMIM1	small integral membrane protein 1 (Vel blood group) [Source:HGNC Symbol;Acc:HGNC:44204]	202.746	protein_coding	1.07693	0.412636	2.60988	0.00905752	0.0399385
PSME2	ENSG00000100911	PSME2	proteasome activator subunit 2 [Source:HGNC Symbol;Acc:HGNC:9569]	3004.79	protein_coding	1.07166	0.131479	8.15082	3.61454e-16	3.08305e-13
ASGR2	ENSG00000161944	ASGR2	asialoglycoprotein receptor 2 [Source:HGNC Symbol;Acc:HGNC:743]	546.795	protein_coding	1.0709	0.198836	5.38585	7.21014e-08	4.60327e-06
CACNA1A	ENSG00000141837	CACNA1A	calcium voltage-gated channel subunit alpha1 A [Source:HGNC Symbol;Acc:HGNC:1388]	36.0395	protein_coding	1.06721	0.232354	4.59305	4.36816e-06	0.000121285
MRPL23	ENSG00000214026	MRPL23	mitochondrial ribosomal protein L23 [Source:HGNC Symbol;Acc:HGNC:10322]	171.859	protein_coding	1.0642	0.249159	4.27118	1.94444e-05	0.000386423
FLVCR2	ENSG00000119686	FLVCR2	feline leukemia virus subgroup C cellular receptor family member 2 [Source:HGNC Symbol;Acc:HGNC:20105]	191.951	protein_coding	1.06291	0.15144	7.0187	2.23942e-12	6.92079e-10
IFITM1	ENSG00000185885	IFITM1	interferon induced transmembrane protein 1 [Source:HGNC Symbol;Acc:HGNC:5412]	4220.78	protein_coding	1.0618	0.216423	4.90616	9.28754e-07	3.5967e-05
TMEM160	ENSG00000130748	TMEM160	transmembrane protein 160 [Source:HGNC Symbol;Acc:HGNC:26042]	175.993	protein_coding	1.06009	0.201595	5.25849	1.45247e-07	8.25932e-06
CHST8	ENSG00000124302	CHST8	carbohydrate sulfotransferase 8 [Source:HGNC Symbol;Acc:HGNC:15993]	16.3169	protein_coding	1.05921	0.324189	3.26726	0.00108594	0.00824661
TRIM6	ENSG00000121236	TRIM6	tripartite motif containing 6 [Source:HGNC Symbol;Acc:HGNC:16277]	18.5857	protein_coding	1.0584	0.36474	2.90181	0.00371018	0.0205779
TAP1	ENSG00000168394	TAP1	transporter 1, ATP binding cassette subfamily B member [Source:HGNC Symbol;Acc:HGNC:43]	8922.85	protein_coding	1.05583	0.144543	7.30462	2.78057e-13	1.0588e-10
KLHDC7B	ENSG00000130487	KLHDC7B	kelch domain containing 7B [Source:HGNC Symbol;Acc:HGNC:25145]	206.714	protein_coding	1.05532	0.170339	6.19541	5.81348e-10	7.99785e-08
S100A9	ENSG00000163220	S100A9	S100 calcium binding protein A9 [Source:HGNC Symbol;Acc:HGNC:10499]	195508	protein_coding	1.05446	0.269778	3.90861	9.28301e-05	0.00129211
RNASE3	ENSG00000169397	RNASE3	ribonuclease A family member 3 [Source:HGNC Symbol;Acc:HGNC:10046]	98.0579	protein_coding	1.05185	0.380929	2.76127	0.00575763	0.0284994
IGKV1-9	ENSG00000241755	IGKV1-9	immunoglobulin kappa variable 1-9 [Source:HGNC Symbol;Acc:HGNC:5744]	56.725	IG_V_gene	1.04883	0.348367	3.0107	0.00260649	0.0159211
SPATC1	ENSG00000186583	SPATC1	spermatogenesis and centriole associated 1 [Source:HGNC Symbol;Acc:HGNC:30510]	12.557	protein_coding	1.04358	0.250931	4.15884	3.19872e-05	0.000570721
PGAM2	ENSG00000164708	PGAM2	phosphoglycerate mutase 2 [Source:HGNC Symbol;Acc:HGNC:8889]	22.1418	protein_coding	1.04306	0.235977	4.42015	9.86305e-06	0.000232655
LHB	ENSG00000104826	LHB	luteinizing hormone beta polypeptide [Source:HGNC Symbol;Acc:HGNC:6584]	2.29351	protein_coding	1.04166	0.405083	2.57147	0.0101267	0.0433011
CXCL10	ENSG00000169245	CXCL10	C-X-C motif chemokine ligand 10 [Source:HGNC Symbol;Acc:HGNC:10637]	37.4001	protein_coding	1.04096	0.330995	3.14494	0.00166122	0.0113611
IGLC2	ENSG00000211677	IGLC2	immunoglobulin lambda constant 2 [Source:HGNC Symbol;Acc:HGNC:5856]	2049.58	IG_C_gene	1.03939	0.291287	3.56825	0.000359376	0.00358939
COL1A1	ENSG00000108821	COL1A1	collagen type I alpha 1 chain [Source:HGNC Symbol;Acc:HGNC:2197]	3.20672	protein_coding	1.03511	0.402185	2.57371	0.0100616	0.0431003
ZBP1	ENSG00000124256	ZBP1	Z-DNA binding protein 1 [Source:HGNC Symbol;Acc:HGNC:16176]	1328.23	protein_coding	1.03467	0.201057	5.14617	2.65861e-07	1.32459e-05
HIST1H2BO	ENSG00000274641	HIST1H2BO	histone cluster 1 H2B family member o [Source:HGNC Symbol;Acc:HGNC:4758]	18.6372	protein_coding	1.03139	0.289105	3.56755	0.00036034	0.00359564
JOSD2	ENSG00000161677	JOSD2	Josephin domain containing 2 [Source:HGNC Symbol;Acc:HGNC:28853]	340.784	protein_coding	1.02979	0.164872	6.246	4.21108e-10	6.15049e-08
RAB13	ENSG00000143545	RAB13	RAB13, member RAS oncogene family [Source:HGNC Symbol;Acc:HGNC:9762]	20.154	protein_coding	1.02872	0.232408	4.42637	9.58307e-06	0.000227307
PLEKHH3	ENSG00000068137	PLEKHH3	pleckstrin homology, MyTH4 and FERM domain containing H3 [Source:HGNC Symbol;Acc:HGNC:26105]	13.9991	protein_coding	1.02867	0.212765	4.83478	1.33295e-06	4.78517e-05
PSMB9	ENSG00000240065	PSMB9	proteasome subunit beta 9 [Source:HGNC Symbol;Acc:HGNC:9546]	4447.66	protein_coding	1.02832	0.140063	7.34183	2.10696e-13	8.47715e-11
CCDC151	ENSG00000198003	CCDC151	coiled-coil domain containing 151 [Source:HGNC Symbol;Acc:HGNC:28303]	14.9378	protein_coding	1.02647	0.202801	5.06145	4.16089e-07	1.90556e-05
TRIM22	ENSG00000132274	TRIM22	tripartite motif containing 22 [Source:HGNC Symbol;Acc:HGNC:16379]	4519.28	protein_coding	1.02613	0.199329	5.14793	2.63372e-07	1.31526e-05
SQRDL	ENSG00000137767	SQRDL	sulfide quinone oxidoreductase [Source:HGNC Symbol;Acc:HGNC:20390]	1505.24	protein_coding	1.02526	0.167852	6.1081	1.00823e-09	1.26468e-07
PRTN3	ENSG00000196415	PRTN3	proteinase 3 [Source:HGNC Symbol;Acc:HGNC:9495]	24.5337	protein_coding	1.02373	0.389839	2.62603	0.00863865	0.0386185
AIFM3	ENSG00000183773	AIFM3	apoptosis inducing factor mitochondria associated 3 [Source:HGNC Symbol;Acc:HGNC:26398]	146.443	protein_coding	1.02289	0.158522	6.45269	1.09883e-10	1.91295e-08
BLOC1S1	ENSG00000135441	BLOC1S1	biogenesis of lysosomal organelles complex 1 subunit 1 [Source:HGNC Symbol;Acc:HGNC:4200]	349.697	protein_coding	1.02122	0.211351	4.83187	1.35257e-06	4.82372e-05
C9orf116	ENSG00000160345	C9orf116	chromosome 9 open reading frame 116 [Source:HGNC Symbol;Acc:HGNC:28435]	3.79978	protein_coding	1.02066	0.328718	3.10497	0.00190299	0.0125594
NUCB1	ENSG00000104805	NUCB1	nucleobindin 1 [Source:HGNC Symbol;Acc:HGNC:8043]	5422.75	protein_coding	1.02015	0.147203	6.93019	4.20285e-12	1.14899e-09
HSD3B7	ENSG00000099377	HSD3B7	hydroxy-delta-5-steroid dehydrogenase, 3 beta- and steroid delta-isomerase 7 [Source:HGNC Symbol;Acc:HGNC:18324]	107.016	protein_coding	1.01889	0.21052	4.8399	1.29903e-06	4.68705e-05
PHLDA3	ENSG00000174307	PHLDA3	pleckstrin homology like domain family A member 3 [Source:HGNC Symbol;Acc:HGNC:8934]	14.5236	protein_coding	1.01882	0.243269	4.18805	2.81363e-05	0.000518116
ATOX1	ENSG00000177556	ATOX1	antioxidant 1 copper chaperone [Source:HGNC Symbol;Acc:HGNC:798]	445.806	protein_coding	1.01881	0.163994	6.21248	5.21537e-10	7.36507e-08
C1orf167	ENSG00000215910	C1orf167	chromosome 1 open reading frame 167 [Source:HGNC Symbol;Acc:HGNC:25262]	3.22478	protein_coding	1.0173	0.347707	2.92573	0.00343646	0.019501
ESPN	ENSG00000187017	ESPN	espin [Source:HGNC Symbol;Acc:HGNC:13281]	233.505	protein_coding	1.01249	0.330556	3.06298	0.00219145	0.0139494
FSTL3	ENSG00000070404	FSTL3	follistatin like 3 [Source:HGNC Symbol;Acc:HGNC:3973]	113.689	protein_coding	1.01222	0.165506	6.11593	9.59973e-10	1.21127e-07
CARD16	ENSG00000204397	CARD16	caspase recruitment domain family member 16 [Source:HGNC Symbol;Acc:HGNC:33701]	2950.71	protein_coding	1.01105	0.19377	5.21781	1.81047e-07	9.82355e-06
RP1-34B20.21	ENSG00000282988	RP1-34B20.21	novel protein	34.4729	protein_coding	1.01095	0.233143	4.33619	1.44972e-05	0.0003063
C16orf59	ENSG00000162062	C16orf59	tubulin epsilon and delta complex 2 [Source:HGNC Symbol;Acc:HGNC:25849]	8.3889	protein_coding	1.00827	0.269757	3.73768	0.000185723	0.00217125
GSDMD	ENSG00000104518	GSDMD	gasdermin D [Source:HGNC Symbol;Acc:HGNC:25697]	3974.92	protein_coding	1.00681	0.135153	7.4494	9.37673e-14	4.25424e-11
SEMA3B	ENSG00000012171	SEMA3B	semaphorin 3B [Source:HGNC Symbol;Acc:HGNC:10724]	32.085	protein_coding	1.00537	0.193603	5.19297	2.06967e-07	1.1009e-05
LILRB5	ENSG00000105609	LILRB5	leukocyte immunoglobulin like receptor B5 [Source:HGNC Symbol;Acc:HGNC:6609]	90.0982	protein_coding	1.00083	0.248553	4.02665	5.65774e-05	0.000883203
STAT2	ENSG00000170581	STAT2	signal transducer and activator of transcription 2 [Source:HGNC Symbol;Acc:HGNC:11363]	4636.87	protein_coding	1.00034	0.154848	6.46014	1.04609e-10	1.84353e-08

## Sheet: FULL_Incipient_vs_Ctrl
ID	Symbol	Name	baseMean	log2FoldChange	lfcSE	stat	pvalue	padj
ENSG00000220267	ACTBP8	ACTB pseudogene 8 [Source:HGNC Symbol;Acc:HGNC:141]	76.4683	-7.76357	1.27682	-6.08038	1.19896e-09	2.09794e-05
ENSG00000159189	C1QC	complement C1q C chain [Source:HGNC Symbol;Acc:HGNC:1245]	76.5702	3.27226	0.59626	5.48798	4.0656e-08	0.000243418
ENSG00000173369	C1QB	complement C1q B chain [Source:HGNC Symbol;Acc:HGNC:1242]	289.488	2.95547	0.538989	5.48335	4.17335e-08	0.000243418
ENSG00000240356	RPL23AP7	ribosomal protein L23a pseudogene 7 [Source:HGNC Symbol;Acc:HGNC:17336]	90.3222	1.58978	0.294329	5.40136	6.61361e-08	0.000289312
ENSG00000103121	CMC2	C-X9-C motif containing 2 [Source:HGNC Symbol;Acc:HGNC:24447]	249.871	0.592764	0.113179	5.23741	1.62843e-07	0.000569884
ENSG00000164930	FZD6	frizzled class receptor 6 [Source:HGNC Symbol;Acc:HGNC:4044]	14.898	-1.56984	0.305735	-5.13463	2.82707e-07	0.000618351
ENSG00000230724	LINC01001	long intergenic non-protein coding RNA 1001 [Source:HGNC Symbol;Acc:HGNC:38540]	118.911	-1.63516	0.316274	-5.17008	2.33991e-07	0.000618351
ENSG00000256045	MTRNR2L10	MT-RNR2 like 10 [Source:HGNC Symbol;Acc:HGNC:37167]	19.9077	7.32613	1.42197	5.15211	2.57569e-07	0.000618351
ENSG00000149131	SERPING1	serpin family G member 1 [Source:HGNC Symbol;Acc:HGNC:1228]	2352.88	2.33143	0.459395	5.07501	3.87475e-07	0.000678004
ENSG00000226004	RP11-10J5.1	novel transcript	11.6778	3.55305	0.697839	5.0915	3.5524e-07	0.000678004
ENSG00000108691	CCL2	C-C motif chemokine ligand 2 [Source:HGNC Symbol;Acc:HGNC:10618]	13.7726	2.90232	0.576027	5.03852	4.69155e-07	0.000746297
ENSG00000188282	RUFY4	RUN and FYVE domain containing 4 [Source:HGNC Symbol;Acc:HGNC:24804]	122.017	1.54752	0.314188	4.92547	8.41589e-07	0.00122718
ENSG00000147408	CSGALNACT1	chondroitin sulfate N-acetylgalactosaminyltransferase 1 [Source:HGNC Symbol;Acc:HGNC:24290]	384.247	-0.814861	0.16725	-4.87211	1.10414e-06	0.00148617
ENSG00000141504	SAT2	spermidine/spermine N1-acetyltransferase family member 2 [Source:HGNC Symbol;Acc:HGNC:23160]	773.941	0.57945	0.119364	4.85448	1.207e-06	0.00150858
ENSG00000109674	NEIL3	nei like DNA glycosylase 3 [Source:HGNC Symbol;Acc:HGNC:24573]	17.5332	1.75373	0.365529	4.7978	1.60416e-06	0.00175435
ENSG00000244625	MIATNB	MIAT neighbor [Source:HGNC Symbol;Acc:HGNC:50731]	178.356	0.864335	0.180087	4.79954	1.59032e-06	0.00175435
ENSG00000281181	CH507-513H4.3	novel transcript, similar to YY1 associated myogenesis RNA 1 YAM1	27.6396	2.1099	0.442363	4.7696	1.8459e-06	0.00189997
ENSG00000166483	WEE1	WEE1 G2 checkpoint kinase [Source:HGNC Symbol;Acc:HGNC:12761]	87.8738	-0.752316	0.161041	-4.67158	2.98896e-06	0.00249051
ENSG00000168903	BTNL3	butyrophilin like 3 [Source:HGNC Symbol;Acc:HGNC:1143]	81.0763	-5.6493	1.20655	-4.68219	2.83824e-06	0.00249051
ENSG00000198846	TOX	thymocyte selection associated high mobility group box [Source:HGNC Symbol;Acc:HGNC:18988]	114.617	-0.942941	0.20093	-4.69287	2.69397e-06	0.00249051
ENSG00000277258	PCGF2	polycomb group ring finger 2 [Source:HGNC Symbol;Acc:HGNC:12929]	15.3601	2.42862	0.519741	4.67274	2.97203e-06	0.00249051
ENSG00000080854	IGSF9B	immunoglobulin superfamily member 9B [Source:HGNC Symbol;Acc:HGNC:32326]	52.368	1.20137	0.258836	4.64142	3.46021e-06	0.00256361
ENSG00000132514	CLEC10A	C-type lectin domain containing 10A [Source:HGNC Symbol;Acc:HGNC:16916]	466.938	0.948878	0.20432	4.64409	3.4158e-06	0.00256361
ENSG00000163666	HESX1	HESX homeobox 1 [Source:HGNC Symbol;Acc:HGNC:4877]	7.81268	2.47435	0.533483	4.6381	3.51622e-06	0.00256361
ENSG00000203760	CENPW	centromere protein W [Source:HGNC Symbol;Acc:HGNC:21488]	26.1416	0.928736	0.202794	4.5797	4.65645e-06	0.00325915
ENSG00000118785	SPP1	secreted phosphoprotein 1 [Source:HGNC Symbol;Acc:HGNC:11255]	36.5522	-1.99146	0.436517	-4.56217	5.06279e-06	0.00329033
ENSG00000282980	RP11-807C20.2	zinc finger, CCHC domain containing 9 (ZCCHC9) pseudogene	21.3023	1.21945	0.267331	4.56158	5.0771e-06	0.00329033
ENSG00000111325	OGFOD2	2-oxoglutarate and iron dependent oxygenase domain containing 2 [Source:HGNC Symbol;Acc:HGNC:25823]	17.5465	-1.12694	0.248354	-4.53763	5.68891e-06	0.00329235
ENSG00000185339	TCN2	transcobalamin 2 [Source:HGNC Symbol;Acc:HGNC:11653]	291.029	1.52896	0.33633	4.54602	5.46691e-06	0.00329235
ENSG00000225492	GBP1P1	guanylate binding protein 1 pseudogene 1 [Source:HGNC Symbol;Acc:HGNC:39561]	85.1424	2.61013	0.575887	4.53236	5.83283e-06	0.00329235
ENSG00000244649	CTD-2377D24.6	long intergenic non-protein coding RNA 2086 [Source:HGNC Symbol;Acc:HGNC:52936]	10.6808	-2.20532	0.48462	-4.55061	5.34898e-06	0.00329235
ENSG00000101665	SMAD7	SMAD family member 7 [Source:HGNC Symbol;Acc:HGNC:6773]	243.925	-0.658964	0.146982	-4.48329	7.35018e-06	0.00372251
ENSG00000172301	COPRS	coordinator of PRMT5 and differentiation stimulator [Source:HGNC Symbol;Acc:HGNC:28848]	105.517	0.558933	0.124703	4.48211	7.39081e-06	0.00372251
ENSG00000259379	MTND5P32	MT-ND5 pseudogene 32 [Source:HGNC Symbol;Acc:HGNC:51951]	17.3212	1.37838	0.307638	4.48053	7.44587e-06	0.00372251
ENSG00000273272	CTA-384D8.34	novel transcript	383.147	1.97299	0.438704	4.49731	6.88192e-06	0.00372251
ENSG00000159388	BTG2	BTG anti-proliferation factor 2 [Source:HGNC Symbol;Acc:HGNC:1131]	3547.31	-0.480721	0.10784	-4.45771	8.28409e-06	0.00402653
ENSG00000253558	CTD-2179L22.1	heat shock protein 90kDa alpha (cytosolic), class B member 1 (HSP90AB1) pseudogene	4.869	1.99386	0.449221	4.43849	9.05927e-06	0.0042843
ENSG00000108679	LGALS3BP	galectin 3 binding protein [Source:HGNC Symbol;Acc:HGNC:6564]	1121.83	1.50354	0.340599	4.41439	1.01295e-05	0.00454478
ENSG00000185482	STAC3	SH3 and cysteine rich domain 3 [Source:HGNC Symbol;Acc:HGNC:28423]	292.625	0.848912	0.192224	4.41627	1.00418e-05	0.00454478
ENSG00000262089	RP11-589P10.5	novel transcript	80.2645	0.586364	0.133435	4.39437	1.11094e-05	0.00485982
ENSG00000175866	BAIAP2	BAI1 associated protein 2 [Source:HGNC Symbol;Acc:HGNC:947]	200.41	0.722155	0.164559	4.38843	1.1417e-05	0.00487257
ENSG00000168275	COA6	cytochrome c oxidase assembly factor 6 [Source:HGNC Symbol;Acc:HGNC:18025]	162.262	0.496221	0.113389	4.37626	1.20731e-05	0.00491291
ENSG00000235162	C12orf75	chromosome 12 open reading frame 75 [Source:HGNC Symbol;Acc:HGNC:35164]	299.62	-0.835593	0.190787	-4.37972	1.18832e-05	0.00491291
ENSG00000050405	LIMA1	LIM domain and actin binding 1 [Source:HGNC Symbol;Acc:HGNC:24636]	111.415	-0.673394	0.15507	-4.34252	1.4086e-05	0.00527349
ENSG00000118292	C1orf54	chromosome 1 open reading frame 54 [Source:HGNC Symbol;Acc:HGNC:26258]	34.5659	0.831402	0.191136	4.3498	1.36263e-05	0.00527349
ENSG00000169682	SPNS1	sphingolipid transporter 1 (putative) [Source:HGNC Symbol;Acc:HGNC:30621]	33.5691	-0.860939	0.198314	-4.34129	1.41647e-05	0.00527349
ENSG00000173372	C1QA	complement C1q A chain [Source:HGNC Symbol;Acc:HGNC:1241]	419.381	2.05066	0.472168	4.34308	1.405e-05	0.00527349
ENSG00000164751	PEX2	peroxisomal biogenesis factor 2 [Source:HGNC Symbol;Acc:HGNC:9717]	409.179	-0.278403	0.0646264	-4.30788	1.64829e-05	0.0060087
ENSG00000181104	F2R	coagulation factor II thrombin receptor [Source:HGNC Symbol;Acc:HGNC:3537]	202.511	-1.20944	0.28188	-4.29062	1.78178e-05	0.0061748
ENSG00000184752	NDUFA12	NADH:ubiquinone oxidoreductase subunit A12 [Source:HGNC Symbol;Acc:HGNC:23987]	492.163	0.557748	0.129847	4.29541	1.74373e-05	0.0061748
ENSG00000204843	DCTN1	dynactin subunit 1 [Source:HGNC Symbol;Acc:HGNC:2711]	1258.15	-0.281504	0.0656432	-4.28839	1.79972e-05	0.0061748
ENSG00000240233	RN7SL587P	RNA, 7SL, cytoplasmic 587, pseudogene [Source:HGNC Symbol;Acc:HGNC:46603]	5.47977	2.36946	0.555092	4.26859	1.96715e-05	0.00661947
ENSG00000170522	ELOVL6	ELOVL fatty acid elongase 6 [Source:HGNC Symbol;Acc:HGNC:15829]	71.8679	-0.697802	0.163962	-4.25587	2.08239e-05	0.00687504
ENSG00000267422	CTD-2554C21.1	increased sodium tolerance 1 homolog (yeast) (IST1) pseudogene	27.0138	-0.970743	0.228431	-4.24961	2.14141e-05	0.00693897
ENSG00000100079	LGALS2	galectin 2 [Source:HGNC Symbol;Acc:HGNC:6562]	915.519	1.60634	0.379257	4.23549	2.28054e-05	0.00725544
ENSG00000147234	FRMPD3	FERM and PDZ domain containing 3 [Source:HGNC Symbol;Acc:HGNC:29382]	48.3579	-1.13237	0.26765	-4.2308	2.3286e-05	0.00727605
ENSG00000163508	EOMES	eomesodermin [Source:HGNC Symbol;Acc:HGNC:3372]	423.305	-0.901947	0.213684	-4.22093	2.43294e-05	0.00746871
ENSG00000010292	NCAPD2	non-SMC condensin I complex subunit D2 [Source:HGNC Symbol;Acc:HGNC:24305]	764.607	-0.359456	0.0854404	-4.2071	2.58665e-05	0.00754355
ENSG00000198890	PRMT6	protein arginine methyltransferase 6 [Source:HGNC Symbol;Acc:HGNC:18241]	108.158	-0.5472	0.129924	-4.21169	2.53468e-05	0.00754355
ENSG00000233785	RP13-314C10.5	novel transcript	7.53531	2.20844	0.524689	4.20904	2.56455e-05	0.00754355
ENSG00000161654	LSM12	LSM12 homolog [Source:HGNC Symbol;Acc:HGNC:26407]	102.941	-0.498782	0.118986	-4.19195	2.7657e-05	0.00780551
ENSG00000186818	LILRB4	leukocyte immunoglobulin like receptor B4 [Source:HGNC Symbol;Acc:HGNC:6608]	695.355	0.874738	0.20855	4.19437	2.73627e-05	0.00780551
ENSG00000198520	C1orf228	armadillo like helical domain containing 1 [Source:HGNC Symbol;Acc:HGNC:34345]	750.13	0.660965	0.158444	4.17161	3.02461e-05	0.00829529
ENSG00000204469	PRRC2A	proline rich coiled-coil 2A [Source:HGNC Symbol;Acc:HGNC:13918]	4542.21	-0.362153	0.0868286	-4.1709	3.03405e-05	0.00829529
ENSG00000189233	NUGGC	nuclear GTPase, germinal center associated [Source:HGNC Symbol;Acc:HGNC:33550]	37.6079	-1.20064	0.288225	-4.16564	3.10484e-05	0.00835823
ENSG00000167680	SEMA6B	semaphorin 6B [Source:HGNC Symbol;Acc:HGNC:10739]	90.2378	2.21665	0.535612	4.13853	3.49538e-05	0.00861631
ENSG00000168273	SMIM4	small integral membrane protein 4 [Source:HGNC Symbol;Acc:HGNC:37257]	83.8202	0.654229	0.157758	4.14704	3.36794e-05	0.00861631
ENSG00000187608	ISG15	ISG15 ubiquitin like modifier [Source:HGNC Symbol;Acc:HGNC:4053]	4543.42	2.04522	0.49351	4.14423	3.40959e-05	0.00861631
ENSG00000197345	MRPL21	mitochondrial ribosomal protein L21 [Source:HGNC Symbol;Acc:HGNC:14479]	298.846	0.516111	0.12461	4.14182	3.44564e-05	0.00861631
ENSG00000198728	LDB1	LIM domain binding 1 [Source:HGNC Symbol;Acc:HGNC:6532]	1599.92	-0.376129	0.0908858	-4.13848	3.49616e-05	0.00861631
ENSG00000279544	AL133243.4	TEC	5.5274	1.52747	0.368344	4.14685	3.37076e-05	0.00861631
ENSG00000234426	RP11-459O1.2	novel transcript	21.0298	-3.79333	0.917868	-4.13276	3.58426e-05	0.00871075
ENSG00000214046	SMIM7	small integral membrane protein 7 [Source:HGNC Symbol;Acc:HGNC:28419]	449.251	0.429462	0.104034	4.12808	3.65812e-05	0.00876846
ENSG00000262979	CTD-2047H16.2	novel transcript	7.64171	1.45466	0.352795	4.12324	3.73577e-05	0.00883358
ENSG00000273759	RP4-563E14.1	novel transcript	63.2792	0.654821	0.159196	4.11329	3.9006e-05	0.00910037
ENSG00000233369	GTF2IP4	general transcription factor IIi pseudogene 4 [Source:HGNC Symbol;Acc:HGNC:51716]	271.814	-0.776143	0.188893	-4.10889	3.97558e-05	0.00915325
ENSG00000101439	CST3	cystatin C [Source:HGNC Symbol;Acc:HGNC:2475]	9243.86	0.741519	0.181121	4.09405	4.23903e-05	0.00963306
ENSG00000125148	MT2A	metallothionein 2A [Source:HGNC Symbol;Acc:HGNC:7406]	971.981	1.41635	0.346431	4.08841	4.34334e-05	0.00974357
ENSG00000117222	RBBP5	RB binding protein 5, histone lysine methyltransferase complex subunit [Source:HGNC Symbol;Acc:HGNC:9888]	337.942	-0.404892	0.0992288	-4.08039	4.49602e-05	0.00995841
ENSG00000274177	LLNLR-284B4.1	novel transcript, antisense to TMEM259	14.4717	0.827326	0.202966	4.07618	4.57824e-05	0.0100137
ENSG00000162739	SLAMF6	SLAM family member 6 [Source:HGNC Symbol;Acc:HGNC:21392]	827.52	-0.569671	0.140185	-4.0637	4.83015e-05	0.0104343
ENSG00000104824	HNRNPL	heterogeneous nuclear ribonucleoprotein L [Source:HGNC Symbol;Acc:HGNC:5045]	1608.65	-0.163564	0.0403369	-4.05494	5.01468e-05	0.0105719
ENSG00000231680	AP003774.6	novel transcript	62.5979	0.944014	0.232724	4.05636	4.98431e-05	0.0105719
ENSG00000100209	HSCB	HscB mitochondrial iron-sulfur cluster cochaperone [Source:HGNC Symbol;Acc:HGNC:28913]	86.0838	0.370535	0.0916755	4.04181	5.304e-05	0.0109187
ENSG00000172943	PHF8	PHD finger protein 8 [Source:HGNC Symbol;Acc:HGNC:20672]	791.699	-0.386875	0.0957048	-4.04237	5.29129e-05	0.0109187
ENSG00000174307	PHLDA3	pleckstrin homology like domain family A member 3 [Source:HGNC Symbol;Acc:HGNC:8934]	14.5236	1.20573	0.299039	4.03204	5.52956e-05	0.0112507
ENSG00000144426	NBEAL1	neurobeachin like 1 [Source:HGNC Symbol;Acc:HGNC:20681]	22.8657	0.999819	0.248511	4.02323	5.74047e-05	0.0115456
ENSG00000048028	USP28	ubiquitin specific peptidase 28 [Source:HGNC Symbol;Acc:HGNC:12625]	331.293	-0.623062	0.155031	-4.01895	5.8458e-05	0.011559
ENSG00000171631	P2RY6	pyrimidinergic receptor P2Y6 [Source:HGNC Symbol;Acc:HGNC:8543]	47.3448	1.2178	0.303115	4.01761	5.87924e-05	0.011559
ENSG00000233223	AC113189.5	novel transcript, antisense to MPDU1 and CD68	58.6914	0.554221	0.138065	4.01419	5.9651e-05	0.0115975
ENSG00000163359	COL6A3	collagen type VI alpha 3 chain [Source:HGNC Symbol;Acc:HGNC:2213]	24.0027	-1.02067	0.254739	-4.00671	6.15696e-05	0.0116471
ENSG00000228327	RP11-206L10.2	general transcription factor IIi (GTF2I) pseudogene	180.167	-0.827657	0.206633	-4.00544	6.19029e-05	0.0116471
ENSG00000277075	HIST1H2AE	histone cluster 1 H2A family member e [Source:HGNC Symbol;Acc:HGNC:4724]	65.2686	1.18976	0.296913	4.00709	6.1472e-05	0.0116471
ENSG00000211694	TRGV10	T cell receptor gamma variable 10 (non-functional) [Source:HGNC Symbol;Acc:HGNC:12285]	32.4184	-1.30849	0.32829	-3.98579	6.72568e-05	0.0125198
ENSG00000184497	TMEM255B	transmembrane protein 255B [Source:HGNC Symbol;Acc:HGNC:28297]	31.6726	0.847965	0.213041	3.98029	6.88313e-05	0.012678
ENSG00000036448	MYOM2	myomesin 2 [Source:HGNC Symbol;Acc:HGNC:7614]	428.619	-2.60905	0.660626	-3.94936	7.83615e-05	0.012696
ENSG00000085563	ABCB1	ATP binding cassette subfamily B member 1 [Source:HGNC Symbol;Acc:HGNC:40]	137.888	-0.892573	0.225221	-3.96309	7.39857e-05	0.012696
ENSG00000104951	IL4I1	interleukin 4 induced 1 [Source:HGNC Symbol;Acc:HGNC:19094]	47.9634	0.98711	0.248922	3.96554	7.32301e-05	0.012696
ENSG00000105464	GRIN2D	glutamate ionotropic receptor NMDA type subunit 2D [Source:HGNC Symbol;Acc:HGNC:4588]	16.5974	0.956538	0.241698	3.95757	7.57162e-05	0.012696
ENSG00000123342	MMP19	matrix metallopeptidase 19 [Source:HGNC Symbol;Acc:HGNC:7165]	16.0276	1.09135	0.275517	3.96109	7.46099e-05	0.012696
ENSG00000134086	VHL	von Hippel-Lindau tumor suppressor [Source:HGNC Symbol;Acc:HGNC:12687]	508.748	-0.515118	0.130199	-3.95637	7.60962e-05	0.012696
ENSG00000158604	TMED4	transmembrane p24 trafficking protein 4 [Source:HGNC Symbol;Acc:HGNC:22301]	977.631	-0.188632	0.0474909	-3.97197	7.12797e-05	0.012696
ENSG00000166278	C2	complement C2 [Source:HGNC Symbol;Acc:HGNC:1248]	69.9499	1.68317	0.425526	3.95549	7.63774e-05	0.012696
ENSG00000170962	PDGFD	platelet derived growth factor D [Source:HGNC Symbol;Acc:HGNC:30620]	72.3139	-0.830805	0.210265	-3.95123	7.77514e-05	0.012696
ENSG00000176390	CRLF3	cytokine receptor like factor 3 [Source:HGNC Symbol;Acc:HGNC:17177]	981.629	-0.511272	0.129385	-3.95156	7.76428e-05	0.012696
ENSG00000211695	TRGV9	T cell receptor gamma variable 9 [Source:HGNC Symbol;Acc:HGNC:12295]	43.8876	-1.28252	0.323079	-3.96967	7.19717e-05	0.012696
ENSG00000214389	RPS3AP26	ribosomal protein S3a pseudogene 26 [Source:HGNC Symbol;Acc:HGNC:36513]	163.459	0.678899	0.171474	3.9592	7.5202e-05	0.012696
ENSG00000272666	CTA-384D8.35	uncharacterized LOC105373098 [Source:NCBI gene;Acc:105373098]	39.755	1.33573	0.337887	3.95318	7.71199e-05	0.012696
ENSG00000166140	ZFYVE19	zinc finger FYVE-type containing 19 [Source:HGNC Symbol;Acc:HGNC:20758]	569.702	0.41517	0.105514	3.93473	8.32889e-05	0.013249
ENSG00000197077	KIAA1671	KIAA1671 [Source:HGNC Symbol;Acc:HGNC:29345]	90.6899	-1.09885	0.279248	-3.93505	8.31806e-05	0.013249
ENSG00000010404	IDS	iduronate 2-sulfatase [Source:HGNC Symbol;Acc:HGNC:5389]	3510.55	-0.441571	0.112302	-3.93198	8.42481e-05	0.0132808
ENSG00000127589	TUBBP1	tubulin beta pseudogene 1 [Source:HGNC Symbol;Acc:HGNC:12414]	14.8264	-1.08868	0.277231	-3.92698	8.60188e-05	0.01332
ENSG00000167912	RP11-25K19.1	novel transcript	32.9995	-0.838687	0.213552	-3.92732	8.58973e-05	0.01332
ENSG00000164091	WDR82	WD repeat domain 82 [Source:HGNC Symbol;Acc:HGNC:28826]	2390.88	-0.415225	0.105987	-3.91769	8.94034e-05	0.0137226
ENSG00000163564	PYHIN1	pyrin and HIN domain family member 1 [Source:HGNC Symbol;Acc:HGNC:28894]	388.785	-0.690464	0.176356	-3.91517	9.0341e-05	0.013746
ENSG00000117560	FASLG	Fas ligand [Source:HGNC Symbol;Acc:HGNC:11936]	140.836	-0.782893	0.200742	-3.89999	9.6197e-05	0.0139683
ENSG00000162512	SDC3	syndecan 3 [Source:HGNC Symbol;Acc:HGNC:10660]	116.627	1.25924	0.322234	3.90784	9.3125e-05	0.0139683
ENSG00000232952	RP11-90H3.1	matrin 3 (MATR3) pseudogene	4.65974	-1.80994	0.4635	-3.90493	9.42528e-05	0.0139683
ENSG00000236397	DDX11L2	DEAD/H-box helicase 11 like 2 [Source:HGNC Symbol;Acc:HGNC:37103]	74.8904	1.69304	0.433693	3.90378	9.47019e-05	0.0139683
ENSG00000251593	MSNP1	moesin pseudogene 1 [Source:HGNC Symbol;Acc:HGNC:7374]	40.6578	-1.12294	0.287829	-3.90141	9.56341e-05	0.0139683
ENSG00000284649	NA	BTG3 associated nuclear protein (BANP) pseudogene	37.099	0.847449	0.21735	3.899	9.65917e-05	0.0139683
ENSG00000264853	RP11-16C1.2	novel transcript, sense intronic to GRB2	32.3165	1.07995	0.277524	3.89138	9.9674e-05	0.0142959
ENSG00000234608	MAPKAPK5-AS1	MAPKAPK5 antisense RNA 1 [Source:HGNC Symbol;Acc:HGNC:24091]	393.897	0.394432	0.101481	3.88675	0.000101594	0.0144528
ENSG00000153391	INO80C	INO80 complex subunit C [Source:HGNC Symbol;Acc:HGNC:26994]	162.759	0.428495	0.110397	3.8814	0.000103858	0.0146557
ENSG00000164543	STK17A	serine/threonine kinase 17a [Source:HGNC Symbol;Acc:HGNC:11395]	1105.98	-0.299	0.0771048	-3.87784	0.000105387	0.0147525
ENSG00000157933	SKI	SKI proto-oncogene [Source:HGNC Symbol;Acc:HGNC:10896]	1188.79	-0.552031	0.142522	-3.87329	0.000107374	0.0149114
ENSG00000085265	FCN1	ficolin 1 [Source:HGNC Symbol;Acc:HGNC:3623]	24717.6	0.695819	0.180048	3.86463	0.000111256	0.0153288
ENSG00000064012	CASP8	caspase 8 [Source:HGNC Symbol;Acc:HGNC:1509]	2633.93	-0.4857	0.126117	-3.8512	0.000117543	0.0160684
ENSG00000116667	C1orf21	chromosome 1 open reading frame 21 [Source:HGNC Symbol;Acc:HGNC:15494]	237.922	-0.753551	0.195785	-3.84888	0.00011866	0.0160954
ENSG00000127314	RAP1B	RAP1B, member of RAS oncogene family [Source:HGNC Symbol;Acc:HGNC:9857]	1433.02	-0.484556	0.12599	-3.84601	0.000120059	0.01616
ENSG00000276997	RP11-378J18.9	novel transcript	10.0765	-2.23703	0.582582	-3.83985	0.00012311	0.0164442
ENSG00000082397	EPB41L3	erythrocyte membrane protein band 4.1 like 3 [Source:HGNC Symbol;Acc:HGNC:3380]	301.837	0.766748	0.199799	3.8376	0.000124242	0.0164696
ENSG00000183918	SH2D1A	SH2 domain containing 1A [Source:HGNC Symbol;Acc:HGNC:10820]	391.146	-0.619174	0.161502	-3.83384	0.000126157	0.0165977
ENSG00000267385	CTB-50L17.14	novel protein	9.91479	-1.56223	0.407921	-3.82974	0.000128277	0.0167506
ENSG00000124104	SNX21	sorting nexin family member 21 [Source:HGNC Symbol;Acc:HGNC:16154]	127.297	0.629705	0.165576	3.80312	0.000142888	0.0181223
ENSG00000198673	FAM19A2	TAFA chemokine like family member 2 [Source:HGNC Symbol;Acc:HGNC:21589]	149.979	0.749787	0.196975	3.8065	0.000140946	0.0181223
ENSG00000224083	MTCO1P11	MT-CO1 pseudogene 11 [Source:HGNC Symbol;Acc:HGNC:52013]	6.44515	1.63731	0.43027	3.80531	0.000141627	0.0181223
ENSG00000243364	EFNA4	ephrin A4 [Source:HGNC Symbol;Acc:HGNC:3224]	122.731	0.416117	0.109417	3.80305	0.000142924	0.0181223
ENSG00000132359	RAP1GAP2	RAP1 GTPase activating protein 2 [Source:HGNC Symbol;Acc:HGNC:29176]	2079.8	-0.398045	0.104869	-3.79564	0.000147265	0.0182567
ENSG00000164626	KCNK5	potassium two pore domain channel subfamily K member 5 [Source:HGNC Symbol;Acc:HGNC:6280]	12.8845	-1.12318	0.295854	-3.79641	0.000146809	0.0182567
ENSG00000196656	AC004057.1	ribosomal protein S26 (RPS26) pseudogene	23.1999	1.45595	0.383736	3.79414	0.000148157	0.0182567
ENSG00000278231	RP5-906C1.1	novel transcript	47.4742	0.745615	0.196306	3.79823	0.000145731	0.0182567
ENSG00000177294	FBXO39	F-box protein 39 [Source:HGNC Symbol;Acc:HGNC:28565]	5.15444	1.7477	0.460873	3.79214	0.000149353	0.0182753
ENSG00000224699	LAMTOR5-AS1	LAMTOR5 antisense RNA 1 [Source:HGNC Symbol;Acc:HGNC:40823]	26.0863	0.682269	0.180286	3.78438	0.000154093	0.0187244
ENSG00000151414	NEK7	NIMA related kinase 7 [Source:HGNC Symbol;Acc:HGNC:13386]	709.423	-0.611642	0.161735	-3.78175	0.000155731	0.018793
ENSG00000131471	AOC3	amine oxidase copper containing 3 [Source:HGNC Symbol;Acc:HGNC:550]	231.034	-0.673399	0.178428	-3.77407	0.000160604	0.0191696
ENSG00000233695	GAS6-AS1	GAS6 antisense RNA 1 [Source:HGNC Symbol;Acc:HGNC:39826]	215.698	-0.922999	0.244607	-3.77339	0.000161043	0.0191696
ENSG00000131370	SH3BP5	SH3 domain binding protein 5 [Source:HGNC Symbol;Acc:HGNC:10827]	903.458	-0.457078	0.121323	-3.76744	0.000164929	0.0193687
ENSG00000246067	RAB30-AS1	RAB30 divergent transcript [Source:HGNC Symbol;Acc:HGNC:48672]	64.9236	0.548011	0.145417	3.76854	0.000164205	0.0193687
ENSG00000251050	RP11-168A11.4	ring-box 1 (RBX1) pseudogene	5.75348	1.05593	0.280412	3.76565	0.000166115	0.0193778
ENSG00000010030	ETV7	ETS variant 7 [Source:HGNC Symbol;Acc:HGNC:18160]	327.93	1.54108	0.411071	3.74893	0.00017759	0.0196987
ENSG00000100373	UPK3A	uroplakin 3A [Source:HGNC Symbol;Acc:HGNC:12580]	42.9258	1.07646	0.287807	3.7402	0.000183871	0.0196987
ENSG00000100385	IL2RB	interleukin 2 receptor subunit beta [Source:HGNC Symbol;Acc:HGNC:6009]	2016.18	-0.782091	0.208232	-3.75587	0.000172742	0.0196987
ENSG00000109956	B3GAT1	beta-1,3-glucuronyltransferase 1 [Source:HGNC Symbol;Acc:HGNC:921]	191.643	-1.15415	0.308165	-3.74523	0.000180231	0.0196987
ENSG00000112799	LY86	lymphocyte antigen 86 [Source:HGNC Symbol;Acc:HGNC:16837]	883.516	0.674244	0.180005	3.74569	0.0001799	0.0196987
ENSG00000126709	IFI6	interferon alpha inducible protein 6 [Source:HGNC Symbol;Acc:HGNC:4054]	5409.56	1.63845	0.438119	3.73974	0.000184213	0.0196987
ENSG00000133216	EPHB2	EPH receptor B2 [Source:HGNC Symbol;Acc:HGNC:3393]	74.8855	1.20475	0.32233	3.73765	0.000185751	0.0196987
ENSG00000134539	KLRD1	killer cell lectin like receptor D1 [Source:HGNC Symbol;Acc:HGNC:6378]	1216.96	-0.787999	0.209718	-3.75742	0.000171675	0.0196987
ENSG00000147065	MSN	moesin [Source:HGNC Symbol;Acc:HGNC:7373]	16161.5	-0.346246	0.0925833	-3.73984	0.00018414	0.0196987
ENSG00000148655	C10orf11	leucine rich melanocyte differentiation associated [Source:HGNC Symbol;Acc:HGNC:23405]	79.7536	0.775833	0.207392	3.7409	0.000183362	0.0196987
ENSG00000173930	SLCO4C1	solute carrier organic anion transporter family member 4C1 [Source:HGNC Symbol;Acc:HGNC:23612]	145.201	-0.756125	0.20229	-3.73783	0.000185617	0.0196987
ENSG00000185920	PTCH1	patched 1 [Source:HGNC Symbol;Acc:HGNC:9585]	167.955	-0.884949	0.235714	-3.75434	0.000173802	0.0196987
ENSG00000242142	SERBP1P3	SERPINE1 mRNA binding protein 1 pseudogene 3 [Source:HGNC Symbol;Acc:HGNC:44630]	4.64542	1.89237	0.505132	3.74628	0.000179479	0.0196987
ENSG00000258501	EIF3LP1	eukaryotic translation initiation factor 3 subunit L pseudogene 1 [Source:HGNC Symbol;Acc:HGNC:20010]	7.87195	-1.49473	0.398469	-3.75118	0.000176005	0.0196987
ENSG00000271204	RP11-138A9.1	novel transcript	24.2053	1.15078	0.306628	3.75302	0.000174717	0.0196987
ENSG00000213619	NDUFS3	NADH:ubiquinone oxidoreductase core subunit S3 [Source:HGNC Symbol;Acc:HGNC:7710]	692.652	0.424567	0.113657	3.73551	0.000187335	0.0197469
ENSG00000063761	ADCK1	aarF domain containing kinase 1 [Source:HGNC Symbol;Acc:HGNC:19038]	190.91	0.697525	0.186949	3.73109	0.000190656	0.0197678
ENSG00000162676	GFI1	growth factor independent 1 transcriptional repressor [Source:HGNC Symbol;Acc:HGNC:4237]	192.308	-0.760764	0.203867	-3.73166	0.000190221	0.0197678
ENSG00000179921	GPBAR1	G protein-coupled bile acid receptor 1 [Source:HGNC Symbol;Acc:HGNC:19680]	764.474	0.790513	0.211892	3.73073	0.000190922	0.0197678
ENSG00000280248	CTD-2047H16.3	TEC	25.1689	1.15846	0.310666	3.72895	0.000192281	0.0197914
ENSG00000042493	CAPG	capping actin protein, gelsolin like [Source:HGNC Symbol;Acc:HGNC:1474]	2523.99	0.66433	0.178362	3.72462	0.000195612	0.0199139
ENSG00000106605	BLVRA	biliverdin reductase A [Source:HGNC Symbol;Acc:HGNC:1062]	649.434	0.674715	0.181228	3.72303	0.000196847	0.0199139
ENSG00000115596	WNT6	Wnt family member 6 [Source:HGNC Symbol;Acc:HGNC:12785]	8.08053	0.988053	0.265497	3.72152	0.000198024	0.0199139
ENSG00000236194	AC003104.1	novel transcript, sense intronic to STAT5B	15.8344	1.15341	0.309903	3.72184	0.000197776	0.0199139
ENSG00000117480	FAAH	fatty acid amide hydrolase [Source:HGNC Symbol;Acc:HGNC:3553]	289.542	0.636635	0.171278	3.71698	0.000201621	0.0201598
ENSG00000050767	COL23A1	collagen type XXIII alpha 1 chain [Source:HGNC Symbol;Acc:HGNC:22990]	6.14977	1.42257	0.383629	3.7082	0.000208741	0.0201601
ENSG00000089248	ERP29	endoplasmic reticulum protein 29 [Source:HGNC Symbol;Acc:HGNC:13799]	3462.28	0.481132	0.129693	3.70977	0.00020745	0.0201601
ENSG00000167601	AXL	AXL receptor tyrosine kinase [Source:HGNC Symbol;Acc:HGNC:905]	12.7299	1.69915	0.457381	3.71495	0.000203243	0.0201601
ENSG00000184634	MED12	mediator complex subunit 12 [Source:HGNC Symbol;Acc:HGNC:11957]	1134.55	-0.393504	0.106152	-3.70699	0.000209737	0.0201601
ENSG00000198157	HMGN5	high mobility group nucleosome binding domain 5 [Source:HGNC Symbol;Acc:HGNC:8013]	30.5611	0.800561	0.215721	3.7111	0.000206358	0.0201601
ENSG00000241258	CRCP	CGRP receptor component [Source:HGNC Symbol;Acc:HGNC:17888]	298.567	-0.265871	0.0717473	-3.70566	0.000210841	0.0201601
ENSG00000254528	RP11-728F11.4	novel transcript, antisense to FXYD6	14.4897	1.10299	0.297039	3.71328	0.000204592	0.0201601
ENSG00000268362	CTD-2017D11.1	novel transcript	47.4568	0.806165	0.217417	3.70792	0.000208966	0.0201601
ENSG00000186469	GNG2	G protein subunit gamma 2 [Source:HGNC Symbol;Acc:HGNC:4404]	2028.33	-0.387974	0.104931	-3.69742	0.000217802	0.0207125
ENSG00000088827	SIGLEC1	sialic acid binding Ig like lectin 1 [Source:HGNC Symbol;Acc:HGNC:11127]	1059.46	2.15543	0.584025	3.69064	0.000223686	0.0211571
ENSG00000034510	TMSB10	thymosin beta 10 [Source:HGNC Symbol;Acc:HGNC:11879]	27367.5	0.673238	0.183331	3.67226	0.000240416	0.0226172
ENSG00000181036	FCRL6	Fc receptor like 6 [Source:HGNC Symbol;Acc:HGNC:31910]	577.104	-1.02639	0.279705	-3.66953	0.000242997	0.0227234
ENSG00000181722	ZBTB20	zinc finger and BTB domain containing 20 [Source:HGNC Symbol;Acc:HGNC:13503]	71.5901	0.925946	0.252416	3.66833	0.000244142	0.0227234
ENSG00000164237	CMBL	carboxymethylenebutenolidase homolog [Source:HGNC Symbol;Acc:HGNC:25090]	29.252	-2.42979	0.662849	-3.66568	0.000246682	0.0228383
ENSG00000237973	MTCO1P12	MT-CO1 pseudogene 12 [Source:HGNC Symbol;Acc:HGNC:52014]	166.711	-0.95332	0.260363	-3.6615	0.000250741	0.023092
ENSG00000164483	SAMD3	sterile alpha motif domain containing 3 [Source:HGNC Symbol;Acc:HGNC:21574]	258.403	-0.710305	0.19411	-3.6593	0.000252905	0.0231693
ENSG00000198885	ITPRIPL1	ITPRIP like 1 [Source:HGNC Symbol;Acc:HGNC:29371]	131.685	-0.58669	0.160471	-3.65605	0.000256127	0.0233423
ENSG00000142089	IFITM3	interferon induced transmembrane protein 3 [Source:HGNC Symbol;Acc:HGNC:5414]	18238.5	1.59688	0.437001	3.65418	0.000258	0.0233911
ENSG00000130402	ACTN4	actinin alpha 4 [Source:HGNC Symbol;Acc:HGNC:166]	4265.03	-0.359013	0.0983483	-3.65043	0.000261806	0.0236138
ENSG00000189060	H1F0	H1 histone family member 0 [Source:HGNC Symbol;Acc:HGNC:4714]	476.762	0.668822	0.183769	3.63948	0.000273191	0.0245143
ENSG00000020577	SAMD4A	sterile alpha motif domain containing 4A [Source:HGNC Symbol;Acc:HGNC:23023]	103.077	1.01363	0.278644	3.63773	0.000275047	0.024555
ENSG00000279476	RP11-391L3.3	novel transcript	30.4145	1.0731	0.29518	3.63541	0.000277542	0.0246519
ENSG00000132386	SERPINF1	serpin family F member 1 [Source:HGNC Symbol;Acc:HGNC:8824]	141.069	0.760817	0.209448	3.63249	0.000280703	0.0246821
ENSG00000279078	SND1-IT1	SND1 intronic transcript 1 [Source:HGNC Symbol;Acc:HGNC:24158]	4.63747	1.43697	0.395568	3.63269	0.000280485	0.0246821
ENSG00000183978	COA3	cytochrome c oxidase assembly factor 3 [Source:HGNC Symbol;Acc:HGNC:24990]	370.355	0.527713	0.145618	3.62395	0.000290138	0.0253842
ENSG00000103811	CTSH	cathepsin H [Source:HGNC Symbol;Acc:HGNC:2535]	2460.52	0.533722	0.147477	3.61903	0.000295708	0.0255432
ENSG00000231721	LINC-PINT	long intergenic non-protein coding RNA, p53 induced transcript [Source:HGNC Symbol;Acc:HGNC:26885]	220.075	0.438344	0.121163	3.61781	0.00029711	0.0255432
ENSG00000261614	CSDAP1	Y-box binding protein 3 pseudogene 1 [Source:HGNC Symbol;Acc:HGNC:2429]	35.4883	-1.24318	0.343684	-3.61721	0.000297794	0.0255432
ENSG00000272746	RP11-53B2.6	novel transcript, sense intronic to LDLRAD4	9.03843	0.999863	0.276358	3.618	0.00029689	0.0255432
ENSG00000001561	ENPP4	ectonucleotide pyrophosphatase/phosphodiesterase 4 [Source:HGNC Symbol;Acc:HGNC:3359]	134.638	-0.701419	0.194231	-3.61127	0.000304707	0.0256514
ENSG00000127952	STYXL1	serine/threonine/tyrosine interacting like 1 [Source:HGNC Symbol;Acc:HGNC:18165]	530.124	0.748107	0.207196	3.61062	0.000305468	0.0256514
ENSG00000131467	PSME3	proteasome activator subunit 3 [Source:HGNC Symbol;Acc:HGNC:9570]	1409.25	-0.269264	0.0746628	-3.60639	0.000310482	0.0256514
ENSG00000132780	NASP	nuclear autoantigenic sperm protein [Source:HGNC Symbol;Acc:HGNC:7644]	969.411	0.432886	0.119757	3.61471	0.000300684	0.0256514
ENSG00000158545	ZC3H18	zinc finger CCCH-type containing 18 [Source:HGNC Symbol;Acc:HGNC:25091]	897.34	-0.323434	0.0896232	-3.60882	0.000307589	0.0256514
ENSG00000160213	CSTB	cystatin B [Source:HGNC Symbol;Acc:HGNC:2482]	1733.07	0.509032	0.141056	3.60873	0.000307703	0.0256514
ENSG00000181847	TIGIT	T cell immunoreceptor with Ig and ITIM domains [Source:HGNC Symbol;Acc:HGNC:26838]	412.762	-0.717484	0.198903	-3.60721	0.000309507	0.0256514
ENSG00000199082	MIR342	microRNA 342 [Source:HGNC Symbol;Acc:HGNC:31778]	8.6984	1.06032	0.29403	3.60614	0.000310784	0.0256514
ENSG00000127922	SHFM1	SEM1 26S proteasome complex subunit [Source:HGNC Symbol;Acc:HGNC:10845]	487.777	0.616133	0.171037	3.60233	0.000315374	0.025908
ENSG00000196323	ZBTB44	zinc finger and BTB domain containing 44 [Source:HGNC Symbol;Acc:HGNC:25001]	840.333	-0.33345	0.0926161	-3.60035	0.000317791	0.0259846
ENSG00000108826	MRPL27	mitochondrial ribosomal protein L27 [Source:HGNC Symbol;Acc:HGNC:14483]	370.038	0.528283	0.146851	3.59742	0.000321392	0.0261394
ENSG00000225733	FGD5-AS1	FGD5 antisense RNA 1 [Source:HGNC Symbol;Acc:HGNC:40410]	1147.01	-0.440795	0.122573	-3.59618	0.000322924	0.0261394
ENSG00000285492	NA	uncharacterized LOC112267968 [Source:NCBI gene;Acc:112267968]	7.8936	1.34106	0.373015	3.59518	0.000324166	0.0261394
ENSG00000096070	BRPF3	bromodomain and PHD finger containing 3 [Source:HGNC Symbol;Acc:HGNC:14256]	390.907	-0.517154	0.143927	-3.59317	0.000326681	0.0262214
ENSG00000272391	POM121C	POM121 transmembrane nucleoporin C [Source:HGNC Symbol;Acc:HGNC:34005]	757.018	-0.385977	0.107696	-3.58396	0.000338425	0.02704
ENSG00000063438	AHRR	aryl-hydrocarbon receptor repressor [Source:HGNC Symbol;Acc:HGNC:346]	36.514	1.98746	0.555039	3.58076	0.0003426	0.0271831
ENSG00000099995	SF3A1	splicing factor 3a subunit 1 [Source:HGNC Symbol;Acc:HGNC:10765]	2518.97	-0.25867	0.0722661	-3.57941	0.000344369	0.0271831
ENSG00000198925	ATG9A	autophagy related 9A [Source:HGNC Symbol;Acc:HGNC:22408]	325.137	-0.68995	0.192776	-3.57903	0.000344876	0.0271831
ENSG00000020633	RUNX3	runt related transcription factor 3 [Source:HGNC Symbol;Acc:HGNC:10473]	2691.04	-0.474215	0.132586	-3.57666	0.000348007	0.0273069
ENSG00000186312	CA5BP1	carbonic anhydrase 5B pseudogene 1 [Source:HGNC Symbol;Acc:HGNC:29544]	177.125	0.565602	0.158317	3.5726	0.000353454	0.0276104
ENSG00000131037	EPS8L1	EPS8 like 1 [Source:HGNC Symbol;Acc:HGNC:21295]	33.8062	0.77622	0.217673	3.566	0.000362478	0.0279411
ENSG00000173482	PTPRM	protein tyrosine phosphatase receptor type M [Source:HGNC Symbol;Acc:HGNC:9675]	69.8374	-1.0003	0.280423	-3.5671	0.00036096	0.0279411
ENSG00000179044	EXOC3L1	exocyst complex component 3 like 1 [Source:HGNC Symbol;Acc:HGNC:27540]	145.454	1.48247	0.415578	3.56723	0.000360769	0.0279411
ENSG00000134809	TIMM10	translocase of inner mitochondrial membrane 10 [Source:HGNC Symbol;Acc:HGNC:11814]	474.835	1.18628	0.332927	3.56318	0.000366387	0.0279654
ENSG00000172113	NME6	NME/NM23 nucleoside diphosphate kinase 6 [Source:HGNC Symbol;Acc:HGNC:20567]	237.831	-0.303716	0.0852251	-3.56369	0.000365681	0.0279654
ENSG00000183087	GAS6	growth arrest specific 6 [Source:HGNC Symbol;Acc:HGNC:4168]	167.08	0.732435	0.205606	3.56232	0.000367587	0.0279654
ENSG00000150687	PRSS23	serine protease 23 [Source:HGNC Symbol;Acc:HGNC:14370]	208.638	-0.966102	0.27137	-3.56009	0.000370726	0.0280821
ENSG00000189430	NCR1	natural cytotoxicity triggering receptor 1 [Source:HGNC Symbol;Acc:HGNC:6731]	102.49	-0.642447	0.180664	-3.55603	0.000376496	0.0283963
ENSG00000236977	ANKRD44-IT1	ANKRD44 intronic transcript 1 [Source:HGNC Symbol;Acc:HGNC:41477]	52.6519	0.908319	0.255525	3.55472	0.000378379	0.0284157
ENSG00000285696	NA	novel transcript, antisense to ACAT1	5.78545	1.31738	0.370734	3.55342	0.000380256	0.0284347
ENSG00000104490	NCALD	neurocalcin delta [Source:HGNC Symbol;Acc:HGNC:7655]	261.09	-0.566707	0.159949	-3.54306	0.000395512	0.0286722
ENSG00000132004	FBXW9	F-box and WD repeat domain containing 9 [Source:HGNC Symbol;Acc:HGNC:28136]	74.6184	0.505097	0.142651	3.5408	0.000398921	0.0286722
ENSG00000132388	UBE2G1	ubiquitin conjugating enzyme E2 G1 [Source:HGNC Symbol;Acc:HGNC:12482]	658.18	-0.22672	0.0640041	-3.54227	0.000396703	0.0286722
ENSG00000146066	HIGD2A	HIG1 hypoxia inducible domain family member 2A [Source:HGNC Symbol;Acc:HGNC:28311]	1549.15	0.47383	0.133795	3.54145	0.000397932	0.0286722
ENSG00000162601	MYSM1	Myb like, SWIRM and MPN domains 1 [Source:HGNC Symbol;Acc:HGNC:29401]	318.212	-0.607224	0.171626	-3.53808	0.000403055	0.0286722
ENSG00000163545	NUAK2	NUAK family kinase 2 [Source:HGNC Symbol;Acc:HGNC:29558]	2238.59	-0.429383	0.121241	-3.54156	0.000397765	0.0286722
ENSG00000164821	DEFA4	defensin alpha 4 [Source:HGNC Symbol;Acc:HGNC:2763]	97.4972	-1.46338	0.412213	-3.55006	0.000385149	0.0286722
ENSG00000169249	ZRSR2	zinc finger CCCH-type, RNA binding motif and serine/arginine rich 2 [Source:HGNC Symbol;Acc:HGNC:23019]	554.355	0.683821	0.19297	3.54366	0.000394612	0.0286722
ENSG00000175970	UNC119B	unc-119 lipid binding chaperone B [Source:HGNC Symbol;Acc:HGNC:16488]	426.971	-0.305582	0.0863532	-3.53874	0.000402038	0.0286722
ENSG00000215126	CBWD7	COBW domain containing 6 [Source:HGNC Symbol;Acc:HGNC:31978]	118.996	0.696898	0.19657	3.54529	0.000392183	0.0286722
ENSG00000244398	RP11-466H18.1	ribosomal protein L36a (RPL36A) pseudogene	1593.32	0.456131	0.128922	3.53805	0.000403095	0.0286722
ENSG00000279433	RP11-4B16.1	TEC	18.9411	0.929777	0.262485	3.54221	0.000396783	0.0286722
ENSG00000087258	GNAO1	G protein subunit alpha o1 [Source:HGNC Symbol;Acc:HGNC:4389]	68.6881	-0.797412	0.225465	-3.53673	0.000405107	0.0286986
ENSG00000146083	RNF44	ring finger protein 44 [Source:HGNC Symbol;Acc:HGNC:19180]	2833.34	-0.527234	0.149289	-3.53163	0.000413004	0.0289272
ENSG00000218426	RP11-475C16.1	60S ribosomal protein L27a (RPL27A) pseudogene	70.7298	0.65048	0.184135	3.53262	0.00041146	0.0289272
ENSG00000224442	AC017035.2	ribosomal protein L4 (RPL4) pseudogene	7.31547	1.31494	0.372426	3.53075	0.000414381	0.0289272
ENSG00000277130	RP11-530C5.4	novel transcript, antisense to PPP1R12A	5.98734	1.15624	0.327511	3.53039	0.000414946	0.0289272
ENSG00000158292	GPR153	G protein-coupled receptor 153 [Source:HGNC Symbol;Acc:HGNC:23618]	56.9148	-0.959747	0.272022	-3.5282	0.000418399	0.028986
ENSG00000176624	MEX3C	mex-3 RNA binding family member C [Source:HGNC Symbol;Acc:HGNC:28040]	311.32	-0.629124	0.178388	-3.52671	0.000420759	0.028986
ENSG00000273691	RP11-617F23.2	novel transcript, sense intronic to ZNF710	24.194	1.12642	0.319326	3.5275	0.000419508	0.028986
ENSG00000198918	RPL39	ribosomal protein L39 [Source:HGNC Symbol;Acc:HGNC:10350]	8447.87	0.536676	0.152293	3.52396	0.000425141	0.029173
ENSG00000121931	LRIF1	ligand dependent nuclear receptor interacting factor 1 [Source:HGNC Symbol;Acc:HGNC:30299]	258.583	-0.438978	0.124675	-3.52099	0.000429942	0.0293872
ENSG00000117280	RAB29	RAB29, member RAS oncogene family [Source:HGNC Symbol;Acc:HGNC:9789]	790.254	-0.322578	0.0919373	-3.50867	0.000450355	0.0296354
ENSG00000132603	NIP7	nucleolar pre-rRNA processing protein NIP7 [Source:HGNC Symbol;Acc:HGNC:24328]	206.839	-0.322207	0.0917031	-3.51359	0.0004421	0.0296354
ENSG00000141232	TOB1	transducer of ERBB2, 1 [Source:HGNC Symbol;Acc:HGNC:11979]	395.095	-0.560682	0.159626	-3.51248	0.000443945	0.0296354
ENSG00000156711	MAPK13	mitogen-activated protein kinase 13 [Source:HGNC Symbol;Acc:HGNC:6875]	1310.81	-0.448875	0.127678	-3.51569	0.000438621	0.0296354
ENSG00000174574	AKIRIN1	akirin 1 [Source:HGNC Symbol;Acc:HGNC:25744]	1012.89	-0.390725	0.1111	-3.51689	0.000436642	0.0296354
ENSG00000181472	ZBTB2	zinc finger and BTB domain containing 2 [Source:HGNC Symbol;Acc:HGNC:20868]	303.499	-0.337442	0.0959955	-3.51518	0.000439449	0.0296354
ENSG00000197448	GSTK1	glutathione S-transferase kappa 1 [Source:HGNC Symbol;Acc:HGNC:16906]	4972.73	0.333138	0.0949363	3.50907	0.000449679	0.0296354
ENSG00000230202	RP11-632C17__A.1	ribosomal protein L29 (RPL29) pseudogene	121.177	-1.98037	0.564189	-3.51012	0.000447901	0.0296354
ENSG00000248477	RP11-848G14.2	NLR family, apoptosis inhibitory protein (NAIP) pseudogene	29.7683	1.23877	0.353069	3.50858	0.00045051	0.0296354
ENSG00000279620	RP11-1102P22.2	novel transcript	5.14864	1.52962	0.435254	3.51433	0.000440868	0.0296354
ENSG00000171953	ATPAF2	ATP synthase mitochondrial F1 complex assembly factor 2 [Source:HGNC Symbol;Acc:HGNC:18802]	222.978	0.34842	0.0994983	3.50177	0.000462183	0.0302894
ENSG00000272906	RP11-533E19.7	novel transcript, antisense to TOR1AIP1	43.2235	0.473638	0.135488	3.4958	0.000472638	0.030859
ENSG00000038945	MSR1	macrophage scavenger receptor 1 [Source:HGNC Symbol;Acc:HGNC:7376]	83.8753	1.31469	0.376212	3.49455	0.000474869	0.0308894
ENSG00000243547	HNRNPKP4	heterogeneous nuclear ribonucleoprotein K pseudogene 4 [Source:HGNC Symbol;Acc:HGNC:42377]	55.2253	-0.723039	0.207048	-3.49214	0.000479175	0.0310541
ENSG00000135269	TES	testin LIM domain protein [Source:HGNC Symbol;Acc:HGNC:14620]	1101.71	-0.367508	0.105308	-3.48984	0.000483307	0.0311783
ENSG00000185507	IRF7	interferon regulatory factor 7 [Source:HGNC Symbol;Acc:HGNC:6122]	4608.11	1.07326	0.307691	3.48812	0.000486437	0.0311783
ENSG00000266017	MIR4477B	microRNA 4477b [Source:HGNC Symbol;Acc:HGNC:41898]	79.9537	0.85316	0.244581	3.48825	0.000486185	0.0311783
ENSG00000121716	PILRB	paired immunoglobin like type 2 receptor beta [Source:HGNC Symbol;Acc:HGNC:18297]	178.308	-1.04612	0.300025	-3.48679	0.000488861	0.0312193
ENSG00000118113	MMP8	matrix metallopeptidase 8 [Source:HGNC Symbol;Acc:HGNC:7175]	70.1577	-1.58196	0.454087	-3.48383	0.000494296	0.0314516
ENSG00000100345	MYH9	myosin heavy chain 9 [Source:HGNC Symbol;Acc:HGNC:7579]	22288.3	-0.34614	0.0995542	-3.4769	0.000507239	0.032049
ENSG00000166451	CENPN	centromere protein N [Source:HGNC Symbol;Acc:HGNC:30873]	29.1938	0.752695	0.216505	3.47657	0.000507879	0.032049
ENSG00000256537	SMIM10L1	small integral membrane protein 10 like 1 [Source:HGNC Symbol;Acc:HGNC:49847]	239.492	0.240183	0.0690999	3.47588	0.00050918	0.032049
ENSG00000198883	PNMA5	PNMA family member 5 [Source:HGNC Symbol;Acc:HGNC:18743]	9.92871	1.14815	0.330546	3.4735	0.000513725	0.0322192
ENSG00000099942	CRKL	CRK like proto-oncogene, adaptor protein [Source:HGNC Symbol;Acc:HGNC:2363]	1241.79	-0.436449	0.125694	-3.47231	0.000516001	0.0322464
ENSG00000187118	CMC1	C-X9-C motif containing 1 [Source:HGNC Symbol;Acc:HGNC:28783]	255.632	-0.607013	0.174917	-3.47029	0.000519894	0.032374
ENSG00000157379	DHRS1	dehydrogenase/reductase 1 [Source:HGNC Symbol;Acc:HGNC:16445]	514.545	0.334738	0.0965189	3.4681	0.000524143	0.0325229
ENSG00000088179	PTPN4	protein tyrosine phosphatase non-receptor type 4 [Source:HGNC Symbol;Acc:HGNC:9656]	636.981	-0.430489	0.124305	-3.46318	0.000533826	0.0329566
ENSG00000131652	THOC6	THO complex 6 [Source:HGNC Symbol;Acc:HGNC:28369]	444.055	0.465537	0.134446	3.46264	0.000534899	0.0329566
ENSG00000122545	2007-09-01	septin 7 [Source:HGNC Symbol;Acc:HGNC:1717]	1682.3	-0.358164	0.103609	-3.45687	0.00054648	0.0329735
ENSG00000125864	BFSP1	beaded filament structural protein 1 [Source:HGNC Symbol;Acc:HGNC:1040]	24.8383	-1.03371	0.29896	-3.45768	0.000544843	0.0329735
ENSG00000162174	ASRGL1	asparaginase like 1 [Source:HGNC Symbol;Acc:HGNC:16448]	185.402	0.533662	0.154217	3.46046	0.000539244	0.0329735
ENSG00000171476	HOPX	HOP homeobox [Source:HGNC Symbol;Acc:HGNC:24961]	406.374	-0.64303	0.185888	-3.45924	0.000541697	0.0329735
ENSG00000173473	SMARCC1	SWI/SNF related, matrix associated, actin dependent regulator of chromatin subfamily c member 1 [Source:HGNC Symbol;Acc:HGNC:11104]	996.852	-0.220319	0.0637129	-3.458	0.000544207	0.0329735
ENSG00000250461	RP11-631M6.2	family with sequence similarity 133, member B (FAM133B) pseudogene	37.3644	1.14919	0.332253	3.45878	0.000542631	0.0329735
ENSG00000081154	PCNP	PEST proteolytic signal containing nuclear protein [Source:HGNC Symbol;Acc:HGNC:30023]	900.279	-0.352113	0.101896	-3.4556	0.000549064	0.0330156
ENSG00000279192	PWAR5	Prader Willi/Angelman region RNA 5 [Source:HGNC Symbol;Acc:HGNC:30090]	13.7623	1.13051	0.327417	3.45282	0.000554756	0.0332436
ENSG00000142784	WDTC1	WD and tetratricopeptide repeats 1 [Source:HGNC Symbol;Acc:HGNC:29175]	2890.7	-0.311194	0.0901567	-3.4517	0.000557066	0.0332681
ENSG00000100038	TOP3B	DNA topoisomerase III beta [Source:HGNC Symbol;Acc:HGNC:11993]	502.397	-0.341752	0.099111	-3.44817	0.000564394	0.0334772
ENSG00000242247	ARFGAP3	ADP ribosylation factor GTPase activating protein 3 [Source:HGNC Symbol;Acc:HGNC:661]	535.306	-0.362333	0.105078	-3.44824	0.000564244	0.0334772
ENSG00000033050	ABCF2	ATP binding cassette subfamily F member 2 [Source:HGNC Symbol;Acc:HGNC:71]	168.973	0.396768	0.115184	3.44465	0.000571798	0.0338018
ENSG00000134242	PTPN22	protein tyrosine phosphatase non-receptor type 22 [Source:HGNC Symbol;Acc:HGNC:9652]	355.221	-0.503421	0.146202	-3.44333	0.00057459	0.0338524
ENSG00000262227	RP5-1050D4.5	novel transcript, antisense to INCA1	5.30578	-1.94148	0.564016	-3.44224	0.000576916	0.0338754
ENSG00000052802	MSMO1	methylsterol monooxygenase 1 [Source:HGNC Symbol;Acc:HGNC:10545]	162.136	-0.358154	0.104112	-3.44009	0.000581519	0.0340315
ENSG00000253998	IGKV2-29	immunoglobulin kappa variable 2-29 (gene/pseudogene) [Source:HGNC Symbol;Acc:HGNC:5784]	18.2207	-2.706	0.787613	-3.4357	0.000591025	0.0344725
ENSG00000102878	HSF4	heat shock transcription factor 4 [Source:HGNC Symbol;Acc:HGNC:5227]	149.251	0.546906	0.159439	3.4302	0.000603146	0.0348363
ENSG00000159784	FAM131B	family with sequence similarity 131 member B [Source:HGNC Symbol;Acc:HGNC:22202]	27.2804	-0.941789	0.274518	-3.4307	0.000602015	0.0348363
ENSG00000259600	RP11-925D8.3	mitochondrially encoded NADH 4L (MT-ND4L) pseudogene	12.6726	1.44765	0.422036	3.43016	0.000603235	0.0348363
ENSG00000176903	PNMA1	PNMA family member 1 [Source:HGNC Symbol;Acc:HGNC:9158]	326.626	-0.456022	0.132984	-3.42913	0.00060551	0.0348527
ENSG00000205578	POM121B	POM121 transmembrane nucleoporin B (pseudogene) [Source:HGNC Symbol;Acc:HGNC:34004]	4.723	-1.8886	0.551167	-3.42655	0.000611293	0.0350702
ENSG00000146232	NFKBIE	NFKB inhibitor epsilon [Source:HGNC Symbol;Acc:HGNC:7799]	627.041	0.422872	0.12352	3.42353	0.000618145	0.0351903
ENSG00000215158	RP11-1023L17.1	Putative beta-glucuronidase-like protein FLJ75287 pseudogene	28.9084	0.581059	0.169753	3.42296	0.000619421	0.0351903
ENSG00000259671	MTCYBP23	MT-CYB pseudogene 23 [Source:HGNC Symbol;Acc:HGNC:51980]	14.34	1.24823	0.364614	3.42342	0.00061839	0.0351903
ENSG00000087338	GMCL1	germ cell-less 1, spermatogenesis associated [Source:HGNC Symbol;Acc:HGNC:23843]	405.972	-0.337923	0.0987806	-3.42095	0.000624034	0.0352237
ENSG00000173486	FKBP2	FKBP prolyl isomerase 2 [Source:HGNC Symbol;Acc:HGNC:3718]	509.438	0.577799	0.168859	3.42178	0.000622134	0.0352237
ENSG00000170989	S1PR1	sphingosine-1-phosphate receptor 1 [Source:HGNC Symbol;Acc:HGNC:3165]	1200.82	-0.687079	0.200943	-3.41928	0.000627864	0.0353259
ENSG00000137726	FXYD6	FXYD domain containing ion transport regulator 6 [Source:HGNC Symbol;Acc:HGNC:4030]	147.61	0.682999	0.199886	3.41694	0.000633281	0.0355165
ENSG00000164530	PI16	peptidase inhibitor 16 [Source:HGNC Symbol;Acc:HGNC:21245]	152.358	0.874822	0.256095	3.41601	0.000635461	0.0355249
ENSG00000274070	GATSL2	cytosolic arginine sensor for mTORC1 subunit 2 [Source:HGNC Symbol;Acc:HGNC:37073]	25.3982	-0.715555	0.21005	-3.40659	0.000657787	0.0366559
ENSG00000183648	NDUFB1	NADH:ubiquinone oxidoreductase subunit B1 [Source:HGNC Symbol;Acc:HGNC:7695]	717.04	0.513297	0.150743	3.40511	0.000661372	0.0367387
ENSG00000143110	C1orf162	chromosome 1 open reading frame 162 [Source:HGNC Symbol;Acc:HGNC:28344]	3139.4	0.590058	0.173367	3.40352	0.000665226	0.0368358
ENSG00000169129	AFAP1L2	actin filament associated protein 1 like 2 [Source:HGNC Symbol;Acc:HGNC:25901]	48.0262	-0.562658	0.165381	-3.40218	0.000668498	0.0368772
ENSG00000266094	RASSF5	Ras association domain family member 5 [Source:HGNC Symbol;Acc:HGNC:17609]	4626.13	-0.304084	0.0893973	-3.40149	0.000670187	0.0368772
ENSG00000169919	GUSB	glucuronidase beta [Source:HGNC Symbol;Acc:HGNC:4696]	1177.13	0.270076	0.0794302	3.40017	0.000673432	0.0369396
ENSG00000027075	PRKCH	protein kinase C eta [Source:HGNC Symbol;Acc:HGNC:9403]	1145.05	-0.474311	0.139712	-3.39493	0.000686462	0.0374168
ENSG00000058668	ATP2B4	ATPase plasma membrane Ca2+ transporting 4 [Source:HGNC Symbol;Acc:HGNC:817]	1988.41	-0.359865	0.106069	-3.39275	0.000691939	0.0374168
ENSG00000085491	SLC25A24	solute carrier family 25 member 24 [Source:HGNC Symbol;Acc:HGNC:20662]	172.61	-0.618028	0.182176	-3.39248	0.000692627	0.0374168
ENSG00000106948	AKNA	AT-hook transcription factor [Source:HGNC Symbol;Acc:HGNC:24108]	9425.21	-0.26861	0.0792658	-3.38873	0.000702165	0.0374168
ENSG00000110492	MDK	midkine [Source:HGNC Symbol;Acc:HGNC:6972]	71.9486	0.855722	0.252537	3.3885	0.00070275	0.0374168
ENSG00000139974	SLC38A6	solute carrier family 38 member 6 [Source:HGNC Symbol;Acc:HGNC:19863]	78.8854	0.460743	0.135919	3.38982	0.000699379	0.0374168
ENSG00000152133	GPATCH11	G-patch domain containing 11 [Source:HGNC Symbol;Acc:HGNC:26768]	145.32	-0.470051	0.138562	-3.39234	0.000692974	0.0374168
ENSG00000162959	MEMO1	mediator of cell motility 1 [Source:HGNC Symbol;Acc:HGNC:14014]	46.2459	0.560016	0.165431	3.38519	0.000711285	0.0374168
ENSG00000167323	STIM1	stromal interaction molecule 1 [Source:HGNC Symbol;Acc:HGNC:11386]	1582.87	-0.215018	0.0634263	-3.39004	0.000698813	0.0374168
ENSG00000182934	SRPRA	SRP receptor subunit alpha [Source:HGNC Symbol;Acc:HGNC:11307]	2356.06	-0.226439	0.0668535	-3.38709	0.000706381	0.0374168
ENSG00000225177	RP11-390P2.4	novel transcript	40.3957	0.841869	0.248628	3.38606	0.000709029	0.0374168
ENSG00000229644	NAMPTP1	nicotinamide phosphoribosyltransferase pseudogene 1 [Source:HGNC Symbol;Acc:HGNC:17633]	1534.64	-0.838041	0.247583	-3.38489	0.00071207	0.0374168
ENSG00000253438	PCAT1	prostate cancer associated transcript 1 [Source:HGNC Symbol;Acc:HGNC:43022]	21.0494	0.762478	0.224924	3.38994	0.000699084	0.0374168
ENSG00000267698	AC002116.7	uncharacterized LOC101927572 [Source:NCBI gene;Acc:101927572]	7.28873	0.910877	0.268863	3.38789	0.000704336	0.0374168
ENSG00000274265	CH17-189H20.1	novel transcript	53.4906	0.936508	0.276831	3.38296	0.000717091	0.0375679
ENSG00000205659	LIN52	lin-52 DREAM MuvB core complex component [Source:HGNC Symbol;Acc:HGNC:19856]	81.1284	-0.478018	0.141351	-3.38178	0.000720179	0.037617
ENSG00000221821	C6orf226	chromosome 6 open reading frame 226 [Source:HGNC Symbol;Acc:HGNC:34431]	88.1397	0.554245	0.164102	3.37743	0.000731654	0.0381026
ENSG00000198574	SH2D1B	SH2 domain containing 1B [Source:HGNC Symbol;Acc:HGNC:30416]	292.905	-0.824971	0.244336	-3.37637	0.000734483	0.0381144
ENSG00000198722	UNC13B	unc-13 homolog B [Source:HGNC Symbol;Acc:HGNC:12566]	19.3113	0.680961	0.201723	3.37572	0.000736236	0.0381144
ENSG00000099814	CEP170B	centrosomal protein 170B [Source:HGNC Symbol;Acc:HGNC:20362]	35.4523	0.906173	0.26869	3.37256	0.000744726	0.0383276
ENSG00000228058	RP11-552D4.1	long intergenic non-protein coding RNA 1736 [Source:HGNC Symbol;Acc:HGNC:52524]	6.40865	1.15413	0.342212	3.37256	0.000744735	0.0383276
ENSG00000137288	UQCC2	ubiquinol-cytochrome c reductase complex assembly factor 2 [Source:HGNC Symbol;Acc:HGNC:21237]	275.885	0.402917	0.119579	3.36947	0.000753138	0.0383904
ENSG00000139187	KLRG1	killer cell lectin like receptor G1 [Source:HGNC Symbol;Acc:HGNC:6380]	369.527	-0.717303	0.212812	-3.37059	0.000750077	0.0383904
ENSG00000151208	DLG5	discs large MAGUK scaffold protein 5 [Source:HGNC Symbol;Acc:HGNC:2904]	94.0245	-0.852556	0.252949	-3.37047	0.000750396	0.0383904
ENSG00000161091	MFSD12	major facilitator superfamily domain containing 12 [Source:HGNC Symbol;Acc:HGNC:28299]	1150.87	0.432393	0.12838	3.36808	0.000756925	0.0383904
ENSG00000175550	DRAP1	DR1 associated protein 1 [Source:HGNC Symbol;Acc:HGNC:3019]	2053.62	0.622488	0.1848	3.36844	0.000755953	0.0383904
ENSG00000063978	RNF4	ring finger protein 4 [Source:HGNC Symbol;Acc:HGNC:10067]	1397.15	-0.249069	0.0739778	-3.36681	0.000760427	0.0384565
ENSG00000260810	CTD-2547L24.4	novel transcript	13.4006	0.898928	0.267116	3.36531	0.000764569	0.0385545
ENSG00000231663	RP5-827C21.4	COA6 antisense RNA 1 [Source:HGNC Symbol;Acc:HGNC:40825]	39.9575	0.806878	0.23985	3.36409	0.000767953	0.0386139
ENSG00000068079	IFI35	interferon induced protein 35 [Source:HGNC Symbol;Acc:HGNC:5399]	2178.28	0.949263	0.282369	3.36179	0.000774394	0.0387679
ENSG00000198563	DDX39B	DExD-box helicase 39B [Source:HGNC Symbol;Acc:HGNC:13917]	3005.83	-0.435929	0.129686	-3.36141	0.000775446	0.0387679
ENSG00000137076	TLN1	talin 1 [Source:HGNC Symbol;Acc:HGNC:11845]	15982.8	-0.352788	0.105027	-3.35902	0.000782189	0.0388597
ENSG00000196372	ASB13	ankyrin repeat and SOCS box containing 13 [Source:HGNC Symbol;Acc:HGNC:19765]	199.573	0.374263	0.111441	3.35841	0.000783936	0.0388597
ENSG00000256690	RP11-727F15.9	novel transcript	14.1736	1.01432	0.302026	3.3584	0.000783944	0.0388597
ENSG00000107537	PHYH	phytanoyl-CoA 2-hydroxylase [Source:HGNC Symbol;Acc:HGNC:8940]	84.7652	0.404831	0.120796	3.35135	0.000804172	0.0389716
ENSG00000110077	MS4A6A	membrane spanning 4-domains A6A [Source:HGNC Symbol;Acc:HGNC:13375]	3045.86	0.462834	0.137923	3.35573	0.000791545	0.0389716
ENSG00000153823	PID1	phosphotyrosine interaction domain containing 1 [Source:HGNC Symbol;Acc:HGNC:26084]	240.786	0.785738	0.234098	3.35645	0.000789506	0.0389716
ENSG00000164308	ERAP2	endoplasmic reticulum aminopeptidase 2 [Source:HGNC Symbol;Acc:HGNC:29499]	1103.15	-1.1427	0.340662	-3.35436	0.000795499	0.0389716
ENSG00000167733	HSD11B1L	hydroxysteroid 11-beta dehydrogenase 1 like [Source:HGNC Symbol;Acc:HGNC:30419]	30.9262	0.575445	0.171742	3.35064	0.000806248	0.0389716
ENSG00000234335	RPS4XP11	ribosomal protein S4X pseudogene 11 [Source:HGNC Symbol;Acc:HGNC:37013]	69.1541	0.740733	0.221034	3.35122	0.000804553	0.0389716
ENSG00000246203	RP11-29H23.5	novel pseudogene	21.8985	0.598934	0.178517	3.35505	0.000793496	0.0389716
ENSG00000260219	RP11-347C12.10	novel transcript	28.0775	0.68486	0.204264	3.35282	0.00079992	0.0389716
ENSG00000261556	SMG1P7	SMG1 pseudogene 7 [Source:HGNC Symbol;Acc:HGNC:49864]	136.161	0.412198	0.122913	3.35357	0.000797753	0.0389716
ENSG00000102974	CTCF	CCCTC-binding factor [Source:HGNC Symbol;Acc:HGNC:13723]	808.367	-0.20506	0.0612496	-3.34794	0.000814159	0.038972
ENSG00000141505	ASGR1	asialoglycoprotein receptor 1 [Source:HGNC Symbol;Acc:HGNC:742]	333.744	0.85567	0.255604	3.34764	0.000815015	0.038972
ENSG00000272644	RP11-33O4.1	novel transcript	19.4823	0.746014	0.222851	3.34759	0.000815164	0.038972
ENSG00000274383	CTD-2017F17.2	novel transcript, antisense to ANKDD1A	124.371	1.16293	0.347234	3.34912	0.000810695	0.038972
ENSG00000070031	SCT	secretin [Source:HGNC Symbol;Acc:HGNC:10607]	9.91896	1.33883	0.40018	3.34557	0.000821126	0.0390265
ENSG00000138495	COX17	cytochrome c oxidase copper chaperone COX17 [Source:HGNC Symbol;Acc:HGNC:2264]	283.955	0.463955	0.138703	3.34494	0.000822997	0.0390265
ENSG00000138642	HERC6	HECT and RLD domain containing E3 ubiquitin protein ligase family member 6 [Source:HGNC Symbol;Acc:HGNC:26072]	406.012	0.941386	0.281353	3.34593	0.000820066	0.0390265
ENSG00000185909	KLHDC8B	kelch domain containing 8B [Source:HGNC Symbol;Acc:HGNC:28557]	439.858	0.74673	0.223344	3.3434	0.000827576	0.0391376
ENSG00000100811	YY1	YY1 transcription factor [Source:HGNC Symbol;Acc:HGNC:12856]	1732.13	-0.187397	0.0560878	-3.34113	0.000834379	0.039142
ENSG00000131401	NAPSB	napsin B aspartic peptidase, pseudogene [Source:HGNC Symbol;Acc:HGNC:13396]	1872.92	0.80522	0.240976	3.34149	0.000833293	0.039142
ENSG00000211825	TRDJ1	T cell receptor delta joining 1 [Source:HGNC Symbol;Acc:HGNC:12257]	12.8792	-1.21886	0.364782	-3.34135	0.000833732	0.039142
ENSG00000171425	ZNF581	zinc finger protein 581 [Source:HGNC Symbol;Acc:HGNC:25017]	505.975	0.462056	0.138326	3.34035	0.000836743	0.0391479
ENSG00000237476	XXbac-B135H6.15	long intergenic non-protein coding RNA 1637 [Source:HGNC Symbol;Acc:HGNC:52424]	18.8135	0.705319	0.211238	3.33897	0.000840892	0.0392372
ENSG00000035687	ADSS	adenylosuccinate synthase [Source:HGNC Symbol;Acc:HGNC:292]	439.15	-0.393654	0.118128	-3.33244	0.000860883	0.0398652
ENSG00000060140	STYK1	serine/threonine/tyrosine kinase 1 [Source:HGNC Symbol;Acc:HGNC:18889]	22.5782	-1.14568	0.34372	-3.33316	0.000858649	0.0398652
ENSG00000148803	FUOM	fucose mutarotase [Source:HGNC Symbol;Acc:HGNC:24733]	175.851	0.68864	0.206654	3.33234	0.000861187	0.0398652
ENSG00000010810	FYN	FYN proto-oncogene, Src family tyrosine kinase [Source:HGNC Symbol;Acc:HGNC:4037]	2304.69	-0.360854	0.108546	-3.32443	0.000885993	0.0400902
ENSG00000135211	TMEM60	transmembrane protein 60 [Source:HGNC Symbol;Acc:HGNC:21754]	295.062	0.47552	0.142952	3.32644	0.000879634	0.0400902
ENSG00000144029	MRPS5	mitochondrial ribosomal protein S5 [Source:HGNC Symbol;Acc:HGNC:14498]	656.276	0.310419	0.0932382	3.32931	0.000870613	0.0400902
ENSG00000149927	DOC2A	double C2 domain alpha [Source:HGNC Symbol;Acc:HGNC:2985]	8.78643	1.03168	0.310278	3.32502	0.000884131	0.0400902
ENSG00000169245	CXCL10	C-X-C motif chemokine ligand 10 [Source:HGNC Symbol;Acc:HGNC:10637]	37.4001	1.36337	0.409692	3.32778	0.000875406	0.0400902
ENSG00000185088	RPS27L	ribosomal protein S27 like [Source:HGNC Symbol;Acc:HGNC:18476]	457.331	0.39316	0.118271	3.32422	0.000886667	0.0400902
ENSG00000196586	MYO6	myosin VI [Source:HGNC Symbol;Acc:HGNC:7605]	47.3897	-1.02011	0.306736	-3.32568	0.00088202	0.0400902
ENSG00000204001	LCN8	lipocalin 8 [Source:HGNC Symbol;Acc:HGNC:27038]	34.7974	2.24219	0.673727	3.32805	0.00087457	0.0400902
ENSG00000213714	FAM209B	family with sequence similarity 209 member B [Source:HGNC Symbol;Acc:HGNC:16101]	32.2842	0.660512	0.198658	3.32487	0.000884607	0.0400902
ENSG00000105771	SMG9	SMG9 nonsense mediated mRNA decay factor [Source:HGNC Symbol;Acc:HGNC:25763]	652.742	0.309014	0.0930117	3.32232	0.000892734	0.0401809
ENSG00000150779	TIMM8B	translocase of inner mitochondrial membrane 8 homolog B [Source:HGNC Symbol;Acc:HGNC:11818]	387.835	0.48434	0.145791	3.32215	0.000893267	0.0401809
ENSG00000007341	ST7L	suppression of tumorigenicity 7 like [Source:HGNC Symbol;Acc:HGNC:18441]	107.944	0.375843	0.113165	3.32119	0.000896352	0.0402163
ENSG00000109536	FRG1	FSHD region gene 1 [Source:HGNC Symbol;Acc:HGNC:3954]	408.382	0.422083	0.127213	3.31792	0.000906897	0.0405729
ENSG00000112667	DNPH1	2'-deoxynucleoside 5'-phosphate N-hydrolase 1 [Source:HGNC Symbol;Acc:HGNC:21218]	171.182	0.476653	0.143687	3.31729	0.000908936	0.0405729
ENSG00000126458	RRAS	RAS related [Source:HGNC Symbol;Acc:HGNC:10447]	448.009	0.729697	0.220019	3.31651	0.000911478	0.0405828
ENSG00000141858	SAMD1	sterile alpha motif domain containing 1 [Source:HGNC Symbol;Acc:HGNC:17958]	630.96	0.377452	0.113836	3.31576	0.000913938	0.0405891
ENSG00000044459	CNTLN	centlein [Source:HGNC Symbol;Acc:HGNC:23432]	44.9899	0.614946	0.186245	3.3018	0.000960655	0.0406324
ENSG00000101166	PRELID3B	PRELI domain containing 3B [Source:HGNC Symbol;Acc:HGNC:15892]	378.897	-0.298545	0.0902573	-3.30771	0.000940611	0.0406324
ENSG00000105518	TMEM205	transmembrane protein 205 [Source:HGNC Symbol;Acc:HGNC:29631]	643.625	0.57887	0.174702	3.31347	0.00092145	0.0406324
ENSG00000117448	AKR1A1	aldo-keto reductase family 1 member A1 [Source:HGNC Symbol;Acc:HGNC:380]	1026.06	0.353269	0.107121	3.29786	0.000974239	0.0406324
ENSG00000122188	LAX1	lymphocyte transmembrane adaptor 1 [Source:HGNC Symbol;Acc:HGNC:26005]	116.955	-0.664585	0.201265	-3.30203	0.000959878	0.0406324
ENSG00000144476	ACKR3	atypical chemokine receptor 3 [Source:HGNC Symbol;Acc:HGNC:23692]	40.9798	-0.594232	0.17939	-3.31251	0.000924625	0.0406324
ENSG00000148019	CEP78	centrosomal protein 78 [Source:HGNC Symbol;Acc:HGNC:25740]	347.709	-0.490418	0.148344	-3.30595	0.00094656	0.0406324
ENSG00000156042	CFAP70	cilia and flagella associated protein 70 [Source:HGNC Symbol;Acc:HGNC:30726]	42.0356	0.575893	0.174027	3.30923	0.000935541	0.0406324
ENSG00000156966	B3GNT7	UDP-GlcNAc:betaGal beta-1,3-N-acetylglucosaminyltransferase 7 [Source:HGNC Symbol;Acc:HGNC:18811]	46.3597	-0.752312	0.227617	-3.30516	0.000949209	0.0406324
ENSG00000158417	EIF5B	eukaryotic translation initiation factor 5B [Source:HGNC Symbol;Acc:HGNC:30793]	1174.27	0.39688	0.119838	3.3118	0.000926975	0.0406324
ENSG00000164048	ZNF589	zinc finger protein 589 [Source:HGNC Symbol;Acc:HGNC:16747]	545.957	0.36374	0.110244	3.29942	0.000968834	0.0406324
ENSG00000178718	RPP25	ribonuclease P and MRP subunit p25 [Source:HGNC Symbol;Acc:HGNC:30361]	93.3414	0.525492	0.159189	3.30105	0.000963244	0.0406324
ENSG00000180694	TMEM64	transmembrane protein 64 [Source:HGNC Symbol;Acc:HGNC:25441]	124.374	-0.480325	0.144944	-3.31386	0.000920175	0.0406324
ENSG00000214026	MRPL23	mitochondrial ribosomal protein L23 [Source:HGNC Symbol;Acc:HGNC:10322]	171.859	1.02092	0.309461	3.29901	0.000970249	0.0406324
ENSG00000214941	ZSWIM7	zinc finger SWIM-type containing 7 [Source:HGNC Symbol;Acc:HGNC:26993]	283.329	0.314876	0.0952949	3.30423	0.00095237	0.0406324
ENSG00000224672	AC007272.3	ribosomal protein L17 pseudogene 10 [Source:HGNC Symbol;Acc:HGNC:35838]	6.24179	1.36519	0.412066	3.31305	0.000922838	0.0406324
ENSG00000227782	CTC-529I10.2	novel transcript, antisense to NCOR1	9.13824	0.775031	0.234195	3.30934	0.000935172	0.0406324
ENSG00000228817	BACH1-IT2	BACH1 intronic transcript 2 [Source:HGNC Symbol;Acc:HGNC:40007]	22.2902	0.744116	0.225216	3.30401	0.000953134	0.0406324
ENSG00000229320	KRT8P12	keratin 8 pseudogene 12 [Source:HGNC Symbol;Acc:HGNC:28057]	144.076	0.457594	0.138768	3.29756	0.000975288	0.0406324
ENSG00000240809	RP11-550F7.1	CAP, adenylate cyclase-associated protein 1 (yeast) (CAP1) pseudogene	14.0251	-1.15167	0.34869	-3.30283	0.000957136	0.0406324
ENSG00000248483	POU5F2	POU domain class 5, transcription factor 2 [Source:HGNC Symbol;Acc:HGNC:26367]	22.8101	1.00774	0.304834	3.30587	0.000946824	0.0406324
ENSG00000255337	RP11-315O6.1	novel transcript	5.88006	1.42515	0.43195	3.29933	0.000969168	0.0406324
ENSG00000259972	AC009120.6	novel transcript, antisense to PSMD7	187.753	0.354723	0.107556	3.29803	0.000973663	0.0406324
ENSG00000265727	RN7SL648P	RNA, 7SL, cytoplasmic 648, pseudogene [Source:HGNC Symbol;Acc:HGNC:46664]	5.62966	1.48273	0.449445	3.29904	0.000970175	0.0406324
ENSG00000279166	RP11-107E5.3	TEC	49.2489	0.877697	0.265088	3.31096	0.000929764	0.0406324
ENSG00000285906	NA	Novel transcript, antisense to HRH1	14.3977	0.968204	0.293314	3.30091	0.000963719	0.0406324
ENSG00000279741	RP11-44F14.9	novel transcript	15.738	-1.38729	0.421075	-3.29465	0.000985453	0.0409583
ENSG00000124762	CDKN1A	cyclin dependent kinase inhibitor 1A [Source:HGNC Symbol;Acc:HGNC:1784]	745.964	0.584727	0.177596	3.29247	0.000993129	0.0410124
ENSG00000130303	BST2	bone marrow stromal cell antigen 2 [Source:HGNC Symbol;Acc:HGNC:1119]	2648.78	0.771554	0.234258	3.2936	0.000989118	0.0410124
ENSG00000182154	MRPL41	mitochondrial ribosomal protein L41 [Source:HGNC Symbol;Acc:HGNC:14492]	582.605	0.60259	0.183031	3.29228	0.000993784	0.0410124
ENSG00000198816	ZNF358	zinc finger protein 358 [Source:HGNC Symbol;Acc:HGNC:16838]	178.56	0.646895	0.196531	3.29156	0.000996322	0.0410204
ENSG00000128524	ATP6V1F	ATPase H+ transporting V1 subunit F [Source:HGNC Symbol;Acc:HGNC:16832]	1234.46	0.490695	0.149257	3.28758	0.00101052	0.0415073
ENSG00000118640	VAMP8	vesicle associated membrane protein 8 [Source:HGNC Symbol;Acc:HGNC:12647]	2401.53	0.559017	0.170114	3.28612	0.00101576	0.0416249
ENSG00000005379	TSPOAP1	TSPO associated protein 1 [Source:HGNC Symbol;Acc:HGNC:16831]	598.426	-0.639701	0.194822	-3.28351	0.00102522	0.0416826
ENSG00000171861	MRM3	mitochondrial rRNA methyltransferase 3 [Source:HGNC Symbol;Acc:HGNC:18485]	171.378	0.386637	0.117748	3.28361	0.00102485	0.0416826
ENSG00000186407	CD300E	CD300e molecule [Source:HGNC Symbol;Acc:HGNC:28874]	2612.64	0.659892	0.200902	3.28464	0.00102111	0.0416826
ENSG00000272333	KMT2B	lysine methyltransferase 2B [Source:HGNC Symbol;Acc:HGNC:15840]	2330.07	-0.3124	0.0951539	-3.28311	0.0010267	0.0416826
ENSG00000131174	COX7B	cytochrome c oxidase subunit 7B [Source:HGNC Symbol;Acc:HGNC:2291]	1037.31	0.473439	0.144273	3.28155	0.00103238	0.041816
ENSG00000132792	CTNNBL1	catenin beta like 1 [Source:HGNC Symbol;Acc:HGNC:15879]	657.367	0.353893	0.107902	3.27977	0.00103892	0.0418873
ENSG00000139644	TMBIM6	transmembrane BAX inhibitor motif containing 6 [Source:HGNC Symbol;Acc:HGNC:11723]	11288.8	-0.252466	0.0769692	-3.2801	0.00103772	0.0418873
ENSG00000109686	SH3D19	SH3 domain containing 19 [Source:HGNC Symbol;Acc:HGNC:30418]	102.917	0.863529	0.263433	3.27798	0.00104553	0.041907
ENSG00000183077	AFMID	arylformamidase [Source:HGNC Symbol;Acc:HGNC:20910]	115.618	0.374768	0.114319	3.27827	0.00104446	0.041907
ENSG00000277246	RP11-153I24.4	novel transcript, sense intronic to TNFSF13B	14.4326	0.839969	0.256268	3.27769	0.0010466	0.041907
ENSG00000099256	PRTFDC1	phosphoribosyl transferase domain containing 1 [Source:HGNC Symbol;Acc:HGNC:23333]	11.6474	-0.943438	0.288245	-3.27305	0.00106395	0.0421434
ENSG00000111445	RFC5	replication factor C subunit 5 [Source:HGNC Symbol;Acc:HGNC:9973]	94.3379	-0.418232	0.127722	-3.27456	0.00105827	0.0421434
ENSG00000167333	TRIM68	tripartite motif containing 68 [Source:HGNC Symbol;Acc:HGNC:21161]	146.497	-0.341557	0.104378	-3.27231	0.00106672	0.0421434
ENSG00000168062	BATF2	basic leucine zipper ATF-like transcription factor 2 [Source:HGNC Symbol;Acc:HGNC:25163]	723.559	1.40409	0.429172	3.27161	0.00106936	0.0421434
ENSG00000175262	C1orf127	chromosome 1 open reading frame 127 [Source:HGNC Symbol;Acc:HGNC:26730]	17.2628	0.782792	0.239026	3.27493	0.00105689	0.0421434
ENSG00000180992	MRPL14	mitochondrial ribosomal protein L14 [Source:HGNC Symbol;Acc:HGNC:14279]	269.311	0.499568	0.152628	3.27311	0.0010637	0.0421434
ENSG00000249850	KRT18P31	keratin 18 pseudogene 31 [Source:HGNC Symbol;Acc:HGNC:33400]	17.4829	1.25714	0.384229	3.27185	0.00106846	0.0421434
ENSG00000137310	TCF19	transcription factor 19 [Source:HGNC Symbol;Acc:HGNC:11629]	132.343	-0.526429	0.160955	-3.27066	0.00107297	0.0421908
ENSG00000111670	GNPTAB	N-acetylglucosamine-1-phosphate transferase subunits alpha and beta [Source:HGNC Symbol;Acc:HGNC:29670]	635.955	-0.380887	0.116486	-3.26981	0.0010762	0.0422228
ENSG00000213149	CNN2P9	calponin 2 pseudogene 9 [Source:HGNC Symbol;Acc:HGNC:39534]	8.78635	-1.18462	0.362456	-3.26831	0.00108193	0.042258
ENSG00000279716	AC006128.2	TEC	12.6454	-0.824372	0.252228	-3.26836	0.00108172	0.042258
ENSG00000268034	AC005795.1	tropomyosin pseudogene	17.2457	-0.803739	0.245982	-3.26748	0.00108511	0.0422877
ENSG00000168894	RNF181	ring finger protein 181 [Source:HGNC Symbol;Acc:HGNC:28037]	1107.7	0.51135	0.156675	3.26376	0.00109945	0.0427516
ENSG00000168137	SETD5	SET domain containing 5 [Source:HGNC Symbol;Acc:HGNC:25566]	1133.46	-0.301129	0.092327	-3.26155	0.00110804	0.0429901
ENSG00000211829	TRDC	T cell receptor delta constant [Source:HGNC Symbol;Acc:HGNC:12253]	1062.73	-0.687285	0.210786	-3.26058	0.00111184	0.043042
ENSG00000275302	CCL4	C-C motif chemokine ligand 4 [Source:HGNC Symbol;Acc:HGNC:10630]	363.262	-0.592389	0.181733	-3.25967	0.00111543	0.0430855
ENSG00000072506	HSD17B10	hydroxysteroid 17-beta dehydrogenase 10 [Source:HGNC Symbol;Acc:HGNC:4800]	756.32	0.439298	0.135069	3.25239	0.00114439	0.0433483
ENSG00000087884	AAMDC	adipogenesis associated Mth938 domain containing [Source:HGNC Symbol;Acc:HGNC:30205]	63.7757	0.587926	0.180939	3.2493	0.00115691	0.0433483
ENSG00000106610	STAG3L4	stromal antigen 3-like 4 (pseudogene) [Source:HGNC Symbol;Acc:HGNC:33887]	63.3983	0.401586	0.123545	3.25051	0.00115198	0.0433483
ENSG00000108106	UBE2S	ubiquitin conjugating enzyme E2 S [Source:HGNC Symbol;Acc:HGNC:17895]	271.003	0.574006	0.17636	3.25474	0.00113495	0.0433483
ENSG00000111358	GTF2H3	general transcription factor IIH subunit 3 [Source:HGNC Symbol;Acc:HGNC:4657]	90.2648	-0.603488	0.185702	-3.24977	0.00115499	0.0433483
ENSG00000112685	EXOC2	exocyst complex component 2 [Source:HGNC Symbol;Acc:HGNC:24968]	387.01	-0.321428	0.0987555	-3.25479	0.00113476	0.0433483
ENSG00000121775	TMEM39B	transmembrane protein 39B [Source:HGNC Symbol;Acc:HGNC:25510]	322.833	0.310907	0.095614	3.25169	0.00114723	0.0433483
ENSG00000161021	MAML1	mastermind like transcriptional coactivator 1 [Source:HGNC Symbol;Acc:HGNC:13632]	1183.6	-0.354183	0.108811	-3.25504	0.00113378	0.0433483
ENSG00000177479	ARIH2	ariadne RBR E3 ubiquitin protein ligase 2 [Source:HGNC Symbol;Acc:HGNC:690]	1204.28	-0.181262	0.055745	-3.25163	0.00114744	0.0433483
ENSG00000241627	UBQLN4P1	ubiquilin 4 pseudogene 1 [Source:HGNC Symbol;Acc:HGNC:31133]	9.86785	-1.11193	0.342111	-3.25019	0.00115327	0.0433483
ENSG00000245532	NEAT1	nuclear paraspeckle assembly transcript 1 [Source:HGNC Symbol;Acc:HGNC:30815]	23757.1	0.488076	0.149904	3.25593	0.00113021	0.0433483
ENSG00000260417	CTD-2542L18.1	novel transcript	16.5964	1.03657	0.31876	3.2519	0.00114637	0.0433483
ENSG00000267074	RP11-1094M14.5	novel transcript, sense intronic SLFN12L	51.3848	-0.847324	0.260605	-3.25137	0.0011485	0.0433483
ENSG00000271605	MILR1	mast cell immunoglobulin like receptor 1 [Source:HGNC Symbol;Acc:HGNC:27570]	237.87	0.760256	0.23361	3.25438	0.00113642	0.0433483
ENSG00000151690	MFSD6	major facilitator superfamily domain containing 6 [Source:HGNC Symbol;Acc:HGNC:24711]	289.062	-0.370991	0.114212	-3.24827	0.0011611	0.0433921
ENSG00000165118	C9orf64	chromosome 9 open reading frame 64 [Source:HGNC Symbol;Acc:HGNC:28144]	83.6609	-0.500223	0.154019	-3.24779	0.00116304	0.0433921
ENSG00000272931	RP5-943J3.2	novel transcript	13.1675	0.645918	0.198955	3.24655	0.00116813	0.0434891
ENSG00000137574	TGS1	trimethylguanosine synthase 1 [Source:HGNC Symbol;Acc:HGNC:17843]	239.583	-0.342597	0.105634	-3.24324	0.0011818	0.0439046
ENSG00000116586	LAMTOR2	late endosomal/lysosomal adaptor, MAPK and MTOR activator 2 [Source:HGNC Symbol;Acc:HGNC:29796]	681.687	0.570116	0.175837	3.2423	0.00118571	0.0439566
ENSG00000134597	RBMX2	RNA binding motif protein X-linked 2 [Source:HGNC Symbol;Acc:HGNC:24282]	319.939	0.370053	0.114184	3.24086	0.00119168	0.0440847
ENSG00000007402	CACNA2D2	calcium voltage-gated channel auxiliary subunit alpha2delta 2 [Source:HGNC Symbol;Acc:HGNC:1400]	155.501	-0.835846	0.258135	-3.23802	0.00120361	0.0442187
ENSG00000115129	TP53I3	tumor protein p53 inducible protein 3 [Source:HGNC Symbol;Acc:HGNC:19373]	117.965	0.615969	0.190213	3.23832	0.00120237	0.0442187
ENSG00000213593	TMX2	thioredoxin related transmembrane protein 2 [Source:HGNC Symbol;Acc:HGNC:30739]	598.733	0.305192	0.094265	3.2376	0.00120541	0.0442187
ENSG00000284874	NA	novel transcript	5.0358	-1.4328	0.442516	-3.23786	0.00120431	0.0442187
ENSG00000228106	RP11-452F19.3	novel transcript	31.1338	0.632613	0.195461	3.23652	0.00120996	0.0442925
ENSG00000019169	MARCO	macrophage receptor with collagenous structure [Source:HGNC Symbol;Acc:HGNC:6895]	204.114	1.06408	0.328899	3.23527	0.00121527	0.0443943
ENSG00000078804	TP53INP2	tumor protein p53 inducible nuclear protein 2 [Source:HGNC Symbol;Acc:HGNC:16104]	320.695	-0.619084	0.191467	-3.23337	0.00122338	0.0445798
ENSG00000116171	SCP2	sterol carrier protein 2 [Source:HGNC Symbol;Acc:HGNC:10606]	568.674	-0.392068	0.121301	-3.2322	0.0012284	0.0445798
ENSG00000143373	ZNF687	zinc finger protein 687 [Source:HGNC Symbol;Acc:HGNC:29277]	891.479	-0.304459	0.0942035	-3.23193	0.00122958	0.0445798
ENSG00000153561	RMND5A	required for meiotic nuclear division 5 homolog A [Source:HGNC Symbol;Acc:HGNC:25850]	1159.84	-0.363481	0.112473	-3.2317	0.00123054	0.0445798
ENSG00000117091	CD48	CD48 molecule [Source:HGNC Symbol;Acc:HGNC:1683]	5180.81	0.290607	0.0900302	3.22788	0.00124712	0.044626
ENSG00000129083	COPB1	coatomer protein complex subunit beta 1 [Source:HGNC Symbol;Acc:HGNC:2231]	853.407	-0.44019	0.136359	-3.22817	0.00124587	0.044626
ENSG00000204685	STARD7-AS1	STARD7 antisense RNA 1 [Source:HGNC Symbol;Acc:HGNC:40827]	59.0676	0.388134	0.120207	3.22889	0.00124271	0.044626
ENSG00000226210	WASH7P	WAS protein family homolog 8, pseudogene [Source:HGNC Symbol;Acc:HGNC:53913]	844.92	0.724747	0.224487	3.22846	0.00124459	0.044626
ENSG00000227953	LINC01341	long intergenic non-protein coding RNA 1341 [Source:HGNC Symbol;Acc:HGNC:49457]	11.7183	0.938583	0.290583	3.23	0.00123791	0.044626
ENSG00000243680	RPL37P23	ribosomal protein L37 pseudogene 23 [Source:HGNC Symbol;Acc:HGNC:37003]	39.8678	0.520686	0.161214	3.22978	0.00123884	0.044626
ENSG00000175215	CTDSP2	CTD small phosphatase 2 [Source:HGNC Symbol;Acc:HGNC:17077]	4708.34	-0.38359	0.11888	-3.2267	0.00125227	0.0447189
ENSG00000173218	VANGL1	VANGL planar cell polarity protein 1 [Source:HGNC Symbol;Acc:HGNC:15512]	54.0677	-0.647069	0.200701	-3.22404	0.00126395	0.0450439
ENSG00000249138	SLED1	proteoglycan 3, pro eosinophil major basic protein 2 pseudogene [Source:NCBI gene;Acc:643036]	15.5843	1.17848	0.365618	3.22325	0.00126743	0.0450762
ENSG00000280237	MIR4697HG	MIR4697 host gene [Source:HGNC Symbol;Acc:HGNC:27448]	153.504	0.752141	0.233482	3.22141	0.00127561	0.0452751
ENSG00000102575	ACP5	acid phosphatase 5, tartrate resistant [Source:HGNC Symbol;Acc:HGNC:124]	746.721	0.565035	0.1755	3.21957	0.00128381	0.045349
ENSG00000166974	MAPRE2	microtubule associated protein RP/EB family member 2 [Source:HGNC Symbol;Acc:HGNC:6891]	908.161	-0.342359	0.106349	-3.2192	0.00128547	0.045349
ENSG00000185669	SNAI3	snail family transcriptional repressor 3 [Source:HGNC Symbol;Acc:HGNC:18411]	516.209	0.412057	0.127995	3.21931	0.00128499	0.045349
ENSG00000108622	ICAM2	intercellular adhesion molecule 2 [Source:HGNC Symbol;Acc:HGNC:5345]	1809.31	0.419566	0.13041	3.21729	0.00129408	0.045561
ENSG00000168564	CDKN2AIP	CDKN2A interacting protein [Source:HGNC Symbol;Acc:HGNC:24325]	281.505	-0.353461	0.109931	-3.2153	0.0013031	0.0457865
ENSG00000196205	EEF1A1P5	eukaryotic translation elongation factor 1 alpha 1 pseudogene 5 [Source:HGNC Symbol;Acc:HGNC:3200]	1433.04	-0.594415	0.18494	-3.2141	0.00130854	0.0458855
ENSG00000142185	TRPM2	transient receptor potential cation channel subfamily M member 2 [Source:HGNC Symbol;Acc:HGNC:12339]	466.765	0.581232	0.180961	3.21192	0.0013185	0.0460501
ENSG00000182973	CNOT10	CCR4-NOT transcription complex subunit 10 [Source:HGNC Symbol;Acc:HGNC:23817]	390.304	0.189043	0.0588476	3.21242	0.00131624	0.0460501
ENSG00000168961	LGALS9	galectin 9 [Source:HGNC Symbol;Acc:HGNC:6570]	4572.73	0.728219	0.226945	3.20879	0.00133296	0.0464625
ENSG00000105063	PPP6R1	protein phosphatase 6 regulatory subunit 1 [Source:HGNC Symbol;Acc:HGNC:29195]	3069.19	-0.363787	0.113495	-3.20531	0.00134916	0.0467645
ENSG00000117281	CD160	CD160 molecule [Source:HGNC Symbol;Acc:HGNC:17013]	188.879	-0.669699	0.209227	-3.20083	0.00137035	0.0467645
ENSG00000141971	MVB12A	multivesicular body subunit 12A [Source:HGNC Symbol;Acc:HGNC:25153]	491.909	0.43244	0.135171	3.19921	0.00137806	0.0467645
ENSG00000145649	GZMA	granzyme A [Source:HGNC Symbol;Acc:HGNC:4708]	1704.58	-0.592092	0.184905	-3.20215	0.00136407	0.0467645
ENSG00000146054	TRIM7	tripartite motif containing 7 [Source:HGNC Symbol;Acc:HGNC:16278]	86.5138	0.650644	0.203114	3.20334	0.00135842	0.0467645
ENSG00000167460	TPM4	tropomyosin 4 [Source:HGNC Symbol;Acc:HGNC:12013]	3052.08	-0.348459	0.10876	-3.20392	0.00135568	0.0467645
ENSG00000168329	CX3CR1	C-X3-C motif chemokine receptor 1 [Source:HGNC Symbol;Acc:HGNC:2558]	2875.93	-0.63484	0.198449	-3.199	0.00137904	0.0467645
ENSG00000174791	RIN1	Ras and Rab interactor 1 [Source:HGNC Symbol;Acc:HGNC:18749]	310.579	0.667283	0.208139	3.20595	0.00134616	0.0467645
ENSG00000177917	ARL6IP6	ADP ribosylation factor like GTPase 6 interacting protein 6 [Source:HGNC Symbol;Acc:HGNC:24048]	233.237	-0.436589	0.136234	-3.2047	0.00135203	0.0467645
ENSG00000197808	ZNF461	zinc finger protein 461 [Source:HGNC Symbol;Acc:HGNC:21629]	45.1446	-0.504668	0.15766	-3.20099	0.00136954	0.0467645
ENSG00000230076	RPL10P6	ribosomal protein L10 pseudogene 6 [Source:HGNC Symbol;Acc:HGNC:52343]	60.9361	-2.13773	0.668027	-3.20006	0.00137398	0.0467645
ENSG00000246705	H2AFJ	H2A histone family member J [Source:HGNC Symbol;Acc:HGNC:14456]	586.9	0.563219	0.175753	3.20461	0.00135247	0.0467645
ENSG00000273464	RP11-313P22.1	novel transcript, antisense to GRIK1	10.6626	0.957714	0.299282	3.20004	0.00137409	0.0467645
ENSG00000279276	CTA-345G4.1	novel transcript	5.00706	1.17065	0.365674	3.20134	0.00136789	0.0467645
ENSG00000066056	TIE1	tyrosine kinase with immunoglobulin like and EGF like domains 1 [Source:HGNC Symbol;Acc:HGNC:11809]	9.74923	-1.14537	0.358396	-3.19582	0.00139433	0.0471913
ENSG00000115414	FN1	fibronectin 1 [Source:HGNC Symbol;Acc:HGNC:3778]	5.84004	-2.47787	0.775636	-3.19463	0.00140009	0.047229
ENSG00000233247	GS1-257G1.1	ubiquitin-conjugating enzyme E2E 3 (UBC4\/5 homolog, yeast) (UBE2E3) pseudogene	12.2028	-0.844295	0.264298	-3.19448	0.00140084	0.047229
ENSG00000123444	KBTBD4	kelch repeat and BTB domain containing 4 [Source:HGNC Symbol;Acc:HGNC:23761]	285.366	-0.246787	0.0773052	-3.19237	0.0014111	0.0474833
ENSG00000269892	RP4-761J14.10	novel transcript	43.9899	0.635306	0.199102	3.19086	0.00141849	0.0476404
ENSG00000184574	LPAR5	lysophosphatidic acid receptor 5 [Source:HGNC Symbol;Acc:HGNC:13307]	252.328	-0.422109	0.132315	-3.19018	0.00142184	0.0476616
ENSG00000279432	RP11-135N5.3	novel transcript	21.5212	0.76899	0.241102	3.18948	0.00142529	0.0476858
ENSG00000125445	MRPS7	mitochondrial ribosomal protein S7 [Source:HGNC Symbol;Acc:HGNC:14499]	464.005	0.301005	0.0945018	3.18517	0.00144667	0.0479428
ENSG00000177989	ODF3B	outer dense fiber of sperm tails 3B [Source:HGNC Symbol;Acc:HGNC:34388]	2440.33	0.829197	0.260181	3.187	0.00143754	0.0479428
ENSG00000183337	BCOR	BCL6 corepressor [Source:HGNC Symbol;Acc:HGNC:20893]	344.816	-0.504911	0.158478	-3.186	0.00144255	0.0479428
ENSG00000184481	FOXO4	forkhead box O4 [Source:HGNC Symbol;Acc:HGNC:7139]	985.198	-0.378287	0.118741	-3.18583	0.00144341	0.0479428
ENSG00000272382	CTD-2035E11.4	novel transcript	26.2172	0.708335	0.222384	3.18519	0.0014466	0.0479428
ENSG00000065809	FAM107B	family with sequence similarity 107 member B [Source:HGNC Symbol;Acc:HGNC:23726]	2068.59	-0.345084	0.108418	-3.1829	0.00145807	0.0481382
ENSG00000280135	RP1-47M23.3	TEC	93.9328	-0.771283	0.242294	-3.18325	0.00145631	0.0481382
ENSG00000175575	PAAF1	proteasomal ATPase associated factor 1 [Source:HGNC Symbol;Acc:HGNC:25687]	152.261	0.393004	0.123512	3.18191	0.00146308	0.0482129
ENSG00000160007	ARHGAP35	Rho GTPase activating protein 35 [Source:HGNC Symbol;Acc:HGNC:4591]	493.049	-0.369711	0.116297	-3.17902	0.00147775	0.0486046
ENSG00000124357	NAGK	N-acetylglucosamine kinase [Source:HGNC Symbol;Acc:HGNC:17174]	5084.02	0.453735	0.142851	3.17628	0.00149177	0.0489211
ENSG00000135525	MAP7	microtubule associated protein 7 [Source:HGNC Symbol;Acc:HGNC:6869]	66.0135	-0.732349	0.23067	-3.17488	0.001499	0.0489211
ENSG00000141655	TNFRSF11A	TNF receptor superfamily member 11a [Source:HGNC Symbol;Acc:HGNC:11908]	15.576	0.884903	0.27863	3.17591	0.00149369	0.0489211
ENSG00000240891	PLCXD2	phosphatidylinositol specific phospholipase C X domain containing 2 [Source:HGNC Symbol;Acc:HGNC:26462]	96.9187	-0.622575	0.196122	-3.17442	0.00150135	0.0489211
ENSG00000269378	ITGB1P1	integrin beta 1 pseudogene 1	90.5568	-0.766318	0.241382	-3.17471	0.00149987	0.0489211
ENSG00000114302	PRKAR2A	protein kinase cAMP-dependent type II regulatory subunit alpha [Source:HGNC Symbol;Acc:HGNC:9391]	443.853	-0.28586	0.0900699	-3.17376	0.00150477	0.0489413
ENSG00000116852	KIF21B	kinesin family member 21B [Source:HGNC Symbol;Acc:HGNC:29442]	2507.5	-0.319431	0.100731	-3.17112	0.00151851	0.0492054
ENSG00000117266	CDK18	cyclin dependent kinase 18 [Source:HGNC Symbol;Acc:HGNC:8751]	71.2271	0.591993	0.186665	3.17141	0.00151699	0.0492054
ENSG00000272144	CTD-2035E11.5	novel transcript	46.7443	0.605211	0.190927	3.16986	0.00152513	0.0493284
ENSG00000120725	SIL1	SIL1 nucleotide exchange factor [Source:HGNC Symbol;Acc:HGNC:24624]	314.478	0.60489	0.190959	3.16764	0.00153683	0.0495103
ENSG00000213809	KLRK1	killer cell lectin like receptor K1 [Source:HGNC Symbol;Acc:HGNC:18788]	83.0596	-0.822838	0.259797	-3.16723	0.001539	0.0495103
ENSG00000241837	ATP5O	ATP synthase peripheral stalk subunit OSCP [Source:HGNC Symbol;Acc:HGNC:850]	409.605	0.551387	0.174094	3.16718	0.00153924	0.0495103
ENSG00000140471	LINS1	lines homolog 1 [Source:HGNC Symbol;Acc:HGNC:30922]	346.899	0.324998	0.102715	3.16406	0.00155584	0.0499525
ENSG00000115137	DNAJC27	DnaJ heat shock protein family (Hsp40) member C27 [Source:HGNC Symbol;Acc:HGNC:30290]	72.8947	-0.429053	0.135646	-3.16302	0.00156139	0.0500389
ENSG00000092295	TGM1	transglutaminase 1 [Source:HGNC Symbol;Acc:HGNC:11777]	59.8596	0.626421	0.198143	3.16146	0.00156979	0.050216
ENSG00000165457	FOLR2	folate receptor beta [Source:HGNC Symbol;Acc:HGNC:3793]	84.6938	0.667526	0.211315	3.15892	0.00158355	0.0505639
ENSG00000273855	RP11-133K1.12	novel transcript, sense intronic to PLCB2	78.7554	0.676658	0.21429	3.15768	0.00159032	0.0506876
ENSG00000150337	FCGR1A	Fc fragment of IgG receptor Ia [Source:HGNC Symbol;Acc:HGNC:3613]	1863.73	1.15682	0.366494	3.15644	0.00159708	0.0507072
ENSG00000184602	SNN	stannin [Source:HGNC Symbol;Acc:HGNC:11149]	3261.53	-0.369636	0.117123	-3.15597	0.00159963	0.0507072
ENSG00000283907	NA	novel transcript, antisense to ATP4A	34.9349	1.17221	0.371319	3.15687	0.00159471	0.0507072
ENSG00000143344	RGL1	ral guanine nucleotide dissociation stimulator like 1 [Source:HGNC Symbol;Acc:HGNC:30281]	45.475	0.736326	0.233353	3.15541	0.00160271	0.050713
ENSG00000157778	PSMG3	proteasome assembly chaperone 3 [Source:HGNC Symbol;Acc:HGNC:22420]	340.653	0.411271	0.130491	3.15172	0.00162315	0.0512668
ENSG00000025800	KPNA6	karyopherin subunit alpha 6 [Source:HGNC Symbol;Acc:HGNC:6399]	622.362	-0.345843	0.109786	-3.15014	0.00163191	0.0514508
ENSG00000112078	KCTD20	potassium channel tetramerization domain containing 20 [Source:HGNC Symbol;Acc:HGNC:21052]	889.456	-0.343559	0.109186	-3.14653	0.00165218	0.0519645
ENSG00000145287	PLAC8	placenta associated 8 [Source:HGNC Symbol;Acc:HGNC:19254]	1835.09	0.633552	0.20142	3.14542	0.00165847	0.0519645
ENSG00000225434	LINC01504	long intergenic non-protein coding RNA 1504 [Source:HGNC Symbol;Acc:HGNC:51185]	60.105	0.585474	0.186183	3.14462	0.00166305	0.0519645
ENSG00000233830	EIF4HP1	eukaryotic translation initiation factor 4H pseudogene 1 [Source:HGNC Symbol;Acc:HGNC:49035]	24.4479	-0.813545	0.258665	-3.14517	0.0016599	0.0519645
ENSG00000250254	PTTG2	pituitary tumor-transforming 2 [Source:HGNC Symbol;Acc:HGNC:9691]	18.4087	0.851016	0.270584	3.14511	0.00166026	0.0519645
ENSG00000139624	CERS5	ceramide synthase 5 [Source:HGNC Symbol;Acc:HGNC:23749]	908.499	0.261677	0.083248	3.14335	0.00167028	0.0519971
ENSG00000157193	LRP8	LDL receptor related protein 8 [Source:HGNC Symbol;Acc:HGNC:6700]	93.4199	-0.381273	0.121314	-3.14287	0.00167301	0.0519971
ENSG00000271871	AC005740.6	novel transcript, antisense to PCDH12	10.862	0.782402	0.248928	3.14308	0.00167178	0.0519971
ENSG00000143319	ISG20L2	interferon stimulated exonuclease gene 20 like 2 [Source:HGNC Symbol;Acc:HGNC:25745]	628.761	-0.21722	0.0691322	-3.1421	0.00167742	0.0520107
ENSG00000263766	RP11-580I16.2	novel transcript, antisense to NPEPPS	64.1562	0.668211	0.212687	3.14175	0.00167939	0.0520107
ENSG00000275180	RP11-631N16.4	novel transcript	37.1661	0.494278	0.157369	3.14088	0.00168439	0.0520733
ENSG00000025708	TYMP	thymidine phosphorylase [Source:HGNC Symbol;Acc:HGNC:3148]	10755.2	0.705179	0.224904	3.13547	0.00171581	0.0522858
ENSG00000048544	MRPS10	mitochondrial ribosomal protein S10 [Source:HGNC Symbol;Acc:HGNC:14502]	317.184	-0.241532	0.0769695	-3.13802	0.00170094	0.0522858
ENSG00000052723	SIKE1	suppressor of IKBKE 1 [Source:HGNC Symbol;Acc:HGNC:26119]	272.49	-0.351064	0.112023	-3.13386	0.00172521	0.0522858
ENSG00000073849	ST6GAL1	ST6 beta-galactoside alpha-2,6-sialyltransferase 1 [Source:HGNC Symbol;Acc:HGNC:10860]	2232.13	-0.386311	0.12308	-3.13871	0.00169695	0.0522858
ENSG00000168061	SAC3D1	SAC3 domain containing 1 [Source:HGNC Symbol;Acc:HGNC:30179]	124.537	0.60572	0.193265	3.13415	0.00172354	0.0522858
ENSG00000173457	PPP1R14B	protein phosphatase 1 regulatory inhibitor subunit 14B [Source:HGNC Symbol;Acc:HGNC:9057]	295.174	0.444692	0.141811	3.13581	0.00171379	0.0522858
ENSG00000198924	DCLRE1A	DNA cross-link repair 1A [Source:HGNC Symbol;Acc:HGNC:17660]	59.6213	-0.627507	0.200169	-3.13489	0.00171918	0.0522858
ENSG00000226287	TMEM191A	transmembrane protein 191A (pseudogene) [Source:HGNC Symbol;Acc:HGNC:25317]	80.1827	0.561341	0.178869	3.13829	0.00169939	0.0522858
ENSG00000231528	FAM225A	family with sequence similarity 225 member A [Source:HGNC Symbol;Acc:HGNC:27855]	16.0413	1.6307	0.519921	3.13643	0.00171016	0.0522858
ENSG00000237296	SMG1P1	SMG1 pseudogene 1 [Source:HGNC Symbol;Acc:HGNC:44186]	20.1776	0.73163	0.233228	3.13697	0.00170706	0.0522858
ENSG00000257365	FNTB	farnesyltransferase, CAAX box, beta [Source:HGNC Symbol;Acc:HGNC:3785]	135.883	0.418739	0.133631	3.13354	0.00172712	0.0522858
ENSG00000270170	NCBP2-AS2	NCBP2 antisense 2 (head to head) [Source:HGNC Symbol;Acc:HGNC:25121]	227.908	0.353103	0.112666	3.13406	0.00172404	0.0522858
ENSG00000112796	ENPP5	ectonucleotide pyrophosphatase/phosphodiesterase family member 5 [Source:HGNC Symbol;Acc:HGNC:13717]	34.9296	-0.820182	0.262248	-3.1275	0.001763	0.0526714
ENSG00000122786	CALD1	caldesmon 1 [Source:HGNC Symbol;Acc:HGNC:1441]	49.7518	-0.886865	0.28366	-3.1265	0.00176898	0.0526714
ENSG00000129515	SNX6	sorting nexin 6 [Source:HGNC Symbol;Acc:HGNC:14970]	817.689	-0.371304	0.118742	-3.12698	0.00176615	0.0526714
ENSG00000134419	RPS15A	ribosomal protein S15a [Source:HGNC Symbol;Acc:HGNC:10389]	1903.08	0.497526	0.158993	3.12924	0.00175261	0.0526714
ENSG00000156136	DCK	deoxycytidine kinase [Source:HGNC Symbol;Acc:HGNC:2704]	393.772	-0.417532	0.133525	-3.12699	0.00176606	0.0526714
ENSG00000173915	USMG5	ATP synthase membrane subunit DAPIT [Source:HGNC Symbol;Acc:HGNC:30889]	571.016	0.397779	0.127216	3.12681	0.00176714	0.0526714
ENSG00000237892	KLF7-IT1	KLF7 intronic transcript 1 [Source:HGNC Symbol;Acc:HGNC:41355]	5.9756	1.28869	0.412203	3.12634	0.00176996	0.0526714
ENSG00000271380	RP11-307C12.12	uncharacterized LOC101928120 [Source:NCBI gene;Acc:101928120]	19.8597	0.641841	0.205105	3.12933	0.00175207	0.0526714
ENSG00000274341	RP11-227G15.10	novel transcript	17.0572	0.735886	0.235261	3.12795	0.00176028	0.0526714
ENSG00000279236	RP11-120K19.3	novel transcript	7.56579	1.32427	0.423254	3.12878	0.00175533	0.0526714
ENSG00000109390	NDUFC1	NADH:ubiquinone oxidoreductase subunit C1 [Source:HGNC Symbol;Acc:HGNC:7705]	271.595	0.271535	0.0869155	3.12413	0.00178334	0.052723
ENSG00000111276	CDKN1B	cyclin dependent kinase inhibitor 1B [Source:HGNC Symbol;Acc:HGNC:1785]	1976.71	-0.29839	0.0955753	-3.12204	0.001796	0.052723
ENSG00000117862	TXNDC12	thioredoxin domain containing 12 [Source:HGNC Symbol;Acc:HGNC:24626]	65.6064	-0.536976	0.172316	-3.11623	0.00183179	0.052723
ENSG00000125827	TMX4	thioredoxin related transmembrane protein 4 [Source:HGNC Symbol;Acc:HGNC:25237]	1528.2	-0.348397	0.11163	-3.121	0.00180238	0.052723
ENSG00000131127	ZNF141	zinc finger protein 141 [Source:HGNC Symbol;Acc:HGNC:12926]	86.9833	0.483273	0.154981	3.11827	0.00181918	0.052723
ENSG00000134107	BHLHE40	basic helix-loop-helix family member e40 [Source:HGNC Symbol;Acc:HGNC:1046]	998.364	-0.450979	0.1444	-3.12312	0.00178946	0.052723
ENSG00000139146	FAM60A	SIN3-HDAC complex associated factor [Source:HGNC Symbol;Acc:HGNC:30702]	210.824	-0.636138	0.203778	-3.12173	0.00179794	0.052723
ENSG00000153162	BMP6	bone morphogenetic protein 6 [Source:HGNC Symbol;Acc:HGNC:1073]	133.798	-0.657181	0.21076	-3.11815	0.00181992	0.052723
ENSG00000163374	YY1AP1	YY1 associated protein 1 [Source:HGNC Symbol;Acc:HGNC:30935]	1068.76	-0.341234	0.109266	-3.12297	0.00179036	0.052723
ENSG00000165943	MOAP1	modulator of apoptosis 1 [Source:HGNC Symbol;Acc:HGNC:16658]	376.792	-0.294843	0.0945297	-3.11906	0.0018143	0.052723
ENSG00000169926	KLF13	Kruppel like factor 13 [Source:HGNC Symbol;Acc:HGNC:13672]	4103.66	-0.310189	0.0993076	-3.12352	0.00178705	0.052723
ENSG00000170909	OSCAR	osteoclast associated Ig-like receptor [Source:HGNC Symbol;Acc:HGNC:29960]	2860.25	0.587013	0.188284	3.1177	0.0018227	0.052723
ENSG00000171421	MRPL36	mitochondrial ribosomal protein L36 [Source:HGNC Symbol;Acc:HGNC:14490]	177.694	0.338991	0.108493	3.12454	0.00178085	0.052723
ENSG00000173163	COMMD1	copper metabolism domain containing 1 [Source:HGNC Symbol;Acc:HGNC:23024]	203.504	0.421725	0.135226	3.11866	0.00181673	0.052723
ENSG00000175106	TVP23C	trans-golgi network vesicle protein 23 homolog C [Source:HGNC Symbol;Acc:HGNC:30453]	36.843	0.44899	0.144104	3.11574	0.00183484	0.052723
ENSG00000185414	MRPL30	mitochondrial ribosomal protein L30 [Source:HGNC Symbol;Acc:HGNC:14036]	221.598	0.246605	0.0790723	3.11873	0.00181635	0.052723
ENSG00000204256	BRD2	bromodomain containing 2 [Source:HGNC Symbol;Acc:HGNC:1103]	4309.21	-0.249503	0.0800787	-3.11572	0.00183497	0.052723
ENSG00000214944	ARHGEF28	Rho guanine nucleotide exchange factor 28 [Source:HGNC Symbol;Acc:HGNC:30322]	6.45093	-1.41001	0.451236	-3.12477	0.00177943	0.052723
ENSG00000236567	TCF3P1	transcription factor 3 pseudogene 1 [Source:HGNC Symbol;Acc:HGNC:49742]	6.33768	1.48579	0.476696	3.11685	0.00182794	0.052723
ENSG00000265478	CTD-2145A24.5	novel transcript	5.81502	1.00654	0.322668	3.11943	0.00181203	0.052723
ENSG00000280069	CTD-2349P21.3	TEC	6.35968	0.979956	0.314484	3.11608	0.00183273	0.052723
ENSG00000081377	CDC14B	cell division cycle 14B [Source:HGNC Symbol;Acc:HGNC:1719]	150.057	-0.65623	0.210677	-3.11485	0.00184035	0.052791
ENSG00000144214	LYG1	lysozyme g1 [Source:HGNC Symbol;Acc:HGNC:27014]	44.5723	0.568225	0.182542	3.11285	0.00185288	0.0529767
ENSG00000179195	ZNF664	zinc finger protein 664 [Source:HGNC Symbol;Acc:HGNC:25406]	423.829	-0.347379	0.111583	-3.11318	0.00185083	0.0529767
ENSG00000100234	TIMP3	TIMP metallopeptidase inhibitor 3 [Source:HGNC Symbol;Acc:HGNC:11822]	4.67511	-1.83377	0.589352	-3.11151	0.00186134	0.052982
ENSG00000108387	2004-09-01	septin 4 [Source:HGNC Symbol;Acc:HGNC:9165]	220.998	1.44274	0.463708	3.11132	0.00186256	0.052982
ENSG00000151247	EIF4E	eukaryotic translation initiation factor 4E [Source:HGNC Symbol;Acc:HGNC:3287]	248.3	-0.297374	0.0955589	-3.11194	0.00185861	0.052982
ENSG00000239569	KMT2E-AS1	KMT2E antisense RNA 1 [Source:HGNC Symbol;Acc:HGNC:40845]	151.458	0.558728	0.179603	3.1109	0.00186518	0.052982
ENSG00000091536	MYO15A	myosin XVA [Source:HGNC Symbol;Acc:HGNC:7594]	12.9138	0.771229	0.248001	3.10979	0.00187222	0.0530958
ENSG00000198753	PLXNB3	plexin B3 [Source:HGNC Symbol;Acc:HGNC:9105]	11.0802	-1.36529	0.439225	-3.1084	0.00188103	0.0532593
ENSG00000107362	ABHD17B	abhydrolase domain containing 17B [Source:HGNC Symbol;Acc:HGNC:24278]	162.582	-0.349562	0.11251	-3.10695	0.00189028	0.0534314
ENSG00000158525	CPA5	carboxypeptidase A5 [Source:HGNC Symbol;Acc:HGNC:15722]	28.6318	1.96245	0.631724	3.10649	0.00189321	0.0534314
ENSG00000215030	RPL13P12	ribosomal protein L13 pseudogene 12 [Source:HGNC Symbol;Acc:HGNC:35701]	729.313	1.60926	0.518147	3.1058	0.00189762	0.0534696
ENSG00000143198	MGST3	microsomal glutathione S-transferase 3 [Source:HGNC Symbol;Acc:HGNC:7064]	433.487	0.35465	0.114265	3.10374	0.00191092	0.0537577
ENSG00000144843	ADPRH	ADP-ribosylarginine hydrolase [Source:HGNC Symbol;Acc:HGNC:269]	246.591	0.415421	0.134064	3.09869	0.00194378	0.0545451
ENSG00000159658	EFCAB14	EF-hand calcium binding domain 14 [Source:HGNC Symbol;Acc:HGNC:29051]	1565.97	-0.246333	0.0795012	-3.09848	0.00194515	0.0545451
ENSG00000214212	C19orf38	chromosome 19 open reading frame 38 [Source:HGNC Symbol;Acc:HGNC:34073]	1990.54	0.522437	0.168652	3.09773	0.00195011	0.0545968
ENSG00000079432	CIC	capicua transcriptional repressor [Source:HGNC Symbol;Acc:HGNC:14214]	2693.2	-0.328082	0.105972	-3.09592	0.00196203	0.0547881
ENSG00000142227	EMP3	epithelial membrane protein 3 [Source:HGNC Symbol;Acc:HGNC:3335]	4842.31	0.450122	0.1454	3.09574	0.0019632	0.0547881
ENSG00000187840	EIF4EBP1	eukaryotic translation initiation factor 4E binding protein 1 [Source:HGNC Symbol;Acc:HGNC:3288]	412.694	0.588847	0.190251	3.0951	0.00196748	0.0548201
ENSG00000150093	ITGB1	integrin subunit beta 1 [Source:HGNC Symbol;Acc:HGNC:6153]	1256.16	-0.639762	0.206821	-3.09332	0.00197932	0.0550022
ENSG00000162384	C1orf123	CXXC motif containing zinc binding protein [Source:HGNC Symbol;Acc:HGNC:26059]	536.918	0.214717	0.0694164	3.09317	0.00198031	0.0550022
ENSG00000156587	UBE2L6	ubiquitin conjugating enzyme E2 L6 [Source:HGNC Symbol;Acc:HGNC:12490]	4856.08	0.740889	0.239675	3.09123	0.00199328	0.0552748
ENSG00000160218	TRAPPC10	trafficking protein particle complex 10 [Source:HGNC Symbol;Acc:HGNC:11868]	366.403	-0.553827	0.17924	-3.08985	0.00200254	0.0554439
ENSG00000105127	AKAP8	A-kinase anchoring protein 8 [Source:HGNC Symbol;Acc:HGNC:378]	587.023	-0.159749	0.0517106	-3.08929	0.00200639	0.0554625
ENSG00000101445	PPP1R16B	protein phosphatase 1 regulatory subunit 16B [Source:HGNC Symbol;Acc:HGNC:15850]	661.384	-0.406714	0.13169	-3.08842	0.00201222	0.055536
ENSG00000117450	PRDX1	peroxiredoxin 1 [Source:HGNC Symbol;Acc:HGNC:9352]	1490.54	0.300926	0.0974639	3.08756	0.00201804	0.0556089
ENSG00000255221	CARD17	caspase recruitment domain family member 17 [Source:HGNC Symbol;Acc:HGNC:33827]	68.1951	1.34639	0.436179	3.08679	0.00202328	0.0556658
ENSG00000105755	ETHE1	ETHE1 persulfide dioxygenase [Source:HGNC Symbol;Acc:HGNC:23287]	451.598	0.436041	0.141298	3.08597	0.0020289	0.055725
ENSG00000204397	CARD16	caspase recruitment domain family member 16 [Source:HGNC Symbol;Acc:HGNC:33701]	2950.71	0.742707	0.240705	3.08554	0.00203181	0.055725
ENSG00000127838	PNKD	PNKD metallo-beta-lactamase domain containing [Source:HGNC Symbol;Acc:HGNC:9153]	882.723	0.3671	0.119024	3.08425	0.00204063	0.0557921
ENSG00000171311	EXOSC1	exosome component 1 [Source:HGNC Symbol;Acc:HGNC:17286]	400.947	0.234673	0.0760862	3.0843	0.00204029	0.0557921
ENSG00000086289	EPDR1	ependymin related 1 [Source:HGNC Symbol;Acc:HGNC:17572]	9.61217	-0.952802	0.309213	-3.08138	0.00206044	0.0559219
ENSG00000135390	ATP5G2	ATP synthase membrane subunit c locus 2 [Source:HGNC Symbol;Acc:HGNC:842]	3175.75	0.348726	0.113177	3.08125	0.00206136	0.0559219
ENSG00000148334	PTGES2	prostaglandin E synthase 2 [Source:HGNC Symbol;Acc:HGNC:17822]	589.028	0.4171	0.135364	3.08131	0.00206093	0.0559219
ENSG00000169136	ATF5	activating transcription factor 5 [Source:HGNC Symbol;Acc:HGNC:790]	310.313	0.539933	0.175186	3.08206	0.00205576	0.0559219
ENSG00000198730	CTR9	CTR9 homolog, Paf1/RNA polymerase II complex component [Source:HGNC Symbol;Acc:HGNC:16850]	661.447	-0.321317	0.10427	-3.08158	0.00205904	0.0559219
ENSG00000169020	ATP5I	ATP synthase membrane subunit e [Source:HGNC Symbol;Acc:HGNC:846]	950.338	0.561611	0.182396	3.07908	0.00207642	0.0560697
ENSG00000226784	PGAM4	phosphoglycerate mutase family member 4 [Source:HGNC Symbol;Acc:HGNC:21731]	20.7066	-0.730109	0.237088	-3.07948	0.00207362	0.0560697
ENSG00000234694	RP1-92O14.3	novel transcript	9.7244	0.847883	0.275332	3.07949	0.00207355	0.0560697
ENSG00000134602	STK26	serine/threonine kinase 26 [Source:HGNC Symbol;Acc:HGNC:18174]	544.126	-0.415713	0.135068	-3.0778	0.00208534	0.0562239
ENSG00000158406	HIST1H4H	histone cluster 1 H4 family member h [Source:HGNC Symbol;Acc:HGNC:4788]	242.591	0.877155	0.285086	3.0768	0.00209233	0.0563254
ENSG00000266473	RP11-401F2.3	novel transcript	5.65117	1.00983	0.328432	3.0747	0.00210717	0.0566379
ENSG00000063322	MED29	mediator complex subunit 29 [Source:HGNC Symbol;Acc:HGNC:23074]	621.535	-0.215182	0.0700351	-3.07249	0.00212282	0.0567262
ENSG00000156928	MALSU1	mitochondrial assembly of ribosomal large subunit 1 [Source:HGNC Symbol;Acc:HGNC:21721]	208.395	0.282238	0.0918624	3.0724	0.00212342	0.0567262
ENSG00000174059	CD34	CD34 molecule [Source:HGNC Symbol;Acc:HGNC:1662]	12.1033	-0.977429	0.318081	-3.07289	0.00211997	0.0567262
ENSG00000234436	AC008984.7	leukocyte immunoglobulin-like receptor, subfamily A pseudogene	18.5365	1.03001	0.335214	3.07269	0.00212136	0.0567262
ENSG00000106268	NUDT1	nudix hydrolase 1 [Source:HGNC Symbol;Acc:HGNC:8048]	253.711	0.534486	0.174056	3.07077	0.00213511	0.0568647
ENSG00000139613	SMARCC2	SWI/SNF related, matrix associated, actin dependent regulator of chromatin subfamily c member 2 [Source:HGNC Symbol;Acc:HGNC:11105]	1208.12	-0.356508	0.116097	-3.07079	0.00213494	0.0568647
ENSG00000151650	VENTX	VENT homeobox [Source:HGNC Symbol;Acc:HGNC:13639]	371.048	0.521621	0.169908	3.07002	0.00214043	0.0569199
ENSG00000009954	BAZ1B	bromodomain adjacent to zinc finger domain 1B [Source:HGNC Symbol;Acc:HGNC:961]	862.442	-0.210357	0.0685701	-3.06776	0.00215671	0.0570925
ENSG00000101126	ADNP	activity dependent neuroprotector homeobox [Source:HGNC Symbol;Acc:HGNC:15766]	1116.13	-0.2645	0.0861954	-3.06861	0.00215058	0.0570925
ENSG00000143222	UFC1	ubiquitin-fold modifier conjugating enzyme 1 [Source:HGNC Symbol;Acc:HGNC:26941]	1150.62	0.32148	0.10479	3.06785	0.00215608	0.0570925
ENSG00000108854	SMURF2	SMAD specific E3 ubiquitin protein ligase 2 [Source:HGNC Symbol;Acc:HGNC:16809]	327.645	-0.272339	0.0888277	-3.06592	0.00217	0.057131
ENSG00000143575	HAX1	HCLS1 associated protein X-1 [Source:HGNC Symbol;Acc:HGNC:16915]	1119.87	0.345256	0.112573	3.06695	0.00216258	0.057131
ENSG00000166002	SMCO4	single-pass membrane protein with coiled-coil domains 4 [Source:HGNC Symbol;Acc:HGNC:24810]	443.556	0.645434	0.210487	3.06639	0.0021666	0.057131
ENSG00000227124	ZNF717	zinc finger protein 717 [Source:HGNC Symbol;Acc:HGNC:29448]	76.0515	0.424225	0.138396	3.0653	0.00217449	0.057131
ENSG00000251215	GOLGA5P1	golgin A5 pseudogene 1 [Source:HGNC Symbol;Acc:HGNC:43925]	23.9752	0.744674	0.242913	3.0656	0.00217231	0.057131
ENSG00000135250	SRPK2	SRSF protein kinase 2 [Source:HGNC Symbol;Acc:HGNC:11306]	920.439	-0.367418	0.119943	-3.06328	0.00218926	0.0573468
ENSG00000144827	ABHD10	abhydrolase domain containing 10 [Source:HGNC Symbol;Acc:HGNC:25656]	374.668	0.303439	0.0990485	3.06354	0.00218733	0.0573468
ENSG00000279281	RP11-226M10.3	TEC	9.07633	1.50844	0.492605	3.06217	0.00219737	0.0574733
ENSG00000106077	ABHD11	abhydrolase domain containing 11 [Source:HGNC Symbol;Acc:HGNC:16407]	216.987	0.404461	0.132192	3.05966	0.00221588	0.0578709
ENSG00000171729	TMEM51	transmembrane protein 51 [Source:HGNC Symbol;Acc:HGNC:25488]	36.3832	0.929813	0.303947	3.05913	0.0022198	0.0578869
ENSG00000186283	TOR3A	torsin family 3 member A [Source:HGNC Symbol;Acc:HGNC:11997]	667.684	0.28897	0.0944757	3.05867	0.00222326	0.0578907
ENSG00000146707	POMZP3	POM121 and ZP3 fusion [Source:HGNC Symbol;Acc:HGNC:9203]	122.972	0.664748	0.217613	3.05472	0.00225267	0.0585694
ENSG00000116663	FBXO6	F-box protein 6 [Source:HGNC Symbol;Acc:HGNC:13585]	461.424	0.745623	0.244178	3.05361	0.00226109	0.0587012
ENSG00000107897	ACBD5	acyl-CoA binding domain containing 5 [Source:HGNC Symbol;Acc:HGNC:23338]	247.656	-0.402118	0.131765	-3.05179	0.00227481	0.0587237
ENSG00000109118	PHF12	PHD finger protein 12 [Source:HGNC Symbol;Acc:HGNC:20816]	2020.94	-0.322573	0.105706	-3.0516	0.00227629	0.0587237
ENSG00000128272	ATF4	activating transcription factor 4 [Source:HGNC Symbol;Acc:HGNC:786]	3959.26	0.248865	0.0815616	3.05125	0.00227893	0.0587237
ENSG00000135953	MFSD9	major facilitator superfamily domain containing 9 [Source:HGNC Symbol;Acc:HGNC:28158]	116.262	-0.605372	0.198387	-3.05146	0.00227728	0.0587237
ENSG00000142546	NOSIP	nitric oxide synthase interacting protein [Source:HGNC Symbol;Acc:HGNC:17946]	3093.06	0.509685	0.166976	3.05244	0.00226991	0.0587237
ENSG00000165502	RPL36AL	ribosomal protein L36a like [Source:HGNC Symbol;Acc:HGNC:10346]	3713.2	0.477469	0.156505	3.05083	0.0022821	0.0587237
ENSG00000265354	TIMM23	translocase of inner mitochondrial membrane 23 [Source:HGNC Symbol;Acc:HGNC:17312]	310.599	0.283502	0.0929494	3.05007	0.00228786	0.0587384
ENSG00000272632	RP11-362F19.3	novel transcript	22.2697	0.859848	0.281929	3.04987	0.00228938	0.0587384
ENSG00000096006	CRISP3	cysteine rich secretory protein 3 [Source:HGNC Symbol;Acc:HGNC:16904]	74.374	-1.13784	0.373248	-3.04849	0.00229996	0.0588374
ENSG00000164068	RNF123	ring finger protein 123 [Source:HGNC Symbol;Acc:HGNC:21148]	810.953	-0.322375	0.105739	-3.04879	0.00229766	0.0588374
ENSG00000196715	VKORC1L1	vitamin K epoxide reductase complex subunit 1 like 1 [Source:HGNC Symbol;Acc:HGNC:21492]	190.409	-0.271647	0.0891232	-3.048	0.0023037	0.058847
ENSG00000117906	RCN2	reticulocalbin 2 [Source:HGNC Symbol;Acc:HGNC:9935]	224.711	-0.413519	0.135738	-3.04645	0.00231564	0.0589797
ENSG00000144597	EAF1	ELL associated factor 1 [Source:HGNC Symbol;Acc:HGNC:20907]	350.266	-0.341759	0.112179	-3.04657	0.00231472	0.0589797
ENSG00000151748	SAV1	salvador family WW domain containing protein 1 [Source:HGNC Symbol;Acc:HGNC:17795]	101.721	-0.514775	0.169046	-3.04519	0.00232537	0.0591413
ENSG00000258337	RP11-115H15.2	novel transcript, sense intronic to MED13L	6.27322	1.11895	0.367519	3.04461	0.00232985	0.0591694
ENSG00000106723	SPIN1	spindlin 1 [Source:HGNC Symbol;Acc:HGNC:11243]	213.347	-0.438446	0.144243	-3.03963	0.00236866	0.0595499
ENSG00000126705	AHDC1	AT-hook DNA binding motif containing 1 [Source:HGNC Symbol;Acc:HGNC:25230]	200.608	-0.432199	0.142105	-3.0414	0.0023548	0.0595499
ENSG00000167034	NKX3-1	NK3 homeobox 1 [Source:HGNC Symbol;Acc:HGNC:7838]	122.152	-1.87432	0.616398	-3.04076	0.00235983	0.0595499
ENSG00000171858	RPS21	ribosomal protein S21 [Source:HGNC Symbol;Acc:HGNC:10409]	4381.15	0.501412	0.164937	3.04002	0.00236561	0.0595499
ENSG00000173660	UQCRH	ubiquinol-cytochrome c reductase hinge protein [Source:HGNC Symbol;Acc:HGNC:12590]	1199.12	0.364392	0.119861	3.04011	0.00236494	0.0595499
ENSG00000197272	IL27	interleukin 27 [Source:HGNC Symbol;Acc:HGNC:19157]	26.1008	1.1524	0.379037	3.04033	0.00236323	0.0595499
ENSG00000204301	NOTCH4	notch receptor 4 [Source:HGNC Symbol;Acc:HGNC:7884]	60.6268	0.618151	0.203286	3.04079	0.00235957	0.0595499
ENSG00000167863	ATP5H	ATP synthase peripheral stalk subunit d [Source:HGNC Symbol;Acc:HGNC:845]	963.942	0.257125	0.0846376	3.03796	0.00238187	0.0597963
ENSG00000102743	SLC25A15	solute carrier family 25 member 15 [Source:HGNC Symbol;Acc:HGNC:10985]	17.6019	-0.791749	0.260797	-3.03588	0.00239837	0.0599341
ENSG00000106803	SEC61B	Sec61 translocon beta subunit [Source:HGNC Symbol;Acc:HGNC:16993]	938.19	0.359912	0.118566	3.03554	0.00240106	0.0599341
ENSG00000183864	TOB2	transducer of ERBB2, 2 [Source:HGNC Symbol;Acc:HGNC:11980]	629.609	-0.251722	0.0829193	-3.03574	0.00239945	0.0599341
ENSG00000197329	PELI1	pellino E3 ubiquitin protein ligase 1 [Source:HGNC Symbol;Acc:HGNC:8827]	1764.79	-0.508854	0.167571	-3.03664	0.00239231	0.0599341
ENSG00000198455	ZXDB	zinc finger X-linked duplicated B [Source:HGNC Symbol;Acc:HGNC:13199]	106.971	-0.447189	0.147352	-3.03484	0.00240663	0.0599876
ENSG00000078114	NEBL	nebulette [Source:HGNC Symbol;Acc:HGNC:16932]	38.1913	-2.52651	0.832844	-3.03359	0.00241665	0.060066
ENSG00000166902	MRPL16	mitochondrial ribosomal protein L16 [Source:HGNC Symbol;Acc:HGNC:14476]	445.949	0.296174	0.0976209	3.03392	0.00241395	0.060066
ENSG00000174953	DHX36	DEAH-box helicase 36 [Source:HGNC Symbol;Acc:HGNC:14410]	341.781	-0.399948	0.131862	-3.03309	0.00242066	0.0600803
ENSG00000255642	PABPC1P4	poly(A) binding protein cytoplasmic 1 pseudogene 4 [Source:HGNC Symbol;Acc:HGNC:8563]	15.1929	-0.730925	0.241074	-3.03195	0.00242983	0.0602225
ENSG00000159176	CSRP1	cysteine and glycine rich protein 1 [Source:HGNC Symbol;Acc:HGNC:2469]	852.356	0.304643	0.100505	3.03113	0.0024364	0.0603
ENSG00000077454	LRCH4	leucine rich repeats and calponin homology domain containing 4 [Source:HGNC Symbol;Acc:HGNC:6691]	1369.83	-0.359017	0.118477	-3.03027	0.00244336	0.0603868
ENSG00000166582	CENPV	centromere protein V [Source:HGNC Symbol;Acc:HGNC:29920]	80.5391	0.520506	0.171831	3.02918	0.00245223	0.0605205
ENSG00000166188	ZNF319	zinc finger protein 319 [Source:HGNC Symbol;Acc:HGNC:13644]	499.337	-0.390414	0.128977	-3.027	0.00246991	0.0608712
ENSG00000279176	RP11-43D4.3	TEC	19.2195	0.998634	0.329997	3.02619	0.00247658	0.0609496
ENSG00000252835	SCARNA21	small Cajal body-specific RNA 21 [Source:HGNC Symbol;Acc:HGNC:32579]	29.3802	1.0421	0.344492	3.02503	0.00248607	0.0610972
ENSG00000124789	NUP153	nucleoporin 153 [Source:HGNC Symbol;Acc:HGNC:8062]	695.434	-0.477151	0.157821	-3.02336	0.00249983	0.0613492
ENSG00000003147	ICA1	islet cell autoantigen 1 [Source:HGNC Symbol;Acc:HGNC:5343]	53.545	0.343144	0.113586	3.02102	0.00251929	0.0616539
ENSG00000169021	UQCRFS1	ubiquinol-cytochrome c reductase, Rieske iron-sulfur polypeptide 1 [Source:HGNC Symbol;Acc:HGNC:12587]	749.6	0.273777	0.0906229	3.02106	0.00251893	0.0616539
ENSG00000172322	CLEC12A	C-type lectin domain family 12 member A [Source:HGNC Symbol;Acc:HGNC:31713]	2014.28	1.0247	0.339246	3.02052	0.00252342	0.0616688
ENSG00000110583	NAA40	N(alpha)-acetyltransferase 40, NatD catalytic subunit [Source:HGNC Symbol;Acc:HGNC:25845]	393.045	-0.392382	0.129939	-3.01974	0.00252993	0.0617415
ENSG00000047579	DTNBP1	dystrobrevin binding protein 1 [Source:HGNC Symbol;Acc:HGNC:17328]	417.013	0.385365	0.127774	3.016	0.00256134	0.0624211
ENSG00000169435	RASSF6	Ras association domain family member 6 [Source:HGNC Symbol;Acc:HGNC:20796]	8.49254	-1.45076	0.481344	-3.01398	0.00257845	0.0627507
ENSG00000256667	KLRA1P	killer cell lectin like receptor A1, pseudogene [Source:HGNC Symbol;Acc:HGNC:6372]	57.6671	-0.816508	0.271026	-3.01266	0.00258971	0.0629371
ENSG00000146535	GNA12	G protein subunit alpha 12 [Source:HGNC Symbol;Acc:HGNC:4380]	763.764	-0.44895	0.149104	-3.01099	0.00260394	0.063143
ENSG00000170364	SETMAR	SET domain and mariner transposase fusion gene [Source:HGNC Symbol;Acc:HGNC:10762]	76.7907	0.389916	0.129505	3.01082	0.0026054	0.063143
ENSG00000230825	AC005532.5	novel transcript	5.34102	1.41124	0.468881	3.0098	0.00261422	0.0632692
ENSG00000100600	LGMN	legumain [Source:HGNC Symbol;Acc:HGNC:9472]	91.8162	0.401097	0.133509	3.00428	0.00266212	0.0637136
ENSG00000102309	PIN4	peptidylprolyl cis/trans isomerase, NIMA-interacting 4 [Source:HGNC Symbol;Acc:HGNC:8992]	190.185	0.441664	0.146924	3.00608	0.00264641	0.0637136
ENSG00000130332	LSM7	LSM7 homolog, U6 small nuclear RNA and mRNA degradation associated [Source:HGNC Symbol;Acc:HGNC:20470]	815.048	0.46846	0.156057	3.00184	0.00268354	0.0637136
ENSG00000133731	IMPA1	inositol monophosphatase 1 [Source:HGNC Symbol;Acc:HGNC:6050]	167.141	-0.450554	0.14987	-3.00629	0.00264454	0.0637136
ENSG00000159307	SCUBE1	signal peptide, CUB domain and EGF like domain containing 1 [Source:HGNC Symbol;Acc:HGNC:13441]	4.88298	1.03964	0.346054	3.00426	0.00266225	0.0637136
ENSG00000174151	CYB561D1	cytochrome b561 family member D1 [Source:HGNC Symbol;Acc:HGNC:26804]	795.487	-0.220457	0.0733535	-3.0054	0.00265228	0.0637136
ENSG00000179361	ARID3B	AT-rich interaction domain 3B [Source:HGNC Symbol;Acc:HGNC:14350]	774.931	-0.261506	0.0871154	-3.00184	0.00268356	0.0637136
ENSG00000197429	IPP	intracisternal A particle-promoted polypeptide [Source:HGNC Symbol;Acc:HGNC:6108]	48.978	-0.457687	0.152466	-3.0019	0.002683	0.0637136
ENSG00000238741	SCARNA7	small Cajal body-specific RNA 7 [Source:HGNC Symbol;Acc:HGNC:32563]	17.9968	1.17288	0.390036	3.00712	0.00263739	0.0637136
ENSG00000246228	CASC8	cancer susceptibility 8 [Source:HGNC Symbol;Acc:HGNC:45129]	8.58738	2.02748	0.675202	3.00277	0.00267533	0.0637136
ENSG00000255760	RP11-428G5.5	long intergenic non-protein coding RNA 2422 [Source:HGNC Symbol;Acc:HGNC:53352]	50.02	0.634985	0.211434	3.00324	0.00267125	0.0637136
ENSG00000260260	SNHG19	small nucleolar RNA host gene 19 [Source:HGNC Symbol;Acc:HGNC:49574]	66.5399	0.69831	0.232411	3.00464	0.00265898	0.0637136
ENSG00000266236	NARF-IT1	NARF intronic transcript 1 [Source:HGNC Symbol;Acc:HGNC:43651]	19.2816	-0.722549	0.240638	-3.00263	0.00267654	0.0637136
ENSG00000266472	MRPS21	mitochondrial ribosomal protein S21 [Source:HGNC Symbol;Acc:HGNC:14046]	741.617	0.37097	0.123439	3.00529	0.00265324	0.0637136
ENSG00000280332	CTD-2013N17.6	TEC	140.694	-0.473616	0.157799	-3.00138	0.00268758	0.0637226
ENSG00000101444	AHCY	adenosylhomocysteinase [Source:HGNC Symbol;Acc:HGNC:343]	408.879	0.275887	0.0919587	3.00012	0.00269872	0.0637417
ENSG00000161847	RAVER1	ribonucleoprotein, PTB binding 1 [Source:HGNC Symbol;Acc:HGNC:30296]	435.025	-0.579817	0.193269	-3.00005	0.00269931	0.0637417
ENSG00000180611	MB21D2	Mab-21 domain containing 2 [Source:HGNC Symbol;Acc:HGNC:30438]	30.8552	0.726787	0.242197	3.00081	0.00269262	0.0637417
ENSG00000167595	PROSER3	proline and serine rich 3 [Source:HGNC Symbol;Acc:HGNC:25204]	218.535	-0.414293	0.138131	-2.99927	0.00270631	0.0637985
ENSG00000238035	AC138035.2	novel transcript	24.9682	-0.901804	0.300705	-2.99896	0.00270901	0.0637985
ENSG00000147123	NDUFB11	NADH:ubiquinone oxidoreductase subunit B11 [Source:HGNC Symbol;Acc:HGNC:20372]	1114.82	0.495553	0.165313	2.99767	0.00272052	0.0638119
ENSG00000153767	GTF2E1	general transcription factor IIE subunit 1 [Source:HGNC Symbol;Acc:HGNC:4650]	181.924	-0.308279	0.102836	-2.99776	0.00271969	0.0638119
ENSG00000278970	HEIH	hepatocellular carcinoma up-regulated EZH2-associated long non-coding RNA [Source:HGNC Symbol;Acc:HGNC:45049]	924.75	0.370903	0.123708	2.99823	0.00271557	0.0638119
ENSG00000183780	SLC35F3	solute carrier family 35 member F3 [Source:HGNC Symbol;Acc:HGNC:23616]	7.44638	1.16053	0.3872	2.99723	0.00272443	0.0638181
ENSG00000104863	LIN7B	lin-7 homolog B, crumbs cell polarity complex component [Source:HGNC Symbol;Acc:HGNC:17788]	55.1894	0.463079	0.154717	2.99307	0.00276183	0.0640128
ENSG00000115758	ODC1	ornithine decarboxylase 1 [Source:HGNC Symbol;Acc:HGNC:8109]	933.794	-0.442509	0.147829	-2.99338	0.00275905	0.0640128
ENSG00000128534	LSM8	LSM8 homolog, U6 small nuclear RNA associated [Source:HGNC Symbol;Acc:HGNC:20471]	573.937	0.243802	0.081386	2.99563	0.00273877	0.0640128
ENSG00000137218	FRS3	fibroblast growth factor receptor substrate 3 [Source:HGNC Symbol;Acc:HGNC:16970]	110.364	0.355331	0.118688	2.99381	0.00275516	0.0640128
ENSG00000141506	PIK3R5	phosphoinositide-3-kinase regulatory subunit 5 [Source:HGNC Symbol;Acc:HGNC:30035]	3781.11	-0.245766	0.0820903	-2.99385	0.00275485	0.0640128
ENSG00000149294	NCAM1	neural cell adhesion molecule 1 [Source:HGNC Symbol;Acc:HGNC:7656]	170.512	-0.699773	0.233626	-2.99527	0.00274202	0.0640128
ENSG00000178404	CEP295NL	CEP295 N-terminal like [Source:HGNC Symbol;Acc:HGNC:44659]	28.7045	0.884737	0.295468	2.99436	0.00275022	0.0640128
ENSG00000259581	TYRO3P	TYRO3P protein tyrosine kinase pseudogene [Source:HGNC Symbol;Acc:HGNC:12447]	4.63039	1.15668	0.386453	2.99305	0.00276201	0.0640128
ENSG00000138092	CENPO	centromere protein O [Source:HGNC Symbol;Acc:HGNC:28152]	89.3839	-0.359323	0.120115	-2.9915	0.0027761	0.0640846
ENSG00000188549	C15orf52	coiled-coil domain containing 9B [Source:HGNC Symbol;Acc:HGNC:33488]	77.0395	-0.445106	0.148754	-2.99223	0.00276948	0.0640846
ENSG00000281195	ZNF638-IT1	novel transcript	14.9089	0.996036	0.332922	2.9918	0.00277335	0.0640846
ENSG00000123473	STIL	STIL centriolar assembly protein [Source:HGNC Symbol;Acc:HGNC:10879]	30.9988	0.798801	0.267144	2.99015	0.00278844	0.0642002
ENSG00000163635	ATXN7	ataxin 7 [Source:HGNC Symbol;Acc:HGNC:10560]	16.2171	0.848968	0.283905	2.99033	0.00278676	0.0642002
ENSG00000141378	PTRH2	peptidyl-tRNA hydrolase 2 [Source:HGNC Symbol;Acc:HGNC:24265]	258.75	0.340639	0.113954	2.98927	0.00279648	0.0643008
ENSG00000123374	CDK2	cyclin dependent kinase 2 [Source:HGNC Symbol;Acc:HGNC:1771]	160.052	-0.362024	0.121136	-2.98857	0.00280289	0.0643634
ENSG00000111537	IFNG	interferon gamma [Source:HGNC Symbol;Acc:HGNC:5438]	25.3038	-0.893262	0.298955	-2.98795	0.00280858	0.0644097
ENSG00000101391	CDK5RAP1	CDK5 regulatory subunit associated protein 1 [Source:HGNC Symbol;Acc:HGNC:15880]	442.471	0.292028	0.097822	2.98529	0.00283305	0.0644427
ENSG00000107789	MINPP1	multiple inositol-polyphosphate phosphatase 1 [Source:HGNC Symbol;Acc:HGNC:7102]	83.7974	-0.501831	0.16803	-2.98655	0.00282145	0.0644427
ENSG00000122203	KIAA1191	KIAA1191 [Source:HGNC Symbol;Acc:HGNC:29209]	508.975	-0.25695	0.0861033	-2.9842	0.00284317	0.0644427
ENSG00000129493	HEATR5A	HEAT repeat containing 5A [Source:HGNC Symbol;Acc:HGNC:20276]	169.066	-0.36626	0.122685	-2.98536	0.00283244	0.0644427
ENSG00000144028	SNRNP200	small nuclear ribonucleoprotein U5 subunit 200 [Source:HGNC Symbol;Acc:HGNC:30859]	2863.63	-0.233389	0.0782023	-2.98443	0.00284108	0.0644427
ENSG00000163870	TPRA1	transmembrane protein adipocyte associated 1 [Source:HGNC Symbol;Acc:HGNC:30413]	552.125	0.382981	0.128211	2.98711	0.00281627	0.0644427
ENSG00000167633	KIR3DL1	killer cell immunoglobulin like receptor, three Ig domains and long cytoplasmic tail 1 [Source:HGNC Symbol;Acc:HGNC:6338]	94.6163	-1.16626	0.390731	-2.98481	0.00283756	0.0644427
ENSG00000185475	TMEM179B	transmembrane protein 179B [Source:HGNC Symbol;Acc:HGNC:33744]	720.886	0.280717	0.0939972	2.98644	0.00282249	0.0644427
ENSG00000186660	ZFP91	ZFP91 zinc finger protein [Source:HGNC Symbol;Acc:HGNC:14983]	577.113	-0.281156	0.0941603	-2.98593	0.00282715	0.0644427
ENSG00000179085	DPM3	dolichyl-phosphate mannosyltransferase subunit 3 [Source:HGNC Symbol;Acc:HGNC:3007]	225.118	0.549027	0.184144	2.98152	0.00286825	0.064927
ENSG00000258572	RP11-1070N10.3	novel transcript	15.4366	1.22502	0.411003	2.98056	0.00287726	0.0650468
ENSG00000089289	IGBP1	immunoglobulin binding protein 1 [Source:HGNC Symbol;Acc:HGNC:5461]	1213.27	0.205865	0.069125	2.97815	0.00289992	0.0653229
ENSG00000154016	GRAP	GRB2 related adaptor protein [Source:HGNC Symbol;Acc:HGNC:4562]	915.573	0.504948	0.169555	2.97807	0.00290067	0.0653229
ENSG00000165392	WRN	Werner syndrome RecQ like helicase [Source:HGNC Symbol;Acc:HGNC:12791]	68.4623	-0.473345	0.158905	-2.9788	0.00289381	0.0653229
ENSG00000120071	KANSL1	KAT8 regulatory NSL complex subunit 1 [Source:HGNC Symbol;Acc:HGNC:24565]	1401.89	-0.279318	0.0938856	-2.97509	0.00292904	0.0657765
ENSG00000172183	ISG20	interferon stimulated exonuclease gene 20 [Source:HGNC Symbol;Acc:HGNC:6130]	3537.74	0.522687	0.175707	2.97477	0.00293209	0.0657765
ENSG00000281103	TRG-AS1	T cell receptor gamma locus antisense RNA 1 [Source:HGNC Symbol;Acc:HGNC:48974]	294.008	-0.441237	0.148317	-2.97495	0.00293037	0.0657765
ENSG00000111554	MDM1	Mdm1 nuclear protein [Source:HGNC Symbol;Acc:HGNC:29917]	199.689	-0.386119	0.129858	-2.97339	0.00294529	0.0659294
ENSG00000129158	SERGEF	secretion regulating guanine nucleotide exchange factor [Source:HGNC Symbol;Acc:HGNC:17499]	183.403	0.445035	0.149698	2.97288	0.00295021	0.0659294
ENSG00000279555	RP11-426D19.1	TEC	7.27355	0.938369	0.315637	2.97294	0.00294962	0.0659294
ENSG00000276182	RP11-872J21.5	#N/A	18.4735	0.566186	0.190482	2.97239	0.0029549	0.06595
ENSG00000069702	TGFBR3	transforming growth factor beta receptor 3 [Source:HGNC Symbol;Acc:HGNC:11774]	422.203	-0.59342	0.19971	-2.97141	0.00296438	0.0659932
ENSG00000136147	PHF11	PHD finger protein 11 [Source:HGNC Symbol;Acc:HGNC:17024]	1296.02	0.490422	0.165045	2.97145	0.00296401	0.0659932
ENSG00000061938	TNK2	tyrosine kinase non receptor 2 [Source:HGNC Symbol;Acc:HGNC:19297]	4384.39	0.327552	0.110261	2.97069	0.00297127	0.0660098
ENSG00000179922	ZNF784	zinc finger protein 784 [Source:HGNC Symbol;Acc:HGNC:33111]	148.106	0.429568	0.144609	2.97055	0.00297267	0.0660098
ENSG00000273824	RP11-81H14.1	novel transcript	23.4168	-1.20037	0.404229	-2.96953	0.00298254	0.0661451
ENSG00000111639	MRPL51	mitochondrial ribosomal protein L51 [Source:HGNC Symbol;Acc:HGNC:14044]	719.455	0.394182	0.132823	2.96771	0.00300023	0.0663881
ENSG00000136485	DCAF7	DDB1 and CUL4 associated factor 7 [Source:HGNC Symbol;Acc:HGNC:30915]	1149.96	-0.308663	0.10401	-2.96763	0.00300109	0.0663881
ENSG00000097007	ABL1	ABL proto-oncogene 1, non-receptor tyrosine kinase [Source:HGNC Symbol;Acc:HGNC:76]	369.395	-0.332911	0.112289	-2.96478	0.00302902	0.0667544
ENSG00000101577	LPIN2	lipin 2 [Source:HGNC Symbol;Acc:HGNC:14450]	1979.18	-0.452731	0.152703	-2.96477	0.00302909	0.0667544
ENSG00000140632	GLYR1	glyoxylate reductase 1 homolog [Source:HGNC Symbol;Acc:HGNC:24434]	1537.24	-0.245527	0.0828002	-2.96529	0.00302394	0.0667544
ENSG00000168259	DNAJC7	DnaJ heat shock protein family (Hsp40) member C7 [Source:HGNC Symbol;Acc:HGNC:12392]	1228.89	0.313008	0.10565	2.9627	0.00304954	0.0671206
ENSG00000077312	SNRPA	small nuclear ribonucleoprotein polypeptide A [Source:HGNC Symbol;Acc:HGNC:11151]	939.444	0.399055	0.134757	2.9613	0.00306347	0.0673424
ENSG00000114030	KPNA1	karyopherin subunit alpha 1 [Source:HGNC Symbol;Acc:HGNC:6394]	887.334	-0.251561	0.0849923	-2.95981	0.00307827	0.0674588
ENSG00000159199	ATP5G1	ATP synthase membrane subunit c locus 1 [Source:HGNC Symbol;Acc:HGNC:841]	531.663	0.445758	0.150598	2.95993	0.00307712	0.0674588
ENSG00000177432	NAP1L5	nucleosome assembly protein 1 like 5 [Source:HGNC Symbol;Acc:HGNC:19968]	18.9709	-0.552716	0.186753	-2.95961	0.00308033	0.0674588
ENSG00000080493	SLC4A4	solute carrier family 4 member 4 [Source:HGNC Symbol;Acc:HGNC:11030]	18.649	-0.912374	0.308493	-2.95752	0.0031012	0.0677464
ENSG00000163584	RPL22L1	ribosomal protein L22 like 1 [Source:HGNC Symbol;Acc:HGNC:27610]	221.149	0.398688	0.134803	2.95757	0.00310073	0.0677464
ENSG00000121964	GTDC1	glycosyltransferase like domain containing 1 [Source:HGNC Symbol;Acc:HGNC:20887]	300.986	-0.256754	0.0868423	-2.95655	0.00311098	0.0678589
ENSG00000196083	IL1RAP	interleukin 1 receptor accessory protein [Source:HGNC Symbol;Acc:HGNC:5995]	505.091	-0.642391	0.217328	-2.95586	0.00311799	0.0678589
ENSG00000229222	KRT18P4	keratin 18 pseudogene 4 [Source:HGNC Symbol;Acc:HGNC:16604]	7.84319	1.0173	0.34416	2.9559	0.00311761	0.0678589
ENSG00000113369	ARRDC3	arrestin domain containing 3 [Source:HGNC Symbol;Acc:HGNC:29263]	1800.99	-0.447025	0.151283	-2.9549	0.00312767	0.0679851
ENSG00000129255	MPDU1	mannose-P-dolichol utilization defect 1 [Source:HGNC Symbol;Acc:HGNC:7207]	684.313	0.331252	0.112124	2.95432	0.00313357	0.0680288
ENSG00000101363	MANBAL	mannosidase beta like [Source:HGNC Symbol;Acc:HGNC:15799]	430.032	0.413748	0.140072	2.95382	0.00313871	0.0680559
ENSG00000103145	HCFC1R1	host cell factor C1 regulator 1 [Source:HGNC Symbol;Acc:HGNC:21198]	364.438	0.468837	0.15881	2.95218	0.00315534	0.0683319
ENSG00000100292	HMOX1	heme oxygenase 1 [Source:HGNC Symbol;Acc:HGNC:5013]	1736.08	0.483393	0.163862	2.95001	0.00317769	0.0687307
ENSG00000144559	TAMM41	TAM41 mitochondrial translocator assembly and maintenance homolog [Source:HGNC Symbol;Acc:HGNC:25187]	128.333	0.403543	0.136916	2.94738	0.00320478	0.0692312
ENSG00000027847	B4GALT7	beta-1,4-galactosyltransferase 7 [Source:HGNC Symbol;Acc:HGNC:930]	464.783	0.373262	0.1268	2.9437	0.00324316	0.0695806
ENSG00000059378	PARP12	poly(ADP-ribose) polymerase family member 12 [Source:HGNC Symbol;Acc:HGNC:21919]	2275.22	0.664376	0.22563	2.94454	0.00323439	0.0695806
ENSG00000100804	PSMB5	proteasome subunit beta 5 [Source:HGNC Symbol;Acc:HGNC:9542]	351.542	0.239793	0.0814119	2.94543	0.00322502	0.0695806
ENSG00000107874	CUEDC2	CUE domain containing 2 [Source:HGNC Symbol;Acc:HGNC:28352]	625.602	0.366728	0.124524	2.94503	0.00322922	0.0695806
ENSG00000157216	SSBP3	single stranded DNA binding protein 3 [Source:HGNC Symbol;Acc:HGNC:15674]	899.761	-0.278057	0.0944398	-2.94427	0.00323713	0.0695806
ENSG00000205336	ADGRG1	adhesion G protein-coupled receptor G1 [Source:HGNC Symbol;Acc:HGNC:4512]	2055	-0.754634	0.256369	-2.94354	0.00324481	0.0695806
ENSG00000118162	KPTN	kaptin, actin binding protein [Source:HGNC Symbol;Acc:HGNC:6404]	200.058	0.62224	0.211468	2.94248	0.00325591	0.069733
ENSG00000115091	ACTR3	actin related protein 3 [Source:HGNC Symbol;Acc:HGNC:170]	4793.53	-0.286432	0.0973742	-2.94156	0.00326565	0.0697709
ENSG00000158186	MRAS	muscle RAS oncogene homolog [Source:HGNC Symbol;Acc:HGNC:7227]	89.6705	0.587337	0.19965	2.94183	0.00326277	0.0697709
ENSG00000125901	MRPS26	mitochondrial ribosomal protein S26 [Source:HGNC Symbol;Acc:HGNC:14045]	275.306	0.292056	0.0993093	2.94087	0.00327293	0.0698412
ENSG00000107263	RAPGEF1	Rap guanine nucleotide exchange factor 1 [Source:HGNC Symbol;Acc:HGNC:4568]	2442	-0.359873	0.122483	-2.93813	0.00330196	0.0701522
ENSG00000147138	GPR174	G protein-coupled receptor 174 [Source:HGNC Symbol;Acc:HGNC:30245]	332.381	-0.493873	0.168103	-2.93792	0.00330417	0.0701522
ENSG00000156411	C14orf2	ATP synthase membrane subunit 6.8PL [Source:HGNC Symbol;Acc:HGNC:1188]	1297.96	0.408444	0.13904	2.93761	0.00330755	0.0701522
ENSG00000198467	TPM2	tropomyosin 2 [Source:HGNC Symbol;Acc:HGNC:12011]	321.875	0.560141	0.190607	2.93872	0.00329571	0.0701522
ENSG00000251411	RP11-397E7.4	actin related protein 2/3 complex, subunit 1A, 41kDa (ARPC1A) pseudogene	6.76843	0.914526	0.311315	2.93762	0.00330743	0.0701522
ENSG00000204257	HLA-DMA	major histocompatibility complex, class II, DM alpha [Source:HGNC Symbol;Acc:HGNC:4934]	3328.52	0.433075	0.147461	2.93687	0.00331542	0.0702261
ENSG00000211782	TRAV8-1	T cell receptor alpha variable 8-1 [Source:HGNC Symbol;Acc:HGNC:12146]	16.5255	-0.927701	0.315958	-2.93616	0.00332308	0.0702261
ENSG00000242574	HLA-DMB	major histocompatibility complex, class II, DM beta [Source:HGNC Symbol;Acc:HGNC:4935]	2298.33	0.31922	0.108718	2.93623	0.00332232	0.0702261
ENSG00000158195	WASF2	WASP family member 2 [Source:HGNC Symbol;Acc:HGNC:12733]	4084.97	-0.270514	0.0921533	-2.93547	0.00333039	0.0702958
ENSG00000156171	DRAM2	DNA damage regulated autophagy modulator 2 [Source:HGNC Symbol;Acc:HGNC:28769]	937.73	0.303911	0.103549	2.93496	0.00333591	0.0703275
ENSG00000171813	PWWP2B	PWWP domain containing 2B [Source:HGNC Symbol;Acc:HGNC:25150]	412.863	0.427761	0.145802	2.93385	0.00334783	0.0703687
ENSG00000239697	TNFSF12	TNF superfamily member 12 [Source:HGNC Symbol;Acc:HGNC:11927]	702.711	0.3389	0.115495	2.93433	0.00334271	0.0703687
ENSG00000256029	RP11-190A12.7	novel protein	14.9847	-1.05859	0.360843	-2.93366	0.00334993	0.0703687
ENSG00000156639	ZFAND3	zinc finger AN1-type containing 3 [Source:HGNC Symbol;Acc:HGNC:18019]	1626.72	-0.293204	0.0999584	-2.93326	0.00335422	0.0703742
ENSG00000141424	SLC39A6	solute carrier family 39 member 6 [Source:HGNC Symbol;Acc:HGNC:18607]	300.48	-0.289728	0.0988454	-2.93112	0.00337742	0.0707338
ENSG00000280734	LINC01232	long intergenic non-protein coding RNA 1232 [Source:HGNC Symbol;Acc:HGNC:49755]	122.654	0.557305	0.190146	2.93093	0.00337944	0.0707338
ENSG00000131473	ACLY	ATP citrate lyase [Source:HGNC Symbol;Acc:HGNC:115]	1138.35	-0.295047	0.100687	-2.93033	0.00338602	0.0707868
ENSG00000108107	RPL28	ribosomal protein L28 [Source:HGNC Symbol;Acc:HGNC:10330]	17771.9	0.547845	0.187144	2.92741	0.00341802	0.0712855
ENSG00000164117	FBXO8	F-box protein 8 [Source:HGNC Symbol;Acc:HGNC:13587]	145.724	-0.299423	0.102272	-2.92773	0.0034145	0.0712855
ENSG00000148600	CDHR1	cadherin related family member 1 [Source:HGNC Symbol;Acc:HGNC:14550]	38.2688	-0.617272	0.210912	-2.92668	0.00342597	0.0713662
ENSG00000167914	GSDMA	gasdermin A [Source:HGNC Symbol;Acc:HGNC:13311]	7.693	-1.48994	0.509262	-2.92568	0.00343699	0.0714273
ENSG00000279608	RP11-182N22.9	TEC	14.411	0.903873	0.308945	2.92568	0.00343706	0.0714273
ENSG00000004779	NDUFAB1	NADH:ubiquinone oxidoreductase subunit AB1 [Source:HGNC Symbol;Acc:HGNC:7694]	419.428	0.302732	0.103713	2.91895	0.00351217	0.0715333
ENSG00000066557	LRRC40	leucine rich repeat containing 40 [Source:HGNC Symbol;Acc:HGNC:26004]	79.4174	-0.455451	0.156281	-2.91431	0.00356481	0.0715333
ENSG00000083099	LYRM2	LYR motif containing 2 [Source:HGNC Symbol;Acc:HGNC:25229]	224.947	-0.211731	0.0724264	-2.9234	0.00346231	0.0715333
ENSG00000099840	IZUMO4	IZUMO family member 4 [Source:HGNC Symbol;Acc:HGNC:26950]	144.168	0.436672	0.149636	2.91823	0.00352029	0.0715333
ENSG00000104823	ECH1	enoyl-CoA hydratase 1 [Source:HGNC Symbol;Acc:HGNC:3149]	843.783	0.412073	0.141384	2.91456	0.00356187	0.0715333
ENSG00000110057	UNC93B1	unc-93 homolog B1, TLR signaling regulator [Source:HGNC Symbol;Acc:HGNC:13481]	3098.57	0.476371	0.163096	2.9208	0.00349137	0.0715333
ENSG00000114423	CBLB	Cbl proto-oncogene B [Source:HGNC Symbol;Acc:HGNC:1542]	516.021	-0.427022	0.146279	-2.91924	0.00350891	0.0715333
ENSG00000122557	HERPUD2	HERPUD family member 2 [Source:HGNC Symbol;Acc:HGNC:21915]	803.744	-0.257881	0.088449	-2.91559	0.00355019	0.0715333
ENSG00000123395	ATG101	autophagy related 101 [Source:HGNC Symbol;Acc:HGNC:25679]	483.266	0.412398	0.141241	2.91982	0.00350236	0.0715333
ENSG00000124120	TTPAL	alpha tocopherol transfer protein like [Source:HGNC Symbol;Acc:HGNC:16114]	245.39	-0.268264	0.092003	-2.91582	0.00354761	0.0715333
ENSG00000131504	DIAPH1	diaphanous related formin 1 [Source:HGNC Symbol;Acc:HGNC:2876]	4939.09	-0.184457	0.0631499	-2.92094	0.0034898	0.0715333
ENSG00000133983	COX16	cytochrome c oxidase assembly factor COX16 [Source:HGNC Symbol;Acc:HGNC:20213]	27.7013	0.499324	0.171137	2.91769	0.00352636	0.0715333
ENSG00000139737	SLAIN1	SLAIN motif family member 1 [Source:HGNC Symbol;Acc:HGNC:26387]	87.5821	-0.467462	0.160212	-2.91777	0.00352541	0.0715333
ENSG00000143977	SNRPG	small nuclear ribonucleoprotein polypeptide G [Source:HGNC Symbol;Acc:HGNC:11163]	370.654	0.349498	0.119912	2.91463	0.00356114	0.0715333
ENSG00000149100	EIF3M	eukaryotic translation initiation factor 3 subunit M [Source:HGNC Symbol;Acc:HGNC:24460]	1827.57	0.302318	0.103585	2.91856	0.00351654	0.0715333
ENSG00000155749	ALS2CR12	flagellum associated containing coiled-coil domains 1 [Source:HGNC Symbol;Acc:HGNC:14439]	50.7042	0.791266	0.270778	2.9222	0.0034757	0.0715333
ENSG00000162066	AMDHD2	amidohydrolase domain containing 2 [Source:HGNC Symbol;Acc:HGNC:24262]	785.296	0.406839	0.139421	2.91806	0.00352219	0.0715333
ENSG00000163738	MTHFD2L	methylenetetrahydrofolate dehydrogenase (NADP+ dependent) 2 like [Source:HGNC Symbol;Acc:HGNC:31865]	70.9837	0.292394	0.100157	2.91937	0.00350743	0.0715333
ENSG00000168890	TMEM150A	transmembrane protein 150A [Source:HGNC Symbol;Acc:HGNC:24677]	246.242	0.300135	0.102697	2.92253	0.00347205	0.0715333
ENSG00000170542	SERPINB9	serpin family B member 9 [Source:HGNC Symbol;Acc:HGNC:8955]	992.437	-0.368282	0.126118	-2.92013	0.00349889	0.0715333
ENSG00000175294	CATSPER1	cation channel sperm associated 1 [Source:HGNC Symbol;Acc:HGNC:17116]	140.69	0.635582	0.217478	2.92251	0.00347218	0.0715333
ENSG00000179271	GADD45GIP1	GADD45G interacting protein 1 [Source:HGNC Symbol;Acc:HGNC:29996]	436.462	0.547117	0.187429	2.91906	0.00351083	0.0715333
ENSG00000179630	LACC1	laccase domain containing 1 [Source:HGNC Symbol;Acc:HGNC:26789]	48.1618	0.454949	0.155889	2.91842	0.00351808	0.0715333
ENSG00000180139	ACTA2-AS1	ACTA2 antisense RNA 1 [Source:HGNC Symbol;Acc:HGNC:45169]	5.26542	1.05113	0.36044	2.91624	0.00354273	0.0715333
ENSG00000204262	COL5A2	collagen type V alpha 2 chain [Source:HGNC Symbol;Acc:HGNC:2210]	7.04812	1.50327	0.515583	2.91567	0.00354926	0.0715333
ENSG00000233411	RP11-104L21.2	novel transcript	16.8122	1.14456	0.392353	2.91718	0.00353211	0.0715333
ENSG00000269858	EGLN2	egl-9 family hypoxia inducible factor 2 [Source:HGNC Symbol;Acc:HGNC:14660]	422.135	-0.312516	0.107197	-2.91534	0.003553	0.0715333
ENSG00000271503	CCL5	C-C motif chemokine ligand 5 [Source:HGNC Symbol;Acc:HGNC:10632]	9226.18	-0.576914	0.197263	-2.92459	0.00344911	0.0715333
ENSG00000275215	RNA5-8S5	RNA, 5.8S ribosomal N3 [Source:HGNC Symbol;Acc:HGNC:53525]	36.4112	1.42694	0.489367	2.91589	0.00354671	0.0715333
ENSG00000285596	NA	novel transcript	14.6173	0.736492	0.252548	2.91625	0.00354271	0.0715333
ENSG00000154945	ANKRD40	ankyrin repeat domain 40 [Source:HGNC Symbol;Acc:HGNC:28233]	368.15	-0.261979	0.0899193	-2.91349	0.00357411	0.0715907
ENSG00000173846	PLK3	polo like kinase 3 [Source:HGNC Symbol;Acc:HGNC:2154]	450.96	-0.344084	0.118107	-2.91334	0.00357585	0.0715907
ENSG00000143776	CDC42BPA	CDC42 binding protein kinase alpha [Source:HGNC Symbol;Acc:HGNC:1737]	34.6936	0.630745	0.216664	2.91117	0.00360083	0.0717225
ENSG00000165169	DYNLT3	dynein light chain Tctex-type 3 [Source:HGNC Symbol;Acc:HGNC:11694]	154.635	-0.315843	0.108514	-2.91063	0.00360703	0.0717225
ENSG00000167283	ATP5L	ATP synthase membrane subunit g [Source:HGNC Symbol;Acc:HGNC:14247]	401.797	0.336446	0.115556	2.91155	0.00359643	0.0717225
ENSG00000174917	C19orf70	mitochondrial contact site and cristae organizing system subunit 13 [Source:HGNC Symbol;Acc:HGNC:33702]	428.942	0.4669	0.160381	2.91119	0.0036005	0.0717225
ENSG00000196683	TOMM7	translocase of outer mitochondrial membrane 7 [Source:HGNC Symbol;Acc:HGNC:21648]	3136.74	0.456375	0.156791	2.91072	0.00360596	0.0717225
ENSG00000271993	RP11-285J16.1	novel transcript, antisense to LRRFIP2	14.5421	0.679092	0.233189	2.9122	0.00358894	0.0717225
ENSG00000137959	IFI44L	interferon induced protein 44 like [Source:HGNC Symbol;Acc:HGNC:17817]	1439.15	1.78254	0.61252	2.91017	0.00361238	0.0717473
ENSG00000149313	AASDHPPT	aminoadipate-semialdehyde dehydrogenase-phosphopantetheinyl transferase [Source:HGNC Symbol;Acc:HGNC:14235]	249.312	-0.396998	0.136446	-2.90956	0.00361938	0.0718049
ENSG00000157601	MX1	MX dynamin like GTPase 1 [Source:HGNC Symbol;Acc:HGNC:7532]	5221.07	1.24417	0.427707	2.90893	0.00362665	0.0718676
ENSG00000006555	TTC22	tetratricopeptide repeat domain 22 [Source:HGNC Symbol;Acc:HGNC:26067]	228.73	-0.414578	0.142569	-2.9079	0.00363859	0.0719413
ENSG00000168917	SLC35G2	solute carrier family 35 member G2 [Source:HGNC Symbol;Acc:HGNC:28480]	4.75202	-1.67072	0.574525	-2.90801	0.00363742	0.0719413
ENSG00000224411	HSP90AA2P	heat shock protein 90 alpha family class A member 2, pseudogene [Source:HGNC Symbol;Acc:HGNC:5256]	32.301	-0.665759	0.22906	-2.90649	0.00365512	0.0721866
ENSG00000163877	SNIP1	Smad nuclear interacting protein 1 [Source:HGNC Symbol;Acc:HGNC:30587]	292.35	-0.218737	0.0752916	-2.9052	0.00367017	0.0724021
ENSG00000107185	RGP1	RGP1 homolog, RAB6A GEF complex partner 1 [Source:HGNC Symbol;Acc:HGNC:21965]	535.648	-0.213971	0.073669	-2.9045	0.00367843	0.0724833
ENSG00000162302	RPS6KA4	ribosomal protein S6 kinase A4 [Source:HGNC Symbol;Acc:HGNC:10433]	1346.57	0.369513	0.12727	2.90339	0.00369146	0.0725172
ENSG00000163904	SENP2	SUMO specific peptidase 2 [Source:HGNC Symbol;Acc:HGNC:23116]	434.04	-0.231526	0.0797364	-2.90365	0.00368843	0.0725172
ENSG00000186566	GPATCH8	G-patch domain containing 8 [Source:HGNC Symbol;Acc:HGNC:29066]	604.156	-0.380043	0.130901	-2.9033	0.00369258	0.0725172
ENSG00000124562	SNRPC	small nuclear ribonucleoprotein polypeptide C [Source:HGNC Symbol;Acc:HGNC:11157]	632.645	0.317516	0.109402	2.90228	0.00370459	0.0725271
ENSG00000134247	PTGFRN	prostaglandin F2 receptor inhibitor [Source:HGNC Symbol;Acc:HGNC:9601]	29.7217	0.690284	0.237906	2.9015	0.00371381	0.0725271
ENSG00000164258	NDUFS4	NADH:ubiquinone oxidoreductase subunit S4 [Source:HGNC Symbol;Acc:HGNC:7711]	223.122	0.274453	0.0945671	2.9022	0.00370549	0.0725271
ENSG00000236876	TMSB4XP1	TMSB4X pseudogene 1 [Source:HGNC Symbol;Acc:HGNC:11883]	143.25	0.40849	0.140778	2.90165	0.00371205	0.0725271
ENSG00000249978	TRGV7	T cell receptor gamma variable 7 (pseudogene) [Source:HGNC Symbol;Acc:HGNC:12293]	15.8077	-1.14082	0.393147	-2.90175	0.0037108	0.0725271
ENSG00000166441	RPL27A	ribosomal protein L27a [Source:HGNC Symbol;Acc:HGNC:10329]	18428.4	0.42145	0.145292	2.9007	0.00372331	0.0726314
ENSG00000149932	TMEM219	transmembrane protein 219 [Source:HGNC Symbol;Acc:HGNC:25201]	1769.74	0.418697	0.14437	2.90018	0.00372953	0.0726719
ENSG00000117595	IRF6	interferon regulatory factor 6 [Source:HGNC Symbol;Acc:HGNC:6121]	14.823	-1.20065	0.414177	-2.89888	0.00374499	0.072892
ENSG00000272690	RP11-803B1.8	long intergenic non-protein coding RNA 2018 [Source:HGNC Symbol;Acc:HGNC:52853]	13.7875	0.738591	0.254817	2.89851	0.00374938	0.0728962
ENSG00000140511	HAPLN3	hyaluronan and proteoglycan link protein 3 [Source:HGNC Symbol;Acc:HGNC:21446]	553.322	0.456689	0.157612	2.89756	0.00376075	0.0730362
ENSG00000161513	FDXR	ferredoxin reductase [Source:HGNC Symbol;Acc:HGNC:3642]	136.827	0.504892	0.174342	2.89598	0.00377973	0.0731613
ENSG00000171596	NMUR1	neuromedin U receptor 1 [Source:HGNC Symbol;Acc:HGNC:4518]	246.142	-0.643885	0.222288	-2.89663	0.00377196	0.0731613
ENSG00000227288	RP5-837I24.1	dead ringer (Drosophila)-like 2 (bright and dead ringer) (DRIL2) pseudogene	11.1331	-1.02202	0.352895	-2.89611	0.00377818	0.0731613
ENSG00000081237	PTPRC	protein tyrosine phosphatase receptor type C [Source:HGNC Symbol;Acc:HGNC:9666]	12757.8	-0.521732	0.180299	-2.8937	0.00380726	0.0732082
ENSG00000100442	FKBP3	FKBP prolyl isomerase 3 [Source:HGNC Symbol;Acc:HGNC:3719]	487.481	0.309938	0.107073	2.89465	0.0037958	0.0732082
ENSG00000119655	NPC2	NPC intracellular cholesterol transporter 2 [Source:HGNC Symbol;Acc:HGNC:14537]	1921.14	0.458296	0.158336	2.89445	0.00379829	0.0732082
ENSG00000154589	LY96	lymphocyte antigen 96 [Source:HGNC Symbol;Acc:HGNC:17156]	1113.16	0.665032	0.229779	2.89423	0.00380095	0.0732082
ENSG00000169710	FASN	fatty acid synthase [Source:HGNC Symbol;Acc:HGNC:3594]	567.551	-0.415644	0.143637	-2.89372	0.00380705	0.0732082
ENSG00000243716	NPIPB5	nuclear pore complex interacting protein family member B5 [Source:HGNC Symbol;Acc:HGNC:37233]	698.542	-0.571437	0.197452	-2.89406	0.00380298	0.0732082
ENSG00000106415	GLCCI1	glucocorticoid induced 1 [Source:HGNC Symbol;Acc:HGNC:18713]	277.343	-0.462919	0.16	-2.89323	0.00381297	0.0732085
ENSG00000153551	CMTM7	CKLF like MARVEL transmembrane domain containing 7 [Source:HGNC Symbol;Acc:HGNC:19178]	1117.12	0.257089	0.0888735	2.89275	0.00381886	0.0732085
ENSG00000171443	ZNF524	zinc finger protein 524 [Source:HGNC Symbol;Acc:HGNC:28322]	607.256	0.47328	0.163614	2.89267	0.00381983	0.0732085
ENSG00000006015	C19orf60	required for excision 1-B domain containing [Source:HGNC Symbol;Acc:HGNC:26098]	964.242	0.4819	0.166647	2.89174	0.00383119	0.0732194
ENSG00000006530	AGK	acylglycerol kinase [Source:HGNC Symbol;Acc:HGNC:21869]	216.558	-0.379343	0.131272	-2.88974	0.00385566	0.0732194
ENSG00000091640	SPAG7	sperm associated antigen 7 [Source:HGNC Symbol;Acc:HGNC:11216]	633.612	0.280142	0.0969549	2.88941	0.00385969	0.0732194
ENSG00000105011	ASF1B	anti-silencing function 1B histone chaperone [Source:HGNC Symbol;Acc:HGNC:20996]	367.963	-0.401591	0.138997	-2.8892	0.00386224	0.0732194
ENSG00000143751	SDE2	SDE2 telomere maintenance homolog [Source:HGNC Symbol;Acc:HGNC:26643]	243.562	-0.5054	0.17483	-2.89081	0.00384246	0.0732194
ENSG00000164342	TLR3	toll like receptor 3 [Source:HGNC Symbol;Acc:HGNC:11849]	19.1685	-0.876662	0.303225	-2.89113	0.0038386	0.0732194
ENSG00000168970	JMJD7-PLA2G4B	JMJD7-PLA2G4B readthrough [Source:HGNC Symbol;Acc:HGNC:34449]	115.044	-0.695602	0.240677	-2.89018	0.0038502	0.0732194
ENSG00000175536	LIPT2	lipoyl(octanoyl) transferase 2 [Source:HGNC Symbol;Acc:HGNC:37216]	19.1221	0.506745	0.175364	2.88967	0.00385649	0.0732194
ENSG00000221539	SNORD99	small nucleolar RNA, C/D box 99 [Source:HGNC Symbol;Acc:HGNC:32762]	11.9464	0.777885	0.268953	2.89227	0.00382472	0.0732194
ENSG00000261327	RP11-863P13.3	novel transcript	4.98169	1.10784	0.38341	2.88944	0.00385926	0.0732194
ENSG00000139679	LPAR6	lysophosphatidic acid receptor 6 [Source:HGNC Symbol;Acc:HGNC:15520]	917.745	0.420292	0.145492	2.88877	0.00386746	0.073239
ENSG00000114391	RPL24	ribosomal protein L24 [Source:HGNC Symbol;Acc:HGNC:10325]	5920.51	0.357022	0.123638	2.88764	0.0038815	0.0733928
ENSG00000182253	SYNM	synemin [Source:HGNC Symbol;Acc:HGNC:24466]	75.8952	-0.724575	0.250941	-2.88743	0.00388397	0.0733928
ENSG00000188290	HES4	hes family bHLH transcription factor 4 [Source:HGNC Symbol;Acc:HGNC:24149]	96.1596	0.936789	0.324594	2.88603	0.00390134	0.0735945
ENSG00000255310	AF131215.2	novel transcript	31.0057	-0.908352	0.314793	-2.88555	0.00390726	0.0735945
ENSG00000261220	RP11-629O1.2	novel transcript	43.4537	0.553049	0.191642	2.88585	0.00390361	0.0735945
ENSG00000204604	ZNF468	zinc finger protein 468 [Source:HGNC Symbol;Acc:HGNC:33105]	165.097	-0.395015	0.136926	-2.88487	0.00391572	0.0736745
ENSG00000158428	CATIP	ciliogenesis associated TTC17 interacting protein [Source:HGNC Symbol;Acc:HGNC:25062]	12.1929	0.889977	0.30866	2.88336	0.00393454	0.0738657
ENSG00000178075	GRAMD1C	GRAM domain containing 1C [Source:HGNC Symbol;Acc:HGNC:25252]	107.819	-0.727605	0.252374	-2.88304	0.00393855	0.0738657
ENSG00000234705	HMGA1P4	high mobility group AT-hook 1 pseudogene 4 [Source:HGNC Symbol;Acc:HGNC:39093]	12.634	0.848083	0.294143	2.88323	0.0039362	0.0738657
ENSG00000073861	TBX21	T-box 21 [Source:HGNC Symbol;Acc:HGNC:11599]	1256.17	-0.576153	0.199965	-2.88127	0.00396076	0.0738863
ENSG00000109323	MANBA	mannosidase beta [Source:HGNC Symbol;Acc:HGNC:6831]	1280.05	0.257715	0.0894434	2.88132	0.0039601	0.0738863
ENSG00000250654	RP11-834C11.7	novel pseudogene	16.8438	-0.644974	0.223813	-2.88175	0.00395474	0.0738863
ENSG00000260188	CTA-331P3.1	novel transcript, antisense to SLC22A16	12.301	0.95938	0.332929	2.88164	0.00395612	0.0738863
ENSG00000273576	RP11-390P24.1	novel transcript	160.187	0.355523	0.12337	2.88175	0.00395475	0.0738863
ENSG00000070610	GBA2	glucosylceramidase beta 2 [Source:HGNC Symbol;Acc:HGNC:18986]	1532.22	-0.188296	0.0653722	-2.88037	0.00397203	0.0738971
ENSG00000172939	OXSR1	oxidative stress responsive kinase 1 [Source:HGNC Symbol;Acc:HGNC:8508]	732.983	-0.30361	0.105412	-2.88022	0.00397401	0.0738971
ENSG00000185009	AP3M1	adaptor related protein complex 3 subunit mu 1 [Source:HGNC Symbol;Acc:HGNC:569]	660.538	-0.213627	0.0741557	-2.88079	0.00396684	0.0738971
ENSG00000132963	POMP	proteasome maturation protein [Source:HGNC Symbol;Acc:HGNC:20330]	792.462	0.420329	0.145973	2.8795	0.00398308	0.0739871
ENSG00000186577	C6orf1	small integral membrane protein 29 [Source:HGNC Symbol;Acc:HGNC:1340]	595.013	0.386989	0.134493	2.87739	0.00400974	0.0744035
ENSG00000124209	RAB22A	RAB22A, member RAS oncogene family [Source:HGNC Symbol;Acc:HGNC:9764]	597.532	-0.228496	0.079464	-2.87546	0.00403436	0.0746626
ENSG00000143256	PFDN2	prefoldin subunit 2 [Source:HGNC Symbol;Acc:HGNC:8867]	262.006	0.264984	0.0921803	2.87463	0.00404504	0.0746626
ENSG00000175334	BANF1	barrier to autointegration factor 1 [Source:HGNC Symbol;Acc:HGNC:17397]	1049.41	0.413145	0.143683	2.8754	0.00403511	0.0746626
ENSG00000183690	EFHC2	EF-hand domain containing 2 [Source:HGNC Symbol;Acc:HGNC:26233]	43.2039	-0.599675	0.208582	-2.87501	0.00404012	0.0746626
ENSG00000184209	SNRNP35	small nuclear ribonucleoprotein U11/U12 subunit 35 [Source:HGNC Symbol;Acc:HGNC:30852]	507.686	0.389108	0.135351	2.8748	0.00404279	0.0746626
ENSG00000005020	SKAP2	src kinase associated phosphoprotein 2 [Source:HGNC Symbol;Acc:HGNC:15687]	1526.59	-0.452023	0.157595	-2.86825	0.00412743	0.0747035
ENSG00000072858	SIDT1	SID1 transmembrane family member 1 [Source:HGNC Symbol;Acc:HGNC:25967]	326.903	-0.384987	0.134188	-2.86902	0.0041174	0.0747035
ENSG00000106443	PHF14	PHD finger protein 14 [Source:HGNC Symbol;Acc:HGNC:22203]	400.897	0.473494	0.164912	2.8712	0.00408921	0.0747035
ENSG00000116095	PLEKHA3	pleckstrin homology domain containing A3 [Source:HGNC Symbol;Acc:HGNC:14338]	254.067	-0.282855	0.0986088	-2.86845	0.00412484	0.0747035
ENSG00000125457	MIF4GD	MIF4G domain containing [Source:HGNC Symbol;Acc:HGNC:24030]	580.631	0.268942	0.0937887	2.86753	0.00413691	0.0747035
ENSG00000129194	SOX15	SRY-box 15 [Source:HGNC Symbol;Acc:HGNC:11196]	6.88265	0.96783	0.337296	2.86938	0.00411279	0.0747035
ENSG00000139116	KIF21A	kinesin family member 21A [Source:HGNC Symbol;Acc:HGNC:19349]	78.548	-0.686365	0.239216	-2.86922	0.00411484	0.0747035
ENSG00000140939	NOL3	nucleolar protein 3 [Source:NCBI gene;Acc:8996]	60.2871	0.513992	0.179083	2.87014	0.00410296	0.0747035
ENSG00000141744	PNMT	phenylethanolamine N-methyltransferase [Source:HGNC Symbol;Acc:HGNC:9160]	4.95778	1.07159	0.373623	2.8681	0.00412941	0.0747035
ENSG00000176108	CHMP6	charged multivesicular body protein 6 [Source:HGNC Symbol;Acc:HGNC:25675]	608.719	0.412163	0.143589	2.87043	0.00409912	0.0747035
ENSG00000177556	ATOX1	antioxidant 1 copper chaperone [Source:HGNC Symbol;Acc:HGNC:798]	445.806	0.584951	0.203983	2.86764	0.0041354	0.0747035
ENSG00000177721	ANXA2R	annexin A2 receptor [Source:HGNC Symbol;Acc:HGNC:33463]	496.237	0.40326	0.140353	2.87319	0.00406346	0.0747035
ENSG00000198431	TXNRD1	thioredoxin reductase 1 [Source:HGNC Symbol;Acc:HGNC:12437]	980.379	-0.313422	0.109179	-2.87071	0.0040955	0.0747035
ENSG00000211780	TRAV6	T cell receptor alpha variable 6 [Source:HGNC Symbol;Acc:HGNC:12144]	11.3818	-1.14617	0.398839	-2.87378	0.00405594	0.0747035
ENSG00000225470	JPX	JPX transcript, XIST activator [Source:HGNC Symbol;Acc:HGNC:37191]	390.165	0.510205	0.177896	2.86799	0.00413088	0.0747035
ENSG00000242028	HYPK	huntingtin interacting protein K [Source:HGNC Symbol;Acc:HGNC:18418]	47.6379	-0.618411	0.215611	-2.86819	0.00412833	0.0747035
ENSG00000245910	SNHG6	small nucleolar RNA host gene 6 [Source:HGNC Symbol;Acc:HGNC:32965]	921.46	0.353529	0.123222	2.86904	0.00411721	0.0747035
ENSG00000250479	CHCHD10	coiled-coil-helix-coiled-coil-helix domain containing 10 [Source:HGNC Symbol;Acc:HGNC:15559]	410.953	0.561846	0.195926	2.86764	0.00413549	0.0747035
ENSG00000254936	AF131215.3	novel transcript	5.49817	1.21381	0.422945	2.8699	0.00410599	0.0747035
ENSG00000255571	MIR9-3HG	MIR9-3 host gene [Source:HGNC Symbol;Acc:HGNC:27388]	61.085	-0.731807	0.254784	-2.87227	0.00407536	0.0747035
ENSG00000266378	RP11-214O1.3	novel transcript	28.4263	0.933701	0.325152	2.87158	0.0040842	0.0747035
ENSG00000254893	AC113404.1	RAP1B, member of RAS oncogene family pseudogene	10.6951	-0.970853	0.338646	-2.86686	0.00414564	0.0747839
ENSG00000120675	DNAJC15	DnaJ heat shock protein family (Hsp40) member C15 [Source:HGNC Symbol;Acc:HGNC:20325]	373.389	0.334247	0.116636	2.86572	0.00416057	0.0749384
ENSG00000180190	TDRP	testis development related protein [Source:HGNC Symbol;Acc:HGNC:26951]	36.1378	-0.747569	0.260881	-2.86556	0.00416277	0.0749384
ENSG00000160932	LY6E	lymphocyte antigen 6 family member E [Source:HGNC Symbol;Acc:HGNC:6727]	8497.85	1.29201	0.450979	2.86489	0.00417148	0.0749411
ENSG00000181963	OR52K2	olfactory receptor family 52 subfamily K member 2 [Source:HGNC Symbol;Acc:HGNC:15223]	6.94399	1.08663	0.379286	2.86493	0.00417101	0.0749411
ENSG00000105372	RPS19	ribosomal protein S19 [Source:HGNC Symbol;Acc:HGNC:10402]	15789.7	0.443279	0.15479	2.86375	0.00418661	0.0750702
ENSG00000115350	POLE4	DNA polymerase epsilon 4, accessory subunit [Source:HGNC Symbol;Acc:HGNC:18755]	566.91	0.402095	0.140431	2.8633	0.00419258	0.0750702
ENSG00000126088	UROD	uroporphyrinogen decarboxylase [Source:HGNC Symbol;Acc:HGNC:12591]	708.155	0.324003	0.113189	2.8625	0.00420313	0.0750702
ENSG00000154001	PPP2R5E	protein phosphatase 2 regulatory subunit B'epsilon [Source:HGNC Symbol;Acc:HGNC:9313]	428.66	-0.173647	0.0606559	-2.86282	0.00419887	0.0750702
ENSG00000172269	DPAGT1	dolichyl-phosphate N-acetylglucosaminephosphotransferase 1 [Source:HGNC Symbol;Acc:HGNC:2995]	409.65	0.198834	0.069464	2.8624	0.00420441	0.0750702
ENSG00000244459	RP11-1398P2.1	novel transcript	90.1532	0.505431	0.176559	2.86267	0.00420082	0.0750702
ENSG00000099949	LZTR1	leucine zipper like transcription regulator 1 [Source:HGNC Symbol;Acc:HGNC:6742]	438.654	0.356084	0.124416	2.86204	0.00420925	0.0750799
ENSG00000076321	KLHL20	kelch like family member 20 [Source:HGNC Symbol;Acc:HGNC:25056]	86.709	-0.538959	0.188342	-2.8616	0.00421507	0.0751072
ENSG00000109475	RPL34	ribosomal protein L34 [Source:HGNC Symbol;Acc:HGNC:10340]	9073.43	0.437806	0.1531	2.85961	0.0042416	0.0753497
ENSG00000114013	CD86	CD86 molecule [Source:HGNC Symbol;Acc:HGNC:1705]	838.791	0.471345	0.164815	2.85985	0.00423846	0.0753497
ENSG00000204922	UQCC3	ubiquinol-cytochrome c reductase complex assembly factor 3 [Source:HGNC Symbol;Acc:HGNC:34399]	158.061	0.551585	0.192847	2.86023	0.00423337	0.0753497
ENSG00000134574	DDB2	damage specific DNA binding protein 2 [Source:HGNC Symbol;Acc:HGNC:2718]	532.331	0.371157	0.129819	2.85903	0.00424932	0.0754104
ENSG00000131126	TEX101	testis expressed 101 [Source:HGNC Symbol;Acc:HGNC:30722]	4.747	1.54968	0.542322	2.8575	0.00426996	0.0756051
ENSG00000155330	C16orf87	chromosome 16 open reading frame 87 [Source:HGNC Symbol;Acc:HGNC:33754]	59.9018	-0.353117	0.123586	-2.85725	0.00427326	0.0756051
ENSG00000198742	SMURF1	SMAD specific E3 ubiquitin protein ligase 1 [Source:HGNC Symbol;Acc:HGNC:16807]	438.46	-0.230062	0.0805064	-2.85768	0.00426746	0.0756051
ENSG00000200087	SNORA73B	small nucleolar RNA, H/ACA box 73B [Source:HGNC Symbol;Acc:HGNC:10116]	24.6812	1.38835	0.486052	2.85638	0.00428508	0.0757378
ENSG00000125834	STK35	serine/threonine kinase 35 [Source:HGNC Symbol;Acc:HGNC:16254]	595.366	-0.296857	0.103952	-2.85572	0.00429391	0.0758121
ENSG00000186141	POLR3C	RNA polymerase III subunit C [Source:HGNC Symbol;Acc:HGNC:30076]	312.854	0.211151	0.0739547	2.85514	0.00430178	0.0758121
ENSG00000205423	CNEP1R1	CTD nuclear envelope phosphatase 1 regulatory subunit 1 [Source:HGNC Symbol;Acc:HGNC:26759]	383.252	-0.409337	0.14337	-2.8551	0.00430229	0.0758121
ENSG00000263465	SRSF8	serine and arginine rich splicing factor 8 [Source:HGNC Symbol;Acc:HGNC:16988]	638.685	-0.255912	0.0896666	-2.85404	0.00431669	0.0759893
ENSG00000084207	GSTP1	glutathione S-transferase pi 1 [Source:HGNC Symbol;Acc:HGNC:4638]	2912.69	0.45119	0.158156	2.85282	0.00433335	0.0760295
ENSG00000135047	CTSL	cathepsin L [Source:HGNC Symbol;Acc:HGNC:2537]	220.888	0.809715	0.283852	2.8526	0.00433635	0.0760295
ENSG00000170791	CHCHD7	coiled-coil-helix-coiled-coil-helix domain containing 7 [Source:HGNC Symbol;Acc:HGNC:28314]	416.818	0.216744	0.0759745	2.85285	0.00433296	0.0760295
ENSG00000269374	CTB-50E14.5	zinc finger, AN1-type domain 5 (ZFAND5) pseudogene	20.3241	-0.640529	0.224472	-2.85349	0.00432413	0.0760295
ENSG00000121552	CSTA	cystatin A [Source:HGNC Symbol;Acc:HGNC:2481]	1615.75	0.512207	0.179604	2.85188	0.00434622	0.0761029
ENSG00000267470	ZNF571-AS1	ZNF571 antisense RNA 1 [Source:HGNC Symbol;Acc:HGNC:44324]	7.69666	0.888823	0.311687	2.85165	0.00434923	0.0761029
ENSG00000142733	MAP3K6	mitogen-activated protein kinase kinase kinase 6 [Source:HGNC Symbol;Acc:HGNC:6858]	254.756	0.420524	0.147494	2.85113	0.00435645	0.076153
ENSG00000149541	B3GAT3	beta-1,3-glucuronyltransferase 3 [Source:HGNC Symbol;Acc:HGNC:923]	956.365	0.37989	0.133276	2.8504	0.00436644	0.0762515
ENSG00000008988	RPS20	ribosomal protein S20 [Source:HGNC Symbol;Acc:HGNC:10405]	14345.7	0.403396	0.14162	2.84844	0.00439343	0.0763451
ENSG00000108055	SMC3	structural maintenance of chromosomes 3 [Source:HGNC Symbol;Acc:HGNC:2468]	440.584	-0.383275	0.134557	-2.84842	0.00439368	0.0763451
ENSG00000158691	ZSCAN12	zinc finger and SCAN domain containing 12 [Source:HGNC Symbol;Acc:HGNC:13172]	45.0964	-0.508203	0.178417	-2.84841	0.00439383	0.0763451
ENSG00000162490	DRAXIN	dorsal inhibitory axon guidance protein [Source:HGNC Symbol;Acc:HGNC:25054]	37.4108	-0.917716	0.322173	-2.84852	0.0043923	0.0763451
ENSG00000164168	TMEM184C	transmembrane protein 184C [Source:HGNC Symbol;Acc:HGNC:25587]	220.745	-0.357389	0.125483	-2.84811	0.00439798	0.0763451
ENSG00000167182	SP2	Sp2 transcription factor [Source:HGNC Symbol;Acc:HGNC:11207]	645.286	-0.300833	0.105589	-2.84908	0.00438452	0.0763451
ENSG00000180211	RP1-278E11.3	pseudogene similar to part of ribosomal protein L23 RPL23	123.196	0.498895	0.175209	2.84743	0.00440734	0.0764318
ENSG00000104043	ATP8B4	ATPase phospholipid transporting 8B4 (putative) [Source:HGNC Symbol;Acc:HGNC:13536]	180.276	0.452091	0.158837	2.84625	0.00442374	0.0765644
ENSG00000141429	GALNT1	polypeptide N-acetylgalactosaminyltransferase 1 [Source:HGNC Symbol;Acc:HGNC:4123]	641.415	-0.271718	0.0954556	-2.84654	0.0044197	0.0765644
ENSG00000205763	RP9P	RP9 pseudogene [Source:HGNC Symbol;Acc:HGNC:33969]	25.0957	0.652032	0.229141	2.84555	0.00443349	0.0765816
ENSG00000243273	RP11-166N6.2	novel transcript	49.9537	1.19211	0.418924	2.84565	0.00443211	0.0765816
ENSG00000125991	ERGIC3	ERGIC and golgi 3 [Source:HGNC Symbol;Acc:HGNC:15927]	2027.82	0.279826	0.0983841	2.84422	0.004452	0.0768255
ENSG00000042445	RETSAT	retinol saturase [Source:HGNC Symbol;Acc:HGNC:25991]	374.04	-0.247274	0.0869494	-2.84389	0.00445668	0.0768305
ENSG00000273837	LLNLR-470E3.1	novel transcript, sense intronic to AC018755.18	266.249	1.0424	0.366656	2.84301	0.00446901	0.0769672
ENSG00000131389	SLC6A6	solute carrier family 6 member 6 [Source:HGNC Symbol;Acc:HGNC:11052]	5393.2	-0.430057	0.151317	-2.8421	0.00448172	0.0771103
ENSG00000147099	HDAC8	histone deacetylase 8 [Source:HGNC Symbol;Acc:HGNC:13315]	91.0724	0.39105	0.13762	2.84153	0.00448977	0.0771728
ENSG00000158042	MRPL17	mitochondrial ribosomal protein L17 [Source:HGNC Symbol;Acc:HGNC:14053]	280.465	0.345223	0.121589	2.83927	0.00452168	0.0776375
ENSG00000244187	TMEM141	transmembrane protein 141 [Source:HGNC Symbol;Acc:HGNC:28211]	154.872	0.545919	0.192294	2.83899	0.00452567	0.0776375
ENSG00000156475	PPP2R2B	protein phosphatase 2 regulatory subunit Bbeta [Source:HGNC Symbol;Acc:HGNC:9305]	110.411	-0.598842	0.210962	-2.83862	0.00453087	0.0776505
ENSG00000008394	MGST1	microsomal glutathione S-transferase 1 [Source:HGNC Symbol;Acc:HGNC:7061]	205.782	0.458166	0.161539	2.83626	0.00456459	0.0777329
ENSG00000105323	HNRNPUL1	heterogeneous nuclear ribonucleoprotein U like 1 [Source:HGNC Symbol;Acc:HGNC:17011]	3545.73	-0.213004	0.0750952	-2.83645	0.00456183	0.0777329
ENSG00000112695	COX7A2	cytochrome c oxidase subunit 7A2 [Source:HGNC Symbol;Acc:HGNC:2288]	1128.32	0.405761	0.143043	2.83663	0.0045592	0.0777329
ENSG00000117984	CTSD	cathepsin D [Source:HGNC Symbol;Acc:HGNC:2529]	7137.33	0.698636	0.24639	2.83548	0.00457566	0.0777329
ENSG00000125249	RAP2A	RAP2A, member of RAS oncogene family [Source:HGNC Symbol;Acc:HGNC:9861]	304.121	-0.43026	0.151719	-2.83591	0.0045696	0.0777329
ENSG00000130255	RPL36	ribosomal protein L36 [Source:HGNC Symbol;Acc:HGNC:13631]	6446.35	0.462152	0.16286	2.83773	0.00454354	0.0777329
ENSG00000169375	SIN3A	SIN3 transcription regulator family member A [Source:HGNC Symbol;Acc:HGNC:19353]	1109.57	-0.194726	0.0686691	-2.83571	0.00457242	0.0777329
ENSG00000205746	RP11-1212A22.1	polycystic kidney disease 1 (autosomal dominant) (PKD1) pseudogene	15.0515	-1.18262	0.416903	-2.83667	0.00455868	0.0777329
ENSG00000235831	BHLHE40-AS1	BHLHE40 antisense RNA 1 [Source:HGNC Symbol;Acc:HGNC:44471]	13.3377	-0.713696	0.25158	-2.83685	0.00455605	0.0777329
ENSG00000139112	GABARAPL1	GABA type A receptor associated protein like 1 [Source:HGNC Symbol;Acc:HGNC:4068]	1212.08	-0.312549	0.110288	-2.83393	0.00459797	0.0778097
ENSG00000151062	CACNA2D4	calcium voltage-gated channel auxiliary subunit alpha2delta 4 [Source:HGNC Symbol;Acc:HGNC:20202]	240.393	0.384714	0.135738	2.83425	0.00459336	0.0778097
ENSG00000188243	COMMD6	COMM domain containing 6 [Source:HGNC Symbol;Acc:HGNC:24015]	1319.81	0.336427	0.118687	2.83458	0.00458862	0.0778097
ENSG00000235174	RPL39P3	ribosomal protein L39 pseudogene 3 [Source:HGNC Symbol;Acc:HGNC:21383]	321.964	0.532408	0.187866	2.83398	0.0045972	0.0778097
ENSG00000176731	C8orf59	ribosomal biogenesis factor [Source:HGNC Symbol;Acc:HGNC:32235]	457.779	0.373595	0.13185	2.83348	0.0046044	0.0778433
ENSG00000100445	SDR39U1	short chain dehydrogenase/reductase family 39U member 1 [Source:HGNC Symbol;Acc:HGNC:20275]	989.062	0.292178	0.103136	2.83293	0.0046123	0.0779016
ENSG00000100596	SPTLC2	serine palmitoyltransferase long chain base subunit 2 [Source:HGNC Symbol;Acc:HGNC:11278]	1653.58	0.435217	0.153718	2.83126	0.00463646	0.0779112
ENSG00000102218	RP2	RP2 activator of ARL3 GTPase [Source:HGNC Symbol;Acc:HGNC:10274]	389.877	-0.613912	0.216808	-2.8316	0.00463162	0.0779112
ENSG00000163956	LRPAP1	LDL receptor related protein associated protein 1 [Source:HGNC Symbol;Acc:HGNC:6701]	2266.12	0.343523	0.121294	2.83215	0.00462355	0.0779112
ENSG00000178573	MAF	MAF bZIP transcription factor [Source:HGNC Symbol;Acc:HGNC:6776]	531.357	-0.39715	0.140232	-2.83209	0.00462442	0.0779112
ENSG00000197728	RPS26	ribosomal protein S26 [Source:HGNC Symbol;Acc:HGNC:10414]	5436.08	1.19099	0.420659	2.83124	0.00463673	0.0779112
ENSG00000225648	SBDSP1	SBDS pseudogene 1 [Source:HGNC Symbol;Acc:HGNC:21646]	73.801	-0.635675	0.224537	-2.83105	0.00463959	0.0779112
ENSG00000100448	CTSG	cathepsin G [Source:HGNC Symbol;Acc:HGNC:2532]	38.0406	-1.3513	0.477593	-2.8294	0.00466357	0.0780274
ENSG00000146677	AC004453.8	ribosomal protein L32 (RPL32) pseudogene	19.9913	0.647447	0.228881	2.82875	0.00467302	0.0780274
ENSG00000149489	ROM1	retinal outer segment membrane protein 1 [Source:HGNC Symbol;Acc:HGNC:10254]	37.6974	0.461268	0.163035	2.82926	0.00466554	0.0780274
ENSG00000197579	TOPORS	TOP1 binding arginine/serine rich protein [Source:HGNC Symbol;Acc:HGNC:21653]	502.155	-0.412859	0.145928	-2.82919	0.00466657	0.0780274
ENSG00000223705	NSUN5P1	NSUN5 pseudogene 1 [Source:HGNC Symbol;Acc:HGNC:19146]	886.599	0.438927	0.155129	2.82943	0.00466316	0.0780274
ENSG00000280649	AC245100.1	TEC	107.831	0.559268	0.197731	2.82843	0.00467772	0.0780274
ENSG00000285184	NA	novel transcript	9.80816	0.742693	0.262557	2.82869	0.00467391	0.0780274
ENSG00000138071	ACTR2	actin related protein 2 [Source:HGNC Symbol;Acc:HGNC:169]	5441.44	-0.360604	0.127512	-2.82799	0.00468413	0.0780599
ENSG00000105677	TMEM147	transmembrane protein 147 [Source:HGNC Symbol;Acc:HGNC:30414]	518.483	0.32226	0.114025	2.82622	0.00471008	0.0782688
ENSG00000116691	MIIP	migration and invasion inhibitory protein [Source:HGNC Symbol;Acc:HGNC:25715]	1331.99	0.531276	0.187979	2.82625	0.0047096	0.0782688
ENSG00000143554	SLC27A3	solute carrier family 27 member 3 [Source:HGNC Symbol;Acc:HGNC:10997]	1371.99	0.372304	0.131708	2.82674	0.0047025	0.0782688
ENSG00000168026	TTC21A	tetratricopeptide repeat domain 21A [Source:HGNC Symbol;Acc:HGNC:30761]	155.742	0.587708	0.207985	2.82573	0.00471734	0.078315
ENSG00000166839	ANKDD1A	ankyrin repeat and death domain containing 1A [Source:HGNC Symbol;Acc:HGNC:28002]	49.465	-0.817278	0.289279	-2.82523	0.00472473	0.0783633
ENSG00000165185	KIAA1958	KIAA1958 [Source:HGNC Symbol;Acc:HGNC:23427]	65.4184	0.728983	0.25807	2.82475	0.00473172	0.078405
ENSG00000105248	CCDC94	YJU2 splicing factor homolog [Source:HGNC Symbol;Acc:HGNC:25518]	429.522	0.386415	0.136822	2.82422	0.0047396	0.0784613
ENSG00000167842	MIS12	MIS12 kinetochore complex component [Source:HGNC Symbol;Acc:HGNC:24967]	228.768	-0.370551	0.131301	-2.82215	0.00477027	0.0788301
ENSG00000186010	NDUFA13	NADH:ubiquinone oxidoreductase subunit A13 [Source:HGNC Symbol;Acc:HGNC:17194]	29.1915	0.533718	0.18912	2.82211	0.00477089	0.0788301
ENSG00000136514	RTP4	receptor transporter protein 4 [Source:HGNC Symbol;Acc:HGNC:23992]	394.618	1.01592	0.360149	2.82084	0.00478988	0.0790692
ENSG00000104267	CA2	carbonic anhydrase 2 [Source:HGNC Symbol;Acc:HGNC:1373]	334.014	-0.629	0.223059	-2.81988	0.0048041	0.0791546
ENSG00000279841	RP11-274A11.4	novel transcript	12.8926	0.885398	0.313952	2.82017	0.00479988	0.0791546
ENSG00000130749	ZC3H4	zinc finger CCCH-type containing 4 [Source:NCBI gene;Acc:23211]	864.807	-0.202921	0.0720098	-2.81796	0.00483292	0.0795544
ENSG00000109113	RAB34	RAB34, member RAS oncogene family [Source:HGNC Symbol;Acc:HGNC:16519]	311.388	0.479178	0.170093	2.81716	0.00484502	0.0796787
ENSG00000163794	UCN	urocortin [Source:HGNC Symbol;Acc:HGNC:12516]	30.3837	0.589321	0.209216	2.8168	0.00485043	0.0796928
ENSG00000116580	GON4L	gon-4 like [Source:HGNC Symbol;Acc:HGNC:25973]	668.31	-0.248736	0.0883596	-2.81505	0.00487702	0.0797791
ENSG00000153395	LPCAT1	lysophosphatidylcholine acyltransferase 1 [Source:HGNC Symbol;Acc:HGNC:25718]	2977.18	-0.23352	0.0829474	-2.81528	0.00487348	0.0797791
ENSG00000185090	MANEAL	mannosidase endo-alpha like [Source:HGNC Symbol;Acc:HGNC:26452]	31.9283	-0.561209	0.199311	-2.81575	0.00486632	0.0797791
ENSG00000222057	RNU4-62P	RNA, U4 small nuclear 62, pseudogene [Source:HGNC Symbol;Acc:HGNC:46998]	74.8832	1.02561	0.364345	2.81495	0.00487848	0.0797791
ENSG00000260060	RP11-388M20.1	novel transcript, antisense to PYCARD	15.5456	0.64958	0.230711	2.81555	0.00486935	0.0797791
ENSG00000185697	MYBL1	MYB proto-oncogene like 1 [Source:HGNC Symbol;Acc:HGNC:7547]	526.062	-0.491529	0.174638	-2.81456	0.00488436	0.0798006
ENSG00000122643	NT5C3A	5'-nucleotidase, cytosolic IIIA [Source:HGNC Symbol;Acc:HGNC:17820]	1154.12	0.661785	0.235175	2.81401	0.00489282	0.0798644
ENSG00000139914	FITM1	fat storage inducing transmembrane protein 1 [Source:HGNC Symbol;Acc:HGNC:33714]	35.4056	0.611841	0.217456	2.81363	0.00489853	0.079883
ENSG00000131480	AOC2	amine oxidase copper containing 2 [Source:HGNC Symbol;Acc:HGNC:549]	211.87	-0.421167	0.149739	-2.81267	0.00491323	0.0800481
ENSG00000123095	BHLHE41	basic helix-loop-helix family member e41 [Source:HGNC Symbol;Acc:HGNC:16617]	21.504	-0.830316	0.295287	-2.81189	0.00492513	0.0801673
ENSG00000078081	LAMP3	lysosomal associated membrane protein 3 [Source:HGNC Symbol;Acc:HGNC:14582]	58.1332	1.23728	0.440384	2.80955	0.00496109	0.080528
ENSG00000100242	SUN2	Sad1 and UNC84 domain containing 2 [Source:HGNC Symbol;Acc:HGNC:14210]	8558.52	-0.295371	0.105124	-2.80974	0.00495819	0.080528
ENSG00000110169	HPX	hemopexin [Source:HGNC Symbol;Acc:HGNC:5171]	8.16068	0.763242	0.271634	2.80982	0.00495696	0.080528
ENSG00000225921	NOL7	nucleolar protein 7 [Source:HGNC Symbol;Acc:HGNC:21040]	393.57	0.17183	0.0611818	2.80851	0.00497716	0.080714
ENSG00000249096	RP11-290F5.1	long intergenic non-protein coding RNA 2362 [Source:HGNC Symbol;Acc:HGNC:53284]	34.1553	0.780253	0.277939	2.80728	0.00499618	0.0809473
ENSG00000049246	PER3	period circadian regulator 3 [Source:HGNC Symbol;Acc:HGNC:8847]	58.0824	-0.649623	0.231488	-2.8063	0.00501146	0.0809699
ENSG00000142684	ZNF593	zinc finger protein 593 [Source:HGNC Symbol;Acc:HGNC:30943]	154.831	0.598745	0.213328	2.80669	0.00500539	0.0809699
ENSG00000158062	UBXN11	UBX domain protein 11 [Source:HGNC Symbol;Acc:HGNC:30600]	3106.85	0.425077	0.151462	2.8065	0.0050083	0.0809699
ENSG00000116096	SPR	sepiapterin reductase [Source:HGNC Symbol;Acc:HGNC:11257]	28.9149	0.690693	0.246226	2.80512	0.00502979	0.0811911
ENSG00000090581	GNPTG	N-acetylglucosamine-1-phosphate transferase subunit gamma [Source:HGNC Symbol;Acc:HGNC:23026]	963.355	0.218796	0.0780155	2.80451	0.00503924	0.0812687
ENSG00000164405	UQCRQ	ubiquinol-cytochrome c reductase complex III subunit VII [Source:HGNC Symbol;Acc:HGNC:29594]	693.296	0.372836	0.132971	2.8039	0.00504892	0.0813498
ENSG00000112651	MRPL2	mitochondrial ribosomal protein L2 [Source:HGNC Symbol;Acc:HGNC:14056]	276.828	0.297195	0.106049	2.80243	0.00507194	0.0815788
ENSG00000207067	SNORA72	small nucleolar RNA, H/ACA box 72 [Source:HGNC Symbol;Acc:HGNC:10234]	11.7476	0.62003	0.22125	2.8024	0.00507245	0.0815788
ENSG00000137880	GCHFR	GTP cyclohydrolase I feedback regulator [Source:HGNC Symbol;Acc:HGNC:4194]	210.95	0.527081	0.188146	2.80145	0.00508736	0.0817434
ENSG00000106366	SERPINE1	serpin family E member 1 [Source:HGNC Symbol;Acc:HGNC:8583]	23.252	-0.94464	0.337383	-2.7999	0.00511177	0.0820603
ENSG00000104907	TRMT1	tRNA methyltransferase 1 [Source:HGNC Symbol;Acc:HGNC:25980]	921.031	0.360957	0.129031	2.79744	0.00515095	0.0826135
ENSG00000274963	RN7SL600P	RNA, 7SL, cytoplasmic 600, pseudogene [Source:HGNC Symbol;Acc:HGNC:46616]	24.5477	0.916506	0.32768	2.79696	0.00515864	0.0826611
ENSG00000135439	AGAP2	ArfGAP with GTPase domain, ankyrin repeat and PH domain 2 [Source:HGNC Symbol;Acc:HGNC:16921]	1478.85	-0.219377	0.0784429	-2.79664	0.00516364	0.0826655
ENSG00000108771	DHX58	DExH-box helicase 58 [Source:HGNC Symbol;Acc:HGNC:29517]	763.777	0.714926	0.255742	2.7955	0.00518202	0.0828633
ENSG00000198824	CHAMP1	chromosome alignment maintaining phosphoprotein 1 [Source:HGNC Symbol;Acc:HGNC:20311]	193.73	-0.381407	0.136447	-2.79528	0.00518547	0.0828633
ENSG00000104432	IL7	interleukin 7 [Source:HGNC Symbol;Acc:HGNC:6023]	9.70194	-0.808645	0.289351	-2.79469	0.00519502	0.0829403
ENSG00000164011	ZNF691	zinc finger protein 691 [Source:HGNC Symbol;Acc:HGNC:28028]	209.787	0.288997	0.103428	2.79417	0.00520332	0.082997
ENSG00000143819	EPHX1	epoxide hydrolase 1 [Source:HGNC Symbol;Acc:HGNC:3401]	104.279	0.502098	0.179762	2.79313	0.00522003	0.0831094
ENSG00000152102	FAM168B	family with sequence similarity 168 member B [Source:HGNC Symbol;Acc:HGNC:27016]	1126.27	-0.270032	0.0966868	-2.79285	0.00522462	0.0831094
ENSG00000214174	AMZ2P1	archaelysin family metallopeptidase 2 pseudogene 1 [Source:HGNC Symbol;Acc:HGNC:26491]	155.922	0.393622	0.140932	2.793	0.00522218	0.0831094
ENSG00000041357	PSMA4	proteasome subunit alpha 4 [Source:HGNC Symbol;Acc:HGNC:9533]	1821.47	0.40729	0.14593	2.791	0.00525453	0.0834335
ENSG00000141933	TPGS1	tubulin polyglutamylase complex subunit 1 [Source:HGNC Symbol;Acc:HGNC:25058]	159.679	0.613097	0.219663	2.79108	0.00525331	0.0834335
ENSG00000138757	G3BP2	G3BP stress granule assembly factor 2 [Source:HGNC Symbol;Acc:HGNC:30291]	970.851	-0.268816	0.0963656	-2.78955	0.00527821	0.0837335
ENSG00000145425	RPS3A	ribosomal protein S3A [Source:HGNC Symbol;Acc:HGNC:10421]	21289.7	0.389787	0.139773	2.78871	0.00529177	0.0837983
ENSG00000213904	LIPE-AS1	LIPE antisense RNA 1 [Source:HGNC Symbol;Acc:HGNC:48589]	41.8118	0.635233	0.227788	2.78871	0.00529187	0.0837983
ENSG00000198915	RASGEF1A	RasGEF domain family member 1A [Source:HGNC Symbol;Acc:HGNC:24246]	154.539	-0.409522	0.146905	-2.78767	0.00530881	0.0839906
ENSG00000084112	SSH1	slingshot protein phosphatase 1 [Source:HGNC Symbol;Acc:HGNC:30579]	779.428	-0.296048	0.106227	-2.78693	0.00532104	0.0840999
ENSG00000101413	RPRD1B	regulation of nuclear pre-mRNA domain containing 1B [Source:HGNC Symbol;Acc:HGNC:16209]	449.864	-0.190163	0.0682643	-2.78569	0.00534147	0.0840999
ENSG00000110700	RPS13	ribosomal protein S13 [Source:HGNC Symbol;Acc:HGNC:10386]	8090.76	0.327077	0.117393	2.78616	0.00533358	0.0840999
ENSG00000134627	PIWIL4	piwi like RNA-mediated gene silencing 4 [Source:HGNC Symbol;Acc:HGNC:18444]	61.2773	0.433194	0.155526	2.78535	0.00534701	0.0840999
ENSG00000168497	SDPR	caveolae associated protein 2 [Source:HGNC Symbol;Acc:HGNC:10690]	1728.69	-0.507109	0.182089	-2.78495	0.00535364	0.0840999
ENSG00000174586	ZNF497	zinc finger protein 497 [Source:HGNC Symbol;Acc:HGNC:23714]	9.07941	0.690672	0.247978	2.78521	0.00534929	0.0840999
ENSG00000175592	FOSL1	FOS like 1, AP-1 transcription factor subunit [Source:HGNC Symbol;Acc:HGNC:13718]	5.78366	1.20357	0.432059	2.78567	0.00534168	0.0840999
ENSG00000235297	FAUP1	FAU pseudogene 1 [Source:HGNC Symbol;Acc:HGNC:17984]	395.704	0.47712	0.171323	2.78492	0.00535417	0.0840999
ENSG00000158006	PAFAH2	platelet activating factor acetylhydrolase 2 [Source:HGNC Symbol;Acc:HGNC:8579]	356.862	-0.235862	0.0847178	-2.78409	0.00536776	0.0842377
ENSG00000171522	PTGER4	prostaglandin E receptor 4 [Source:HGNC Symbol;Acc:HGNC:9596]	573.858	-0.395237	0.142004	-2.78328	0.00538127	0.084374
ENSG00000130413	STK33	serine/threonine kinase 33 [Source:HGNC Symbol;Acc:HGNC:14568]	9.93652	-0.843294	0.303028	-2.7829	0.0053876	0.0843978
ENSG00000115289	PCGF1	polycomb group ring finger 1 [Source:HGNC Symbol;Acc:HGNC:17615]	245.731	0.22235	0.0799071	2.7826	0.00539246	0.0843983
ENSG00000147421	HMBOX1	homeobox containing 1 [Source:HGNC Symbol;Acc:HGNC:26137]	428.682	0.183949	0.0661451	2.781	0.00541919	0.0844884
ENSG00000168653	NDUFS5	NADH:ubiquinone oxidoreductase subunit S5 [Source:HGNC Symbol;Acc:HGNC:7712]	904.254	0.421841	0.151703	2.7807	0.00542416	0.0844884
ENSG00000177192	PUS1	pseudouridine synthase 1 [Source:HGNC Symbol;Acc:HGNC:15508]	379	0.360769	0.129708	2.78139	0.00541266	0.0844884
ENSG00000198546	ZNF511	zinc finger protein 511 [Source:HGNC Symbol;Acc:HGNC:28445]	194.649	0.378259	0.136029	2.78073	0.00542365	0.0844884
ENSG00000206047	DEFA1	defensin alpha 1 [Source:HGNC Symbol;Acc:HGNC:2761]	31.7486	-1.70411	0.612875	-2.78052	0.00542719	0.0844884
ENSG00000281376	ABALON	apoptotic BCL2L1-antisense long non-coding RNA [Source:HGNC Symbol;Acc:HGNC:49667]	12.4574	-0.880469	0.316512	-2.78178	0.0054061	0.0844884
ENSG00000282851	BISPR	BST2 interferon stimulated positive regulator [Source:HGNC Symbol;Acc:HGNC:51290]	262.902	0.52525	0.189002	2.77907	0.00545143	0.0847904
ENSG00000259834	RP11-284N8.3	novel transcript	280.866	-0.639711	0.230266	-2.77814	0.00546716	0.0849594
ENSG00000072864	NDE1	nudE neurodevelopment protein 1 [Source:HGNC Symbol;Acc:HGNC:17619]	1198.76	-0.324821	0.117036	-2.77539	0.00551357	0.0851111
ENSG00000087088	BAX	BCL2 associated X, apoptosis regulator [Source:HGNC Symbol;Acc:HGNC:959]	1576.96	0.316832	0.114141	2.77579	0.00550686	0.0851111
ENSG00000163319	MRPS18C	mitochondrial ribosomal protein S18C [Source:HGNC Symbol;Acc:HGNC:16633]	244.363	0.346514	0.124792	2.77674	0.00549071	0.0851111
ENSG00000163382	NAXE	NAD(P)HX epimerase [Source:HGNC Symbol;Acc:HGNC:18453]	544.922	0.367896	0.132542	2.7757	0.00550824	0.0851111
ENSG00000181924	COA4	cytochrome c oxidase assembly factor 4 homolog [Source:HGNC Symbol;Acc:HGNC:24604]	315.194	0.273369	0.0985244	2.77464	0.00552632	0.0851111
ENSG00000196371	FUT4	fucosyltransferase 4 [Source:HGNC Symbol;Acc:HGNC:4015]	155.928	0.285084	0.10274	2.77481	0.00552346	0.0851111
ENSG00000197756	RPL37A	ribosomal protein L37a [Source:HGNC Symbol;Acc:HGNC:10348]	12634.8	0.398224	0.143523	2.77463	0.00552645	0.0851111
ENSG00000204455	TRIM51BP	tripartite motif-containing 51B, pseudogene [Source:HGNC Symbol;Acc:HGNC:37145]	10.8722	1.21722	0.438417	2.7764	0.00549649	0.0851111
ENSG00000227507	LTB	lymphotoxin beta [Source:HGNC Symbol;Acc:HGNC:6711]	7793.03	0.436486	0.157326	2.7744	0.00553042	0.0851111
ENSG00000237350	CDC42P6	cell division cycle 42 pseudogene 6 [Source:HGNC Symbol;Acc:HGNC:44430]	17.4608	-0.638021	0.229821	-2.77617	0.00550034	0.0851111
ENSG00000274515	CTD-2026K11.5	novel transcript, antisense to IMP3	8.55721	0.847887	0.305424	2.7761	0.00550159	0.0851111
ENSG00000002549	LAP3	leucine aminopeptidase 3 [Source:HGNC Symbol;Acc:HGNC:18449]	1552.45	0.839323	0.302615	2.77357	0.00554449	0.0851778
ENSG00000103024	NME3	NME/NM23 nucleoside diphosphate kinase 3 [Source:HGNC Symbol;Acc:HGNC:7851]	550.875	0.522138	0.188242	2.77377	0.00554114	0.0851778
ENSG00000166794	PPIB	peptidylprolyl isomerase B [Source:HGNC Symbol;Acc:HGNC:9255]	4605.01	0.440668	0.158919	2.77292	0.00555563	0.0852741
ENSG00000099624	ATP5D	ATP synthase F1 subunit delta [Source:HGNC Symbol;Acc:HGNC:837]	1143.48	0.557226	0.201042	2.77169	0.00557659	0.0852861
ENSG00000102805	CLN5	CLN5 intracellular trafficking protein [Source:HGNC Symbol;Acc:HGNC:2076]	204.253	0.237894	0.0858462	2.77116	0.00558566	0.0852861
ENSG00000146223	RPL7L1	ribosomal protein L7 like 1 [Source:HGNC Symbol;Acc:HGNC:21370]	714.678	-0.233124	0.0841129	-2.77156	0.00557882	0.0852861
ENSG00000180537	RNF182	ring finger protein 182 [Source:HGNC Symbol;Acc:HGNC:28522]	45.4475	-1.55379	0.560676	-2.77128	0.00558366	0.0852861
ENSG00000198690	FAN1	FANCD2 and FANCI associated nuclease 1 [Source:HGNC Symbol;Acc:HGNC:29170]	207.725	0.47157	0.17017	2.77118	0.00558539	0.0852861
ENSG00000272899	RP11-309L24.4	ATP6V1F neighbor [Source:HGNC Symbol;Acc:HGNC:52392]	10.8635	-0.735073	0.265169	-2.77209	0.00556981	0.0852861
ENSG00000100263	RHBDD3	rhomboid domain containing 3 [Source:HGNC Symbol;Acc:HGNC:1308]	182.139	0.417317	0.150625	2.77056	0.00559595	0.0853687
ENSG00000073905	VDAC1P1	voltage dependent anion channel 1 pseudogene 1 [Source:HGNC Symbol;Acc:HGNC:12671]	11.7856	-0.772932	0.279644	-2.76398	0.00571011	0.0853762
ENSG00000100911	PSME2	proteasome activator subunit 2 [Source:HGNC Symbol;Acc:HGNC:9569]	3004.79	0.452382	0.163393	2.76867	0.00562852	0.0853762
ENSG00000105472	CLEC11A	C-type lectin domain containing 11A [Source:HGNC Symbol;Acc:HGNC:10576]	82.2646	0.678194	0.245386	2.76378	0.00571354	0.0853762
ENSG00000105866	SP4	Sp4 transcription factor [Source:HGNC Symbol;Acc:HGNC:11209]	181.883	-0.49522	0.179176	-2.76388	0.00571193	0.0853762
ENSG00000107281	NPDC1	neural proliferation, differentiation and control 1 [Source:HGNC Symbol;Acc:HGNC:7899]	407.567	0.684705	0.247591	2.76547	0.00568407	0.0853762
ENSG00000111885	MAN1A1	mannosidase alpha class 1A member 1 [Source:HGNC Symbol;Acc:HGNC:6821]	702.742	-0.472759	0.170972	-2.76513	0.00569009	0.0853762
ENSG00000113838	TBCCD1	TBCC domain containing 1 [Source:HGNC Symbol;Acc:HGNC:25546]	66.9921	-0.411532	0.148619	-2.76905	0.00562208	0.0853762
ENSG00000117385	P3H1	prolyl 3-hydroxylase 1 [Source:HGNC Symbol;Acc:HGNC:19316]	607.76	0.212537	0.0768414	2.76592	0.00567619	0.0853762
ENSG00000132530	XAF1	XIAP associated factor 1 [Source:HGNC Symbol;Acc:HGNC:30932]	2970.43	0.979502	0.354372	2.76405	0.00570883	0.0853762
ENSG00000134802	SLC43A3	solute carrier family 43 member 3 [Source:HGNC Symbol;Acc:HGNC:17466]	259.97	0.414356	0.149647	2.76889	0.00562483	0.0853762
ENSG00000157020	SEC13	SEC13 homolog, nuclear pore and COPII coat complex component [Source:HGNC Symbol;Acc:HGNC:10697]	1132.17	0.200523	0.0724514	2.76769	0.0056455	0.0853762
ENSG00000163541	SUCLG1	succinate-CoA ligase alpha subunit [Source:HGNC Symbol;Acc:HGNC:11449]	850.622	0.273318	0.0988251	2.76567	0.00568058	0.0853762
ENSG00000165119	HNRNPK	heterogeneous nuclear ribonucleoprotein K [Source:HGNC Symbol;Acc:HGNC:5044]	7544.84	-0.241253	0.0871778	-2.76737	0.0056511	0.0853762
ENSG00000172765	TMCC1	transmembrane and coiled-coil domain family 1 [Source:HGNC Symbol;Acc:HGNC:29116]	655.137	-0.404718	0.146347	-2.76546	0.0056842	0.0853762
ENSG00000173068	BNC2	basonuclin 2 [Source:HGNC Symbol;Acc:HGNC:30988]	17.4682	-0.85837	0.310542	-2.7641	0.00570796	0.0853762
ENSG00000173391	OLR1	oxidized low density lipoprotein receptor 1 [Source:HGNC Symbol;Acc:HGNC:8133]	14.208	-1.18602	0.428249	-2.76946	0.00561494	0.0853762
ENSG00000188997	KCTD21	potassium channel tetramerization domain containing 21 [Source:HGNC Symbol;Acc:HGNC:27452]	314.043	-0.275059	0.0993753	-2.76788	0.00564217	0.0853762
ENSG00000197747	S100A10	S100 calcium binding protein A10 [Source:HGNC Symbol;Acc:HGNC:10487]	3066.79	0.433323	0.156518	2.76852	0.00563119	0.0853762
ENSG00000198034	RPS4X	ribosomal protein S4 X-linked [Source:HGNC Symbol;Acc:HGNC:10424]	21898.5	0.439274	0.158644	2.76893	0.00562402	0.0853762
ENSG00000240087	RPSAP12	ribosomal protein SA pseudogene 12 [Source:HGNC Symbol;Acc:HGNC:6504]	18.2759	0.522506	0.189029	2.76416	0.00570701	0.0853762
ENSG00000240489	SETP14	SET pseudogene 14 [Source:HGNC Symbol;Acc:HGNC:42933]	12.5498	-0.665958	0.240863	-2.76489	0.00569428	0.0853762
ENSG00000260081	RP11-66N11.8	Morf4 family associated protein 1 (MRFAP1) pseudogene	13.1318	0.867106	0.31321	2.76845	0.00563233	0.0853762
ENSG00000261359	PYCARD-AS1	PYCARD antisense RNA 1 [Source:HGNC Symbol;Acc:HGNC:45036]	36.565	0.485833	0.175605	2.76662	0.00566415	0.0853762
ENSG00000277161	PIGW	phosphatidylinositol glycan anchor biosynthesis class W [Source:HGNC Symbol;Acc:HGNC:23213]	36.7102	-0.444789	0.16082	-2.76576	0.00567908	0.0853762
ENSG00000153207	AHCTF1	AT-hook containing transcription factor 1 [Source:HGNC Symbol;Acc:HGNC:24618]	801.396	-0.375105	0.135753	-2.76315	0.00572457	0.085468
ENSG00000117322	CR2	complement C3d receptor 2 [Source:HGNC Symbol;Acc:HGNC:2336]	103.226	-0.694916	0.251534	-2.76271	0.00573237	0.0855115
ENSG00000087589	CASS4	Cas scaffold protein family member 4 [Source:HGNC Symbol;Acc:HGNC:15878]	559.864	-0.518698	0.18795	-2.75976	0.00578442	0.0855589
ENSG00000106367	AP1S1	adaptor related protein complex 1 subunit sigma 1 [Source:HGNC Symbol;Acc:HGNC:559]	184.652	0.366759	0.132785	2.76204	0.00574416	0.0855589
ENSG00000107863	ARHGAP21	Rho GTPase activating protein 21 [Source:HGNC Symbol;Acc:HGNC:23725]	280.935	-0.399578	0.144764	-2.76021	0.00577648	0.0855589
ENSG00000110696	C11orf58	chromosome 11 open reading frame 58 [Source:HGNC Symbol;Acc:HGNC:16990]	1028.44	-0.20048	0.0726441	-2.75976	0.00578444	0.0855589
ENSG00000127774	EMC6	ER membrane protein complex subunit 6 [Source:HGNC Symbol;Acc:HGNC:28430]	247.831	0.330463	0.119716	2.7604	0.00577311	0.0855589
ENSG00000129933	MAU2	MAU2 sister chromatid cohesion factor [Source:HGNC Symbol;Acc:HGNC:29140]	1900.3	-0.24828	0.0899381	-2.76057	0.00577007	0.0855589
ENSG00000145919	BOD1	biorientation of chromosomes in cell division 1 [Source:HGNC Symbol;Acc:HGNC:25114]	214.031	0.21615	0.0782938	2.76076	0.00576678	0.0855589
ENSG00000211450	C11orf31	selenoprotein H [Source:HGNC Symbol;Acc:HGNC:18251]	441.672	0.307873	0.11155	2.75996	0.00578086	0.0855589
ENSG00000232956	SNHG15	small nucleolar RNA host gene 15 [Source:HGNC Symbol;Acc:HGNC:27797]	354.985	0.310803	0.112572	2.76092	0.00576395	0.0855589
ENSG00000241772	AC092620.2	novel transcript	15.656	1.42194	0.514842	2.7619	0.00574653	0.0855589
ENSG00000100997	ABHD12	abhydrolase domain containing 12 [Source:HGNC Symbol;Acc:HGNC:15868]	361.815	0.312211	0.113161	2.759	0.00579786	0.0856361
ENSG00000127184	COX7C	cytochrome c oxidase subunit 7C [Source:HGNC Symbol;Acc:HGNC:2292]	2426.99	0.343389	0.124466	2.75891	0.00579945	0.0856361
ENSG00000049323	LTBP1	latent transforming growth factor beta binding protein 1 [Source:HGNC Symbol;Acc:HGNC:6714]	132.322	-0.655328	0.237706	-2.75688	0.00583559	0.0856636
ENSG00000071051	NCK2	NCK adaptor protein 2 [Source:HGNC Symbol;Acc:HGNC:7665]	931.674	-0.323327	0.117279	-2.7569	0.00583528	0.0856636
ENSG00000178685	PARP10	poly(ADP-ribose) polymerase family member 10 [Source:HGNC Symbol;Acc:HGNC:25895]	4424.28	0.575937	0.208884	2.75721	0.00582974	0.0856636
ENSG00000188636	LDOC1L	retrotransposon Gag like 6 [Source:HGNC Symbol;Acc:HGNC:13343]	212.276	-0.461271	0.167264	-2.75774	0.00582026	0.0856636
ENSG00000197956	S100A6	S100 calcium binding protein A6 [Source:HGNC Symbol;Acc:HGNC:10496]	15605.7	0.505036	0.183112	2.75808	0.0058142	0.0856636
ENSG00000225774	SIRPAP1	signal regulatory protein alpha pseudogene 1 [Source:HGNC Symbol;Acc:HGNC:9663]	5.96599	-1.27657	0.462965	-2.75738	0.00582673	0.0856636
ENSG00000232653	GOLGA8N	golgin A8 family member N [Source:HGNC Symbol;Acc:HGNC:44405]	53.9473	-0.672188	0.243739	-2.75782	0.00581881	0.0856636
ENSG00000106246	PTCD1	pentatricopeptide repeat domain 1 [Source:HGNC Symbol;Acc:HGNC:22198]	56.4629	0.355104	0.128856	2.75582	0.00585453	0.0856771
ENSG00000125458	NT5C	5', 3'-nucleotidase, cytosolic [Source:HGNC Symbol;Acc:HGNC:17144]	639.321	0.38692	0.140382	2.75619	0.00584784	0.0856771
ENSG00000147684	NDUFB9	NADH:ubiquinone oxidoreductase subunit B9 [Source:HGNC Symbol;Acc:HGNC:7704]	664.951	0.396613	0.143883	2.7565	0.00584232	0.0856771
ENSG00000240053	LY6G5B	lymphocyte antigen 6 family member G5B [Source:HGNC Symbol;Acc:HGNC:13931]	75.9118	-0.501866	0.182117	-2.75573	0.00585609	0.0856771
ENSG00000015171	ZMYND11	zinc finger MYND-type containing 11 [Source:HGNC Symbol;Acc:HGNC:16966]	323.456	-0.37103	0.134691	-2.75468	0.00587489	0.0858804
ENSG00000101361	NOP56	NOP56 ribonucleoprotein [Source:HGNC Symbol;Acc:HGNC:15911]	1392.76	0.277733	0.100833	2.75438	0.00588033	0.0858882
ENSG00000270195	RP11-572O17.1	novel transcript	56.8337	0.458098	0.166406	2.7529	0.00590702	0.086206
ENSG00000107581	EIF3A	eukaryotic translation initiation factor 3 subunit A [Source:HGNC Symbol;Acc:HGNC:3271]	1597.43	-0.292347	0.106208	-2.75259	0.00591255	0.0862149
ENSG00000237711	MTCO3P11	MT-CO3 pseudogene 11 [Source:HGNC Symbol;Acc:HGNC:52041]	4.7935	1.26295	0.458934	2.75192	0.00592472	0.0863204
ENSG00000017797	RALBP1	ralA binding protein 1 [Source:HGNC Symbol;Acc:HGNC:9841]	1582.58	-0.327566	0.119126	-2.74975	0.00596412	0.0865342
ENSG00000074755	ZZEF1	zinc finger ZZ-type and EF-hand domain containing 1 [Source:HGNC Symbol;Acc:HGNC:29027]	1995.93	-0.21463	0.0780267	-2.75072	0.00594641	0.0865342
ENSG00000100403	ZC3H7B	zinc finger CCCH-type containing 7B [Source:HGNC Symbol;Acc:HGNC:30869]	622.137	-0.357614	0.13005	-2.74981	0.00596291	0.0865342
ENSG00000109063	MYH3	myosin heavy chain 3 [Source:HGNC Symbol;Acc:HGNC:7573]	113.012	0.423535	0.154003	2.75017	0.0059564	0.0865342
ENSG00000258199	RP11-977G19.5	novel transcript, sense overlapping to SMARCC2	349.344	0.535841	0.194817	2.75048	0.00595088	0.0865342
ENSG00000211689	TRGC1	T cell receptor gamma constant 1 [Source:HGNC Symbol;Acc:HGNC:12275]	291.441	-0.623651	0.226893	-2.74866	0.00598403	0.0866793
ENSG00000268403	CTD-2371O3.3	novel transcript, antisense to ZNF143	39.9736	0.457856	0.166573	2.74867	0.00598367	0.0866793
ENSG00000167220	HDHD2	haloacid dehalogenase like hydrolase domain containing 2 [Source:HGNC Symbol;Acc:HGNC:25364]	162.787	0.374833	0.136437	2.74729	0.00600896	0.0869684
ENSG00000118939	UCHL3	ubiquitin C-terminal hydrolase L3 [Source:HGNC Symbol;Acc:HGNC:12515]	36.0688	0.587028	0.213743	2.74642	0.0060249	0.0871271
ENSG00000127415	IDUA	iduronidase alpha-L- [Source:HGNC Symbol;Acc:HGNC:5391]	503.852	0.466271	0.169848	2.74523	0.00604692	0.0871966
ENSG00000160799	CCDC12	coiled-coil domain containing 12 [Source:HGNC Symbol;Acc:HGNC:28332]	796.612	0.43619	0.158898	2.74509	0.00604936	0.0871966
ENSG00000182359	KBTBD3	kelch repeat and BTB domain containing 3 [Source:HGNC Symbol;Acc:HGNC:22934]	59.6739	0.395838	0.144178	2.74549	0.00604214	0.0871966
ENSG00000278949	RP11-46H11.11	novel transcript	22.3779	0.564961	0.205809	2.74508	0.00604964	0.0871966
ENSG00000113520	IL4	interleukin 4 [Source:HGNC Symbol;Acc:HGNC:6014]	13.9276	0.836987	0.305017	2.74407	0.00606829	0.0873933
ENSG00000179295	PTPN11	protein tyrosine phosphatase non-receptor type 11 [Source:HGNC Symbol;Acc:HGNC:9644]	415.655	-0.401436	0.146331	-2.74334	0.00608182	0.0873933
ENSG00000187116	LILRA5	leukocyte immunoglobulin like receptor A5 [Source:HGNC Symbol;Acc:HGNC:16309]	4252.28	0.721157	0.262909	2.74299	0.00608826	0.0873933
ENSG00000213563	C8orf82	chromosome 8 open reading frame 82 [Source:HGNC Symbol;Acc:HGNC:33826]	206.143	0.418383	0.152492	2.74363	0.00607634	0.0873933
ENSG00000279598	RP11-65L3.3	novel transcript, antisense to titin	8.97288	0.87584	0.319299	2.74301	0.00608795	0.0873933
ENSG00000146386	ABRACL	ABRA C-terminal like [Source:HGNC Symbol;Acc:HGNC:21230]	666.621	0.250302	0.0912605	2.74272	0.00609333	0.0873943
ENSG00000092051	JPH4	junctophilin 4 [Source:HGNC Symbol;Acc:HGNC:20156]	13.3198	0.915466	0.333858	2.74208	0.00610514	0.0874911
ENSG00000198658	ABHD17AP1	abhydrolase domain containing 17A pseudogene 1 [Source:HGNC Symbol;Acc:HGNC:28394]	11.4296	-1.44411	0.526698	-2.74181	0.00611008	0.0874911
ENSG00000260517	RP11-426C22.5	novel transcript	29.9555	0.497647	0.181563	2.74091	0.00612691	0.0875888
ENSG00000273669	RP11-405M12.4	novel transcript	89.8478	0.366674	0.133777	2.74094	0.00612629	0.0875888
ENSG00000176978	DPP7	dipeptidyl peptidase 7 [Source:HGNC Symbol;Acc:HGNC:14892]	2771.71	0.393552	0.1436	2.74062	0.00613229	0.0875941
ENSG00000001167	NFYA	nuclear transcription factor Y subunit alpha [Source:HGNC Symbol;Acc:HGNC:7804]	463.807	-0.265918	0.0970848	-2.73903	0.00616207	0.0876616
ENSG00000101417	PXMP4	peroxisomal membrane protein 4 [Source:HGNC Symbol;Acc:HGNC:15920]	149.571	0.230367	0.0840905	2.73951	0.00615314	0.0876616
ENSG00000118263	KLF7	Kruppel like factor 7 [Source:HGNC Symbol;Acc:HGNC:6350]	661.777	-0.461941	0.16863	-2.73938	0.00615558	0.0876616
ENSG00000146757	ZNF92	zinc finger protein 92 [Source:HGNC Symbol;Acc:HGNC:13168]	114.168	-0.426542	0.155689	-2.7397	0.00614956	0.0876616
ENSG00000147679	UTP23	UTP23 small subunit processome component [Source:HGNC Symbol;Acc:HGNC:28224]	148.792	-0.28694	0.104759	-2.73904	0.00616188	0.0876616
ENSG00000255819	KLRC4-KLRK1	KLRC4-KLRK1 readthrough [Source:HGNC Symbol;Acc:HGNC:48357]	10.0046	-1.23286	0.45017	-2.73866	0.0061691	0.0876905
ENSG00000102572	STK24	serine/threonine kinase 24 [Source:HGNC Symbol;Acc:HGNC:11403]	1886.98	-0.223161	0.0814981	-2.73824	0.00617688	0.0877297
ENSG00000147010	SH3KBP1	SH3 domain containing kinase binding protein 1 [Source:HGNC Symbol;Acc:HGNC:13867]	2821.46	-0.212381	0.0775966	-2.73699	0.0062004	0.0879924
ENSG00000158092	NCK1	NCK adaptor protein 1 [Source:HGNC Symbol;Acc:HGNC:7664]	199.246	-0.384459	0.14049	-2.73655	0.00620867	0.0880383
ENSG00000144021	CIAO1	cytosolic iron-sulfur assembly component 1 [Source:HGNC Symbol;Acc:HGNC:14280]	734.163	-0.217076	0.0793649	-2.73516	0.00623501	0.0881262
ENSG00000173120	KDM2A	lysine demethylase 2A [Source:HGNC Symbol;Acc:HGNC:13606]	3443.04	-0.254315	0.09297	-2.73545	0.00622955	0.0881262
ENSG00000249274	PDLIM1P4	PDZ and LIM domain 1 pseudogene 4 [Source:HGNC Symbol;Acc:HGNC:48947]	9.10417	0.786756	0.287577	2.73581	0.00622277	0.0881262
ENSG00000252206	RNU7-40P	RNA, U7 small nuclear 40 pseudogene [Source:HGNC Symbol;Acc:HGNC:34136]	7.60193	1.05918	0.387218	2.73537	0.00623108	0.0881262
ENSG00000167272	POP5	POP5 homolog, ribonuclease P/MRP subunit [Source:HGNC Symbol;Acc:HGNC:17689]	331.066	0.268982	0.0983817	2.73407	0.00625565	0.0882041
ENSG00000182310	SPACA6	sperm acrosome associated 6 [Source:HGNC Symbol;Acc:HGNC:27113]	117.684	0.589829	0.215713	2.73432	0.00625092	0.0882041
ENSG00000276718	RP1-102E24.10	novel transcript, antisense to VAMP1	70.7062	0.558522	0.204254	2.73445	0.00624844	0.0882041
ENSG00000131089	ARHGEF9	Cdc42 guanine nucleotide exchange factor 9 [Source:HGNC Symbol;Acc:HGNC:14561]	200.296	-0.358955	0.13133	-2.73324	0.00627154	0.088357
ENSG00000074855	ANO8	anoctamin 8 [Source:HGNC Symbol;Acc:HGNC:29329]	213.971	-0.457946	0.167612	-2.73219	0.00629156	0.0885291
ENSG00000174437	ATP2A2	ATPase sarcoplasmic/endoplasmic reticulum Ca2+ transporting 2 [Source:HGNC Symbol;Acc:HGNC:812]	762.454	-0.34723	0.127104	-2.73185	0.00629798	0.0885291
ENSG00000260911	RP11-196G11.2	novel transcript	54.4217	0.521803	0.191011	2.7318	0.00629893	0.0885291
ENSG00000011304	PTBP1	polypyrimidine tract binding protein 1 [Source:HGNC Symbol;Acc:HGNC:9583]	2462.53	-0.175278	0.0641711	-2.73141	0.00630636	0.0885407
ENSG00000100348	TXN2	thioredoxin 2 [Source:HGNC Symbol;Acc:HGNC:17772]	1100.11	0.342465	0.125388	2.73123	0.00630988	0.0885407
ENSG00000266389	CTB-41I6.1	novel transcript	19.0267	-0.768686	0.281587	-2.72983	0.00633664	0.088845
ENSG00000169738	DCXR	dicarbonyl and L-xylulose reductase [Source:HGNC Symbol;Acc:HGNC:18985]	745.697	0.46278	0.16961	2.72849	0.00636247	0.0891358
ENSG00000133703	KRAS	KRAS proto-oncogene, GTPase [Source:HGNC Symbol;Acc:HGNC:6407]	713.883	-0.302295	0.110878	-2.72638	0.00640341	0.0895856
ENSG00000162434	JAK1	Janus kinase 1 [Source:HGNC Symbol;Acc:HGNC:6190]	5124.51	-0.18873	0.0692256	-2.7263	0.00640482	0.0895856
ENSG00000167635	ZNF146	zinc finger protein 146 [Source:HGNC Symbol;Acc:HGNC:12931]	411.164	-0.421337	0.154658	-2.72431	0.00644361	0.0900561
ENSG00000165804	ZNF219	zinc finger protein 219 [Source:HGNC Symbol;Acc:HGNC:13011]	98.5473	0.47505	0.174412	2.72373	0.00645495	0.0900708
ENSG00000180061	TMEM150B	transmembrane protein 150B [Source:HGNC Symbol;Acc:HGNC:34415]	171.309	0.574429	0.210896	2.72375	0.00645445	0.0900708
ENSG00000119138	KLF9	Kruppel like factor 9 [Source:HGNC Symbol;Acc:HGNC:1123]	227.008	-0.417316	0.153241	-2.72327	0.00646394	0.0900897
ENSG00000149418	ST14	suppression of tumorigenicity 14 [Source:HGNC Symbol;Acc:HGNC:11344]	540.44	0.570356	0.209449	2.72313	0.0064666	0.0900897
ENSG00000165131	C7orf34	LLLL and CFNLAS motif containing 1 [Source:HGNC Symbol;Acc:HGNC:21750]	33.9739	0.767509	0.28189	2.72273	0.00647454	0.0901005
ENSG00000224470	ATXN1L	ataxin 1 like [Source:HGNC Symbol;Acc:HGNC:33279]	444.747	-0.338359	0.124279	-2.72257	0.00647768	0.0901005
ENSG00000131355	ADGRE3	adhesion G protein-coupled receptor E3 [Source:HGNC Symbol;Acc:HGNC:23647]	1705.14	-0.504457	0.185366	-2.72141	0.00650039	0.0903446
ENSG00000092098	RNF31	ring finger protein 31 [Source:HGNC Symbol;Acc:HGNC:16031]	481.309	-0.377592	0.138849	-2.71945	0.00653906	0.0904509
ENSG00000158985	CDC42SE2	CDC42 small effector 2 [Source:HGNC Symbol;Acc:HGNC:18547]	2965.76	-0.213868	0.078639	-2.71961	0.00653585	0.0904509
ENSG00000167850	CD300C	CD300c molecule [Source:HGNC Symbol;Acc:HGNC:19320]	467.631	0.550677	0.202399	2.72075	0.0065133	0.0904509
ENSG00000174501	ANKRD36C	ankyrin repeat domain 36C [Source:HGNC Symbol;Acc:HGNC:32946]	40.4253	0.67011	0.246386	2.71975	0.00653305	0.0904509
ENSG00000176386	CDC26	cell division cycle 26 [Source:HGNC Symbol;Acc:HGNC:17839]	275.988	0.282733	0.103952	2.71983	0.00653154	0.0904509
ENSG00000198837	DENND4B	DENN domain containing 4B [Source:HGNC Symbol;Acc:HGNC:29044]	3767.03	-0.219386	0.0806449	-2.7204	0.00652033	0.0904509
ENSG00000187800	PEAR1	platelet endothelial aggregation receptor 1 [Source:HGNC Symbol;Acc:HGNC:33631]	120.42	-0.764287	0.2811	-2.71892	0.00654954	0.0904623
ENSG00000214748	RP11-332E4.1	ribosomal protein L28 pseudogene	6.89166	1.07751	0.396304	2.71889	0.00655022	0.0904623
ENSG00000011007	TCEB3	elongin A [Source:HGNC Symbol;Acc:HGNC:11620]	502.76	-0.189246	0.0696184	-2.71833	0.0065612	0.0905063
ENSG00000133106	EPSTI1	epithelial stromal interaction 1 [Source:HGNC Symbol;Acc:HGNC:16465]	1538.49	1.13306	0.416842	2.7182	0.00656375	0.0905063
ENSG00000116863	ADPRHL2	ADP-ribosylhydrolase like 2 [Source:HGNC Symbol;Acc:HGNC:21304]	865.69	0.341705	0.125738	2.7176	0.00657569	0.0905414
ENSG00000124657	OR2B6	olfactory receptor family 2 subfamily B member 6 [Source:HGNC Symbol;Acc:HGNC:8241]	23.2023	0.921434	0.339132	2.71703	0.00658699	0.0905414
ENSG00000130313	PGLS	6-phosphogluconolactonase [Source:NCBI gene;Acc:25796]	1999.55	0.439216	0.161647	2.71712	0.00658518	0.0905414
ENSG00000273619	RP5-908M14.9	novel transcript, antisense to RPS21	19.547	0.691972	0.254642	2.71743	0.00657917	0.0905414
ENSG00000197183	NOL4L	nucleolar protein 4 like [Source:HGNC Symbol;Acc:HGNC:16106]	771.398	-0.285374	0.105092	-2.71546	0.00661838	0.0909014
ENSG00000179115	FARSA	phenylalanyl-tRNA synthetase subunit alpha [Source:HGNC Symbol;Acc:HGNC:3592]	640.664	0.265668	0.0978645	2.71465	0.00663459	0.0910526
ENSG00000230063	RP11-384C4.6	novel transcript, sense intronic to PPP2R5A	5.268	1.21322	0.447018	2.71403	0.00664707	0.0911523
ENSG00000215835	RP11-9L18.2	Ewing sarcoma breakpoint region 1 (EWSR1) pseudogene	17.9127	-0.737223	0.271733	-2.71305	0.00666677	0.0913509
ENSG00000137075	RNF38	ring finger protein 38 [Source:HGNC Symbol;Acc:HGNC:18052]	699.957	-0.34553	0.127375	-2.7127	0.00667372	0.0913747
ENSG00000166352	C11orf74	chromosome 11 open reading frame 74 [Source:HGNC Symbol;Acc:HGNC:25142]	28.776	0.585977	0.216111	2.71146	0.00669874	0.0916455
ENSG00000108984	MAP2K6	mitogen-activated protein kinase kinase 6 [Source:HGNC Symbol;Acc:HGNC:6846]	315.568	0.478311	0.176487	2.71018	0.00672469	0.0918341
ENSG00000175573	C11orf68	chromosome 11 open reading frame 68 [Source:HGNC Symbol;Acc:HGNC:28801]	1260.81	0.321926	0.118791	2.71003	0.00672777	0.0918341
ENSG00000224032	EPB41L4A-AS1	EPB41L4A antisense RNA 1 [Source:HGNC Symbol;Acc:HGNC:30749]	226.84	0.306318	0.113033	2.71	0.00672827	0.0918341
ENSG00000108506	INTS2	integrator complex subunit 2 [Source:HGNC Symbol;Acc:HGNC:29241]	116.064	-0.415008	0.153191	-2.70909	0.00674685	0.091908
ENSG00000187051	RPS19BP1	ribosomal protein S19 binding protein 1 [Source:HGNC Symbol;Acc:HGNC:28749]	1079.79	0.378667	0.13976	2.70941	0.0067403	0.091908
ENSG00000259704	CTD-3094K11.1	novel transcript, sense overlapping 3' UTR of BLM	18.2896	0.844684	0.311811	2.70896	0.00674945	0.091908
ENSG00000142507	PSMB6	proteasome subunit beta 6 [Source:HGNC Symbol;Acc:HGNC:9543]	983.336	0.343438	0.126836	2.70774	0.00677435	0.0921755
ENSG00000067829	IDH3G	isocitrate dehydrogenase 3 (NAD(+)) gamma [Source:HGNC Symbol;Acc:HGNC:5386]	1091.9	0.292335	0.10804	2.70581	0.00681383	0.0921912
ENSG00000090263	MRPS33	mitochondrial ribosomal protein S33 [Source:HGNC Symbol;Acc:HGNC:16634]	223.66	0.310983	0.114925	2.70596	0.00681075	0.0921912
ENSG00000100614	PPM1A	protein phosphatase, Mg2+/Mn2+ dependent 1A [Source:HGNC Symbol;Acc:HGNC:9275]	1919.18	-0.404127	0.14938	-2.70537	0.00682293	0.0921912
ENSG00000111412	C12orf49	chromosome 12 open reading frame 49 [Source:HGNC Symbol;Acc:HGNC:26128]	403.787	-0.25069	0.0926154	-2.70679	0.00679375	0.0921912
ENSG00000157538	DSCR3	VPS26 endosomal protein sorting factor C [Source:HGNC Symbol;Acc:HGNC:3044]	822.57	-0.218233	0.0806115	-2.70722	0.00678493	0.0921912
ENSG00000173928	SWSAP1	SWIM-type zinc finger 7 associated protein 1 [Source:HGNC Symbol;Acc:HGNC:26638]	107.195	0.355067	0.131235	2.70559	0.00681841	0.0921912
ENSG00000182774	RPS17	ribosomal protein S17 [Source:HGNC Symbol;Acc:HGNC:10397]	114.116	0.328107	0.121225	2.7066	0.00679757	0.0921912
ENSG00000265871	MIR3174	microRNA 3174 [Source:HGNC Symbol;Acc:HGNC:38264]	5.01656	1.1254	0.415926	2.70578	0.00681446	0.0921912
ENSG00000272219	CTB-181H17.1	novel transcript, sense intronic to CUX1	7.26703	1.24252	0.458987	2.7071	0.00678741	0.0921912
ENSG00000213468	FIRRE	firre intergenic repeating RNA element [Source:HGNC Symbol;Acc:HGNC:49627]	18.8907	0.654777	0.242083	2.70477	0.00683527	0.0922867
ENSG00000137965	IFI44	interferon induced protein 44 [Source:HGNC Symbol;Acc:HGNC:16938]	1428.96	1.32666	0.49061	2.70411	0.00684875	0.0923974
ENSG00000169692	AGPAT2	1-acylglycerol-3-phosphate O-acyltransferase 2 [Source:HGNC Symbol;Acc:HGNC:325]	973.73	0.504838	0.186729	2.70359	0.00685948	0.0924708
ENSG00000005075	POLR2J	RNA polymerase II subunit J [Source:HGNC Symbol;Acc:HGNC:9197]	694.212	0.449761	0.166427	2.70246	0.00688286	0.0925406
ENSG00000159210	SNF8	SNF8 subunit of ESCRT-II [Source:HGNC Symbol;Acc:HGNC:17028]	800.282	0.301437	0.111532	2.7027	0.00687795	0.0925406
ENSG00000160654	CD3G	CD3g molecule [Source:HGNC Symbol;Acc:HGNC:1675]	784.725	-0.442561	0.163739	-2.70284	0.00687496	0.0925406
ENSG00000184349	EFNA5	ephrin A5 [Source:HGNC Symbol;Acc:HGNC:3225]	10.4103	-1.00879	0.373306	-2.70232	0.0068858	0.0925406
ENSG00000188234	AGAP4	ArfGAP with GTPase domain, ankyrin repeat and PH domain 4 [Source:HGNC Symbol;Acc:HGNC:23459]	109.837	-0.512064	0.189514	-2.70198	0.0068927	0.0925621
ENSG00000226853	AC010894.3	novel transcript	4.59253	1.02311	0.378756	2.70123	0.00690829	0.0927004
ENSG00000100030	MAPK1	mitogen-activated protein kinase 1 [Source:HGNC Symbol;Acc:HGNC:6871]	3135.55	-0.311388	0.115336	-2.69983	0.00693747	0.092903
ENSG00000164167	LSM6	LSM6 homolog, U6 small nuclear RNA and mRNA degradation associated [Source:HGNC Symbol;Acc:HGNC:17017]	263.383	0.248739	0.0921274	2.69994	0.00693516	0.092903
ENSG00000228427	RP5-1091N2.9	novel transcript	67.1401	0.389814	0.1444	2.69955	0.00694339	0.092903
ENSG00000255112	CHMP1B	charged multivesicular body protein 1B [Source:HGNC Symbol;Acc:HGNC:24287]	1678.05	-0.262389	0.0971995	-2.69949	0.00694463	0.092903
ENSG00000116266	STXBP3	syntaxin binding protein 3 [Source:HGNC Symbol;Acc:HGNC:11446]	701.126	-0.387747	0.143651	-2.69923	0.00694999	0.0929037
ENSG00000197226	TBC1D9B	TBC1 domain family member 9B [Source:HGNC Symbol;Acc:HGNC:29097]	1346.24	-0.276341	0.102394	-2.6988	0.0069591	0.0929544
ENSG00000005812	FBXL3	F-box and leucine rich repeat protein 3 [Source:HGNC Symbol;Acc:HGNC:13599]	777.659	-0.297303	0.110429	-2.69225	0.00709708	0.0930223
ENSG00000019485	PRDM11	PR/SET domain 11 [Source:HGNC Symbol;Acc:HGNC:13996]	86.5106	-0.368136	0.136713	-2.69276	0.00708623	0.0930223
ENSG00000114956	DGUOK	deoxyguanosine kinase [Source:HGNC Symbol;Acc:HGNC:2858]	745.943	0.284919	0.105595	2.69822	0.00697117	0.0930223
ENSG00000126756	UXT	ubiquitously expressed prefoldin like chaperone [Source:HGNC Symbol;Acc:HGNC:12641]	1073.61	0.366894	0.136064	2.69647	0.00700782	0.0930223
ENSG00000129219	PLD2	phospholipase D2 [Source:HGNC Symbol;Acc:HGNC:9068]	455.406	0.310101	0.114974	2.69715	0.0069935	0.0930223
ENSG00000131746	TNS4	tensin 4 [Source:HGNC Symbol;Acc:HGNC:24352]	6.35904	-1.08213	0.401648	-2.69424	0.00705496	0.0930223
ENSG00000136828	RALGPS1	Ral GEF with PH domain and SH3 binding motif 1 [Source:HGNC Symbol;Acc:HGNC:16851]	133.358	-0.323751	0.120233	-2.69269	0.00708773	0.0930223
ENSG00000168229	PTGDR	prostaglandin D2 receptor [Source:HGNC Symbol;Acc:HGNC:9591]	149.143	-0.574859	0.213354	-2.69439	0.00705181	0.0930223
ENSG00000172922	RNASEH2C	ribonuclease H2 subunit C [Source:HGNC Symbol;Acc:HGNC:24116]	896.479	0.360419	0.133789	2.69394	0.00706136	0.0930223
ENSG00000173992	CCS	copper chaperone for superoxide dismutase [Source:HGNC Symbol;Acc:HGNC:1613]	960.09	0.410847	0.152288	2.69783	0.00697934	0.0930223
ENSG00000176563	CNTD1	cyclin N-terminal domain containing 1 [Source:HGNC Symbol;Acc:HGNC:26847]	29.0737	-0.641214	0.238054	-2.69356	0.00706929	0.0930223
ENSG00000185924	RTN4RL1	reticulon 4 receptor like 1 [Source:HGNC Symbol;Acc:HGNC:21329]	6.14686	0.979858	0.363673	2.69434	0.00705289	0.0930223
ENSG00000187862	TTC24	tetratricopeptide repeat domain 24 [Source:HGNC Symbol;Acc:HGNC:32348]	46.0234	-0.748834	0.278065	-2.69302	0.00708075	0.0930223
ENSG00000189144	ZNF573	zinc finger protein 573 [Source:HGNC Symbol;Acc:HGNC:26420]	15.8795	0.556756	0.206616	2.69465	0.00704627	0.0930223
ENSG00000213221	DNLZ	DNL-type zinc finger [Source:HGNC Symbol;Acc:HGNC:33879]	11.9494	0.684767	0.254309	2.69265	0.00708864	0.0930223
ENSG00000221930	FAM45BP	family with sequence similarity 45 member B, pseudogene [Source:HGNC Symbol;Acc:HGNC:30886]	26.3789	-0.666479	0.247379	-2.69416	0.00705665	0.0930223
ENSG00000236801	RPL24P8	ribosomal protein L24 pseudogene 8 [Source:HGNC Symbol;Acc:HGNC:36409]	138.609	0.523062	0.194153	2.69407	0.00705855	0.0930223
ENSG00000243811	APOBEC3D	apolipoprotein B mRNA editing enzyme catalytic subunit 3D [Source:HGNC Symbol;Acc:HGNC:17354]	13.9653	-0.690393	0.255925	-2.69763	0.00698341	0.0930223
ENSG00000252481	SCARNA13	small Cajal body-specific RNA 13 [Source:HGNC Symbol;Acc:HGNC:32570]	24.1482	0.600236	0.222871	2.6932	0.00707706	0.0930223
ENSG00000259642	ST20-AS1	ST20 antisense RNA 1 [Source:HGNC Symbol;Acc:HGNC:27521]	89.2053	-0.425371	0.157952	-2.69304	0.00708034	0.0930223
ENSG00000271155	RP11-435O5.5	novel transcript, antisense to PTCH1	4.72406	-1.04198	0.386567	-2.69547	0.00702903	0.0930223
ENSG00000272221	XXbac-BPG181B23.7	novel transcript	127.948	0.88812	0.329745	2.69336	0.00707365	0.0930223
ENSG00000272669	RP3-508I15.21	novel transcript, antisense to SUN2	292.506	0.794715	0.295133	2.69273	0.00708693	0.0930223
ENSG00000278189	RNA5-8S5	RNA, 5.8S ribosomal N1 [Source:HGNC Symbol;Acc:HGNC:53517]	99.9623	1.96002	0.727677	2.69353	0.00706993	0.0930223
ENSG00000279106	RP11-426C22.1	TEC	14.4494	0.756836	0.281101	2.6924	0.00709399	0.0930223
ENSG00000049089	COL9A2	collagen type IX alpha 2 chain [Source:HGNC Symbol;Acc:HGNC:2218]	379.342	0.473138	0.175784	2.69159	0.00711115	0.0930673
ENSG00000225200	AB019441.29	ribosomal protein S8 (RPS8) pseudogene	178.572	0.359096	0.133403	2.69181	0.00710645	0.0930673
ENSG00000130487	KLHDC7B	kelch domain containing 7B [Source:HGNC Symbol;Acc:HGNC:25145]	206.714	0.571141	0.212255	2.69083	0.00712754	0.0931425
ENSG00000130921	C12orf65	chromosome 12 open reading frame 65 [Source:HGNC Symbol;Acc:HGNC:26784]	179.78	-0.283778	0.105457	-2.69093	0.00712533	0.0931425
ENSG00000038358	EDC4	enhancer of mRNA decapping 4 [Source:HGNC Symbol;Acc:HGNC:17157]	726.765	-0.40433	0.150284	-2.69044	0.00713581	0.0931809
ENSG00000167088	SNRPD1	small nuclear ribonucleoprotein D1 polypeptide [Source:HGNC Symbol;Acc:HGNC:11158]	316.77	0.356526	0.132538	2.68998	0.00714557	0.0932387
ENSG00000055163	CYFIP2	cytoplasmic FMR1 interacting protein 2 [Source:HGNC Symbol;Acc:HGNC:13760]	4085.61	-0.167137	0.0621909	-2.68748	0.00719927	0.0938695
ENSG00000168003	SLC3A2	solute carrier family 3 member 2 [Source:HGNC Symbol;Acc:HGNC:11026]	1257.61	0.330124	0.122852	2.68717	0.00720601	0.0938874
ENSG00000125812	GZF1	GDNF inducible zinc finger protein 1 [Source:HGNC Symbol;Acc:HGNC:15808]	130.917	-0.263185	0.0979618	-2.68661	0.0072182	0.0939064
ENSG00000253981	ALG1L13P	ALG1 like 13, pseudogene [Source:HGNC Symbol;Acc:HGNC:44382]	116.996	-0.549115	0.204382	-2.68671	0.00721589	0.0939064
ENSG00000141837	CACNA1A	calcium voltage-gated channel subunit alpha1 A [Source:HGNC Symbol;Acc:HGNC:1388]	36.0395	0.779215	0.290079	2.68622	0.00722654	0.0939451
ENSG00000132669	RIN2	Ras and Rab interactor 2 [Source:HGNC Symbol;Acc:HGNC:18750]	228.981	0.438526	0.163301	2.68539	0.00724453	0.0939876
ENSG00000164082	GRM2	glutamate metabotropic receptor 2 [Source:HGNC Symbol;Acc:HGNC:4594]	17.9048	-0.858699	0.319767	-2.68539	0.0072446	0.0939876
ENSG00000182004	SNRPE	small nuclear ribonucleoprotein polypeptide E [Source:HGNC Symbol;Acc:HGNC:11161]	443.419	0.35461	0.132055	2.68533	0.00724593	0.0939876
ENSG00000163281	GNPDA2	glucosamine-6-phosphate deaminase 2 [Source:HGNC Symbol;Acc:HGNC:21526]	72.2601	-0.399257	0.148705	-2.68489	0.00725542	0.094041
ENSG00000089327	FXYD5	FXYD domain containing ion transport regulator 5 [Source:HGNC Symbol;Acc:HGNC:4029]	5332.12	0.462701	0.172384	2.68413	0.00727181	0.0940444
ENSG00000113384	GOLPH3	golgi phosphoprotein 3 [Source:HGNC Symbol;Acc:HGNC:15452]	834.521	-0.299766	0.111668	-2.68444	0.00726518	0.0940444
ENSG00000168899	VAMP5	vesicle associated membrane protein 5 [Source:HGNC Symbol;Acc:HGNC:12646]	1089.75	0.819834	0.305429	2.6842	0.0072703	0.0940444
ENSG00000251441	RTEL1P1	regulator of telomere elongation helicase 1 pseudogene 1 [Source:HGNC Symbol;Acc:HGNC:44213]	33.9885	0.907035	0.338026	2.68333	0.00728934	0.094197
ENSG00000269924	RP11-697N18.4	novel transcript, sense intronic to KIAA0146	11.8167	0.740929	0.276147	2.6831	0.00729438	0.094197
ENSG00000099849	RASSF7	Ras association domain family member 7 [Source:HGNC Symbol;Acc:HGNC:1166]	699.416	0.428565	0.159765	2.68247	0.00730804	0.0942344
ENSG00000161970	RPL26	ribosomal protein L26 [Source:HGNC Symbol;Acc:HGNC:10327]	1153.32	0.603987	0.225161	2.68247	0.007308	0.0942344
ENSG00000069188	SDK2	sidekick cell adhesion molecule 2 [Source:HGNC Symbol;Acc:HGNC:19308]	54.4231	-0.801718	0.299097	-2.68046	0.00735213	0.0944865
ENSG00000100221	JOSD1	Josephin domain containing 1 [Source:HGNC Symbol;Acc:HGNC:28953]	715.967	-0.180286	0.0672533	-2.6807	0.00734679	0.0944865
ENSG00000133103	COG6	component of oligomeric golgi complex 6 [Source:HGNC Symbol;Acc:HGNC:18621]	106.706	-0.461514	0.172186	-2.68032	0.00735521	0.0944865
ENSG00000149231	CCDC82	coiled-coil domain containing 82 [Source:HGNC Symbol;Acc:HGNC:26282]	348.747	-0.336343	0.125489	-2.68027	0.00735624	0.0944865
ENSG00000152672	CLEC4F	C-type lectin domain family 4 member F [Source:HGNC Symbol;Acc:HGNC:25357]	54.1991	1.62715	0.607177	2.67986	0.00736539	0.0944865
ENSG00000170340	B3GNT2	UDP-GlcNAc:betaGal beta-1,3-N-acetylglucosaminyltransferase 2 [Source:HGNC Symbol;Acc:HGNC:15629]	268.974	-0.36763	0.137178	-2.67994	0.00736349	0.0944865
ENSG00000266805	RP11-61L19.1	novel transcript, sense intronic to RALBP1	6.08883	0.991233	0.369795	2.68049	0.00735146	0.0944865
ENSG00000259022	DNAJC8P1	DnaJ heat shock protein family (Hsp40) member C8 pseudogene 1 [Source:HGNC Symbol;Acc:HGNC:19928]	6.24679	-0.809057	0.30199	-2.67909	0.00738232	0.0946343
ENSG00000279320	RP11-329N15.3	TEC	51.7432	0.763135	0.284887	2.67872	0.00739035	0.0946679
ENSG00000180822	PSMG4	proteasome assembly chaperone 4 [Source:HGNC Symbol;Acc:HGNC:21108]	207.159	0.297326	0.11103	2.6779	0.00740849	0.0948308
ENSG00000104549	SQLE	squalene epoxidase [Source:HGNC Symbol;Acc:HGNC:11279]	80.4606	-0.436138	0.162921	-2.677	0.0074285	0.0950174
ENSG00000159884	CCDC107	coiled-coil domain containing 107 [Source:HGNC Symbol;Acc:HGNC:28465]	421.887	0.421292	0.157397	2.67661	0.00743701	0.0950569
ENSG00000284526	NA	novel protein	129.661	-0.540033	0.201795	-2.67614	0.00744754	0.095122
ENSG00000087274	ADD1	adducin 1 [Source:HGNC Symbol;Acc:HGNC:243]	4609.06	-0.14494	0.0541657	-2.67585	0.0074539	0.0951293
ENSG00000119705	SLIRP	SRA stem-loop interacting RNA binding protein [Source:HGNC Symbol;Acc:HGNC:20495]	222.094	0.390485	0.145967	2.67517	0.00746918	0.0951293
ENSG00000163682	RPL9	ribosomal protein L9 [Source:HGNC Symbol;Acc:HGNC:10369]	10567.2	0.388951	0.145381	2.67539	0.00746418	0.0951293
ENSG00000183765	CHEK2	checkpoint kinase 2 [Source:HGNC Symbol;Acc:HGNC:16627]	86.6162	0.298725	0.111667	2.67514	0.00746986	0.0951293
ENSG00000153006	SREK1IP1	SREK1 interacting protein 1 [Source:HGNC Symbol;Acc:HGNC:26716]	378.125	0.308027	0.115163	2.67471	0.00747937	0.0951811
ENSG00000185127	C6orf120	chromosome 6 open reading frame 120 [Source:HGNC Symbol;Acc:HGNC:21247]	168.273	-0.431685	0.161444	-2.67389	0.00749761	0.0953438
ENSG00000108509	CAMTA2	calmodulin binding transcription activator 2 [Source:HGNC Symbol;Acc:HGNC:18807]	1832.11	-0.257288	0.0962602	-2.67284	0.00752116	0.0955703
ENSG00000116688	MFN2	mitofusin 2 [Source:HGNC Symbol;Acc:HGNC:16877]	1706.2	-0.378919	0.141792	-2.67237	0.0075318	0.0955703
ENSG00000173193	PARP14	poly(ADP-ribose) polymerase family member 14 [Source:HGNC Symbol;Acc:HGNC:29232]	5664.29	0.609458	0.228055	2.67242	0.0075307	0.0955703
ENSG00000225195	RP11-338E21.2	novel transcript	16.0269	1.1614	0.434814	2.67103	0.0075619	0.0958827
ENSG00000123870	ZNF137P	zinc finger protein 137, pseudogene [Source:HGNC Symbol;Acc:HGNC:12921]	25.7341	-0.661252	0.247588	-2.67078	0.00756749	0.0958841
ENSG00000086548	CEACAM6	carcinoembryonic antigen related cell adhesion molecule 6 [Source:HGNC Symbol;Acc:HGNC:1818]	29.81	-1.35591	0.5078	-2.67016	0.00758156	0.0959394
ENSG00000124831	LRRFIP1	LRR binding FLII interacting protein 1 [Source:HGNC Symbol;Acc:HGNC:6702]	2948.71	-0.289917	0.108595	-2.66972	0.00759151	0.0959394
ENSG00000167862	MRPL58	mitochondrial ribosomal protein L58 [Source:HGNC Symbol;Acc:HGNC:5359]	198.635	0.3092	0.115822	2.66962	0.00759378	0.0959394
ENSG00000196313	POM121	POM121 transmembrane nucleoporin [Source:HGNC Symbol;Acc:HGNC:19702]	546.003	-0.256589	0.0961007	-2.67	0.00758503	0.0959394
ENSG00000143947	RPS27A	ribosomal protein S27a [Source:HGNC Symbol;Acc:HGNC:10417]	16347.9	0.337522	0.126513	2.66789	0.0076329	0.0962251
ENSG00000164967	RPP25L	ribonuclease P/MRP subunit p25 like [Source:HGNC Symbol;Acc:HGNC:19909]	390.779	0.447563	0.167759	2.6679	0.00763279	0.0962251
ENSG00000166938	DIS3L	DIS3 like exosome 3'-5' exoribonuclease [Source:HGNC Symbol;Acc:HGNC:28698]	191.132	-0.385938	0.144656	-2.66797	0.00763114	0.0962251
ENSG00000136271	DDX56	DEAD-box helicase 56 [Source:HGNC Symbol;Acc:HGNC:18193]	1163.16	0.242226	0.0908193	2.66712	0.00765041	0.0963764
ENSG00000125995	ROMO1	reactive oxygen species modulator 1 [Source:HGNC Symbol;Acc:HGNC:16185]	419.654	0.490508	0.183957	2.66642	0.00766629	0.096507
ENSG00000205629	LCMT1	leucine carboxyl methyltransferase 1 [Source:HGNC Symbol;Acc:HGNC:17557]	338.251	0.275796	0.103488	2.66501	0.00769868	0.096845
ENSG00000156886	ITGAD	integrin subunit alpha D [Source:HGNC Symbol;Acc:HGNC:6146]	53.6065	-0.730826	0.27428	-2.66452	0.00770975	0.0968451
ENSG00000178921	PFAS	phosphoribosylformylglycinamidine synthase [Source:HGNC Symbol;Acc:HGNC:8863]	195.463	-0.373568	0.140197	-2.6646	0.0077079	0.0968451
ENSG00000128165	ADM2	adrenomedullin 2 [Source:HGNC Symbol;Acc:HGNC:28898]	27.2246	-0.563115	0.211376	-2.66405	0.00772071	0.0969132
ENSG00000043591	ADRB1	adrenoceptor beta 1 [Source:HGNC Symbol;Acc:HGNC:285]	5.21174	-1.48959	0.559663	-2.66158	0.00777745	0.09701
ENSG00000111684	LPCAT3	lysophosphatidylcholine acyltransferase 3 [Source:HGNC Symbol;Acc:HGNC:30244]	885.513	-0.306584	0.115174	-2.66193	0.00776936	0.09701
ENSG00000120438	TCP1	t-complex 1 [Source:HGNC Symbol;Acc:HGNC:11655]	1086.68	-0.172913	0.0649296	-2.66309	0.00774278	0.09701
ENSG00000125084	WNT1	Wnt family member 1 [Source:HGNC Symbol;Acc:HGNC:12774]	7.31632	-0.99338	0.373156	-2.6621	0.00776544	0.09701
ENSG00000125356	NDUFA1	NADH:ubiquinone oxidoreductase subunit A1 [Source:HGNC Symbol;Acc:HGNC:7683]	1147.8	0.381095	0.143083	2.66345	0.00773447	0.09701
ENSG00000169230	PRELID1	PRELI domain containing 1 [Source:HGNC Symbol;Acc:HGNC:30255]	4063.77	0.371388	0.139526	2.66179	0.00777265	0.09701
ENSG00000174348	PODN	podocan [Source:HGNC Symbol;Acc:HGNC:23174]	21.7322	-0.90163	0.338738	-2.66173	0.00777396	0.09701
ENSG00000189227	C15orf61	chromosome 15 open reading frame 61 [Source:HGNC Symbol;Acc:HGNC:34453]	58.2856	0.356109	0.133798	2.66154	0.00777832	0.09701
ENSG00000230581	ACTG1P14	actin gamma 1 pseudogene 14 [Source:HGNC Symbol;Acc:HGNC:49751]	4.65314	1.15737	0.434682	2.66256	0.00775489	0.09701
ENSG00000230789	ARHGAP26-IT1	ARHGAP26 intronic transcript 1 [Source:HGNC Symbol;Acc:HGNC:41429]	6.01829	1.20526	0.4529	2.6612	0.00778622	0.0970394
ENSG00000092531	SNAP23	synaptosome associated protein 23 [Source:HGNC Symbol;Acc:HGNC:11131]	2131.65	-0.351386	0.132156	-2.65887	0.00784028	0.0972223
ENSG00000125352	RNF113A	ring finger protein 113A [Source:HGNC Symbol;Acc:HGNC:12974]	440.366	0.256116	0.096313	2.65921	0.00783253	0.0972223
ENSG00000140365	COMMD4	COMM domain containing 4 [Source:HGNC Symbol;Acc:HGNC:26027]	511.446	0.384353	0.144483	2.66019	0.00780972	0.0972223
ENSG00000143793	C1orf35	chromosome 1 open reading frame 35 [Source:HGNC Symbol;Acc:HGNC:19032]	266.972	0.294462	0.110756	2.65865	0.00784535	0.0972223
ENSG00000152990	ADGRA3	adhesion G protein-coupled receptor A3 [Source:HGNC Symbol;Acc:HGNC:13839]	19.3165	-0.794769	0.298925	-2.65876	0.00784295	0.0972223
ENSG00000182985	CADM1	cell adhesion molecule 1 [Source:HGNC Symbol;Acc:HGNC:5951]	31.8901	-0.670685	0.252193	-2.65942	0.00782762	0.0972223
ENSG00000211858	TRAJ31	T cell receptor alpha joining 31 [Source:HGNC Symbol;Acc:HGNC:12061]	6.10547	1.33911	0.503465	2.65979	0.00781885	0.0972223
ENSG00000215256	DHRS4-AS1	DHRS4 antisense RNA 1 [Source:HGNC Symbol;Acc:HGNC:23175]	135.245	-0.363384	0.136654	-2.65915	0.0078338	0.0972223
ENSG00000204237	OXLD1	oxidoreductase like domain containing 1 [Source:HGNC Symbol;Acc:HGNC:27901]	562.372	0.384076	0.144483	2.65828	0.00785398	0.0972604
ENSG00000085872	CHERP	calcium homeostasis endoplasmic reticulum protein [Source:HGNC Symbol;Acc:HGNC:16930]	865.468	-0.196381	0.0739069	-2.65715	0.00788048	0.0974554
ENSG00000198894	CIPC	CLOCK interacting pacemaker [Source:HGNC Symbol;Acc:HGNC:20365]	118.634	-0.416673	0.156827	-2.65689	0.00788643	0.0974554
ENSG00000225178	RPSAP58	ribosomal protein SA pseudogene 58 [Source:HGNC Symbol;Acc:HGNC:36809]	306.274	0.430813	0.162147	2.65693	0.00788558	0.0974554
ENSG00000117036	ETV3	ETS variant 3 [Source:HGNC Symbol;Acc:HGNC:3492]	369.307	-0.303416	0.114224	-2.65632	0.0078999	0.0975529
ENSG00000166557	TMED3	transmembrane p24 trafficking protein 3 [Source:HGNC Symbol;Acc:HGNC:28889]	544.596	0.310151	0.116818	2.655	0.00793083	0.0978658
ENSG00000070785	EIF2B3	eukaryotic translation initiation factor 2B subunit gamma [Source:HGNC Symbol;Acc:HGNC:3259]	138.765	0.302364	0.113934	2.65385	0.00795786	0.0981261
ENSG00000090470	PDCD7	programmed cell death 7 [Source:HGNC Symbol;Acc:HGNC:8767]	221.24	-0.276737	0.104316	-2.65287	0.00798106	0.0981261
ENSG00000100097	LGALS1	galectin 1 [Source:HGNC Symbol;Acc:HGNC:6561]	3468.17	0.509909	0.192168	2.65345	0.00796746	0.0981261
ENSG00000102032	RENBP	renin binding protein [Source:HGNC Symbol;Acc:HGNC:9959]	737.57	0.463324	0.174633	2.65314	0.00797478	0.0981261
ENSG00000173040	EVC2	EvC ciliary complex subunit 2 [Source:HGNC Symbol;Acc:HGNC:19747]	12.2754	-0.82487	0.310957	-2.65268	0.00798557	0.0981261
ENSG00000174007	CEP19	centrosomal protein 19 [Source:HGNC Symbol;Acc:HGNC:28209]	447.351	-0.515214	0.194185	-2.65321	0.00797294	0.0981261
ENSG00000060656	PTPRU	protein tyrosine phosphatase receptor type U [Source:HGNC Symbol;Acc:HGNC:9683]	6.36475	1.03582	0.390733	2.65098	0.00802595	0.0983652
ENSG00000064651	SLC12A2	solute carrier family 12 member 2 [Source:HGNC Symbol;Acc:HGNC:10911]	76.6432	-0.433782	0.163713	-2.64964	0.00805771	0.0983652
ENSG00000075234	TTC38	tetratricopeptide repeat domain 38 [Source:HGNC Symbol;Acc:HGNC:26082]	777.464	-0.427638	0.161315	-2.65095	0.00802665	0.0983652
ENSG00000101160	CTSZ	cathepsin Z [Source:HGNC Symbol;Acc:HGNC:2547]	6550.52	0.393075	0.148334	2.64992	0.00805098	0.0983652
ENSG00000110079	MS4A4A	membrane spanning 4-domains A4A [Source:HGNC Symbol;Acc:HGNC:13371]	97.0253	0.776744	0.293053	2.65052	0.00803669	0.0983652
ENSG00000138660	AP1AR	adaptor related protein complex 1 associated regulatory protein [Source:HGNC Symbol;Acc:HGNC:28808]	95.2756	-0.425295	0.16054	-2.64915	0.00806954	0.0983652
ENSG00000162777	DENND2D	DENN domain containing 2D [Source:HGNC Symbol;Acc:HGNC:26192]	2121.3	-0.2615	0.0987187	-2.64894	0.00807446	0.0983652
ENSG00000163344	PMVK	phosphomevalonate kinase [Source:HGNC Symbol;Acc:HGNC:9141]	408.124	0.403499	0.152238	2.65044	0.00803862	0.0983652
ENSG00000167978	SRRM2	serine/arginine repetitive matrix 2 [Source:HGNC Symbol;Acc:HGNC:16639]	18728.7	-0.260361	0.098248	-2.65004	0.0080483	0.0983652
ENSG00000186174	BCL9L	BCL9 like [Source:HGNC Symbol;Acc:HGNC:23688]	2155.47	-0.416859	0.157245	-2.65101	0.00802508	0.0983652
ENSG00000189241	TSPYL1	TSPY like 1 [Source:HGNC Symbol;Acc:HGNC:12382]	1111.35	-0.19724	0.0744777	-2.64832	0.00808936	0.0983652
ENSG00000234741	GAS5	growth arrest specific 5 [Source:HGNC Symbol;Acc:HGNC:16355]	1354.94	0.353209	0.133276	2.6502	0.00804439	0.0983652
ENSG00000251333	RTN3P1	reticulon 3 pseudogene 1 [Source:HGNC Symbol;Acc:HGNC:19212]	87.8426	-0.580338	0.219102	-2.64871	0.00807997	0.0983652
ENSG00000260669	AL136419.6	novel transcript	7.88522	-0.870667	0.328628	-2.6494	0.00806349	0.0983652
ENSG00000267430	RP11-635N19.2	proteasome (prosome, macropain) 26S subunit, ATPase, 5 (PSMC5) pseudogene	5.74779	1.26381	0.477211	2.64834	0.00808887	0.0983652
ENSG00000101337	TM9SF4	transmembrane 9 superfamily member 4 [Source:HGNC Symbol;Acc:HGNC:30797]	1368.68	-0.263439	0.0995254	-2.64695	0.00812218	0.0985293
ENSG00000115738	ID2	inhibitor of DNA binding 2 [Source:HGNC Symbol;Acc:HGNC:5361]	1040.33	-0.372712	0.140835	-2.64645	0.00813415	0.0985293
ENSG00000150938	CRIM1	cysteine rich transmembrane BMP regulator 1 [Source:HGNC Symbol;Acc:HGNC:2359]	50.1296	-0.534654	0.202004	-2.64675	0.00812692	0.0985293
ENSG00000167085	PHB	prohibitin [Source:HGNC Symbol;Acc:HGNC:8912]	983.309	0.342737	0.129513	2.64635	0.00813663	0.0985293
ENSG00000174370	C11orf45	chromosome 11 open reading frame 45 [Source:HGNC Symbol;Acc:HGNC:28584]	9.83312	-0.942239	0.355995	-2.64678	0.00812633	0.0985293
ENSG00000275092	LA16c-329F2.2	novel transcript, sense intronic to MAPK8IP3	4.73011	1.21153	0.457614	2.6475	0.00810903	0.0985293
ENSG00000134072	CAMK1	calcium/calmodulin dependent protein kinase I [Source:HGNC Symbol;Acc:HGNC:1459]	766.998	0.503719	0.190386	2.64578	0.00815039	0.0986276
ENSG00000166595	FAM96B	cytosolic iron-sulfur assembly component 2B [Source:HGNC Symbol;Acc:HGNC:24261]	697.451	0.319198	0.120666	2.64531	0.00816162	0.098658
ENSG00000172500	FIBP	FGF1 intracellular binding protein [Source:HGNC Symbol;Acc:HGNC:3705]	884.251	0.314682	0.118963	2.6452	0.00816418	0.098658
ENSG00000139610	CELA1	chymotrypsin like elastase 1 [Source:HGNC Symbol;Acc:HGNC:3308]	16.5944	0.736029	0.278343	2.64433	0.00818539	0.0987098
ENSG00000213741	RPS29	ribosomal protein S29 [Source:HGNC Symbol;Acc:HGNC:10419]	7604.97	0.451096	0.170588	2.64436	0.00818463	0.0987098
ENSG00000229132	EIF4A1P10	eukaryotic translation initiation factor 4A1 pseudogene 10 [Source:HGNC Symbol;Acc:HGNC:37930]	85.3686	0.375973	0.142162	2.64468	0.00817683	0.0987098
ENSG00000010072	SPRTN	SprT-like N-terminal domain [Source:HGNC Symbol;Acc:HGNC:25356]	91.0648	-0.290885	0.110045	-2.64334	0.00820928	0.0987258
ENSG00000119559	C19orf25	chromosome 19 open reading frame 25 [Source:HGNC Symbol;Acc:HGNC:26711]	820.979	0.308592	0.116715	2.64397	0.00819388	0.0987258
ENSG00000175931	UBE2O	ubiquitin conjugating enzyme E2 O [Source:HGNC Symbol;Acc:HGNC:29554]	712.444	-0.277732	0.105064	-2.64346	0.00820645	0.0987258
ENSG00000187994	RINL	Ras and Rab interactor like [Source:HGNC Symbol;Acc:HGNC:24795]	523.67	-0.245818	0.0929791	-2.6438	0.00819804	0.0987258
ENSG00000253669	KB-1732A1.1	growth arrest associated lncRNA 1 [Source:HGNC Symbol;Acc:HGNC:53461]	5.82407	-1.03196	0.390556	-2.64229	0.00823479	0.0989645
ENSG00000070731	ST6GALNAC2	ST6 N-acetylgalactosaminide alpha-2,6-sialyltransferase 2 [Source:HGNC Symbol;Acc:HGNC:10867]	152.349	-0.574532	0.217536	-2.64108	0.00826417	0.0990272
ENSG00000101162	TUBB1	tubulin beta 1 class VI [Source:HGNC Symbol;Acc:HGNC:16257]	3022.37	-0.506224	0.191655	-2.64132	0.00825825	0.0990272
ENSG00000136631	VPS45	vacuolar protein sorting 45 homolog [Source:HGNC Symbol;Acc:HGNC:14579]	468.719	0.236328	0.0894645	2.64159	0.00825191	0.0990272
ENSG00000161642	ZNF385A	zinc finger protein 385A [Source:HGNC Symbol;Acc:HGNC:17521]	2145.58	0.45803	0.173416	2.64123	0.00826065	0.0990272
ENSG00000179611	DGKZP1	diacylglycerol kinase zeta pseudogene 1 [Source:HGNC Symbol;Acc:HGNC:39263]	587.491	-0.266469	0.1009	-2.64091	0.0082683	0.0990272
ENSG00000177954	RPS27	ribosomal protein S27 [Source:HGNC Symbol;Acc:HGNC:10416]	31313.2	0.408148	0.154578	2.64041	0.00828067	0.0990969
ENSG00000204392	LSM2	LSM2 homolog, U6 small nuclear RNA and mRNA degradation associated [Source:HGNC Symbol;Acc:HGNC:13940]	371.721	0.38215	0.144742	2.64021	0.00828545	0.0990969
ENSG00000077097	TOP2B	DNA topoisomerase II beta [Source:HGNC Symbol;Acc:HGNC:11990]	1613.15	-0.233212	0.0883414	-2.6399	0.00829312	0.0991209
ENSG00000011600	TYROBP	TYRO protein tyrosine kinase binding protein [Source:HGNC Symbol;Acc:HGNC:12449]	17176	0.549275	0.208396	2.63573	0.00839566	0.099399
ENSG00000093183	SEC22C	SEC22 homolog C, vesicle trafficking protein [Source:HGNC Symbol;Acc:HGNC:16828]	360.746	-0.258403	0.0980521	-2.63536	0.00840478	0.099399
ENSG00000100836	PABPN1	poly(A) binding protein nuclear 1 [Source:HGNC Symbol;Acc:HGNC:8565]	1996.43	0.299807	0.113701	2.63681	0.00836889	0.099399
ENSG00000103152	MPG	N-methylpurine DNA glycosylase [Source:HGNC Symbol;Acc:HGNC:7211]	614.75	0.381653	0.144653	2.6384	0.00832987	0.099399
ENSG00000104980	TIMM44	translocase of inner mitochondrial membrane 44 [Source:HGNC Symbol;Acc:HGNC:17316]	359.397	0.283124	0.107464	2.63458	0.00842411	0.099399
ENSG00000116525	TRIM62	tripartite motif containing 62 [Source:HGNC Symbol;Acc:HGNC:25574]	281.155	-0.219466	0.0832155	-2.63732	0.00835646	0.099399
ENSG00000125871	MGME1	mitochondrial genome maintenance exonuclease 1 [Source:HGNC Symbol;Acc:HGNC:16205]	298.022	-0.269154	0.102044	-2.63761	0.00834916	0.099399
ENSG00000131143	COX4I1	cytochrome c oxidase subunit 4I1 [Source:HGNC Symbol;Acc:HGNC:2265]	6107.83	0.375709	0.142504	2.63649	0.00837699	0.099399
ENSG00000148288	GBGT1	globoside alpha-1,3-N-acetylgalactosaminyltransferase 1 (FORS blood group) [Source:HGNC Symbol;Acc:HGNC:20460]	313.635	0.420988	0.159713	2.63591	0.00839119	0.099399
ENSG00000152147	GEMIN6	gem nuclear organelle associated protein 6 [Source:HGNC Symbol;Acc:HGNC:20044]	157.988	0.275739	0.104593	2.6363	0.0083816	0.099399
ENSG00000158716	DUSP23	dual specificity phosphatase 23 [Source:HGNC Symbol;Acc:HGNC:21480]	368.503	0.42365	0.160736	2.63568	0.00839677	0.099399
ENSG00000167110	GOLGA2	golgin A2 [Source:HGNC Symbol;Acc:HGNC:4425]	509.642	-0.297554	0.112867	-2.63632	0.00838103	0.099399
ENSG00000196141	SPATS2L	spermatogenesis associated serine rich 2 like [Source:HGNC Symbol;Acc:HGNC:24574]	166.128	1.11452	0.422762	2.63628	0.00838195	0.099399
ENSG00000196976	LAGE3	L antigen family member 3 [Source:HGNC Symbol;Acc:HGNC:26058]	200.365	0.467593	0.177468	2.6348	0.00841865	0.099399
ENSG00000198171	DDRGK1	DDRGK domain containing 1 [Source:HGNC Symbol;Acc:HGNC:16110]	549.849	0.326939	0.123919	2.63834	0.00833134	0.099399
ENSG00000198785	GRIN3A	glutamate ionotropic receptor NMDA type subunit 3A [Source:HGNC Symbol;Acc:HGNC:16767]	17.8724	1.09232	0.414326	2.63638	0.00837947	0.099399
ENSG00000205593	DENND6B	DENN domain containing 6B [Source:HGNC Symbol;Acc:HGNC:32690]	229.414	0.428815	0.162765	2.63457	0.00842431	0.099399
ENSG00000225031	EIF4BP7	eukaryotic translation initiation factor 4B pseudogene 7 [Source:HGNC Symbol;Acc:HGNC:37940]	37.1641	-0.663193	0.251571	-2.63621	0.00838379	0.099399
ENSG00000228624	RP3-399L15.3	HDAC2 and HS3ST5 antisense RNA 2 [Source:HGNC Symbol;Acc:HGNC:43590]	9.07301	0.614101	0.233039	2.63519	0.00840907	0.099399
ENSG00000009694	TENM1	teneurin transmembrane protein 1 [Source:HGNC Symbol;Acc:HGNC:8117]	47.1408	0.729921	0.277177	2.63341	0.00845311	0.0996012
ENSG00000104915	STX10	syntaxin 10 [Source:HGNC Symbol;Acc:HGNC:11428]	3152.17	0.427419	0.162319	2.6332	0.00845853	0.0996012
ENSG00000126267	COX6B1	cytochrome c oxidase subunit 6B1 [Source:HGNC Symbol;Acc:HGNC:2280]	3125.86	0.438296	0.166447	2.63324	0.0084574	0.0996012
ENSG00000099330	OCEL1	occludin/ELL domain containing 1 [Source:HGNC Symbol;Acc:HGNC:26221]	370.863	0.368801	0.140077	2.63285	0.00846722	0.0996364
ENSG00000262580	RP11-334C17.5	novel transcript, antisense to CARD14	515.097	0.392863	0.149234	2.63252	0.00847541	0.0996658
ENSG00000171703	TCEA2	transcription elongation factor A2 [Source:HGNC Symbol;Acc:HGNC:11614]	306.338	0.339054	0.128834	2.63172	0.00849527	0.0997653
ENSG00000214274	ANG	angiogenin [Source:HGNC Symbol;Acc:HGNC:483]	33.3202	0.683589	0.259735	2.63187	0.00849155	0.0997653
ENSG00000272908	RP11-121A8.1	novel transcript	81.4822	-0.559223	0.212512	-2.63149	0.00850109	0.0997667
ENSG00000172366	MCRIP2	MAPK regulated corepressor interacting protein 2 [Source:HGNC Symbol;Acc:HGNC:14142]	311.381	0.43041	0.163614	2.63064	0.00852247	0.0998167
ENSG00000232587	EEF1A1P3	eukaryotic translation elongation factor 1 alpha 1 pseudogene 3 [Source:HGNC Symbol;Acc:HGNC:3194]	10.8012	0.934083	0.355076	2.63066	0.00852196	0.0998167
ENSG00000232973	CYP1B1-AS1	CYP1B1 antisense RNA 1 [Source:HGNC Symbol;Acc:HGNC:28543]	41.5255	0.683076	0.25962	2.63106	0.00851184	0.0998167
ENSG00000076108	BAZ2A	bromodomain adjacent to zinc finger domain 2A [Source:HGNC Symbol;Acc:HGNC:962]	3187.14	-0.27953	0.106278	-2.63018	0.00853399	0.099843
ENSG00000113088	GZMK	granzyme K [Source:HGNC Symbol;Acc:HGNC:4711]	822.949	-0.609171	0.231616	-2.63009	0.00853613	0.099843
ENSG00000074071	MRPS34	mitochondrial ribosomal protein S34 [Source:HGNC Symbol;Acc:HGNC:16618]	779.186	0.385258	0.146525	2.62929	0.00855628	0.100012
ENSG00000165629	ATP5C1	ATP synthase F1 subunit gamma [Source:HGNC Symbol;Acc:HGNC:833]	1147.16	0.236226	0.0898586	2.62886	0.00856716	0.100072
ENSG00000232912	RP5-1115A15.1	RERE antisense RNA 1 [Source:HGNC Symbol;Acc:HGNC:40501]	173.911	0.607957	0.231311	2.62831	0.00858106	0.100168
ENSG00000230266	XXYLT1-AS2	XXYLT1 antisense RNA 2 [Source:HGNC Symbol;Acc:HGNC:41154]	10.822	0.82432	0.313672	2.62797	0.00858957	0.1002
ENSG00000105223	PLD3	phospholipase D family member 3 [Source:HGNC Symbol;Acc:HGNC:17158]	2281.29	0.338535	0.128831	2.62774	0.00859535	0.100201
ENSG00000087302	C14orf166	RNA transcription, translation and transport factor [Source:HGNC Symbol;Acc:HGNC:23169]	1148.91	0.313592	0.119361	2.62724	0.00860797	0.100206
ENSG00000100983	GSS	glutathione synthetase [Source:HGNC Symbol;Acc:HGNC:4624]	468.119	0.249798	0.0950895	2.62698	0.00861475	0.100206
ENSG00000126249	PDCD2L	programmed cell death 2 like [Source:HGNC Symbol;Acc:HGNC:28194]	31.8755	0.390086	0.148501	2.62682	0.00861868	0.100206
ENSG00000227063	RPL41P1	ribosomal protein L41 pseudogene 1 [Source:HGNC Symbol;Acc:HGNC:10356]	203.71	0.453067	0.172471	2.62691	0.00861638	0.100206
ENSG00000005844	ITGAL	integrin subunit alpha L [Source:HGNC Symbol;Acc:HGNC:6148]	9601.35	-0.237667	0.0905557	-2.62454	0.0086766	0.10027
ENSG00000108848	LUC7L3	LUC7 like 3 pre-mRNA splicing factor [Source:HGNC Symbol;Acc:HGNC:24309]	2631.17	0.28374	0.108139	2.62385	0.00869415	0.10027
ENSG00000115459	ELMOD3	ELMO domain containing 3 [Source:HGNC Symbol;Acc:HGNC:26158]	586.456	0.242114	0.0922098	2.62569	0.00864747	0.10027
ENSG00000140992	PDPK1	3-phosphoinositide dependent protein kinase 1 [Source:HGNC Symbol;Acc:HGNC:8816]	647.468	-0.457562	0.174374	-2.62403	0.00868949	0.10027
ENSG00000144136	SLC20A1	solute carrier family 20 member 1 [Source:HGNC Symbol;Acc:HGNC:10946]	1658.56	-0.2311	0.0880064	-2.62594	0.00864092	0.10027
ENSG00000149260	CAPN5	calpain 5 [Source:HGNC Symbol;Acc:HGNC:1482]	121.447	-0.434642	0.165629	-2.62419	0.00868566	0.10027
ENSG00000162191	UBXN1	UBX domain protein 1 [Source:HGNC Symbol;Acc:HGNC:18402]	2578.48	0.342139	0.130397	2.62383	0.00869472	0.10027
ENSG00000169813	HNRNPF	heterogeneous nuclear ribonucleoprotein F [Source:HGNC Symbol;Acc:HGNC:5039]	2421.27	-0.2235	0.0851872	-2.62364	0.00869968	0.10027
ENSG00000179981	TSHZ1	teashirt zinc finger homeobox 1 [Source:HGNC Symbol;Acc:HGNC:10669]	219.469	-0.466413	0.177801	-2.62323	0.00871014	0.10027
ENSG00000204498	NFKBIL1	NFKB inhibitor like 1 [Source:HGNC Symbol;Acc:HGNC:7800]	235.842	0.43875	0.167248	2.62335	0.00870702	0.10027
ENSG00000214160	ALG3	ALG3 alpha-1,3- mannosyltransferase [Source:HGNC Symbol;Acc:HGNC:23056]	525.521	0.342584	0.130466	2.62585	0.00864335	0.10027
ENSG00000234769	WASH4P	WASP family homolog 4, pseudogene [Source:HGNC Symbol;Acc:HGNC:14126]	37.6477	0.564249	0.214975	2.62472	0.00867211	0.10027
ENSG00000243696	RP5-966M1.6	novel MUSTN1-ITIH4 readthrough	50.2907	0.422046	0.160829	2.62419	0.00868559	0.10027
ENSG00000258289	CHURC1	churchill domain containing 1 [Source:HGNC Symbol;Acc:HGNC:20099]	786.826	-0.457211	0.174134	-2.62563	0.00864892	0.10027
ENSG00000276255	RP5-881P19.7	novel transcript	5.64341	1.02797	0.391738	2.62413	0.00868699	0.10027
ENSG00000165644	COMTD1	catechol-O-methyltransferase domain containing 1 [Source:HGNC Symbol;Acc:HGNC:26309]	178.367	0.514814	0.196293	2.62268	0.00872403	0.100364
ENSG00000077713	SLC25A43	solute carrier family 25 member 43 [Source:HGNC Symbol;Acc:HGNC:30557]	91.724	-0.487417	0.185886	-2.62213	0.0087382	0.100412
ENSG00000102003	SYP	synaptophysin [Source:HGNC Symbol;Acc:HGNC:11506]	29.5283	0.580324	0.221341	2.62185	0.00874542	0.100412
ENSG00000170634	ACYP2	acylphosphatase 2 [Source:HGNC Symbol;Acc:HGNC:180]	79.6699	0.334744	0.127672	2.62189	0.00874429	0.100412
ENSG00000125743	SNRPD2	small nuclear ribonucleoprotein D2 polypeptide [Source:HGNC Symbol;Acc:HGNC:11159]	1469.46	0.348595	0.133002	2.62098	0.0087677	0.100601
ENSG00000100949	RABGGTA	Rab geranylgeranyltransferase subunit alpha [Source:HGNC Symbol;Acc:HGNC:9795]	649.57	0.254504	0.0971478	2.61976	0.00879905	0.10062
ENSG00000108733	PEX12	peroxisomal biogenesis factor 12 [Source:HGNC Symbol;Acc:HGNC:8854]	62.8173	-0.357768	0.136565	-2.61976	0.00879907	0.10062
ENSG00000126804	ZBTB1	zinc finger and BTB domain containing 1 [Source:HGNC Symbol;Acc:HGNC:20259]	430.297	-0.394671	0.150652	-2.61975	0.00879953	0.10062
ENSG00000138617	PARP16	poly(ADP-ribose) polymerase family member 16 [Source:HGNC Symbol;Acc:HGNC:26040]	228.232	-0.25131	0.0959126	-2.62019	0.00878799	0.10062
ENSG00000174547	MRPL11	mitochondrial ribosomal protein L11 [Source:HGNC Symbol;Acc:HGNC:14042]	400.678	0.337847	0.12897	2.61958	0.00880381	0.10062
ENSG00000247157	LINC01252	long intergenic non-protein coding RNA 1252 [Source:HGNC Symbol;Acc:HGNC:27888]	8.71814	0.863056	0.329361	2.62039	0.0087828	0.10062
ENSG00000007080	CCDC124	coiled-coil domain containing 124 [Source:HGNC Symbol;Acc:HGNC:25171]	592.464	0.422183	0.161246	2.61825	0.00883821	0.10075
ENSG00000073756	PTGS2	prostaglandin-endoperoxide synthase 2 [Source:HGNC Symbol;Acc:HGNC:9605]	337.414	-0.534495	0.204116	-2.61858	0.0088296	0.10075
ENSG00000110721	CHKA	choline kinase alpha [Source:HGNC Symbol;Acc:HGNC:1937]	163.178	0.29277	0.111802	2.61866	0.00882769	0.10075
ENSG00000266412	NCOA4	nuclear receptor coactivator 4 [Source:HGNC Symbol;Acc:HGNC:7671]	8918.44	-0.417293	0.159374	-2.61833	0.00883622	0.10075
ENSG00000198715	GLMP	glycosylated lysosomal membrane protein [Source:HGNC Symbol;Acc:HGNC:29436]	548.065	0.462817	0.176788	2.61791	0.00884698	0.100784
ENSG00000134690	CDCA8	cell division cycle associated 8 [Source:HGNC Symbol;Acc:HGNC:14629]	41.3925	-0.47303	0.18072	-2.61747	0.00885839	0.100818
ENSG00000157617	C2CD2	C2 calcium dependent domain containing 2 [Source:HGNC Symbol;Acc:HGNC:1266]	118.786	0.305894	0.116891	2.61691	0.00887297	0.100818
ENSG00000162599	NFIA	nuclear factor I A [Source:HGNC Symbol;Acc:HGNC:7784]	75.6908	0.371043	0.141783	2.61698	0.00887103	0.100818
ENSG00000253683	CTB-79E8.3	coiled-coil domain containing 72 (CCDC72) pseudogene	253.985	0.324445	0.123967	2.61719	0.00886573	0.100818
ENSG00000066117	SMARCD1	SWI/SNF related, matrix associated, actin dependent regulator of chromatin, subfamily d, member 1 [Source:HGNC Symbol;Acc:HGNC:11106]	999.525	-0.169342	0.0647222	-2.61643	0.00888533	0.100827
ENSG00000135940	COX5B	cytochrome c oxidase subunit 5B [Source:HGNC Symbol;Acc:HGNC:2269]	1777.57	0.405888	0.155125	2.61653	0.00888294	0.100827
ENSG00000126214	KLC1	kinesin light chain 1 [Source:HGNC Symbol;Acc:HGNC:6387]	1063.55	0.33598	0.12843	2.61605	0.00889527	0.100875
ENSG00000100364	KIAA0930	KIAA0930 [Source:HGNC Symbol;Acc:HGNC:1314]	2917.38	0.404953	0.154816	2.6157	0.00890436	0.100912
ENSG00000241657	TRBV11-2	T cell receptor beta variable 11-2 [Source:HGNC Symbol;Acc:HGNC:12181]	48.5238	-0.71803	0.274603	-2.61479	0.0089282	0.101117
ENSG00000119979	FAM45A	family with sequence similarity 45 member A [Source:HGNC Symbol;Acc:HGNC:31793]	634.23	-0.282196	0.107946	-2.61424	0.00894275	0.101216
ENSG00000070756	PABPC1	poly(A) binding protein cytoplasmic 1 [Source:HGNC Symbol;Acc:HGNC:8554]	12570.5	-0.35976	0.137635	-2.61387	0.00895227	0.101258
ENSG00000138760	SCARB2	scavenger receptor class B member 2 [Source:HGNC Symbol;Acc:HGNC:1665]	577.884	0.422267	0.161615	2.6128	0.00898049	0.101261
ENSG00000143314	MRPL24	mitochondrial ribosomal protein L24 [Source:HGNC Symbol;Acc:HGNC:14037]	436.711	0.375559	0.143699	2.61351	0.00896186	0.101261
ENSG00000254231	CTD-2284J15.1	novel transcript	6.30253	-0.966935	0.370082	-2.61276	0.00898142	0.101261
ENSG00000266028	SRGAP2	SLIT-ROBO Rho GTPase activating protein 2 [Source:HGNC Symbol;Acc:HGNC:19751]	821.731	0.316303	0.12106	2.61278	0.00898091	0.101261
ENSG00000279058	AGAP14	ArfGAP with GTPase domain, ankyrin repeat and PH domain 14, pseudogene [Source:HGNC Symbol;Acc:HGNC:23660]	21.062	-0.729395	0.279117	-2.61322	0.00896932	0.101261
ENSG00000282100	HSP90AB4P	heat shock protein 90 alpha family class B member 4, pseudogene [Source:HGNC Symbol;Acc:HGNC:32538]	9.96442	1.0315	0.394834	2.61249	0.00898862	0.101277
ENSG00000092094	OSGEP	O-sialoglycoprotein endopeptidase [Source:HGNC Symbol;Acc:HGNC:18028]	822.026	0.232988	0.0892105	2.61167	0.00901009	0.101428
ENSG00000111877	MCM9	minichromosome maintenance 9 homologous recombination repair factor [Source:HGNC Symbol;Acc:HGNC:21484]	208.128	-0.267923	0.1026	-2.61132	0.0090193	0.101428
ENSG00000122674	CCZ1	CCZ1 homolog, vacuolar protein trafficking and biogenesis associated [Source:HGNC Symbol;Acc:HGNC:21691]	281.926	0.317471	0.121582	2.61117	0.00902327	0.101428
ENSG00000145592	RPL37	ribosomal protein L37 [Source:HGNC Symbol;Acc:HGNC:10347]	16248	0.35677	0.136636	2.6111	0.00902523	0.101428
ENSG00000106565	TMEM176B	transmembrane protein 176B [Source:HGNC Symbol;Acc:HGNC:29596]	1523.44	1.39659	0.535097	2.60997	0.00905496	0.101697
ENSG00000149531	FRG1BP	FSHD region gene 1 family member B, pseudogene [Source:HGNC Symbol;Acc:HGNC:15792]	73.7359	-0.681332	0.26112	-2.60927	0.00907366	0.101832
ENSG00000149657	LSM14B	LSM family member 14B [Source:HGNC Symbol;Acc:HGNC:15887]	637.32	-0.211852	0.0812049	-2.60886	0.00908441	0.101832
ENSG00000170291	ELP5	elongator acetyltransferase complex subunit 5 [Source:HGNC Symbol;Acc:HGNC:30617]	412.786	0.213684	0.0819037	2.60896	0.00908166	0.101832
ENSG00000234665	RP11-262H14.3	novel transcript	6.83012	3.24791	1.24569	2.60731	0.00912572	0.102229
ENSG00000136802	LRRC8A	leucine rich repeat containing 8 VRAC subunit A [Source:HGNC Symbol;Acc:HGNC:19027]	450.86	-0.26818	0.102886	-2.60657	0.00914554	0.10232
ENSG00000272510	RP4-680D5.8	novel transcript, antisense to DNAJC16	5.40841	0.902868	0.346367	2.60668	0.00914259	0.10232
ENSG00000134070	IRAK2	interleukin 1 receptor associated kinase 2 [Source:HGNC Symbol;Acc:HGNC:6113]	94.3748	-0.444356	0.170613	-2.60447	0.00920174	0.102883
ENSG00000168827	GFM1	G elongation factor mitochondrial 1 [Source:HGNC Symbol;Acc:HGNC:13780]	200.096	-0.315389	0.121118	-2.60399	0.00921454	0.102895
ENSG00000214655	ZSWIM8	zinc finger SWIM-type containing 8 [Source:HGNC Symbol;Acc:HGNC:23528]	1929.11	-0.266514	0.102342	-2.60414	0.00921039	0.102895
ENSG00000111737	RAB35	RAB35, member RAS oncogene family [Source:HGNC Symbol;Acc:HGNC:9774]	1442.06	-0.204859	0.0787123	-2.60264	0.00925096	0.102908
ENSG00000125898	FAM110A	family with sequence similarity 110 member A [Source:HGNC Symbol;Acc:HGNC:16188]	1215.9	0.363314	0.139597	2.60259	0.00925224	0.102908
ENSG00000132950	ZMYM5	zinc finger MYM-type containing 5 [Source:HGNC Symbol;Acc:HGNC:13029]	116.962	-0.368302	0.141547	-2.60198	0.00926864	0.102908
ENSG00000155287	SLC25A28	solute carrier family 25 member 28 [Source:HGNC Symbol;Acc:HGNC:23472]	1060.7	0.336094	0.129111	2.60315	0.00923726	0.102908
ENSG00000198598	MMP17	matrix metallopeptidase 17 [Source:HGNC Symbol;Acc:HGNC:7163]	313.039	0.548583	0.210823	2.60211	0.00926524	0.102908
ENSG00000230068	CDC42-IT1	CDC42 intronic transcript 1 [Source:HGNC Symbol;Acc:HGNC:41317]	7.68465	0.899609	0.345685	2.60239	0.00925753	0.102908
ENSG00000259321	RP11-468E2.5	novel transcript	108.256	0.581535	0.223391	2.60321	0.00923552	0.102908
ENSG00000282961	PRNCR1	prostate cancer associated non-coding RNA 1 [Source:HGNC Symbol;Acc:HGNC:48942]	5.0752	1.19298	0.458446	2.60223	0.00926205	0.102908
ENSG00000285730	NA	novel transcript	9.24664	0.857851	0.329645	2.60234	0.00925887	0.102908
ENSG00000023902	PLEKHO1	pleckstrin homology domain containing O1 [Source:HGNC Symbol;Acc:HGNC:24310]	5870.37	0.415464	0.159719	2.60122	0.00928922	0.103046
ENSG00000102870	ZNF629	zinc finger protein 629 [Source:HGNC Symbol;Acc:HGNC:29008]	113.64	0.26029	0.100075	2.60096	0.00929644	0.103046
ENSG00000211807	TRAV26-1	T cell receptor alpha variable 26-1 [Source:HGNC Symbol;Acc:HGNC:12123]	26.6531	-0.703428	0.270459	-2.60087	0.00929873	0.103046
ENSG00000235919	ASH1L-AS1	ASH1L antisense RNA 1 [Source:HGNC Symbol;Acc:HGNC:44146]	17.5629	0.489447	0.188211	2.60053	0.00930801	0.103083
ENSG00000258315	C17orf49	chromosome 17 open reading frame 49 [Source:HGNC Symbol;Acc:HGNC:28737]	49.5383	-0.339911	0.130724	-2.60022	0.0093164	0.103111
ENSG00000137038	TMEM261	distal membrane arm assembly complex 1 [Source:HGNC Symbol;Acc:HGNC:30536]	378.341	0.377627	0.145351	2.59804	0.00937576	0.103545
ENSG00000173011	TADA2B	transcriptional adaptor 2B [Source:HGNC Symbol;Acc:HGNC:30781]	841.531	-0.208682	0.0803268	-2.59791	0.00937927	0.103545
ENSG00000186806	VSIG10L	V-set and immunoglobulin domain containing 10 like [Source:HGNC Symbol;Acc:HGNC:27111]	17.6565	0.669238	0.257581	2.59816	0.00937235	0.103545
ENSG00000196756	SNHG17	small nucleolar RNA host gene 17 [Source:HGNC Symbol;Acc:HGNC:48600]	302.517	0.358972	0.138159	2.59825	0.00936991	0.103545
ENSG00000157322	CLEC18A	C-type lectin domain family 18 member A [Source:HGNC Symbol;Acc:HGNC:30388]	44.2744	0.79121	0.304636	2.59723	0.00939784	0.103684
ENSG00000065526	SPEN	spen family transcriptional repressor [Source:HGNC Symbol;Acc:HGNC:17575]	1743.01	-0.269406	0.10375	-2.5967	0.00941255	0.103781
ENSG00000176261	ZBTB8OS	zinc finger and BTB domain containing 8 opposite strand [Source:HGNC Symbol;Acc:HGNC:24094]	397.069	0.348395	0.134197	2.59615	0.00942747	0.10388
ENSG00000023909	GCLM	glutamate-cysteine ligase modifier subunit [Source:HGNC Symbol;Acc:HGNC:4312]	143.677	-0.364692	0.140606	-2.59372	0.00949433	0.104492
ENSG00000115419	GLS	glutaminase [Source:HGNC Symbol;Acc:HGNC:4331]	1021.86	-0.286117	0.110312	-2.5937	0.00949491	0.104492
ENSG00000012822	CALCOCO1	calcium binding and coiled-coil domain 1 [Source:HGNC Symbol;Acc:HGNC:29306]	3210.52	-0.221425	0.0854387	-2.59163	0.00955228	0.104509
ENSG00000076650	GPATCH1	G-patch domain containing 1 [Source:HGNC Symbol;Acc:HGNC:24658]	150.826	-0.234058	0.090351	-2.59054	0.00958255	0.104509
ENSG00000100207	TCF20	transcription factor 20 [Source:HGNC Symbol;Acc:HGNC:11631]	759.564	-0.217718	0.0839926	-2.59211	0.00953891	0.104509
ENSG00000104880	ARHGEF18	Rho/Rac guanine nucleotide exchange factor 18 [Source:HGNC Symbol;Acc:HGNC:17090]	177.51	-0.334087	0.128932	-2.59119	0.00956452	0.104509
ENSG00000107593	PKD2L1	polycystin 2 like 1, transient receptor potential cation channel [Source:HGNC Symbol;Acc:HGNC:9011]	8.25187	1.32455	0.510839	2.59289	0.00951723	0.104509
ENSG00000115211	EIF2B4	eukaryotic translation initiation factor 2B subunit delta [Source:HGNC Symbol;Acc:HGNC:3260]	547.785	0.245005	0.0944868	2.593	0.0095142	0.104509
ENSG00000118193	KIF14	kinesin family member 14 [Source:HGNC Symbol;Acc:HGNC:19181]	10.7778	0.822417	0.317345	2.59155	0.00955445	0.104509
ENSG00000127980	PEX1	peroxisomal biogenesis factor 1 [Source:HGNC Symbol;Acc:HGNC:8850]	172.004	-0.357272	0.137821	-2.59228	0.00953409	0.104509
ENSG00000167447	SMG8	SMG8 nonsense mediated mRNA decay factor [Source:HGNC Symbol;Acc:HGNC:25551]	135.209	-0.454257	0.175361	-2.5904	0.00958638	0.104509
ENSG00000168282	MGAT2	mannosyl (alpha-1,6-)-glycoprotein beta-1,2-N-acetylglucosaminyltransferase [Source:HGNC Symbol;Acc:HGNC:7045]	449.436	-0.239148	0.0923214	-2.59038	0.00958697	0.104509
ENSG00000181610	MRPS23	mitochondrial ribosomal protein S23 [Source:HGNC Symbol;Acc:HGNC:14509]	305.116	0.225543	0.0870542	2.59084	0.0095743	0.104509
ENSG00000198746	GPATCH3	G-patch domain containing 3 [Source:HGNC Symbol;Acc:HGNC:25720]	331.588	0.290947	0.112292	2.59098	0.00957022	0.104509
ENSG00000203737	GPR52	G protein-coupled receptor 52 [Source:HGNC Symbol;Acc:HGNC:4508]	5.59953	0.945983	0.364829	2.59295	0.0095156	0.104509
ENSG00000229153	EPHA1-AS1	EPHA1 antisense RNA 1 [Source:HGNC Symbol;Acc:HGNC:27799]	29.9459	0.727462	0.280792	2.59075	0.00957671	0.104509
ENSG00000232125	DYTN	dystrotelin [Source:HGNC Symbol;Acc:HGNC:23279]	6.66391	-1.24338	0.479742	-2.59176	0.00954863	0.104509
ENSG00000261324	RP11-174G6.5	novel transcript, overlapping HIST4H4	59.4836	0.367957	0.142058	2.5902	0.00959203	0.104509
ENSG00000271964	RP11-415F23.2	novel transcript, antisense to RFTN1	37.6371	0.516248	0.199372	2.58937	0.00961529	0.104697
ENSG00000163947	ARHGEF3	Rho guanine nucleotide exchange factor 3 [Source:HGNC Symbol;Acc:HGNC:683]	1100.75	-0.287449	0.111057	-2.58831	0.00964471	0.104952
ENSG00000171314	PGAM1	phosphoglycerate mutase 1 [Source:HGNC Symbol;Acc:HGNC:8888]	1355.43	-0.428068	0.165399	-2.58809	0.00965085	0.104954
ENSG00000243290	IGKV1-12	immunoglobulin kappa variable 1-12 [Source:HGNC Symbol;Acc:HGNC:5730]	45.9769	0.908467	0.351129	2.58728	0.00967379	0.105138
ENSG00000100387	RBX1	ring-box 1 [Source:HGNC Symbol;Acc:HGNC:9928]	965.52	0.307193	0.118795	2.5859	0.0097124	0.105479
ENSG00000266709	RP11-214O1.2	novel transcript	21.763	0.467287	0.180718	2.58573	0.00971719	0.105479
ENSG00000165929	TC2N	tandem C2 domains, nuclear [Source:HGNC Symbol;Acc:HGNC:19859]	715.262	-0.492586	0.190549	-2.58509	0.00973535	0.105504
ENSG00000249859	PVT1	Pvt1 oncogene [Source:HGNC Symbol;Acc:HGNC:9709]	164.711	0.413128	0.159794	2.58538	0.00972714	0.105504
ENSG00000273797	RP11-1046B16.3	novel transcript, sense intronic to KIAA0247	7.42031	0.824179	0.31883	2.58501	0.00973765	0.105504
ENSG00000254427	RP11-430H10.1	novel transcript	6.42652	0.817713	0.316392	2.58449	0.00975221	0.105597
ENSG00000137656	BUD13	BUD13 homolog [Source:HGNC Symbol;Acc:HGNC:28199]	369.485	0.208413	0.0806653	2.58368	0.00977526	0.105715
ENSG00000186827	TNFRSF4	TNF receptor superfamily member 4 [Source:HGNC Symbol;Acc:HGNC:11918]	200.77	0.542617	0.210017	2.58368	0.00977526	0.105715
ENSG00000204584	RP11-304F15.3	uncharacterized LOC729220 [Source:NCBI gene;Acc:729220]	79.4529	0.411445	0.159273	2.58327	0.00978699	0.105718
ENSG00000285721	NA	#N/A	62.146	0.598892	0.231837	2.58324	0.00978761	0.105718
ENSG00000012963	UBR7	ubiquitin protein ligase E3 component n-recognin 7 (putative) [Source:HGNC Symbol;Acc:HGNC:20344]	307.026	-0.210111	0.0814061	-2.58103	0.00985071	0.105733
ENSG00000013016	EHD3	EH domain containing 3 [Source:HGNC Symbol;Acc:HGNC:3244]	285.898	-0.410762	0.159072	-2.58224	0.00981614	0.105733
ENSG00000065675	PRKCQ	protein kinase C theta [Source:HGNC Symbol;Acc:HGNC:9410]	522.648	-0.317511	0.122948	-2.58249	0.00980916	0.105733
ENSG00000071859	FAM50A	family with sequence similarity 50 member A [Source:HGNC Symbol;Acc:HGNC:18786]	1163.78	0.392885	0.152211	2.58119	0.00984599	0.105733
ENSG00000077348	EXOSC5	exosome component 5 [Source:HGNC Symbol;Acc:HGNC:24662]	228.514	0.34924	0.135351	2.58025	0.0098729	0.105733
ENSG00000088766	CRLS1	cardiolipin synthase 1 [Source:HGNC Symbol;Acc:HGNC:16148]	312.137	0.199746	0.0773925	2.58094	0.00985314	0.105733
ENSG00000105193	RPS16	ribosomal protein S16 [Source:HGNC Symbol;Acc:HGNC:10396]	12304.4	0.31134	0.12064	2.58073	0.00985907	0.105733
ENSG00000137767	SQRDL	sulfide quinone oxidoreductase [Source:HGNC Symbol;Acc:HGNC:20390]	1505.24	0.538657	0.208588	2.58239	0.00981174	0.105733
ENSG00000163219	ARHGAP25	Rho GTPase activating protein 25 [Source:HGNC Symbol;Acc:HGNC:28951]	6250.09	-0.242816	0.0941065	-2.58022	0.0098736	0.105733
ENSG00000169660	HEXDC	hexosaminidase D [Source:HGNC Symbol;Acc:HGNC:26307]	1589.58	0.406351	0.157441	2.58097	0.0098523	0.105733
ENSG00000197622	CDC42SE1	CDC42 small effector 1 [Source:HGNC Symbol;Acc:HGNC:17719]	12608.8	-0.215844	0.0836454	-2.58047	0.00986657	0.105733
ENSG00000231437	RP11-88H9.2	long intergenic non-protein coding RNA 1750 [Source:HGNC Symbol;Acc:HGNC:52538]	12.1392	-0.914176	0.354028	-2.58222	0.0098168	0.105733
ENSG00000259651	MTCO3P23	MT-CO3 pseudogene 23 [Source:HGNC Symbol;Acc:HGNC:52126]	5.27989	1.21261	0.469895	2.58059	0.00986317	0.105733
ENSG00000260917	RP11-57H14.4	novel transcript, overlapping to VTI1A	122.967	-0.300506	0.116408	-2.58149	0.00983753	0.105733
ENSG00000131845	ZNF304	zinc finger protein 304 [Source:NCBI gene;Acc:57343]	100.032	-0.431879	0.167418	-2.57964	0.00989027	0.105847
ENSG00000100129	EIF3L	eukaryotic translation initiation factor 3 subunit L [Source:HGNC Symbol;Acc:HGNC:18138]	1529.6	-0.519584	0.201496	-2.57864	0.0099191	0.105977
ENSG00000108433	GOSR2	golgi SNAP receptor complex member 2 [Source:HGNC Symbol;Acc:HGNC:4431]	500.289	0.151561	0.0588175	2.57681	0.00997179	0.105977
ENSG00000164754	RAD21	RAD21 cohesin complex component [Source:HGNC Symbol;Acc:HGNC:9811]	2277.3	-0.296243	0.114947	-2.57722	0.00995988	0.105977
ENSG00000169253	RP11-220D10.1	ribosomal protein L36 (RPL36) pseudogene	16.4969	0.581934	0.225811	2.57709	0.00996372	0.105977
ENSG00000180098	TRNAU1AP	tRNA selenocysteine 1 associated protein 1 [Source:HGNC Symbol;Acc:HGNC:30813]	350.911	0.237954	0.092321	2.57746	0.00995294	0.105977
ENSG00000183684	ALYREF	Aly/REF export factor [Source:HGNC Symbol;Acc:HGNC:19071]	512.214	0.295253	0.114586	2.57669	0.00997508	0.105977
ENSG00000203667	COX20	cytochrome c oxidase assembly factor COX20 [Source:HGNC Symbol;Acc:HGNC:26970]	357.804	-0.183536	0.071223	-2.57692	0.00996848	0.105977
ENSG00000225663	MCRIP1	MAPK regulated corepressor interacting protein 1 [Source:HGNC Symbol;Acc:HGNC:28007]	1239.59	0.448778	0.174082	2.57797	0.00993816	0.105977
ENSG00000235944	ZNF815P	zinc finger protein 815, pseudogene [Source:HGNC Symbol;Acc:HGNC:22029]	95.0858	0.347387	0.134701	2.57896	0.00990996	0.105977
ENSG00000254615	RP11-395G23.3	novel transcript	14.3438	0.682121	0.264723	2.57673	0.00997399	0.105977
ENSG00000265393	CTD-2517M22.17	novel transcript, antisense to RECQL4	16.6061	0.598367	0.232071	2.57838	0.00992641	0.105977
ENSG00000281649	EBLN3P	endogenous Bornavirus like nucleoprotein 3, pseudogene [Source:HGNC Symbol;Acc:HGNC:50682]	667.796	-0.356119	0.138167	-2.57745	0.00995333	0.105977
ENSG00000133818	RRAS2	RAS related 2 [Source:HGNC Symbol;Acc:HGNC:17271]	162.352	-0.396057	0.153736	-2.57621	0.00998901	0.10606
ENSG00000084676	NCOA1	nuclear receptor coactivator 1 [Source:HGNC Symbol;Acc:HGNC:7668]	1864.78	-0.277593	0.107772	-2.57574	0.0100027	0.106141
ENSG00000178982	EIF3K	eukaryotic translation initiation factor 3 subunit K [Source:HGNC Symbol;Acc:HGNC:24656]	3693.37	0.348504	0.135333	2.57516	0.0100193	0.106234
ENSG00000182648	LINC01006	long intergenic non-protein coding RNA 1006 [Source:HGNC Symbol;Acc:HGNC:48971]	32.0837	0.449013	0.174373	2.57502	0.0100235	0.106234
ENSG00000173137	ADCK5	aarF domain containing kinase 5 [Source:HGNC Symbol;Acc:HGNC:21738]	248.766	0.434202	0.168685	2.57404	0.010052	0.106277
ENSG00000174353	STAG3L3	stromal antigen 3-like 3 (pseudogene) [Source:HGNC Symbol;Acc:HGNC:33845]	35.9741	-0.559011	0.217156	-2.57424	0.0100461	0.106277
ENSG00000259917	HNRNPLP2	heterogeneous nuclear ribonucleoprotein L pseudogene 2 [Source:HGNC Symbol;Acc:HGNC:48747]	89.5738	-0.268417	0.104276	-2.57411	0.0100499	0.106277
ENSG00000274294	RP11-20G13.5	novel transcript	5.11319	0.914107	0.355085	2.57433	0.0100434	0.106277
ENSG00000136044	APPL2	adaptor protein, phosphotyrosine interacting with PH domain and leucine zipper 2 [Source:HGNC Symbol;Acc:HGNC:18242]	444.698	-0.248194	0.0964565	-2.57311	0.0100788	0.106497
ENSG00000035403	VCL	vinculin [Source:HGNC Symbol;Acc:HGNC:12665]	2061.1	-0.369487	0.14363	-2.57249	0.010097	0.106525
ENSG00000184357	HIST1H1B	histone cluster 1 H1 family member b [Source:HGNC Symbol;Acc:HGNC:4719]	4.78979	1.89258	0.735747	2.57233	0.0101017	0.106525
ENSG00000198841	KTI12	KTI12 chromatin associated homolog [Source:HGNC Symbol;Acc:HGNC:25160]	69.9222	0.346984	0.134869	2.57275	0.0100894	0.106525
ENSG00000211750	TRBV24-1	T cell receptor beta variable 24-1 [Source:HGNC Symbol;Acc:HGNC:12203]	31.2549	-0.728748	0.283318	-2.57219	0.0101058	0.106525
ENSG00000100028	SNRPD3	small nuclear ribonucleoprotein D3 polypeptide [Source:HGNC Symbol;Acc:HGNC:11160]	878.175	0.329926	0.128288	2.57177	0.0101181	0.106527
ENSG00000172349	IL16	interleukin 16 [Source:HGNC Symbol;Acc:HGNC:5980]	6188.01	-0.144611	0.0562271	-2.5719	0.0101141	0.106527
ENSG00000148290	SURF1	SURF1 cytochrome c oxidase assembly factor [Source:HGNC Symbol;Acc:HGNC:11474]	1025.58	0.31903	0.124061	2.57155	0.0101244	0.106528
ENSG00000065559	MAP2K4	mitogen-activated protein kinase kinase 4 [Source:HGNC Symbol;Acc:HGNC:6844]	745.757	-0.275279	0.107095	-2.57041	0.0101577	0.106645
ENSG00000130349	C6orf203	chromosome 6 open reading frame 203 [Source:HGNC Symbol;Acc:HGNC:17971]	106.746	0.312694	0.121653	2.57038	0.0101588	0.106645
ENSG00000153936	HS2ST1	heparan sulfate 2-O-sulfotransferase 1 [Source:HGNC Symbol;Acc:HGNC:5193]	199.932	-0.258752	0.100668	-2.57034	0.0101599	0.106645
ENSG00000166866	MYO1A	myosin IA [Source:HGNC Symbol;Acc:HGNC:7595]	11.5656	0.639635	0.248829	2.57058	0.0101528	0.106645
ENSG00000145675	PIK3R1	phosphoinositide-3-kinase regulatory subunit 1 [Source:HGNC Symbol;Acc:HGNC:8979]	826.538	-0.348712	0.135687	-2.56998	0.0101704	0.106653
ENSG00000167969	ECI1	enoyl-CoA delta isomerase 1 [Source:HGNC Symbol;Acc:HGNC:2703]	307.319	0.390541	0.151968	2.5699	0.0101728	0.106653
ENSG00000198218	QRICH1	glutamine rich 1 [Source:HGNC Symbol;Acc:HGNC:24713]	1248.9	-0.198276	0.0771765	-2.56913	0.0101955	0.106827
ENSG00000214756	METTL12	citrate synthase lysine methyltransferase [Source:HGNC Symbol;Acc:HGNC:33113]	28.6803	0.42356	0.164884	2.56884	0.0102038	0.10685
ENSG00000156172	C8orf37	chromosome 8 open reading frame 37 [Source:HGNC Symbol;Acc:HGNC:27232]	10.3326	-0.69727	0.27147	-2.5685	0.010214	0.106892
ENSG00000125447	GGA3	golgi associated, gamma adaptin ear containing, ARF binding protein 3 [Source:HGNC Symbol;Acc:HGNC:17079]	1726.75	-0.211447	0.0823431	-2.56787	0.0102325	0.106894
ENSG00000133065	SLC41A1	solute carrier family 41 member 1 [Source:HGNC Symbol;Acc:HGNC:19429]	192.9	-0.386147	0.150374	-2.56792	0.0102312	0.106894
ENSG00000150712	MTMR12	myotubularin related protein 12 [Source:HGNC Symbol;Acc:HGNC:18191]	341.479	-0.246453	0.0959647	-2.56816	0.010224	0.106894
ENSG00000127995	CASD1	CAS1 domain containing 1 [Source:HGNC Symbol;Acc:HGNC:16014]	155.868	-0.460957	0.179536	-2.5675	0.0102436	0.106947
ENSG00000111275	ALDH2	aldehyde dehydrogenase 2 family member [Source:HGNC Symbol;Acc:HGNC:404]	1090.19	0.413651	0.16114	2.56703	0.0102575	0.107028
ENSG00000139645	ANKRD52	ankyrin repeat domain 52 [Source:HGNC Symbol;Acc:HGNC:26614]	770.488	-0.229963	0.0896434	-2.5653	0.0103086	0.10747
ENSG00000163882	POLR2H	RNA polymerase II subunit H [Source:HGNC Symbol;Acc:HGNC:9195]	400.347	0.245331	0.0956397	2.56516	0.0103128	0.10747
ENSG00000178741	COX5A	cytochrome c oxidase subunit 5A [Source:HGNC Symbol;Acc:HGNC:2267]	807.211	0.28415	0.110781	2.56498	0.0103183	0.10747
ENSG00000089723	OTUB2	OTU deubiquitinase, ubiquitin aldehyde binding 2 [Source:HGNC Symbol;Acc:HGNC:20351]	9.59874	0.701724	0.273602	2.56476	0.0103248	0.107473
ENSG00000143569	UBAP2L	ubiquitin associated protein 2 like [Source:HGNC Symbol;Acc:HGNC:29877]	1421.38	-0.222195	0.0866496	-2.5643	0.0103385	0.107513
ENSG00000224114	RP11-343H5.4	ribosomal protein S14 (RPS14) pseudogene	29.5477	-2.05867	0.802843	-2.56422	0.0103408	0.107513
ENSG00000188681	TEKT4P2	tektin 4 pseudogene 2 [Source:HGNC Symbol;Acc:HGNC:40046]	39.037	1.28909	0.502857	2.56353	0.0103612	0.107661
ENSG00000138279	ANXA7	annexin A7 [Source:HGNC Symbol;Acc:HGNC:545]	1130.34	-0.248778	0.097061	-2.56311	0.0103739	0.107729
ENSG00000092871	RFFL	ring finger and FYVE like domain containing E3 ubiquitin protein ligase [Source:HGNC Symbol;Acc:HGNC:24821]	1115.54	-0.232117	0.0905879	-2.56234	0.0103971	0.107758
ENSG00000131475	VPS25	vacuolar protein sorting 25 homolog [Source:HGNC Symbol;Acc:HGNC:28122]	583.12	0.241086	0.0940815	2.56253	0.0103913	0.107758
ENSG00000233270	SNRPEP4	small nuclear ribonucleoprotein polypeptide E pseudogene 4 [Source:HGNC Symbol;Acc:HGNC:43446]	30.9422	0.383579	0.149707	2.56219	0.0104014	0.107758
ENSG00000274370	AC144831.3	novel transcript	29.4815	0.629492	0.245632	2.56275	0.0103847	0.107758
ENSG00000147124	ZNF41	zinc finger protein 41 [Source:HGNC Symbol;Acc:HGNC:13107]	121.705	-0.357676	0.139618	-2.56182	0.0104125	0.107809
ENSG00000214784	AC010468.1	ribosomal protein S3A (RPS3A) pseudogene	33.921	0.444341	0.173478	2.56137	0.010426	0.107885
ENSG00000100220	RTCB	RNA 2',3'-cyclic phosphate and 5'-OH ligase [Source:HGNC Symbol;Acc:HGNC:26935]	771.085	0.249636	0.0974717	2.56111	0.0104337	0.107901
ENSG00000099800	TIMM13	translocase of inner mitochondrial membrane 13 [Source:HGNC Symbol;Acc:HGNC:11816]	456.433	0.400646	0.156475	2.56044	0.0104539	0.108024
ENSG00000149930	TAOK2	TAO kinase 2 [Source:HGNC Symbol;Acc:HGNC:16835]	1225.8	-0.178878	0.0698659	-2.56031	0.0104579	0.108024
ENSG00000122512	PMS2	PMS1 homolog 2, mismatch repair system component [Source:HGNC Symbol;Acc:HGNC:9122]	86.8191	-0.376985	0.14733	-2.55879	0.0105037	0.108433
ENSG00000001036	FUCA2	alpha-L-fucosidase 2 [Source:HGNC Symbol;Acc:HGNC:4008]	424.449	0.318772	0.124631	2.55774	0.0105356	0.10857
ENSG00000144224	UBXN4	UBX domain protein 4 [Source:HGNC Symbol;Acc:HGNC:14860]	984.061	-0.322974	0.126267	-2.55787	0.0105314	0.10857
ENSG00000269946	RP11-2B6.3	#N/A	12.8378	0.633148	0.247518	2.55799	0.010528	0.10857
ENSG00000211679	IGLC3	immunoglobulin lambda constant 3 (Kern-Oz+ marker) [Source:HGNC Symbol;Acc:HGNC:5857]	1464.99	1.05543	0.412694	2.55743	0.010545	0.108603
ENSG00000155868	MED7	mediator complex subunit 7 [Source:HGNC Symbol;Acc:HGNC:2378]	167.898	0.248719	0.0972682	2.55704	0.0105567	0.10866
ENSG00000157212	PAXIP1	PAX interacting protein 1 [Source:HGNC Symbol;Acc:HGNC:8624]	116.495	-0.297052	0.116185	-2.55671	0.0105668	0.108699
ENSG00000078487	ZCWPW1	zinc finger CW-type and PWWP domain containing 1 [Source:HGNC Symbol;Acc:HGNC:23486]	142.673	0.360189	0.141203	2.55085	0.0107461	0.109825
ENSG00000111237	VPS29	VPS29 retromer complex component [Source:HGNC Symbol;Acc:HGNC:14340]	951.439	0.204728	0.080227	2.55186	0.010715	0.109825
ENSG00000122218	COPA	coatomer protein complex subunit alpha [Source:HGNC Symbol;Acc:HGNC:2230]	1789.64	-0.221568	0.0868273	-2.55183	0.010716	0.109825
ENSG00000138326	RPS24	ribosomal protein S24 [Source:HGNC Symbol;Acc:HGNC:10411]	13799.1	0.377833	0.148142	2.55047	0.0107577	0.109825
ENSG00000174775	HRAS	HRas proto-oncogene, GTPase [Source:HGNC Symbol;Acc:HGNC:5173]	248.579	0.380492	0.149184	2.55048	0.0107573	0.109825
ENSG00000182183	FAM159A	shisa like 2A [Source:HGNC Symbol;Acc:HGNC:28757]	164.778	0.458695	0.179831	2.5507	0.0107507	0.109825
ENSG00000214021	TTLL3	tubulin tyrosine ligase like 3 [Source:HGNC Symbol;Acc:HGNC:24483]	626.796	-0.280746	0.11004	-2.55131	0.010732	0.109825
ENSG00000218283	MORF4L1P1	mortality factor 4 like 1 pseudogene 1 [Source:HGNC Symbol;Acc:HGNC:20400]	323.394	-0.330703	0.129639	-2.55096	0.0107426	0.109825
ENSG00000225131	PSME2P2	proteasome activator subunit 2 pseudogene 2 [Source:HGNC Symbol;Acc:HGNC:30160]	30.6434	0.595793	0.233494	2.55164	0.0107217	0.109825
ENSG00000234936	AC010883.5	novel transcript	53.8512	0.529925	0.207682	2.55162	0.0107224	0.109825
ENSG00000252118	RNU6ATAC39P	RNA, U6atac small nuclear 39, pseudogene [Source:HGNC Symbol;Acc:HGNC:46938]	7.80729	1.23358	0.48343	2.55173	0.0107191	0.109825
ENSG00000266777	SH3GL1P1	SH3 domain containing GRB2 like 1, endophilin A2 pseudogene 1 [Source:HGNC Symbol;Acc:HGNC:10835]	33.2404	0.463574	0.181775	2.55027	0.010764	0.109825
ENSG00000274029	RP11-340F14.6	novel transcript	13.6095	0.638404	0.250167	2.55192	0.0107133	0.109825
ENSG00000275413	CTC-529I10.1	novel transcript, antisense to TTC19	11.9822	0.610611	0.23942	2.55038	0.0107606	0.109825
ENSG00000122873	CISD1	CDGSH iron sulfur domain 1 [Source:HGNC Symbol;Acc:HGNC:30880]	120.289	0.376716	0.147757	2.54957	0.0107856	0.109955
ENSG00000143514	TP53BP2	tumor protein p53 binding protein 2 [Source:HGNC Symbol;Acc:HGNC:12000]	368.469	-0.267891	0.105078	-2.54945	0.0107894	0.109955
ENSG00000215014	RP5-832C2.5	novel transcript	8.03834	-0.819765	0.321611	-2.54893	0.0108053	0.110053
ENSG00000110871	COQ5	coenzyme Q5, methyltransferase [Source:HGNC Symbol;Acc:HGNC:28722]	233.102	0.273432	0.107367	2.54671	0.0108742	0.110562
ENSG00000111653	ING4	inhibitor of growth family member 4 [Source:HGNC Symbol;Acc:HGNC:19423]	924.154	0.195297	0.0766802	2.5469	0.0108683	0.110562
ENSG00000153339	TRAPPC8	trafficking protein particle complex 8 [Source:HGNC Symbol;Acc:HGNC:29169]	573.964	-0.456299	0.179154	-2.54696	0.0108667	0.110562
ENSG00000091009	RBM27	RNA binding motif protein 27 [Source:HGNC Symbol;Acc:HGNC:29243]	278.616	-0.233984	0.0918986	-2.54611	0.0108932	0.11069
ENSG00000119650	IFT43	intraflagellar transport 43 [Source:HGNC Symbol;Acc:HGNC:29669]	98.9525	0.380238	0.14936	2.54579	0.0109032	0.110728
ENSG00000135999	EPC2	enhancer of polycomb homolog 2 [Source:HGNC Symbol;Acc:HGNC:24543]	361.362	-0.290551	0.11414	-2.54556	0.0109102	0.110735
ENSG00000196757	ZNF700	zinc finger protein 700 [Source:HGNC Symbol;Acc:HGNC:25292]	255.35	-0.434366	0.170652	-2.54533	0.0109175	0.110744
ENSG00000166734	CASC4	cancer susceptibility 4 [Source:HGNC Symbol;Acc:HGNC:24892]	805.207	-0.30259	0.118932	-2.54422	0.0109521	0.110875
ENSG00000188739	RBM34	RNA binding motif protein 34 [Source:HGNC Symbol;Acc:HGNC:28965]	18.3203	0.581329	0.228451	2.54466	0.0109385	0.110875
ENSG00000260924	LINC01311	long intergenic non-protein coding RNA 1311 [Source:HGNC Symbol;Acc:HGNC:50503]	22.2439	0.479951	0.188628	2.54443	0.0109457	0.110875
ENSG00000272506	RP4-535B20.4	novel transcript	17.8744	0.66673	0.262068	2.54411	0.0109557	0.110875
ENSG00000086062	B4GALT1	beta-1,4-galactosyltransferase 1 [Source:HGNC Symbol;Acc:HGNC:924]	2040.58	-0.211455	0.0831503	-2.54304	0.0109892	0.11115
ENSG00000172602	RND1	Rho family GTPase 1 [Source:HGNC Symbol;Acc:HGNC:18314]	4.89483	1.08384	0.426322	2.54229	0.0110127	0.11131
ENSG00000180747	SMG1P3	SMG1 pseudogene 3 [Source:HGNC Symbol;Acc:HGNC:49860]	36.087	0.762966	0.300128	2.54214	0.0110177	0.11131
ENSG00000110455	ACCS	1-aminocyclopropane-1-carboxylate synthase homolog (inactive) [Source:HGNC Symbol;Acc:HGNC:23989]	389.57	0.697349	0.27435	2.54183	0.0110275	0.111344
ENSG00000119421	NDUFA8	NADH:ubiquinone oxidoreductase subunit A8 [Source:HGNC Symbol;Acc:HGNC:7692]	276.967	0.329147	0.129531	2.54106	0.0110517	0.111524
ENSG00000012223	LTF	lactotransferrin [Source:HGNC Symbol;Acc:HGNC:6720]	1109.3	-1.1101	0.436922	-2.54073	0.0110621	0.111553
ENSG00000063601	MTMR1	myotubularin related protein 1 [Source:HGNC Symbol;Acc:HGNC:7449]	702.233	-0.245929	0.0968851	-2.53836	0.0111375	0.111553
ENSG00000117305	HMGCL	3-hydroxy-3-methylglutaryl-CoA lyase [Source:HGNC Symbol;Acc:HGNC:5005]	527.873	0.308716	0.121609	2.53859	0.0111301	0.111553
ENSG00000123144	C19orf43	telomerase RNA component interacting RNase [Source:HGNC Symbol;Acc:HGNC:28424]	3511.92	0.334199	0.13163	2.53893	0.0111191	0.111553
ENSG00000136371	MTHFS	methenyltetrahydrofolate synthetase [Source:HGNC Symbol;Acc:HGNC:7437]	27.3581	-0.566567	0.223026	-2.54037	0.0110736	0.111553
ENSG00000137161	CNPY3	canopy FGF signaling regulator 3 [Source:HGNC Symbol;Acc:HGNC:11968]	6597.76	0.402809	0.158616	2.53952	0.0111004	0.111553
ENSG00000140990	NDUFB10	NADH:ubiquinone oxidoreductase subunit B10 [Source:HGNC Symbol;Acc:HGNC:7696]	904.89	0.33514	0.132002	2.5389	0.0111203	0.111553
ENSG00000142892	PIGK	phosphatidylinositol glycan anchor biosynthesis class K [Source:HGNC Symbol;Acc:HGNC:8965]	206.799	-0.316546	0.124648	-2.53952	0.0111005	0.111553
ENSG00000149679	CABLES2	Cdk5 and Abl enzyme substrate 2 [Source:HGNC Symbol;Acc:HGNC:16143]	163.774	-0.271596	0.106954	-2.53937	0.0111052	0.111553
ENSG00000180739	S1PR5	sphingosine-1-phosphate receptor 5 [Source:HGNC Symbol;Acc:HGNC:14299]	819.334	-0.564174	0.222097	-2.54022	0.0110783	0.111553
ENSG00000224631	RPS27AP16	ribosomal protein S27a pseudogene 16 [Source:HGNC Symbol;Acc:HGNC:36855]	662.876	0.324384	0.127788	2.53845	0.0111345	0.111553
ENSG00000254325	RP11-318K15.2	novel transcript	33.3752	0.738485	0.290727	2.54013	0.0110811	0.111553
ENSG00000274012	RN7SL2	RNA component of signal recognition particle 7SL2 [Source:HGNC Symbol;Acc:HGNC:23134]	1016.83	1.11925	0.440881	2.53867	0.0111275	0.111553
ENSG00000198176	TFDP1	transcription factor Dp-1 [Source:HGNC Symbol;Acc:HGNC:11749]	711.457	-0.451968	0.178071	-2.53814	0.0111444	0.111559
ENSG00000274272	RP11-44M6.7	novel transcript	404.255	-0.341858	0.134733	-2.5373	0.0111712	0.111763
ENSG00000148335	NTMT1	N-terminal Xaa-Pro-Lys N-methyltransferase 1 [Source:HGNC Symbol;Acc:HGNC:23373]	255.202	0.253842	0.100075	2.53652	0.0111961	0.111948
ENSG00000141452	C18orf8	regulator of MON1-CCZ1 [Source:HGNC Symbol;Acc:HGNC:24326]	637.085	-0.181249	0.0714904	-2.53529	0.0112354	0.112277
ENSG00000162298	SYVN1	synoviolin 1 [Source:HGNC Symbol;Acc:HGNC:20738]	1248.34	-0.213119	0.0840675	-2.53509	0.0112418	0.112277
ENSG00000272512	RP11-54O7.17	novel transcript	21.4659	1.03961	0.410134	2.5348	0.0112511	0.112306
ENSG00000166148	AVPR1A	arginine vasopressin receptor 1A [Source:HGNC Symbol;Acc:HGNC:895]	11.4392	-0.958202	0.378127	-2.53407	0.0112745	0.112475
ENSG00000142694	EVA1B	eva-1 homolog B [Source:HGNC Symbol;Acc:HGNC:25558]	314.582	0.607397	0.239735	2.53362	0.0112892	0.112557
ENSG00000230155	RP3-477O4.14	novel transcript	72.9977	0.364602	0.143929	2.5332	0.0113026	0.112627
ENSG00000076864	RAP1GAP	RAP1 GTPase activating protein [Source:HGNC Symbol;Acc:HGNC:9858]	73.2989	-1.55943	0.615831	-2.53224	0.0113338	0.112681
ENSG00000104442	ARMC1	armadillo repeat containing 1 [Source:HGNC Symbol;Acc:HGNC:17684]	181.86	-0.315322	0.124509	-2.53253	0.0113243	0.112681
ENSG00000109787	KLF3	Kruppel like factor 3 [Source:HGNC Symbol;Acc:HGNC:16516]	1814.32	-0.317434	0.125357	-2.53224	0.0113335	0.112681
ENSG00000136942	RPL35	ribosomal protein L35 [Source:HGNC Symbol;Acc:HGNC:10344]	8018.44	0.430173	0.169851	2.53264	0.0113206	0.112681
ENSG00000119682	AREL1	apoptosis resistant E3 ubiquitin protein ligase 1 [Source:HGNC Symbol;Acc:HGNC:20363]	1377.64	-0.236878	0.0935842	-2.53117	0.0113682	0.112831
ENSG00000141349	G6PC3	glucose-6-phosphatase catalytic subunit 3 [Source:HGNC Symbol;Acc:HGNC:24861]	349.247	0.319683	0.126296	2.53122	0.0113667	0.112831
ENSG00000213190	MLLT11	MLLT11 transcription factor 7 cofactor [Source:HGNC Symbol;Acc:HGNC:16997]	67.9573	-0.35309	0.139475	-2.53157	0.0113554	0.112831
ENSG00000134548	SPX	spexin hormone [Source:HGNC Symbol;Acc:HGNC:28139]	49.3139	-0.805563	0.318383	-2.53017	0.0114008	0.113091
ENSG00000179859	AC025335.1	ring finger protein 227 [Source:HGNC Symbol;Acc:HGNC:27571]	50.6085	-0.335763	0.132715	-2.52995	0.0114078	0.113096
ENSG00000100425	BRD1	bromodomain containing 1 [Source:HGNC Symbol;Acc:HGNC:1102]	568.557	-0.319986	0.126556	-2.52842	0.0114577	0.113206
ENSG00000143337	TOR1AIP1	torsin 1A interacting protein 1 [Source:HGNC Symbol;Acc:HGNC:29456]	975.817	-0.300324	0.118773	-2.52855	0.0114536	0.113206
ENSG00000167037	SGSM1	small G protein signaling modulator 1 [Source:HGNC Symbol;Acc:HGNC:29410]	27.2071	-0.596005	0.235649	-2.52921	0.011432	0.113206
ENSG00000178726	THBD	thrombomodulin [Source:HGNC Symbol;Acc:HGNC:11784]	564.381	-0.665907	0.263358	-2.52852	0.0114544	0.113206
ENSG00000197971	MBP	myelin basic protein [Source:HGNC Symbol;Acc:HGNC:6925]	4240.6	-0.262705	0.103885	-2.5288	0.0114453	0.113206
ENSG00000276533	RP11-139H15.5	novel transcript, sense intronic to RAB27A	15.8722	0.652769	0.258117	2.52896	0.01144	0.113206
ENSG00000130305	NSUN5	NOP2/Sun RNA methyltransferase 5 [Source:HGNC Symbol;Acc:HGNC:16385]	799.277	0.302421	0.119623	2.52811	0.0114679	0.113242
ENSG00000240767	RN7SL288P	RNA, 7SL, cytoplasmic 288, pseudogene [Source:HGNC Symbol;Acc:HGNC:46304]	4.85194	1.20028	0.474835	2.52779	0.0114785	0.113283
ENSG00000153902	LGI4	leucine rich repeat LGI family member 4 [Source:HGNC Symbol;Acc:HGNC:18712]	8.53226	0.773352	0.30615	2.52605	0.0115352	0.113779
ENSG00000143149	ALDH9A1	aldehyde dehydrogenase 9 family member A1 [Source:HGNC Symbol;Acc:HGNC:412]	580.862	-0.22376	0.0886066	-2.52532	0.0115593	0.113823
ENSG00000206527	HACD2	3-hydroxyacyl-CoA dehydratase 2 [Source:HGNC Symbol;Acc:HGNC:9640]	234.134	-0.378958	0.150062	-2.52533	0.0115589	0.113823
ENSG00000240731	RP5-890O3.9	novel transcript	19.7694	-0.697124	0.276029	-2.52555	0.0115517	0.113823
ENSG00000168517	HEXIM2	HEXIM P-TEFb complex subunit 2 [Source:HGNC Symbol;Acc:HGNC:28591]	137.192	0.454364	0.179966	2.52473	0.0115788	0.113952
ENSG00000006831	ADIPOR2	adiponectin receptor 2 [Source:HGNC Symbol;Acc:HGNC:24041]	905.995	-0.149651	0.0592847	-2.52427	0.011594	0.113973
ENSG00000063244	U2AF2	U2 small nuclear RNA auxiliary factor 2 [Source:HGNC Symbol;Acc:HGNC:23156]	2840.6	-0.152107	0.0602554	-2.52437	0.0115906	0.113973
ENSG00000127526	SLC35E1	solute carrier family 35 member E1 [Source:HGNC Symbol;Acc:HGNC:20803]	477.175	-0.184047	0.072923	-2.52386	0.0116074	0.11404
ENSG00000101624	CEP76	centrosomal protein 76 [Source:HGNC Symbol;Acc:HGNC:25727]	29.8945	-0.42993	0.170392	-2.52318	0.01163	0.114118
ENSG00000184743	ATL3	atlastin GTPase 3 [Source:HGNC Symbol;Acc:HGNC:24526]	602.433	-0.237876	0.094282	-2.52303	0.0116349	0.114118
ENSG00000277791	PSMB3	proteasome subunit beta 3 [Source:HGNC Symbol;Acc:HGNC:9540]	3082.23	0.458407	0.181686	2.52307	0.0116334	0.114118
ENSG00000156983	BRPF1	bromodomain and PHD finger containing 1 [Source:HGNC Symbol;Acc:HGNC:14255]	539.156	-0.241342	0.0956934	-2.52203	0.0116678	0.1142
ENSG00000164961	KIAA0196	WASH complex subunit 5 [Source:HGNC Symbol;Acc:HGNC:28984]	392.917	-0.286062	0.113436	-2.52179	0.0116758	0.1142
ENSG00000173141	MRPL57	mitochondrial ribosomal protein L57 [Source:HGNC Symbol;Acc:HGNC:14514]	304.961	0.262102	0.103919	2.52216	0.0116636	0.1142
ENSG00000196531	NACA	nascent polypeptide associated complex subunit alpha [Source:HGNC Symbol;Acc:HGNC:7629]	7380.51	0.230143	0.0912581	2.52189	0.0116726	0.1142
ENSG00000213203	GIMAP1	GTPase, IMAP family member 1 [Source:HGNC Symbol;Acc:HGNC:23237]	1324.03	0.27164	0.1077	2.52219	0.0116627	0.1142
ENSG00000142937	RPS8	ribosomal protein S8 [Source:HGNC Symbol;Acc:HGNC:10441]	16386.7	0.298221	0.118314	2.52058	0.0117161	0.114466
ENSG00000163781	TOPBP1	DNA topoisomerase II binding protein 1 [Source:HGNC Symbol;Acc:HGNC:17008]	468.585	-0.225038	0.0892751	-2.52073	0.0117113	0.114466
ENSG00000226891	LINC01359	long intergenic non-protein coding RNA 1359 [Source:HGNC Symbol;Acc:HGNC:50591]	67.5105	0.489734	0.194328	2.52014	0.0117309	0.114547
ENSG00000163950	SLBP	stem-loop binding protein [Source:HGNC Symbol;Acc:HGNC:10904]	612.432	-0.233658	0.092726	-2.51987	0.0117397	0.114568
ENSG00000172031	EPHX4	epoxide hydrolase 4 [Source:HGNC Symbol;Acc:HGNC:23758]	4.77499	-1.21554	0.482524	-2.51913	0.0117646	0.114748
ENSG00000204528	PSORS1C3	psoriasis susceptibility 1 candidate 3 [Source:HGNC Symbol;Acc:HGNC:17203]	6.74438	1.99044	0.790473	2.51804	0.011801	0.11499
ENSG00000237181	AC147651.4	novel transcript	81.065	0.39482	0.1568	2.51799	0.0118026	0.11499
ENSG00000231167	YBX1P2	Y-box binding protein 1 pseudogene 2 [Source:HGNC Symbol;Acc:HGNC:22635]	19.0849	-0.635198	0.2523	-2.51763	0.0118149	0.115045
ENSG00000185885	IFITM1	interferon induced transmembrane protein 1 [Source:HGNC Symbol;Acc:HGNC:5412]	4220.78	0.676713	0.268842	2.51714	0.0118312	0.115076
ENSG00000236565	HNRNPA3P5	heterogeneous nuclear ribonucleoprotein A3 pseudogene 5 [Source:HGNC Symbol;Acc:HGNC:39774]	13.153	0.682066	0.27095	2.51732	0.0118253	0.115076
ENSG00000148291	SURF2	surfeit 2 [Source:HGNC Symbol;Acc:HGNC:11475]	209.393	0.377606	0.150051	2.51652	0.0118519	0.115214
ENSG00000100796	PPP4R3A	protein phosphatase 4 regulatory subunit 3A [Source:HGNC Symbol;Acc:HGNC:20219]	1456.83	-0.163777	0.0651044	-2.5156	0.0118829	0.115245
ENSG00000136935	GOLGA1	golgin A1 [Source:HGNC Symbol;Acc:HGNC:4424]	463.687	-0.16511	0.0656295	-2.51578	0.0118768	0.115245
ENSG00000176476	SGF29	SAGA complex associated factor 29 [Source:HGNC Symbol;Acc:HGNC:25156]	534.781	0.33958	0.134998	2.51545	0.011888	0.115245
ENSG00000183773	AIFM3	apoptosis inducing factor mitochondria associated 3 [Source:HGNC Symbol;Acc:HGNC:26398]	146.443	0.498062	0.197991	2.51558	0.0118838	0.115245
ENSG00000213930	GALT	galactose-1-phosphate uridylyltransferase [Source:HGNC Symbol;Acc:HGNC:4135]	429.679	0.222402	0.0883929	2.51606	0.0118674	0.115245
ENSG00000131469	RPL27	ribosomal protein L27 [Source:HGNC Symbol;Acc:HGNC:10328]	8941.79	0.311745	0.123982	2.51443	0.0119225	0.115419
ENSG00000143842	SOX13	SRY-box 13 [Source:HGNC Symbol;Acc:HGNC:11192]	140.683	-0.550017	0.218724	-2.51466	0.0119146	0.115419
ENSG00000172428	COPS9	COP9 signalosome subunit 9 [Source:HGNC Symbol;Acc:HGNC:21314]	381.917	0.423658	0.168497	2.51433	0.0119258	0.115419
ENSG00000087086	FTL	ferritin light chain [Source:HGNC Symbol;Acc:HGNC:3999]	123166	0.391466	0.155735	2.51366	0.0119485	0.115479
ENSG00000088247	KHSRP	KH-type splicing regulatory protein [Source:HGNC Symbol;Acc:HGNC:6316]	1180.87	-0.201381	0.0801115	-2.51376	0.0119453	0.115479
ENSG00000255197	RP11-750H9.5	novel transcript	449.599	-0.44453	0.176866	-2.51338	0.0119582	0.115479
ENSG00000272831	RP11-792A8.4	novel transcript, antisense to RABGEF1	101.946	0.52083	0.207224	2.51337	0.0119584	0.115479
ENSG00000121680	PEX16	peroxisomal biogenesis factor 16 [Source:HGNC Symbol;Acc:HGNC:8857]	701.566	0.329085	0.130999	2.51212	0.0120009	0.115825
ENSG00000127870	RNF6	ring finger protein 6 [Source:HGNC Symbol;Acc:HGNC:10069]	306.052	-0.335697	0.133689	-2.51102	0.0120381	0.116121
ENSG00000107201	DDX58	DExD/H-box helicase 58 [Source:HGNC Symbol;Acc:HGNC:19102]	1261.37	0.615912	0.245343	2.51041	0.0120591	0.116136
ENSG00000186104	CYP2R1	cytochrome P450 family 2 subfamily R member 1 [Source:HGNC Symbol;Acc:HGNC:20580]	169.556	0.218647	0.0870884	2.51064	0.0120514	0.116136
ENSG00000205923	CEMP1	cementum protein 1 [Source:HGNC Symbol;Acc:HGNC:32553]	4.63656	0.846792	0.337314	2.5104	0.0120596	0.116136
ENSG00000278129	ZNF8	zinc finger protein 8 [Source:HGNC Symbol;Acc:HGNC:13154]	103.277	-0.270626	0.107816	-2.51007	0.0120707	0.116179
ENSG00000005882	PDK2	pyruvate dehydrogenase kinase 2 [Source:HGNC Symbol;Acc:HGNC:8810]	429.616	0.32308	0.12874	2.50954	0.0120887	0.116259
ENSG00000139514	SLC7A1	solute carrier family 7 member 1 [Source:HGNC Symbol;Acc:HGNC:11057]	205.918	-0.362605	0.14455	-2.50852	0.0121238	0.116259
ENSG00000158856	DMTN	dematin actin binding protein [Source:HGNC Symbol;Acc:HGNC:3382]	4175.2	-0.670837	0.267429	-2.50847	0.0121256	0.116259
ENSG00000164733	CTSB	cathepsin B [Source:HGNC Symbol;Acc:HGNC:2527]	7680.85	0.339387	0.135272	2.50892	0.0121102	0.116259
ENSG00000178449	COX14	cytochrome c oxidase assembly factor COX14 [Source:HGNC Symbol;Acc:HGNC:28216]	291.07	0.375636	0.149733	2.5087	0.0121176	0.116259
ENSG00000259453	RP11-815J21.1	novel transcript, sense intronic to AKAP13	4.69313	1.02921	0.410157	2.50931	0.0120966	0.116259
ENSG00000269940	RP11-73M18.7	novel transcript, sense intronic to KLC1	61.5969	-0.605978	0.241504	-2.50918	0.0121012	0.116259
ENSG00000001629	ANKIB1	ankyrin repeat and IBR domain containing 1 [Source:HGNC Symbol;Acc:HGNC:22215]	293.625	-0.352022	0.140351	-2.50816	0.0121363	0.116262
ENSG00000084093	REST	RE1 silencing transcription factor [Source:HGNC Symbol;Acc:HGNC:9966]	500.213	-0.25501	0.101715	-2.5071	0.0121727	0.116262
ENSG00000090104	RGS1	regulator of G protein signaling 1 [Source:HGNC Symbol;Acc:HGNC:9991]	29.3277	-0.664623	0.265166	-2.50644	0.0121955	0.116262
ENSG00000101888	NXT2	nuclear transport factor 2 like export factor 2 [Source:HGNC Symbol;Acc:HGNC:18151]	105.311	-0.329732	0.131567	-2.50619	0.0122038	0.116262
ENSG00000130695	CEP85	centrosomal protein 85 [Source:HGNC Symbol;Acc:HGNC:25309]	232.749	-0.292359	0.116668	-2.50592	0.0122135	0.116262
ENSG00000136930	PSMB7	proteasome subunit beta 7 [Source:HGNC Symbol;Acc:HGNC:9544]	959.94	0.287911	0.114893	2.5059	0.012214	0.116262
ENSG00000162222	TTC9C	tetratricopeptide repeat domain 9C [Source:HGNC Symbol;Acc:HGNC:28432]	289.244	0.193843	0.0773118	2.50729	0.0121661	0.116262
ENSG00000170540	ARL6IP1	ADP ribosylation factor like GTPase 6 interacting protein 1 [Source:HGNC Symbol;Acc:HGNC:697]	1059.55	-0.246323	0.0982401	-2.50736	0.0121636	0.116262
ENSG00000185164	NOMO2	NODAL modulator 2 [Source:HGNC Symbol;Acc:HGNC:22652]	121.21	-0.607075	0.242084	-2.5077	0.012152	0.116262
ENSG00000197217	ENTPD4	ectonucleoside triphosphate diphosphohydrolase 4 [Source:HGNC Symbol;Acc:HGNC:14573]	1165.94	-0.244102	0.0973478	-2.50752	0.0121582	0.116262
ENSG00000232065	LINC01063	long intergenic non-protein coding RNA 1063 [Source:HGNC Symbol;Acc:HGNC:49092]	4.66533	0.938641	0.374593	2.50576	0.0122188	0.116262
ENSG00000247134	RP11-11N9.4	novel transcript	21.4288	0.480235	0.191574	2.50678	0.0121836	0.116262
ENSG00000254719	RP11-351I24.3	guanine nucleotide binding protein (G protein) pseudogene	34.7875	-0.682591	0.272382	-2.50601	0.0122103	0.116262
ENSG00000283403	AC005307.5	novel transcript	14.9099	-0.979349	0.390678	-2.50679	0.0121832	0.116262
ENSG00000009335	UBE3C	ubiquitin protein ligase E3C [Source:HGNC Symbol;Acc:HGNC:16803]	552.662	-0.277032	0.110581	-2.50524	0.0122369	0.11637
ENSG00000119669	IRF2BPL	interferon regulatory factor 2 binding protein like [Source:HGNC Symbol;Acc:HGNC:14282]	893.818	-0.379061	0.151331	-2.50484	0.0122507	0.116438
ENSG00000150045	KLRF1	killer cell lectin like receptor F1 [Source:HGNC Symbol;Acc:HGNC:13342]	461.212	-0.582237	0.232485	-2.5044	0.0122658	0.116455
ENSG00000224429	LINC00539	long intergenic non-protein coding RNA 539 [Source:HGNC Symbol;Acc:HGNC:43672]	23.8428	-0.516605	0.206268	-2.50453	0.0122613	0.116455
ENSG00000101247	NDUFAF5	NADH:ubiquinone oxidoreductase complex assembly factor 5 [Source:HGNC Symbol;Acc:HGNC:15899]	93.754	0.261413	0.10439	2.5042	0.0122729	0.116459
ENSG00000197982	C1orf122	chromosome 1 open reading frame 122 [Source:HGNC Symbol;Acc:HGNC:24789]	345.853	0.405419	0.161933	2.50363	0.0122928	0.116585
ENSG00000163481	RNF25	ring finger protein 25 [Source:HGNC Symbol;Acc:HGNC:14662]	419.449	0.30858	0.123288	2.50293	0.012317	0.116752
ENSG00000113597	TRAPPC13	trafficking protein particle complex 13 [Source:HGNC Symbol;Acc:HGNC:25828]	158.103	-0.245823	0.0982452	-2.50214	0.0123444	0.116902
ENSG00000115970	THADA	THADA armadillo repeat containing [Source:HGNC Symbol;Acc:HGNC:19217]	541.605	0.191468	0.0765466	2.50133	0.0123729	0.116902
ENSG00000124469	CEACAM8	carcinoembryonic antigen related cell adhesion molecule 8 [Source:HGNC Symbol;Acc:HGNC:1820]	79.6864	-1.09148	0.436346	-2.50142	0.0123696	0.116902
ENSG00000129226	CD68	CD68 molecule [Source:HGNC Symbol;Acc:HGNC:1693]	9.39427	0.772996	0.309016	2.50148	0.0123675	0.116902
ENSG00000138646	HERC5	HECT and RLD domain containing E3 ubiquitin protein ligase 5 [Source:HGNC Symbol;Acc:HGNC:24368]	1101.93	1.10549	0.441954	2.50137	0.0123714	0.116902
ENSG00000153896	ZNF599	zinc finger protein 599 [Source:HGNC Symbol;Acc:HGNC:26408]	43.9657	-0.433759	0.173365	-2.502	0.0123493	0.116902
ENSG00000271631	RP11-408O19.5	novel transcript, antisense to SLC46A2	7.63682	0.822609	0.328906	2.50104	0.0123828	0.116931
ENSG00000102226	USP11	ubiquitin specific peptidase 11 [Source:HGNC Symbol;Acc:HGNC:12609]	560.302	-0.270836	0.108308	-2.50061	0.0123981	0.116966
ENSG00000103018	CYB5B	cytochrome b5 type B [Source:HGNC Symbol;Acc:HGNC:24374]	515.918	-0.183324	0.0733131	-2.50056	0.0123998	0.116966
ENSG00000136856	SLC2A8	solute carrier family 2 member 8 [Source:HGNC Symbol;Acc:HGNC:13812]	101.361	0.400302	0.16012	2.5	0.0124192	0.117025
ENSG00000150627	WDR17	WD repeat domain 17 [Source:HGNC Symbol;Acc:HGNC:16661]	5.53168	1.06495	0.425998	2.49989	0.0124232	0.117025
ENSG00000160094	ZNF362	zinc finger protein 362 [Source:HGNC Symbol;Acc:HGNC:18079]	420.34	-0.206628	0.0826638	-2.49962	0.0124328	0.117025
ENSG00000258920	FOXN3-AS1	FOXN3 antisense RNA 1 [Source:HGNC Symbol;Acc:HGNC:44290]	27.9161	0.618074	0.24726	2.49969	0.01243	0.117025
ENSG00000221946	FXYD7	FXYD domain containing ion transport regulator 7 [Source:HGNC Symbol;Acc:HGNC:4034]	38.974	0.648996	0.259748	2.49856	0.0124699	0.117311
ENSG00000182197	EXT1	exostosin glycosyltransferase 1 [Source:HGNC Symbol;Acc:HGNC:3512]	205.203	0.327432	0.131067	2.49819	0.0124829	0.117319
ENSG00000226822	RP11-356N1.2	novel transcript	41.6279	0.775916	0.310596	2.49815	0.0124842	0.117319
ENSG00000101138	CSTF1	cleavage stimulation factor subunit 1 [Source:HGNC Symbol;Acc:HGNC:2483]	377.36	-0.129063	0.0516786	-2.49741	0.0125103	0.117438
ENSG00000198231	DDX42	DEAD-box helicase 42 [Source:HGNC Symbol;Acc:HGNC:18676]	1203.91	-0.159516	0.0638717	-2.49745	0.012509	0.117438
ENSG00000123349	PFDN5	prefoldin subunit 5 [Source:HGNC Symbol;Acc:HGNC:8869]	9742.63	0.394888	0.158135	2.49715	0.0125195	0.117462
ENSG00000130811	EIF3G	eukaryotic translation initiation factor 3 subunit G [Source:NCBI gene;Acc:8666]	3678.53	0.36372	0.145696	2.49644	0.0125448	0.117636
ENSG00000183813	CCR4	C-C motif chemokine receptor 4 [Source:HGNC Symbol;Acc:HGNC:1605]	139.1	-0.698645	0.279904	-2.49601	0.0125598	0.117697
ENSG00000264538	SUZ12P1	SUZ12 pseudogene 1 [Source:HGNC Symbol;Acc:HGNC:32421]	146.053	0.271874	0.108929	2.49587	0.0125648	0.117697
ENSG00000100644	HIF1A	hypoxia inducible factor 1 subunit alpha [Source:HGNC Symbol;Acc:HGNC:4910]	1162.64	-0.395741	0.15864	-2.49458	0.0126106	0.117699
ENSG00000103042	SLC38A7	solute carrier family 38 member 7 [Source:HGNC Symbol;Acc:HGNC:25582]	215.577	0.261575	0.104869	2.49429	0.012621	0.117699
ENSG00000115268	RPS15	ribosomal protein S15 [Source:HGNC Symbol;Acc:HGNC:10388]	10695.4	0.390568	0.156631	2.49355	0.0126471	0.117699
ENSG00000144040	SFXN5	sideroflexin 5 [Source:HGNC Symbol;Acc:HGNC:16073]	468.231	0.261315	0.104789	2.49372	0.0126414	0.117699
ENSG00000159761	C16orf86	chromosome 16 open reading frame 86 [Source:HGNC Symbol;Acc:HGNC:33755]	117.297	0.406973	0.163159	2.49434	0.0126193	0.117699
ENSG00000161179	YDJC	YdjC chitooligosaccharide deacetylase homolog [Source:HGNC Symbol;Acc:HGNC:27158]	384.208	0.31484	0.126242	2.49394	0.0126334	0.117699
ENSG00000162078	ZG16B	zymogen granule protein 16B [Source:HGNC Symbol;Acc:HGNC:30456]	29.416	0.59107	0.236926	2.49475	0.0126048	0.117699
ENSG00000171295	ZNF440	zinc finger protein 440 [Source:HGNC Symbol;Acc:HGNC:20874]	115.066	-0.313211	0.125609	-2.49354	0.0126476	0.117699
ENSG00000187630	DHRS4L2	dehydrogenase/reductase 4 like 2 [Source:HGNC Symbol;Acc:HGNC:19731]	215.567	0.50932	0.20413	2.49508	0.0125929	0.117699
ENSG00000198121	LPAR1	lysophosphatidic acid receptor 1 [Source:HGNC Symbol;Acc:HGNC:3166]	68.7922	0.573338	0.229959	2.49322	0.0126592	0.117699
ENSG00000199753	SNORD104	small nucleolar RNA, C/D box 104 [Source:HGNC Symbol;Acc:HGNC:32768]	29.9727	0.70379	0.282183	2.49409	0.012628	0.117699
ENSG00000211728	TRBV5-6	T cell receptor beta variable 5-6 [Source:HGNC Symbol;Acc:HGNC:12223]	37.5647	-0.659955	0.26457	-2.49444	0.0126155	0.117699
ENSG00000238000	RP11-274E7.2	proteasome (prosome, macropain) activator subunit 2 (PA28 beta) (PSME2) pseudogene	31.7919	0.692272	0.277659	2.49325	0.012658	0.117699
ENSG00000277999	RP11-426C22.8	novel transcript	28.183	0.62062	0.248842	2.49403	0.0126301	0.117699
ENSG00000171823	FBXL14	F-box and leucine rich repeat protein 14 [Source:HGNC Symbol;Acc:HGNC:28624]	137.248	-0.481872	0.193307	-2.49278	0.0126748	0.117782
ENSG00000171475	WIPF2	WAS/WASL interacting protein family member 2 [Source:HGNC Symbol;Acc:HGNC:30923]	1078.91	-0.228219	0.0915835	-2.49193	0.0127052	0.118002
ENSG00000284879	NA	novel transcript	4.97883	1.46206	0.586869	2.49129	0.0127281	0.118152
ENSG00000174028	FAM3C2	family with sequence similarity 3 member C2 (pseudogene) [Source:HGNC Symbol;Acc:HGNC:34501]	11.203	-0.923581	0.370761	-2.49104	0.012737	0.118172
ENSG00000096080	MRPS18A	mitochondrial ribosomal protein S18A [Source:HGNC Symbol;Acc:HGNC:14515]	389.762	0.340224	0.13668	2.4892	0.0128031	0.118305
ENSG00000125945	ZNF436	zinc finger protein 436 [Source:HGNC Symbol;Acc:HGNC:20814]	100.704	-0.267189	0.107342	-2.48914	0.0128054	0.118305
ENSG00000170310	STX8	syntaxin 8 [Source:HGNC Symbol;Acc:HGNC:11443]	400.294	0.393873	0.158189	2.48989	0.0127784	0.118305
ENSG00000172673	THEMIS	thymocyte selection associated [Source:HGNC Symbol;Acc:HGNC:21569]	201.036	-0.542982	0.218104	-2.48956	0.0127901	0.118305
ENSG00000177112	MRVI1-AS1	MRVI1 antisense RNA 1 [Source:HGNC Symbol;Acc:HGNC:43434]	33.1548	0.819517	0.32922	2.48927	0.0128006	0.118305
ENSG00000179104	TMTC2	transmembrane and tetratricopeptide repeat containing 2 [Source:HGNC Symbol;Acc:HGNC:25440]	85.9981	0.352515	0.141589	2.4897	0.0127849	0.118305
ENSG00000183617	MRPL54	mitochondrial ribosomal protein L54 [Source:HGNC Symbol;Acc:HGNC:16685]	483.472	0.400177	0.160686	2.49043	0.0127588	0.118305
ENSG00000254288	RP11-6I2.3	novel transcript	36.4403	0.798256	0.320646	2.48952	0.0127914	0.118305
ENSG00000153317	ASAP1	ArfGAP with SH3 domain, ankyrin repeat and PH domain 1 [Source:HGNC Symbol;Acc:HGNC:2720]	1737.48	-0.359809	0.144566	-2.48888	0.0128145	0.118326
ENSG00000168806	LCMT2	leucine carboxyl methyltransferase 2 [Source:HGNC Symbol;Acc:HGNC:17558]	100.263	-0.297544	0.11961	-2.48763	0.0128598	0.118682
ENSG00000140464	PML	promyelocytic leukemia [Source:HGNC Symbol;Acc:HGNC:9113]	2352.98	0.59028	0.237311	2.48737	0.0128693	0.118688
ENSG00000174099	MSRB3	methionine sulfoxide reductase B3 [Source:HGNC Symbol;Acc:HGNC:27375]	76.1821	-0.439669	0.17677	-2.48724	0.012874	0.118688
ENSG00000260943	RP11-476D10.1	long intergenic non-protein coding RNA 2555 [Source:HGNC Symbol;Acc:HGNC:53593]	137.234	1.05249	0.423236	2.48676	0.0128912	0.118784
ENSG00000124491	F13A1	coagulation factor XIII A chain [Source:HGNC Symbol;Acc:HGNC:3531]	2180.85	-0.518512	0.208558	-2.48617	0.0129126	0.118901
ENSG00000155096	AZIN1	antizyme inhibitor 1 [Source:HGNC Symbol;Acc:HGNC:16432]	823.516	-0.294588	0.118515	-2.48566	0.0129311	0.118901
ENSG00000162415	ZSWIM5	zinc finger SWIM-type containing 5 [Source:HGNC Symbol;Acc:HGNC:29299]	27.4625	-0.637686	0.256515	-2.48596	0.0129202	0.118901
ENSG00000198677	TTC37	tetratricopeptide repeat domain 37 [Source:HGNC Symbol;Acc:HGNC:23639]	364.847	-0.391241	0.15739	-2.4858	0.012926	0.118901
ENSG00000174358	SLC6A19	solute carrier family 6 member 19 [Source:HGNC Symbol;Acc:HGNC:27960]	7.83189	-2.81659	1.13375	-2.4843	0.0129806	0.119273
ENSG00000278897	AC020951.1	TEC	5.00838	1.10805	0.446045	2.48417	0.0129852	0.119273
ENSG00000164331	ANKRA2	ankyrin repeat family A member 2 [Source:HGNC Symbol;Acc:HGNC:13208]	182.017	-0.344854	0.138892	-2.48289	0.0130323	0.119643
ENSG00000135114	OASL	2'-5'-oligoadenylate synthetase like [Source:HGNC Symbol;Acc:HGNC:8090]	1561.41	0.993423	0.400211	2.48225	0.0130556	0.119699
ENSG00000156463	SH3RF2	SH3 domain containing ring finger 2 [Source:HGNC Symbol;Acc:HGNC:26299]	6.39678	-1.24386	0.50112	-2.48216	0.013059	0.119699
ENSG00000168090	COPS6	COP9 signalosome subunit 6 [Source:HGNC Symbol;Acc:HGNC:21749]	924.81	0.243331	0.0980309	2.48219	0.0130577	0.119699
ENSG00000185436	IFNLR1	interferon lambda receptor 1 [Source:HGNC Symbol;Acc:HGNC:18584]	65.6076	-0.593344	0.239142	-2.48113	0.0130965	0.119981
ENSG00000235688	AC116614.1	SNTG2 antisense RNA 1 [Source:HGNC Symbol;Acc:HGNC:54058]	7.44286	0.935338	0.377092	2.4804	0.0131235	0.120165
ENSG00000136478	TEX2	testis expressed 2 [Source:HGNC Symbol;Acc:HGNC:30884]	170.236	-0.253252	0.10214	-2.47944	0.0131587	0.120362
ENSG00000196415	PRTN3	proteinase 3 [Source:HGNC Symbol;Acc:HGNC:9495]	24.5337	-1.254	0.505751	-2.47949	0.0131572	0.120362
ENSG00000235105	RP11-329A14.1	amyotrophic lateral sclerosis 2 (juvenile) chromosome region, candidate 2 (ALS2CR2) pseudogene	73.0323	-0.901933	0.363833	-2.47897	0.0131761	0.120457
ENSG00000101246	ARFRP1	ADP ribosylation factor related protein 1 [Source:HGNC Symbol;Acc:HGNC:662]	1092.33	0.364693	0.147226	2.47709	0.0132457	0.120908
ENSG00000130021	PUDP	pseudouridine 5'-phosphatase [Source:HGNC Symbol;Acc:HGNC:16818]	244.931	0.337458	0.136232	2.47708	0.0132461	0.120908
ENSG00000160193	WDR4	WD repeat domain 4 [Source:HGNC Symbol;Acc:HGNC:12756]	90.4751	0.355957	0.143693	2.4772	0.0132419	0.120908
ENSG00000132432	SEC61G	Sec61 translocon gamma subunit [Source:HGNC Symbol;Acc:HGNC:18277]	437.158	0.365257	0.147493	2.47644	0.0132699	0.121062
ENSG00000125351	UPF3B	UPF3B regulator of nonsense mediated mRNA decay [Source:HGNC Symbol;Acc:HGNC:20439]	177.377	0.279469	0.112936	2.47458	0.0133393	0.121383
ENSG00000158869	FCER1G	Fc fragment of IgE receptor Ig [Source:HGNC Symbol;Acc:HGNC:3611]	7765.62	0.634456	0.256351	2.47495	0.0133256	0.121383
ENSG00000169442	CD52	CD52 molecule [Source:HGNC Symbol;Acc:HGNC:1804]	10104.2	0.451311	0.18238	2.47457	0.0133398	0.121383
ENSG00000214078	CPNE1	copine 1 [Source:HGNC Symbol;Acc:HGNC:2314]	3204.58	0.323928	0.130879	2.47502	0.013323	0.121383
ENSG00000228436	RP5-864K19.4	novel transcript	10.5634	0.665422	0.2689	2.4746	0.0133384	0.121383
ENSG00000272941	RP11-134L10.1	novel transcript, antisense to C7orf49	666.056	0.55464	0.224154	2.47437	0.0133471	0.121386
ENSG00000031003	FAM13B	family with sequence similarity 13 member B [Source:HGNC Symbol;Acc:HGNC:1335]	533.58	-0.289525	0.117042	-2.47367	0.0133732	0.121561
ENSG00000143545	RAB13	RAB13, member RAS oncogene family [Source:HGNC Symbol;Acc:HGNC:9762]	20.154	0.721298	0.291659	2.47309	0.0133951	0.121633
ENSG00000169976	SF3B5	splicing factor 3b subunit 5 [Source:HGNC Symbol;Acc:HGNC:21083]	1372.43	0.361076	0.146001	2.4731	0.0133946	0.121633
ENSG00000185989	RASA3	RAS p21 protein activator 3 [Source:HGNC Symbol;Acc:HGNC:20331]	2410.33	-0.276703	0.111895	-2.47289	0.0134027	0.121639
ENSG00000122432	SPATA1	spermatogenesis associated 1 [Source:HGNC Symbol;Acc:HGNC:14682]	16.0176	0.567625	0.229604	2.47219	0.0134289	0.121814
ENSG00000241990	PRR34-AS1	PRR34 antisense RNA 1 [Source:HGNC Symbol;Acc:HGNC:50499]	39.8335	0.488682	0.1977	2.47184	0.0134422	0.121871
ENSG00000164414	SLC35A1	solute carrier family 35 member A1 [Source:HGNC Symbol;Acc:HGNC:11021]	232.018	0.237234	0.095984	2.4716	0.0134511	0.121889
ENSG00000198931	APRT	adenine phosphoribosyltransferase [Source:HGNC Symbol;Acc:HGNC:626]	2025.32	0.358256	0.144972	2.47122	0.0134654	0.121956
ENSG00000160256	FAM207A	family with sequence similarity 207 member A [Source:HGNC Symbol;Acc:HGNC:15811]	160.018	0.427987	0.173239	2.4705	0.0134924	0.122136
ENSG00000280077	RP11-87H9.4	TEC	136.947	0.299229	0.121191	2.46908	0.0135461	0.122559
ENSG00000087299	L2HGDH	L-2-hydroxyglutarate dehydrogenase [Source:HGNC Symbol;Acc:HGNC:20499]	24.2056	-0.484439	0.196258	-2.46838	0.0135727	0.122675
ENSG00000173221	GLRX	glutaredoxin [Source:HGNC Symbol;Acc:HGNC:4330]	2662.45	0.366367	0.148425	2.46837	0.0135729	0.122675
ENSG00000102103	PQBP1	polyglutamine binding protein 1 [Source:HGNC Symbol;Acc:HGNC:9330]	1061.58	0.322666	0.130754	2.46773	0.0135973	0.122715
ENSG00000154134	ROBO3	roundabout guidance receptor 3 [Source:HGNC Symbol;Acc:HGNC:13433]	149.174	0.568755	0.23049	2.46759	0.0136027	0.122715
ENSG00000171530	TBCA	tubulin folding cofactor A [Source:HGNC Symbol;Acc:HGNC:11579]	560.089	0.266076	0.107832	2.46752	0.0136054	0.122715
ENSG00000280213	UCKL1-AS1	UCKL1 antisense RNA 1 [Source:HGNC Symbol;Acc:HGNC:31967]	9.75445	0.896723	0.363402	2.46758	0.013603	0.122715
ENSG00000104518	GSDMD	gasdermin D [Source:HGNC Symbol;Acc:HGNC:25697]	3974.92	0.414215	0.167934	2.46654	0.0136424	0.12294
ENSG00000154760	SLFN13	schlafen family member 13 [Source:HGNC Symbol;Acc:HGNC:26481]	353.653	-0.303688	0.123126	-2.46649	0.0136444	0.12294
ENSG00000049247	UTS2	urotensin 2 [Source:HGNC Symbol;Acc:HGNC:12636]	67.448	1.66483	0.675122	2.46597	0.0136642	0.122992
ENSG00000070404	FSTL3	follistatin like 3 [Source:HGNC Symbol;Acc:HGNC:3973]	113.689	0.510158	0.206879	2.46598	0.0136641	0.122992
ENSG00000105722	ERF	ETS2 repressor factor [Source:HGNC Symbol;Acc:HGNC:3444]	917.504	-0.267323	0.108449	-2.46495	0.0137031	0.123278
ENSG00000105383	CD33	CD33 molecule [Source:HGNC Symbol;Acc:HGNC:1659]	1017.02	0.302814	0.122882	2.46428	0.013729	0.123442
ENSG00000220804	AC093642.5	long intergenic non-protein coding RNA 1881 [Source:HGNC Symbol;Acc:HGNC:52700]	17.3533	-0.708956	0.287713	-2.46411	0.0137354	0.123442
ENSG00000110925	CSRNP2	cysteine and serine rich nuclear protein 2 [Source:HGNC Symbol;Acc:HGNC:16006]	268.169	-0.213731	0.0867737	-2.46309	0.0137746	0.123725
ENSG00000185168	LINC00482	long intergenic non-protein coding RNA 482 [Source:HGNC Symbol;Acc:HGNC:26816]	43.3558	0.600761	0.243922	2.46292	0.013781	0.123725
ENSG00000088727	KIF9	kinesin family member 9 [Source:HGNC Symbol;Acc:HGNC:16666]	20.8132	0.432898	0.17583	2.46204	0.0138151	0.123968
ENSG00000104129	DNAJC17	DnaJ heat shock protein family (Hsp40) member C17 [Source:HGNC Symbol;Acc:HGNC:25556]	286.538	0.292182	0.118723	2.46104	0.0138536	0.124185
ENSG00000169299	PGM2	phosphoglucomutase 2 [Source:HGNC Symbol;Acc:HGNC:8906]	500.197	-0.334749	0.136018	-2.46107	0.0138523	0.124185
ENSG00000279483	AC090498.1	ribosomal protein L41 (RPL41) pseudogene	39.2964	0.415853	0.16902	2.46038	0.0138789	0.124349
ENSG00000167005	NUDT21	nudix hydrolase 21 [Source:HGNC Symbol;Acc:HGNC:13870]	576.233	-0.272462	0.11077	-2.4597	0.0139052	0.124514
ENSG00000206560	ANKRD28	ankyrin repeat domain 28 [Source:HGNC Symbol;Acc:HGNC:29024]	332.978	-0.319421	0.12987	-2.45954	0.0139116	0.124514
ENSG00000167491	GATAD2A	GATA zinc finger domain containing 2A [Source:HGNC Symbol;Acc:HGNC:29989]	2346.45	-0.17824	0.072487	-2.45892	0.0139356	0.124665
ENSG00000103429	BFAR	bifunctional apoptosis regulator [Source:HGNC Symbol;Acc:HGNC:17613]	483.888	-0.151239	0.061525	-2.45817	0.0139648	0.124798
ENSG00000242071	RPL7AP6	ribosomal protein L7a pseudogene 6 [Source:HGNC Symbol;Acc:HGNC:19785]	368.154	0.345559	0.14057	2.45828	0.0139605	0.124798
ENSG00000261226	RP11-830F9.7	novel transcript	36.8759	0.63322	0.257657	2.45761	0.0139865	0.124929
ENSG00000170412	GPRC5C	G protein-coupled receptor class C group 5 member C [Source:HGNC Symbol;Acc:HGNC:13309]	20.1542	0.764629	0.311153	2.4574	0.0139945	0.124937
ENSG00000196937	FAM3C	family with sequence similarity 3 member C [Source:HGNC Symbol;Acc:HGNC:18664]	130.23	-0.368962	0.15018	-2.45679	0.0140185	0.125087
ENSG00000220583	RPL35P2	ribosomal protein L35 pseudogene 2 [Source:HGNC Symbol;Acc:HGNC:35789]	38.9324	0.586774	0.238878	2.45637	0.0140347	0.125168
ENSG00000063046	EIF4B	eukaryotic translation initiation factor 4B [Source:HGNC Symbol;Acc:HGNC:3285]	4799.53	-0.26026	0.105991	-2.45549	0.0140693	0.125413
ENSG00000273183	RP11-5C23.2	novel transcript, antisense to PAXIP1	35.071	0.437979	0.178391	2.45517	0.014082	0.125461
ENSG00000099795	NDUFB7	NADH:ubiquinone oxidoreductase subunit B7 [Source:HGNC Symbol;Acc:HGNC:7702]	905.993	0.442027	0.180194	2.45306	0.0141648	0.125496
ENSG00000103490	PYCARD	PYD and CARD domain containing [Source:HGNC Symbol;Acc:HGNC:16608]	2702.33	0.445667	0.181653	2.4534	0.0141511	0.125496
ENSG00000125534	PPDPF	pancreatic progenitor cell differentiation and proliferation factor [Source:HGNC Symbol;Acc:HGNC:16142]	2387.93	0.552399	0.225156	2.4534	0.0141512	0.125496
ENSG00000127334	DYRK2	dual specificity tyrosine phosphorylation regulated kinase 2 [Source:HGNC Symbol;Acc:HGNC:3093]	670.506	-0.331085	0.134953	-2.45334	0.0141538	0.125496
ENSG00000137267	TUBB2A	tubulin beta 2A class IIa [Source:HGNC Symbol;Acc:HGNC:12412]	160.574	-1.14282	0.465897	-2.45294	0.0141693	0.125496
ENSG00000149503	INCENP	inner centromere protein [Source:HGNC Symbol;Acc:HGNC:6058]	84.4777	-0.412054	0.167907	-2.45406	0.0141254	0.125496
ENSG00000165338	HECTD2	HECT domain E3 ubiquitin protein ligase 2 [Source:HGNC Symbol;Acc:HGNC:26736]	9.74146	-0.841966	0.343256	-2.45288	0.0141719	0.125496
ENSG00000176049	JAKMIP2	janus kinase and microtubule interacting protein 2 [Source:HGNC Symbol;Acc:HGNC:29067]	59.1059	-0.537831	0.219152	-2.45415	0.014122	0.125496
ENSG00000198934	MAGEE1	MAGE family member E1 [Source:HGNC Symbol;Acc:HGNC:24934]	52.0494	-0.497578	0.202836	-2.4531	0.0141631	0.125496
ENSG00000204482	LST1	leukocyte specific transcript 1 [Source:HGNC Symbol;Acc:HGNC:14189]	12261.8	0.434224	0.176904	2.45458	0.014105	0.125496
ENSG00000229692	SOS1-IT1	SOS1 intronic transcript 1 [Source:HGNC Symbol;Acc:HGNC:41385]	20.5342	0.452807	0.184529	2.45385	0.0141336	0.125496
ENSG00000264653	MIR5194	microRNA 5194 [Source:HGNC Symbol;Acc:HGNC:43498]	6.98665	1.01985	0.415588	2.454	0.0141279	0.125496
ENSG00000106524	ANKMY2	ankyrin repeat and MYND domain containing 2 [Source:HGNC Symbol;Acc:HGNC:25370]	134.984	-0.265656	0.108368	-2.45143	0.0142288	0.125868
ENSG00000134882	UBAC2	UBA domain containing 2 [Source:HGNC Symbol;Acc:HGNC:20486]	1406.02	0.20454	0.083432	2.45158	0.0142232	0.125868
ENSG00000264112	RP11-159D12.2	novel transcript	233.52	-0.316804	0.129241	-2.45127	0.0142355	0.125868
ENSG00000226571	RP11-445F6.2	novel transcript	4.88148	-1.05687	0.431243	-2.45075	0.0142558	0.125984
ENSG00000023191	RNH1	ribonuclease/angiogenin inhibitor 1 [Source:HGNC Symbol;Acc:HGNC:10074]	2655.48	0.310742	0.126823	2.45021	0.0142771	0.126109
ENSG00000141279	NPEPPS	aminopeptidase puromycin sensitive [Source:HGNC Symbol;Acc:HGNC:7900]	1619.67	-0.251508	0.102656	-2.45	0.0142857	0.126121
ENSG00000007545	CRAMP1	cramped chromatin regulator homolog 1 [Source:HGNC Symbol;Acc:HGNC:14122]	236.576	-0.241905	0.0987703	-2.44917	0.0143187	0.126221
ENSG00000131634	TMEM204	transmembrane protein 204 [Source:HGNC Symbol;Acc:HGNC:14158]	509.919	0.510292	0.208325	2.44951	0.0143052	0.126221
ENSG00000215417	MIR17HG	miR-17-92a-1 cluster host gene [Source:HGNC Symbol;Acc:HGNC:23564]	33.2302	0.424592	0.173358	2.44922	0.0143165	0.126221
ENSG00000211946	IGHV3-20	immunoglobulin heavy variable 3-20 [Source:HGNC Symbol;Acc:HGNC:5585]	10.3861	-1.38779	0.566691	-2.44893	0.0143282	0.126241
ENSG00000071243	ING3	inhibitor of growth family member 3 [Source:HGNC Symbol;Acc:HGNC:14587]	244.741	-0.283226	0.115694	-2.44806	0.0143628	0.126292
ENSG00000133316	WDR74	WD repeat domain 74 [Source:HGNC Symbol;Acc:HGNC:25529]	538.013	0.277912	0.113499	2.4486	0.0143414	0.126292
ENSG00000198064	RP11-347C12.1	nuclear pore complex interacting protein family, member B13 [Source:HGNC Symbol;Acc:HGNC:41989]	26.7868	-0.776158	0.317014	-2.44834	0.0143516	0.126292
ENSG00000274104	CTD-2553L13.10	novel transcript	14.8977	0.560561	0.228974	2.44815	0.0143594	0.126292
ENSG00000117877	CD3EAP	CD3e molecule associated protein [Source:HGNC Symbol;Acc:HGNC:24219]	34.3072	-0.402199	0.164321	-2.44764	0.0143794	0.126357
ENSG00000167378	IRGQ	immunity related GTPase Q [Source:HGNC Symbol;Acc:HGNC:24868]	252.032	0.206312	0.0842945	2.44751	0.0143847	0.126357
ENSG00000116473	RAP1A	RAP1A, member of RAS oncogene family [Source:HGNC Symbol;Acc:HGNC:9855]	2083.97	-0.260021	0.106275	-2.44669	0.0144174	0.126391
ENSG00000131943	C19orf12	chromosome 19 open reading frame 12 [Source:HGNC Symbol;Acc:HGNC:25443]	367.098	-0.307661	0.125732	-2.44696	0.0144066	0.126391
ENSG00000155657	TTN	titin [Source:HGNC Symbol;Acc:HGNC:12403]	269.565	0.630109	0.25753	2.44674	0.0144155	0.126391
ENSG00000270379	HEATR9	HEAT repeat containing 9 [Source:HGNC Symbol;Acc:HGNC:26548]	36.5802	-0.675452	0.27606	-2.44675	0.0144149	0.126391
ENSG00000170906	NDUFA3	NADH:ubiquinone oxidoreductase subunit A3 [Source:HGNC Symbol;Acc:HGNC:7686]	854.466	0.479352	0.19594	2.44642	0.0144282	0.126422
ENSG00000165527	ARF6	ADP ribosylation factor 6 [Source:HGNC Symbol;Acc:HGNC:659]	2391.39	-0.13721	0.0560904	-2.44624	0.0144356	0.126424
ENSG00000205809	KLRC2	killer cell lectin like receptor C2 [Source:HGNC Symbol;Acc:HGNC:6375]	56.8012	-1.01191	0.413715	-2.44591	0.0144487	0.126475
[truncated: 22,676 more rows]

## Sheet: FULL_Subclinical_vs_Ctrl
ID	Symbol	Name	baseMean	log2FoldChange	lfcSE	stat	pvalue	padj
ENSG00000225972	MTND1P23	MT-ND1 pseudogene 23 [Source:HGNC Symbol;Acc:HGNC:42092]	142.641	6.74248	0.571549	11.7969	4.0517e-32	8.83391e-28
ENSG00000154451	GBP5	guanylate binding protein 5 [Source:HGNC Symbol;Acc:HGNC:19895]	6568.61	2.45853	0.327756	7.5011	6.3285e-14	6.89901e-10
ENSG00000010030	ETV7	ETS variant 7 [Source:HGNC Symbol;Acc:HGNC:18160]	327.93	3.01746	0.410451	7.35156	1.95903e-13	1.42376e-09
ENSG00000280035	RP11-10J21.2	TEC	27.8352	2.6858	0.38334	7.0063	2.44696e-12	1.33377e-08
ENSG00000117228	GBP1	guanylate binding protein 1 [Source:HGNC Symbol;Acc:HGNC:4182]	2722.77	2.08752	0.303526	6.87758	6.08795e-12	2.00803e-08
ENSG00000166033	HTRA1	HtrA serine peptidase 1 [Source:HGNC Symbol;Acc:HGNC:9476]	37.9923	3.00545	0.437512	6.86941	6.44691e-12	2.00803e-08
ENSG00000168298	HIST1H1E	histone cluster 1 H1 family member e [Source:HGNC Symbol;Acc:HGNC:4718]	39.7374	2.82604	0.409865	6.89504	5.38478e-12	2.00803e-08
ENSG00000168062	BATF2	basic leucine zipper ATF-like transcription factor 2 [Source:HGNC Symbol;Acc:HGNC:25163]	723.559	2.9358	0.428859	6.84561	7.61503e-12	2.07538e-08
ENSG00000249850	KRT18P31	keratin 18 pseudogene 31 [Source:HGNC Symbol;Acc:HGNC:33400]	17.4829	2.5151	0.377694	6.6591	2.75516e-11	6.67454e-08
ENSG00000261804	RP11-44F14.2	novel transcript	33.622	1.73302	0.261724	6.62156	3.55433e-11	7.7495e-08
ENSG00000183347	GBP6	guanylate binding protein family member 6 [Source:HGNC Symbol;Acc:HGNC:25395]	33.1586	2.80662	0.426058	6.58742	4.47529e-11	8.87044e-08
ENSG00000251441	RTEL1P1	regulator of telomere elongation helicase 1 pseudogene 1 [Source:HGNC Symbol;Acc:HGNC:44213]	33.9885	2.18535	0.333666	6.5495	5.77286e-11	1.04888e-07
ENSG00000089505	CMTM1	CKLF like MARVEL transmembrane domain containing 1 [Source:HGNC Symbol;Acc:HGNC:19172]	30.0962	1.4779	0.23129	6.3898	1.66102e-10	2.78578e-07
ENSG00000149131	SERPING1	serpin family G member 1 [Source:HGNC Symbol;Acc:HGNC:1228]	2352.88	2.91073	0.459399	6.33595	2.3589e-10	3.67365e-07
ENSG00000203814	HIST2H2BF	histone cluster 2 H2B family member f [Source:HGNC Symbol;Acc:HGNC:24700]	76.6269	1.51751	0.240859	6.30039	2.96891e-10	3.9786e-07
ENSG00000225195	RP11-338E21.2	novel transcript	16.0269	2.6795	0.425482	6.29757	3.02355e-10	3.9786e-07
ENSG00000259379	MTND5P32	MT-ND5 pseudogene 32 [Source:HGNC Symbol;Acc:HGNC:51951]	17.3212	1.92665	0.306129	6.29359	3.10215e-10	3.9786e-07
ENSG00000172493	AFF1	AF4/FMR2 family member 1 [Source:HGNC Symbol;Acc:HGNC:7135]	1296.06	1.08436	0.173567	6.24749	4.17094e-10	5.05217e-07
ENSG00000254470	AP5B1	adaptor related protein complex 5 subunit beta 1 [Source:HGNC Symbol;Acc:HGNC:25104]	1976.49	1.11669	0.185727	6.01255	1.82626e-09	2.09568e-06
ENSG00000120217	CD274	CD274 molecule [Source:HGNC Symbol;Acc:HGNC:17635]	507.92	2.15925	0.360521	5.98923	2.10834e-09	2.18896e-06
ENSG00000265531	FCGR1CP	Fc fragment of IgG receptor Ic, pseudogene [Source:HGNC Symbol;Acc:HGNC:3615]	198.158	2.50619	0.417942	5.99651	2.01606e-09	2.18896e-06
ENSG00000163635	ATXN7	ataxin 7 [Source:HGNC Symbol;Acc:HGNC:10560]	16.2171	1.65531	0.27736	5.96811	2.40011e-09	2.2752e-06
ENSG00000221963	APOL6	apolipoprotein L6 [Source:HGNC Symbol;Acc:HGNC:14870]	2478.82	1.22819	0.205755	5.96919	2.38429e-09	2.2752e-06
ENSG00000102854	MSLN	mesothelin [Source:HGNC Symbol;Acc:HGNC:7371]	13.9291	4.67574	0.786166	5.94753	2.72222e-09	2.47303e-06
ENSG00000162924	REL	REL proto-oncogene, NF-kB subunit [Source:HGNC Symbol;Acc:HGNC:9954]	176.745	0.986749	0.168958	5.8402	5.21391e-09	4.54715e-06
ENSG00000115415	STAT1	signal transducer and activator of transcription 1 [Source:HGNC Symbol;Acc:HGNC:11362]	4938.63	1.20682	0.207456	5.81723	5.98318e-09	5.01735e-06
ENSG00000187741	FANCA	FA complementation group A [Source:HGNC Symbol;Acc:HGNC:3582]	418.313	1.00212	0.172993	5.79284	6.92077e-09	5.58865e-06
ENSG00000173821	RNF213	ring finger protein 213 [Source:NCBI gene;Acc:57674]	12736.2	1.01147	0.175114	5.77603	7.64839e-09	5.95563e-06
ENSG00000203804	ADAMTSL4-AS1	ADAMTSL4 antisense RNA 1 [Source:HGNC Symbol;Acc:HGNC:32041]	269.173	1.50013	0.260477	5.75916	8.4536e-09	6.35565e-06
ENSG00000278189	RNA5-8S5	RNA, 5.8S ribosomal N1 [Source:HGNC Symbol;Acc:HGNC:53517]	99.9623	4.16789	0.726558	5.73649	9.66614e-09	7.02503e-06
ENSG00000099860	GADD45B	growth arrest and DNA damage inducible beta [Source:HGNC Symbol;Acc:HGNC:4096]	1587.22	0.915388	0.159954	5.72283	1.04766e-08	7.36845e-06
ENSG00000163875	MEAF6	MYST/Esa1 associated factor 6 [Source:HGNC Symbol;Acc:HGNC:25674]	574.536	-0.427101	0.0751093	-5.68639	1.29755e-08	8.84075e-06
ENSG00000150337	FCGR1A	Fc fragment of IgG receptor Ia [Source:HGNC Symbol;Acc:HGNC:3613]	1863.73	2.08042	0.36645	5.67722	1.36901e-08	9.04503e-06
ENSG00000130489	SCO2	#N/A	128.967	2.1132	0.374592	5.64135	1.68726e-08	1.08198e-05
ENSG00000177989	ODF3B	outer dense fiber of sperm tails 3B [Source:HGNC Symbol;Acc:HGNC:34388]	2440.33	1.46526	0.26018	5.63172	1.78425e-08	1.11149e-05
ENSG00000145685	LHFPL2	LHFPL tetraspan subfamily member 2 [Source:HGNC Symbol;Acc:HGNC:6588]	298.956	1.38294	0.24664	5.60713	2.05708e-08	1.24585e-05
ENSG00000236977	ANKRD44-IT1	ANKRD44 intronic transcript 1 [Source:HGNC Symbol;Acc:HGNC:41477]	52.6519	1.43001	0.255399	5.5991	2.15463e-08	1.26966e-05
ENSG00000168016	TRANK1	tetratricopeptide repeat and ankyrin repeat containing 1 [Source:HGNC Symbol;Acc:HGNC:29011]	4184.74	0.856649	0.153418	5.58374	2.35394e-08	1.3375e-05
ENSG00000284948	NA	novel transcript	40.5147	2.33675	0.418704	5.58092	2.39244e-08	1.3375e-05
ENSG00000168394	TAP1	transporter 1, ATP binding cassette subfamily B member [Source:HGNC Symbol;Acc:HGNC:43]	8922.85	0.995202	0.179569	5.54216	2.9876e-08	1.62847e-05
ENSG00000124575	HIST1H1D	histone cluster 1 H1 family member d [Source:HGNC Symbol;Acc:HGNC:4717]	16.6635	2.83218	0.511763	5.53416	3.12718e-08	1.66297e-05
ENSG00000174944	P2RY14	purinergic receptor P2Y14 [Source:HGNC Symbol;Acc:HGNC:16442]	294.646	1.87537	0.339509	5.52377	3.31802e-08	1.72245e-05
ENSG00000173193	PARP14	poly(ADP-ribose) polymerase family member 14 [Source:HGNC Symbol;Acc:HGNC:29232]	5664.29	1.25821	0.228054	5.51717	3.44501e-08	1.74678e-05
ENSG00000128203	ASPHD2	aspartate beta-hydroxylase domain containing 2 [Source:HGNC Symbol;Acc:HGNC:30437]	254.36	1.02101	0.187542	5.44418	5.2045e-08	2.57895e-05
ENSG00000198216	CACNA1E	calcium voltage-gated channel subunit alpha1 E [Source:HGNC Symbol;Acc:HGNC:1392]	199.061	1.65786	0.305048	5.43475	5.48722e-08	2.65862e-05
ENSG00000259529	RP11-468E2.4	novel transcript	23.254	1.19418	0.219929	5.42983	5.64081e-08	2.67362e-05
ENSG00000235499	AC073046.25	novel transcript (LOC100132318)	12.4949	1.99038	0.367528	5.41559	6.10864e-08	2.83376e-05
ENSG00000023171	GRAMD1B	GRAM domain containing 1B [Source:HGNC Symbol;Acc:HGNC:29214]	335.182	1.16368	0.216166	5.38326	7.31469e-08	3.32255e-05
ENSG00000279476	RP11-391L3.3	novel transcript	30.4145	1.572	0.294948	5.32975	9.835e-08	4.37617e-05
ENSG00000166707	ZCCHC18	zinc finger CCHC-type containing 18 [Source:HGNC Symbol;Acc:HGNC:32459]	43.8415	-1.05037	0.197961	-5.30594	1.12093e-07	4.88791e-05
ENSG00000079385	CEACAM1	carcinoembryonic antigen related cell adhesion molecule 1 [Source:HGNC Symbol;Acc:HGNC:1814]	673.272	1.38649	0.261842	5.29516	1.1891e-07	4.89167e-05
ENSG00000130589	HELZ2	helicase with zinc finger 2 [Source:HGNC Symbol;Acc:HGNC:30021]	2521.63	1.10145	0.207738	5.30212	1.14468e-07	4.89167e-05
[truncated: 24,623 more rows]

## Sheet: FULL_ClinicalTB_vs_Ctrl
ID	Symbol	Name	baseMean	log2FoldChange	lfcSE	stat	pvalue	padj
[truncated: 24,675 more rows]

[truncated: 6 more sheets: FILT_Incipient_vs_Ctrl (94), FILT_Subclinical_vs_Ctrl (483), FILT_ClinicalTB_vs_Ctrl (572), DOWN_FILT_Incipient_vs_ctrl, DOWN_FILT_Subclinical_vs_ctrl, DOWN_FILT_ClinicalTB_vs_Ctrl]
