# Supplementary material for: Blood transcriptomics reveal the evolution and resolution of the immune response in tuberculosis
Source: J Exp Med. 2021 Sep 7;218(10):e20210915. doi: 10.1084/jem.20210915 (PMC8493863; doi:10.1084/jem.20210915)
Supplement: Data S2 — shows the DEG list for Leicester household contacts that progressed to TB as shown in Fig. 3 B. [file JEM_20210915_DataS2.xlsx]

## Sheet: 200_850_vs_Ctrl
ID	Symbol	Name	baseMean	log2FoldChange	lfcSE	stat	pvalue	padj
ENSG00000211675	IGLC1	immunoglobulin lambda constant 1 [Source:HGNC Symbol;Acc:HGNC:5855]	0	NA	NA	NA	NA	NA		up	1
ENSG00000211915	IGHD5-18	immunoglobulin heavy diversity 5-18 [Source:HGNC Symbol;Acc:HGNC:5509]	0	NA	NA	NA	NA	NA		down	0
ENSG00000211928	IGHD5-5	immunoglobulin heavy diversity 5-5 [Source:HGNC Symbol;Acc:HGNC:5511]	0	NA	NA	NA	NA	NA
ENSG00000237197	IGHD1-7	immunoglobulin heavy diversity 1-7 [Source:HGNC Symbol;Acc:HGNC:5486]	0	NA	NA	NA	NA	NA
ENSG00000270185	IGHD1OR15-1B	immunoglobulin heavy diversity 1/OR15-1B (non-functional) [Source:HGNC Symbol;Acc:HGNC:5488]	0	NA	NA	NA	NA	NA
ENSG00000270451	IGHD4OR15-4B	immunoglobulin heavy diversity 4/OR15-4B (non-functional) [Source:HGNC Symbol;Acc:HGNC:5507]	0	NA	NA	NA	NA	NA
ENSG00000270824	IGHD5OR15-5B	immunoglobulin heavy diversity 5/OR15-5B (non-functional) [Source:HGNC Symbol;Acc:HGNC:5513]	0	NA	NA	NA	NA	NA
ENSG00000270961	IGHD5OR15-5A	immunoglobulin heavy diversity 5/OR15-5A (non-functional) [Source:HGNC Symbol;Acc:HGNC:5512]	0	NA	NA	NA	NA	NA
ENSG00000271317	IGHD4OR15-4A	immunoglobulin heavy diversity 4/OR15-4A (non-functional) [Source:HGNC Symbol;Acc:HGNC:5506]	0	NA	NA	NA	NA	NA
ENSG00000271336	IGHD1OR15-1A	immunoglobulin heavy diversity 1/OR15-1A (non-functional) [Source:HGNC Symbol;Acc:HGNC:5487]	0	NA	NA	NA	NA	NA
ENSG00000282089	IGHD3OR15-3B	immunoglobulin heavy diversity 3/OR15-3B (non-functional) [Source:HGNC Symbol;Acc:HGNC:5501]	0	NA	NA	NA	NA	NA
ENSG00000282268	IGHD2OR15-2B	immunoglobulin heavy diversity 2/OR15-2B (non-functional) [Source:HGNC Symbol;Acc:HGNC:5494]	0	NA	NA	NA	NA	NA
ENSG00000282520	IGHD3OR15-3A	immunoglobulin heavy diversity 3/OR15-3A (non-functional) [Source:HGNC Symbol;Acc:HGNC:5500]	0	NA	NA	NA	NA	NA
ENSG00000282599	IGHD2OR15-2A	immunoglobulin heavy diversity 2/OR15-2A (non-functional) [Source:HGNC Symbol;Acc:HGNC:5493]	0	NA	NA	NA	NA	NA
ENSG00000211596	IGKJ2	immunoglobulin kappa joining 2 [Source:HGNC Symbol;Acc:HGNC:5720]	0	NA	NA	NA	NA	NA
ENSG00000188403	IGHV1OR15-9	immunoglobulin heavy variable 1/OR15-9 (non-functional) [Source:HGNC Symbol;Acc:HGNC:5569]	0	NA	NA	NA	NA	NA
ENSG00000211633	IGKV1D-42	immunoglobulin kappa variable 1D-42 (non-functional) [Source:HGNC Symbol;Acc:HGNC:5757]	0	NA	NA	NA	NA	NA
ENSG00000211944	IGHV3-16	immunoglobulin heavy variable 3-16 (non-functional) [Source:HGNC Symbol;Acc:HGNC:5583]	0	NA	NA	NA	NA	NA
ENSG00000233732	IGHV3OR16-10	immunoglobulin heavy variable 3/OR16-10 (non-functional) [Source:HGNC Symbol;Acc:HGNC:5634]	0	NA	NA	NA	NA	NA
ENSG00000259261	IGHV4OR15-8	immunoglobulin heavy variable 4/OR15-8 (non-functional) [Source:HGNC Symbol;Acc:HGNC:5658]	0	NA	NA	NA	NA	NA
ENSG00000259303	IGHV2OR16-5	immunoglobulin heavy variable 2/OR16-5 (non-functional) [Source:HGNC Symbol;Acc:HGNC:5579]	0	NA	NA	NA	NA	NA
ENSG00000277282	IGHV1OR21-1	immunoglobulin heavy variable 1/OR21-1 (non-functional) [Source:HGNC Symbol;Acc:HGNC:38040]	0	NA	NA	NA	NA	NA
ENSG00000281179	AC135068.8	novel gene identicle to IGHV1OR15-1	0	NA	NA	NA	NA	NA
ENSG00000000005	TNMD	tenomodulin [Source:HGNC Symbol;Acc:HGNC:17757]	0	NA	NA	NA	NA	NA
ENSG00000001626	CFTR	CF transmembrane conductance regulator [Source:HGNC Symbol;Acc:HGNC:1884]	0	NA	NA	NA	NA	NA
ENSG00000003989	SLC7A2	solute carrier family 7 member 2 [Source:HGNC Symbol;Acc:HGNC:11060]	0	NA	NA	NA	NA	NA
ENSG00000005073	HOXA11	homeobox A11 [Source:HGNC Symbol;Acc:HGNC:5101]	0	NA	NA	NA	NA	NA
ENSG00000005981	ASB4	ankyrin repeat and SOCS box containing 4 [Source:HGNC Symbol;Acc:HGNC:16009]	0	NA	NA	NA	NA	NA
ENSG00000006059	KRT33A	keratin 33A [Source:HGNC Symbol;Acc:HGNC:6450]	0	NA	NA	NA	NA	NA
ENSG00000006128	TAC1	tachykinin precursor 1 [Source:HGNC Symbol;Acc:HGNC:11517]	0	NA	NA	NA	NA	NA
ENSG00000006377	DLX6	distal-less homeobox 6 [Source:HGNC Symbol;Acc:HGNC:2919]	0	NA	NA	NA	NA	NA
ENSG00000007174	DNAH9	dynein axonemal heavy chain 9 [Source:HGNC Symbol;Acc:HGNC:2953]	0	NA	NA	NA	NA	NA
ENSG00000007216	SLC13A2	solute carrier family 13 member 2 [Source:HGNC Symbol;Acc:HGNC:10917]	0	NA	NA	NA	NA	NA
ENSG00000007933	FMO3	flavin containing dimethylaniline monoxygenase 3 [Source:HGNC Symbol;Acc:HGNC:3771]	0	NA	NA	NA	NA	NA
ENSG00000008196	TFAP2B	transcription factor AP-2 beta [Source:HGNC Symbol;Acc:HGNC:11743]	0	NA	NA	NA	NA	NA
ENSG00000009709	PAX7	paired box 7 [Source:HGNC Symbol;Acc:HGNC:8621]	0	NA	NA	NA	NA	NA
ENSG00000011052	NME1-NME2	NME1-NME2 readthrough [Source:HGNC Symbol;Acc:HGNC:33531]	0	NA	NA	NA	NA	NA
ENSG00000011083	SLC6A7	solute carrier family 6 member 7 [Source:HGNC Symbol;Acc:HGNC:11054]	0	NA	NA	NA	NA	NA
ENSG00000011677	GABRA3	gamma-aminobutyric acid type A receptor alpha3 subunit [Source:HGNC Symbol;Acc:HGNC:4077]	0	NA	NA	NA	NA	NA
ENSG00000016082	ISL1	ISL LIM homeobox 1 [Source:HGNC Symbol;Acc:HGNC:6132]	0	NA	NA	NA	NA	NA
ENSG00000016490	CLCA1	chloride channel accessory 1 [Source:HGNC Symbol;Acc:HGNC:2015]	0	NA	NA	NA	NA	NA
ENSG00000016602	CLCA4	chloride channel accessory 4 [Source:HGNC Symbol;Acc:HGNC:2018]	0	NA	NA	NA	NA	NA
ENSG00000018236	CNTN1	contactin 1 [Source:HGNC Symbol;Acc:HGNC:2171]	0	NA	NA	NA	NA	NA
ENSG00000019549	SNAI2	snail family transcriptional repressor 2 [Source:HGNC Symbol;Acc:HGNC:11094]	0	NA	NA	NA	NA	NA
ENSG00000029559	IBSP	integrin binding sialoprotein [Source:HGNC Symbol;Acc:HGNC:5341]	0	NA	NA	NA	NA	NA
ENSG00000034971	MYOC	myocilin [Source:HGNC Symbol;Acc:HGNC:7610]	0	NA	NA	NA	NA	NA
ENSG00000036473	OTC	ornithine carbamoyltransferase [Source:HGNC Symbol;Acc:HGNC:8512]	0	NA	NA	NA	NA	NA
ENSG00000037965	HOXC8	homeobox C8 [Source:NCBI gene;Acc:3224]	0	NA	NA	NA	NA	NA
ENSG00000038295	TLL1	tolloid like 1 [Source:HGNC Symbol;Acc:HGNC:11843]	0	NA	NA	NA	NA	NA
ENSG00000039537	C6	complement C6 [Source:HGNC Symbol;Acc:HGNC:1339]	0	NA	NA	NA	NA	NA
ENSG00000040731	CDH10	cadherin 10 [Source:HGNC Symbol;Acc:HGNC:1749]	0	NA	NA	NA	NA	NA
ENSG00000043355	ZIC2	Zic family member 2 [Source:HGNC Symbol;Acc:HGNC:12873]	0	NA	NA	NA	NA	NA
ENSG00000044012	GUCA2B	guanylate cyclase activator 2B [Source:HGNC Symbol;Acc:HGNC:4683]	0	NA	NA	NA	NA	NA
ENSG00000044524	EPHA3	EPH receptor A3 [Source:HGNC Symbol;Acc:HGNC:3387]	0	NA	NA	NA	NA	NA
ENSG00000046774	MAGEC2	MAGE family member C2 [Source:HGNC Symbol;Acc:HGNC:13574]	0	NA	NA	NA	NA	NA
ENSG00000047936	ROS1	ROS proto-oncogene 1, receptor tyrosine kinase [Source:HGNC Symbol;Acc:HGNC:10261]	0	NA	NA	NA	NA	NA
ENSG00000054796	SPO11	SPO11 initiator of meiotic double stranded breaks [Source:HGNC Symbol;Acc:HGNC:11250]	0	NA	NA	NA	NA	NA
ENSG00000054803	CBLN4	cerebellin 4 precursor [Source:HGNC Symbol;Acc:HGNC:16231]	0	NA	NA	NA	NA	NA
ENSG00000055813	CCDC85A	coiled-coil domain containing 85A [Source:HGNC Symbol;Acc:HGNC:29400]	0	NA	NA	NA	NA	NA
ENSG00000056291	NPFFR2	neuropeptide FF receptor 2 [Source:HGNC Symbol;Acc:HGNC:4525]	0	NA	NA	NA	NA	NA
ENSG00000057149	SERPINB3	serpin family B member 3 [Source:HGNC Symbol;Acc:HGNC:10569]	0	NA	NA	NA	NA	NA
ENSG00000065325	GLP2R	glucagon like peptide 2 receptor [Source:HGNC Symbol;Acc:HGNC:4325]	0	NA	NA	NA	NA	NA
ENSG00000065371	ROPN1	rhophilin associated tail protein 1 [Source:HGNC Symbol;Acc:HGNC:17692]	0	NA	NA	NA	NA	NA
ENSG00000066405	CLDN18	claudin 18 [Source:HGNC Symbol;Acc:HGNC:2039]	0	NA	NA	NA	NA	NA
ENSG00000066813	ACSM2B	acyl-CoA synthetase medium chain family member 2B [Source:HGNC Symbol;Acc:HGNC:30931]	0	NA	NA	NA	NA	NA
ENSG00000069431	ABCC9	ATP binding cassette subfamily C member 9 [Source:HGNC Symbol;Acc:HGNC:60]	0	NA	NA	NA	NA	NA
ENSG00000070193	FGF10	fibroblast growth factor 10 [Source:HGNC Symbol;Acc:HGNC:3666]	0	NA	NA	NA	NA	NA
ENSG00000071203	MS4A12	membrane spanning 4-domains A12 [Source:HGNC Symbol;Acc:HGNC:13370]	0	NA	NA	NA	NA	NA
ENSG00000071677	PRLH	prolactin releasing hormone [Source:HGNC Symbol;Acc:HGNC:17945]	0	NA	NA	NA	NA	NA
ENSG00000072080	SPP2	secreted phosphoprotein 2 [Source:HGNC Symbol;Acc:HGNC:11256]	0	NA	NA	NA	NA	NA
ENSG00000072315	TRPC5	transient receptor potential cation channel subfamily C member 5 [Source:HGNC Symbol;Acc:HGNC:12337]	0	NA	NA	NA	NA	NA
ENSG00000074047	GLI2	GLI family zinc finger 2 [Source:HGNC Symbol;Acc:HGNC:4318]	0	NA	NA	NA	NA	NA
ENSG00000074771	NOX3	NADPH oxidase 3 [Source:HGNC Symbol;Acc:HGNC:7890]	0	NA	NA	NA	NA	NA
ENSG00000075388	FGF4	fibroblast growth factor 4 [Source:HGNC Symbol;Acc:HGNC:3682]	0	NA	NA	NA	NA	NA
ENSG00000077009	NMRK2	nicotinamide riboside kinase 2 [Source:HGNC Symbol;Acc:HGNC:17871]	0	NA	NA	NA	NA	NA
ENSG00000077279	DCX	doublecortin [Source:HGNC Symbol;Acc:HGNC:2714]	0	NA	NA	NA	NA	NA
ENSG00000077498	TYR	tyrosinase [Source:HGNC Symbol;Acc:HGNC:12442]	0	NA	NA	NA	NA	NA
ENSG00000078725	BRINP1	BMP/retinoic acid inducible neural specific 1 [Source:HGNC Symbol;Acc:HGNC:2687]	0	NA	NA	NA	NA	NA
ENSG00000079557	AFM	afamin [Source:HGNC Symbol;Acc:HGNC:316]	0	NA	NA	NA	NA	NA
ENSG00000080224	EPHA6	EPH receptor A6 [Source:HGNC Symbol;Acc:HGNC:19296]	0	NA	NA	NA	NA	NA
ENSG00000080293	SCTR	secretin receptor [Source:HGNC Symbol;Acc:HGNC:10608]	0	NA	NA	NA	NA	NA
ENSG00000080572	PIH1D3	PIH1 domain containing 3 [Source:HGNC Symbol;Acc:HGNC:28570]	0	NA	NA	NA	NA	NA
ENSG00000080644	CHRNA3	cholinergic receptor nicotinic alpha 3 subunit [Source:HGNC Symbol;Acc:HGNC:1957]	0	NA	NA	NA	NA	NA
ENSG00000080910	CFHR2	complement factor H related 2 [Source:HGNC Symbol;Acc:HGNC:4890]	0	NA	NA	NA	NA	NA
ENSG00000081051	AFP	alpha fetoprotein [Source:HGNC Symbol;Acc:HGNC:317]	0	NA	NA	NA	NA	NA
ENSG00000081138	CDH7	cadherin 7 [Source:HGNC Symbol;Acc:HGNC:1766]	0	NA	NA	NA	NA	NA
ENSG00000081842	PCDHA6	protocadherin alpha 6 [Source:HGNC Symbol;Acc:HGNC:8672]	0	NA	NA	NA	NA	NA
ENSG00000082175	PGR	progesterone receptor [Source:HGNC Symbol;Acc:HGNC:8910]	0	NA	NA	NA	NA	NA
ENSG00000082482	KCNK2	potassium two pore domain channel subfamily K member 2 [Source:HGNC Symbol;Acc:HGNC:6277]	0	NA	NA	NA	NA	NA
ENSG00000082497	SERTAD4	SERTA domain containing 4 [Source:HGNC Symbol;Acc:HGNC:25236]	0	NA	NA	NA	NA	NA
ENSG00000083782	EPYC	epiphycan [Source:HGNC Symbol;Acc:HGNC:3053]	0	NA	NA	NA	NA	NA
ENSG00000084674	APOB	apolipoprotein B [Source:HGNC Symbol;Acc:HGNC:603]	0	NA	NA	NA	NA	NA
ENSG00000086991	NOX4	NADPH oxidase 4 [Source:HGNC Symbol;Acc:HGNC:7891]	0	NA	NA	NA	NA	NA
ENSG00000087510	TFAP2C	transcription factor AP-2 gamma [Source:HGNC Symbol;Acc:HGNC:11744]	0	NA	NA	NA	NA	NA
ENSG00000088386	SLC15A1	solute carrier family 15 member 1 [Source:HGNC Symbol;Acc:HGNC:10920]	0	NA	NA	NA	NA	NA
ENSG00000088782	DEFB127	defensin beta 127 [Source:HGNC Symbol;Acc:HGNC:16206]	0	NA	NA	NA	NA	NA
ENSG00000089116	LHX5	LIM homeobox 5 [Source:HGNC Symbol;Acc:HGNC:14216]	0	NA	NA	NA	NA	NA
ENSG00000089225	TBX5	T-box transcription factor 5 [Source:HGNC Symbol;Acc:HGNC:11604]	0	NA	NA	NA	NA	NA
ENSG00000090402	SI	sucrase-isomaltase [Source:HGNC Symbol;Acc:HGNC:10856]	0	NA	NA	NA	NA	NA
ENSG00000091482	SMPX	small muscle protein X-linked [Source:HGNC Symbol;Acc:HGNC:11122]	0	NA	NA	NA	NA	NA
ENSG00000094755	GABRP	gamma-aminobutyric acid type A receptor pi subunit [Source:HGNC Symbol;Acc:HGNC:4089]	0	NA	NA	NA	NA	NA
ENSG00000094796	KRT31	keratin 31 [Source:HGNC Symbol;Acc:HGNC:6448]	0	NA	NA	NA	NA	NA
ENSG00000095981	KCNK16	potassium two pore domain channel subfamily K member 16 [Source:HGNC Symbol;Acc:HGNC:14464]	0	NA	NA	NA	NA	NA
ENSG00000096395	MLN	motilin [Source:HGNC Symbol;Acc:HGNC:7141]	0	NA	NA	NA	NA	NA
ENSG00000099617	EFNA2	ephrin A2 [Source:HGNC Symbol;Acc:HGNC:3222]	0	NA	NA	NA	NA	NA
ENSG00000099715	PCDH11Y	protocadherin 11 Y-linked [Source:HGNC Symbol;Acc:HGNC:15813]	0	NA	NA	NA	NA	NA
ENSG00000099721	AMELY	amelogenin Y-linked [Source:HGNC Symbol;Acc:HGNC:462]	0	NA	NA	NA	NA	NA
ENSG00000100078	PLA2G3	phospholipase A2 group III [Source:HGNC Symbol;Acc:HGNC:17934]	0	NA	NA	NA	NA	NA
ENSG00000100101	Z83844.1	novel transcript	0	NA	NA	NA	NA	NA
ENSG00000100170	SLC5A1	solute carrier family 5 member 1 [Source:HGNC Symbol;Acc:HGNC:11036]	0	NA	NA	NA	NA	NA
ENSG00000100665	SERPINA4	serpin family A member 4 [Source:HGNC Symbol;Acc:HGNC:8948]	0	NA	NA	NA	NA	NA
ENSG00000100739	BDKRB1	bradykinin receptor B1 [Source:HGNC Symbol;Acc:HGNC:1029]	0	NA	NA	NA	NA	NA
ENSG00000101074	R3HDML	R3H domain containing like [Source:HGNC Symbol;Acc:HGNC:16249]	0	NA	NA	NA	NA	NA
ENSG00000101327	PDYN	prodynorphin [Source:HGNC Symbol;Acc:HGNC:8820]	0	NA	NA	NA	NA	NA
ENSG00000101435	CST9L	cystatin 9 like [Source:HGNC Symbol;Acc:HGNC:16233]	0	NA	NA	NA	NA	NA
ENSG00000101441	CST4	cystatin S [Source:HGNC Symbol;Acc:HGNC:2476]	0	NA	NA	NA	NA	NA
ENSG00000101446	SPINT3	serine peptidase inhibitor, Kunitz type 3 [Source:HGNC Symbol;Acc:HGNC:11248]	0	NA	NA	NA	NA	NA
ENSG00000101448	EPPIN	epididymal peptidase inhibitor [Source:HGNC Symbol;Acc:HGNC:15932]	0	NA	NA	NA	NA	NA
ENSG00000101746	NOL4	nucleolar protein 4 [Source:HGNC Symbol;Acc:HGNC:7870]	0	NA	NA	NA	NA	NA
ENSG00000101825	MXRA5	matrix remodeling associated 5 [Source:HGNC Symbol;Acc:HGNC:7539]	0	NA	NA	NA	NA	NA
ENSG00000101892	ATP1B4	ATPase Na+/K+ transporting family member beta 4 [Source:HGNC Symbol;Acc:HGNC:808]	0	NA	NA	NA	NA	NA
ENSG00000101951	PAGE4	PAGE family member 4 [Source:HGNC Symbol;Acc:HGNC:4108]	0	NA	NA	NA	NA	NA
ENSG00000101981	F9	coagulation factor IX [Source:HGNC Symbol;Acc:HGNC:3551]	0	NA	NA	NA	NA	NA
ENSG00000102021	LUZP4	leucine zipper protein 4 [Source:HGNC Symbol;Acc:HGNC:24971]	0	NA	NA	NA	NA	NA
ENSG00000102195	GPR50	G protein-coupled receptor 50 [Source:HGNC Symbol;Acc:HGNC:4506]	0	NA	NA	NA	NA	NA
ENSG00000102313	ITIH6	inter-alpha-trypsin inhibitor heavy chain family member 6 [Source:HGNC Symbol;Acc:HGNC:28907]	0	NA	NA	NA	NA	NA
ENSG00000102683	SGCG	sarcoglycan gamma [Source:HGNC Symbol;Acc:HGNC:10809]	0	NA	NA	NA	NA	NA
ENSG00000102891	MT4	metallothionein 4 [Source:HGNC Symbol;Acc:HGNC:18705]	0	NA	NA	NA	NA	NA
ENSG00000103023	PRSS54	serine protease 54 [Source:HGNC Symbol;Acc:HGNC:26336]	0	NA	NA	NA	NA	NA
ENSG00000103310	ZP2	zona pellucida glycoprotein 2 [Source:HGNC Symbol;Acc:HGNC:13188]	0	NA	NA	NA	NA	NA
ENSG00000103426	CORO7-PAM16	CORO7-PAM16 readthrough [Source:HGNC Symbol;Acc:HGNC:44424]	0	NA	NA	NA	NA	NA
ENSG00000103449	SALL1	spalt like transcription factor 1 [Source:HGNC Symbol;Acc:HGNC:10524]	0	NA	NA	NA	NA	NA
ENSG00000103546	SLC6A2	solute carrier family 6 member 2 [Source:HGNC Symbol;Acc:HGNC:11048]	0	NA	NA	NA	NA	NA
ENSG00000104371	DKK4	dickkopf WNT signaling pathway inhibitor 4 [Source:HGNC Symbol;Acc:HGNC:2894]	0	NA	NA	NA	NA	NA
ENSG00000104537	ANXA13	annexin A13 [Source:HGNC Symbol;Acc:HGNC:536]	0	NA	NA	NA	NA	NA
ENSG00000104755	ADAM2	ADAM metallopeptidase domain 2 [Source:HGNC Symbol;Acc:HGNC:198]	0	NA	NA	NA	NA	NA
ENSG00000104818	CGB2	chorionic gonadotropin subunit beta 2 [Source:HGNC Symbol;Acc:HGNC:16722]	0	NA	NA	NA	NA	NA
ENSG00000105141	CASP14	caspase 14 [Source:HGNC Symbol;Acc:HGNC:1502]	0	NA	NA	NA	NA	NA
ENSG00000105198	LGALS13	galectin 13 [Source:HGNC Symbol;Acc:HGNC:15449]	0	NA	NA	NA	NA	NA
ENSG00000105392	CRX	cone-rod homeobox [Source:HGNC Symbol;Acc:HGNC:2383]	0	NA	NA	NA	NA	NA
ENSG00000105398	SULT2A1	sulfotransferase family 2A member 1 [Source:HGNC Symbol;Acc:HGNC:11458]	0	NA	NA	NA	NA	NA
ENSG00000105428	ZNRF4	zinc and ring finger 4 [Source:HGNC Symbol;Acc:HGNC:17726]	0	NA	NA	NA	NA	NA
ENSG00000105549	THEG	theg spermatid protein [Source:HGNC Symbol;Acc:HGNC:13706]	0	NA	NA	NA	NA	NA
ENSG00000105550	FGF21	fibroblast growth factor 21 [Source:HGNC Symbol;Acc:HGNC:3678]	0	NA	NA	NA	NA	NA
ENSG00000105929	ATP6V0A4	ATPase H+ transporting V0 subunit a4 [Source:HGNC Symbol;Acc:HGNC:866]	0	NA	NA	NA	NA	NA
ENSG00000105954	NPVF	neuropeptide VF precursor [Source:HGNC Symbol;Acc:HGNC:13782]	0	NA	NA	NA	NA	NA
ENSG00000106031	HOXA13	homeobox A13 [Source:HGNC Symbol;Acc:HGNC:5102]	0	NA	NA	NA	NA	NA
ENSG00000106038	EVX1	even-skipped homeobox 1 [Source:HGNC Symbol;Acc:HGNC:3506]	0	NA	NA	NA	NA	NA
ENSG00000106278	PTPRZ1	protein tyrosine phosphatase receptor type Z1 [Source:HGNC Symbol;Acc:HGNC:9685]	0	NA	NA	NA	NA	NA
ENSG00000106331	PAX4	paired box 4 [Source:HGNC Symbol;Acc:HGNC:8618]	0	NA	NA	NA	NA	NA
ENSG00000106436	MYL10	myosin light chain 10 [Source:HGNC Symbol;Acc:HGNC:29825]	0	NA	NA	NA	NA	NA
ENSG00000106648	GALNTL5	polypeptide N-acetylgalactosaminyltransferase like 5 [Source:HGNC Symbol;Acc:HGNC:21725]	0	NA	NA	NA	NA	NA
ENSG00000106819	ASPN	asporin [Source:HGNC Symbol;Acc:HGNC:14872]	0	NA	NA	NA	NA	NA
ENSG00000107105	ELAVL2	ELAV like RNA binding protein 2 [Source:HGNC Symbol;Acc:HGNC:3313]	0	NA	NA	NA	NA	NA
ENSG00000107165	TYRP1	tyrosinase related protein 1 [Source:HGNC Symbol;Acc:HGNC:12450]	0	NA	NA	NA	NA	NA
ENSG00000107807	TLX1	T cell leukemia homeobox 1 [Source:HGNC Symbol;Acc:HGNC:5056]	0	NA	NA	NA	NA	NA
ENSG00000108001	EBF3	EBF transcription factor 3 [Source:HGNC Symbol;Acc:HGNC:19087]	0	NA	NA	NA	NA	NA
ENSG00000108231	LGI1	leucine rich glioma inactivated 1 [Source:HGNC Symbol;Acc:HGNC:6572]	0	NA	NA	NA	NA	NA
ENSG00000108342	CSF3	colony stimulating factor 3 [Source:HGNC Symbol;Acc:HGNC:2438]	0	NA	NA	NA	NA	NA
ENSG00000108417	KRT37	keratin 37 [Source:HGNC Symbol;Acc:HGNC:6455]	0	NA	NA	NA	NA	NA
ENSG00000108759	KRT32	keratin 32 [Source:HGNC Symbol;Acc:HGNC:6449]	0	NA	NA	NA	NA	NA
ENSG00000108878	CACNG1	calcium voltage-gated channel auxiliary subunit gamma 1 [Source:HGNC Symbol;Acc:HGNC:1405]	0	NA	NA	NA	NA	NA
ENSG00000109101	FOXN1	forkhead box N1 [Source:HGNC Symbol;Acc:HGNC:12765]	0	NA	NA	NA	NA	NA
ENSG00000109181	UGT2B10	UDP glucuronosyltransferase family 2 member B10 [Source:HGNC Symbol;Acc:HGNC:12544]	0	NA	NA	NA	NA	NA
ENSG00000109193	SULT1E1	sulfotransferase family 1E member 1 [Source:HGNC Symbol;Acc:HGNC:11377]	0	NA	NA	NA	NA	NA
ENSG00000109205	ODAM	odontogenic, ameloblast associated [Source:HGNC Symbol;Acc:HGNC:26043]	0	NA	NA	NA	NA	NA
ENSG00000109208	SMR3A	submaxillary gland androgen regulated protein 3A [Source:HGNC Symbol;Acc:HGNC:19216]	0	NA	NA	NA	NA	NA
ENSG00000109424	UCP1	uncoupling protein 1 [Source:HGNC Symbol;Acc:HGNC:12517]	0	NA	NA	NA	NA	NA
ENSG00000109625	CPZ	carboxypeptidase Z [Source:HGNC Symbol;Acc:HGNC:2333]	0	NA	NA	NA	NA	NA
ENSG00000110484	SCGB2A2	secretoglobin family 2A member 2 [Source:HGNC Symbol;Acc:HGNC:7050]	0	NA	NA	NA	NA	NA
ENSG00000110675	ELMOD1	ELMO domain containing 1 [Source:HGNC Symbol;Acc:HGNC:25334]	0	NA	NA	NA	NA	NA
ENSG00000110680	CALCA	calcitonin related polypeptide alpha [Source:HGNC Symbol;Acc:HGNC:1437]	0	NA	NA	NA	NA	NA
ENSG00000110900	TSPAN11	tetraspanin 11 [Source:HGNC Symbol;Acc:HGNC:30795]	0	NA	NA	NA	NA	NA
ENSG00000110975	SYT10	synaptotagmin 10 [Source:HGNC Symbol;Acc:HGNC:19266]	0	NA	NA	NA	NA	NA
ENSG00000111049	MYF5	myogenic factor 5 [Source:HGNC Symbol;Acc:HGNC:7565]	0	NA	NA	NA	NA	NA
ENSG00000111218	PRMT8	protein arginine methyltransferase 8 [Source:HGNC Symbol;Acc:HGNC:5188]	0	NA	NA	NA	NA	NA
ENSG00000111305	GSG1	germ cell associated 1 [Source:HGNC Symbol;Acc:HGNC:19716]	0	NA	NA	NA	NA	NA
ENSG00000111432	FZD10	frizzled class receptor 10 [Source:HGNC Symbol;Acc:HGNC:4039]	0	NA	NA	NA	NA	NA
ENSG00000111700	SLCO1B3	solute carrier organic anion transporter family member 1B3 [Source:HGNC Symbol;Acc:HGNC:10961]	0	NA	NA	NA	NA	NA
ENSG00000111701	APOBEC1	apolipoprotein B mRNA editing enzyme catalytic subunit 1 [Source:HGNC Symbol;Acc:HGNC:604]	0	NA	NA	NA	NA	NA
ENSG00000111780	AL021546.1	novel protein	0	NA	NA	NA	NA	NA
ENSG00000111783	RFX4	regulatory factor X4 [Source:HGNC Symbol;Acc:HGNC:9985]	0	NA	NA	NA	NA	NA
ENSG00000112175	BMP5	bone morphogenetic protein 5 [Source:HGNC Symbol;Acc:HGNC:1072]	0	NA	NA	NA	NA	NA
ENSG00000112214	FHL5	four and a half LIM domains 5 [Source:HGNC Symbol;Acc:HGNC:17371]	0	NA	NA	NA	NA	NA
ENSG00000112273	HDGFL1	HDGF like 1 [Source:HGNC Symbol;Acc:HGNC:21095]	0	NA	NA	NA	NA	NA
ENSG00000112494	UNC93A	unc-93 homolog A [Source:HGNC Symbol;Acc:HGNC:12570]	0	NA	NA	NA	NA	NA
ENSG00000112539	C6orf118	chromosome 6 open reading frame 118 [Source:HGNC Symbol;Acc:HGNC:21233]	0	NA	NA	NA	NA	NA
ENSG00000113205	PCDHB3	protocadherin beta 3 [Source:HGNC Symbol;Acc:HGNC:8688]	0	NA	NA	NA	NA	NA
ENSG00000113262	GRM6	glutamate metabotropic receptor 6 [Source:HGNC Symbol;Acc:HGNC:4598]	0	NA	NA	NA	NA	NA
ENSG00000113430	IRX4	iroquois homeobox 4 [Source:HGNC Symbol;Acc:HGNC:6129]	0	NA	NA	NA	NA	NA
ENSG00000113492	AGXT2	alanine--glyoxylate aminotransferase 2 [Source:HGNC Symbol;Acc:HGNC:14412]	0	NA	NA	NA	NA	NA
ENSG00000113525	IL5	interleukin 5 [Source:HGNC Symbol;Acc:HGNC:6016]	0	NA	NA	NA	NA	NA
ENSG00000113578	FGF1	fibroblast growth factor 1 [Source:HGNC Symbol;Acc:HGNC:3665]	0	NA	NA	NA	NA	NA
ENSG00000113722	CDX1	caudal type homeobox 1 [Source:HGNC Symbol;Acc:HGNC:1805]	0	NA	NA	NA	NA	NA
ENSG00000113739	STC2	stanniocalcin 2 [Source:HGNC Symbol;Acc:HGNC:11374]	0	NA	NA	NA	NA	NA
ENSG00000113805	CNTN3	contactin 3 [Source:HGNC Symbol;Acc:HGNC:2173]	0	NA	NA	NA	NA	NA
ENSG00000113889	KNG1	kininogen 1 [Source:HGNC Symbol;Acc:HGNC:6383]	0	NA	NA	NA	NA	NA
ENSG00000113946	CLDN16	claudin 16 [Source:HGNC Symbol;Acc:HGNC:2037]	0	NA	NA	NA	NA	NA
ENSG00000114113	RBP2	retinol binding protein 2 [Source:HGNC Symbol;Acc:HGNC:9920]	0	NA	NA	NA	NA	NA
ENSG00000114200	BCHE	butyrylcholinesterase [Source:HGNC Symbol;Acc:HGNC:983]	0	NA	NA	NA	NA	NA
ENSG00000114248	LRRC31	leucine rich repeat containing 31 [Source:HGNC Symbol;Acc:HGNC:26261]	0	NA	NA	NA	NA	NA
ENSG00000114349	GNAT1	G protein subunit alpha transducin 1 [Source:HGNC Symbol;Acc:HGNC:4393]	0	NA	NA	NA	NA	NA
ENSG00000114771	AADAC	arylacetamide deacetylase [Source:HGNC Symbol;Acc:HGNC:17]	0	NA	NA	NA	NA	NA
ENSG00000115353	TACR1	tachykinin receptor 1 [Source:HGNC Symbol;Acc:HGNC:11526]	0	NA	NA	NA	NA	NA
ENSG00000115361	ACADL	acyl-CoA dehydrogenase long chain [Source:HGNC Symbol;Acc:HGNC:88]	0	NA	NA	NA	NA	NA
ENSG00000115488	NEU2	neuraminidase 2 [Source:HGNC Symbol;Acc:HGNC:7759]	0	NA	NA	NA	NA	NA
ENSG00000115665	SLC5A7	solute carrier family 5 member 7 [Source:HGNC Symbol;Acc:HGNC:14025]	0	NA	NA	NA	NA	NA
ENSG00000116035	VAX2	ventral anterior homeobox 2 [Source:HGNC Symbol;Acc:HGNC:12661]	0	NA	NA	NA	NA	NA
ENSG00000116132	PRRX1	paired related homeobox 1 [Source:HGNC Symbol;Acc:HGNC:9142]	0	NA	NA	NA	NA	NA
ENSG00000116218	NPHS2	NPHS2 stomatin family member, podocin [Source:HGNC Symbol;Acc:HGNC:13394]	0	NA	NA	NA	NA	NA
ENSG00000116726	PRAMEF12	PRAME family member 12 [Source:HGNC Symbol;Acc:HGNC:22125]	0	NA	NA	NA	NA	NA
ENSG00000116745	RPE65	retinoid isomerohydrolase RPE65 [Source:HGNC Symbol;Acc:HGNC:10294]	0	NA	NA	NA	NA	NA
ENSG00000116785	CFHR3	complement factor H related 3 [Source:HGNC Symbol;Acc:HGNC:16980]	0	NA	NA	NA	NA	NA
ENSG00000116882	HAO2	hydroxyacid oxidase 2 [Source:HGNC Symbol;Acc:HGNC:4810]	0	NA	NA	NA	NA	NA
ENSG00000116996	ZP4	zona pellucida glycoprotein 4 [Source:HGNC Symbol;Acc:HGNC:15770]	0	NA	NA	NA	NA	NA
ENSG00000117152	RGS4	regulator of G protein signaling 4 [Source:HGNC Symbol;Acc:HGNC:10000]	0	NA	NA	NA	NA	NA
ENSG00000117501	MROH9	maestro heat like repeat family member 9 [Source:HGNC Symbol;Acc:HGNC:26287]	0	NA	NA	NA	NA	NA
ENSG00000118194	TNNT2	troponin T2, cardiac type [Source:HGNC Symbol;Acc:HGNC:11949]	0	NA	NA	NA	NA	NA
ENSG00000118245	TNP1	transition protein 1 [Source:HGNC Symbol;Acc:HGNC:11951]	0	NA	NA	NA	NA	NA
ENSG00000118322	ATP10B	ATPase phospholipid transporting 10B (putative) [Source:HGNC Symbol;Acc:HGNC:13543]	0	NA	NA	NA	NA	NA
ENSG00000118526	TCF21	transcription factor 21 [Source:HGNC Symbol;Acc:HGNC:11632]	0	NA	NA	NA	NA	NA
ENSG00000118729	CASQ2	calsequestrin 2 [Source:HGNC Symbol;Acc:HGNC:1513]	0	NA	NA	NA	NA	NA
ENSG00000119913	TECTB	tectorin beta [Source:HGNC Symbol;Acc:HGNC:11721]	0	NA	NA	NA	NA	NA
ENSG00000120054	CPN1	carboxypeptidase N subunit 1 [Source:HGNC Symbol;Acc:HGNC:2312]	0	NA	NA	NA	NA	NA
ENSG00000120088	CRHR1	corticotropin releasing hormone receptor 1 [Source:HGNC Symbol;Acc:HGNC:2357]	0	NA	NA	NA	NA	NA
ENSG00000120094	HOXB1	homeobox B1 [Source:HGNC Symbol;Acc:HGNC:5111]	0	NA	NA	NA	NA	NA
ENSG00000120235	IFNA6	interferon alpha 6 [Source:HGNC Symbol;Acc:HGNC:5427]	0	NA	NA	NA	NA	NA
ENSG00000120242	IFNA8	interferon alpha 8 [Source:HGNC Symbol;Acc:HGNC:5429]	0	NA	NA	NA	NA	NA
ENSG00000120251	GRIA2	glutamate ionotropic receptor AMPA type subunit 2 [Source:HGNC Symbol;Acc:HGNC:4572]	0	NA	NA	NA	NA	NA
ENSG00000120289	MAGEB4	MAGE family member B4 [Source:HGNC Symbol;Acc:HGNC:6811]	0	NA	NA	NA	NA	NA
ENSG00000120324	PCDHB10	protocadherin beta 10 [Source:HGNC Symbol;Acc:HGNC:8681]	0	NA	NA	NA	NA	NA
ENSG00000120328	PCDHB12	protocadherin beta 12 [Source:HGNC Symbol;Acc:HGNC:8683]	0	NA	NA	NA	NA	NA
ENSG00000120563	LYZL1	lysozyme like 1 [Source:HGNC Symbol;Acc:HGNC:30502]	0	NA	NA	NA	NA	NA
ENSG00000120937	NPPB	natriuretic peptide B [Source:HGNC Symbol;Acc:HGNC:7940]	0	NA	NA	NA	NA	NA
ENSG00000120952	PRAMEF2	PRAME family member 2 [Source:HGNC Symbol;Acc:HGNC:28841]	0	NA	NA	NA	NA	NA
ENSG00000121075	TBX4	T-box transcription factor 4 [Source:HGNC Symbol;Acc:HGNC:11603]	0	NA	NA	NA	NA	NA
ENSG00000121207	LRAT	lecithin retinol acyltransferase [Source:HGNC Symbol;Acc:HGNC:6685]	0	NA	NA	NA	NA	NA
ENSG00000121314	TAS2R8	taste 2 receptor member 8 [Source:HGNC Symbol;Acc:HGNC:14915]	0	NA	NA	NA	NA	NA
ENSG00000121335	PRB2	proline rich protein BstNI subfamily 2 [Source:HGNC Symbol;Acc:HGNC:9338]	0	NA	NA	NA	NA	NA
ENSG00000121351	IAPP	islet amyloid polypeptide [Source:HGNC Symbol;Acc:HGNC:5329]	0	NA	NA	NA	NA	NA
ENSG00000121381	TAS2R9	taste 2 receptor member 9 [Source:HGNC Symbol;Acc:HGNC:14917]	0	NA	NA	NA	NA	NA
ENSG00000121634	GJA8	gap junction protein alpha 8 [Source:HGNC Symbol;Acc:HGNC:4281]	0	NA	NA	NA	NA	NA
ENSG00000121871	SLITRK3	SLIT and NTRK like family member 3 [Source:HGNC Symbol;Acc:HGNC:23501]	0	NA	NA	NA	NA	NA
ENSG00000122133	PAEP	progestagen associated endometrial protein [Source:HGNC Symbol;Acc:HGNC:8573]	0	NA	NA	NA	NA	NA
ENSG00000122136	OBP2A	odorant binding protein 2A [Source:HGNC Symbol;Acc:HGNC:23380]	0	NA	NA	NA	NA	NA
ENSG00000122145	TBX22	T-box transcription factor 22 [Source:HGNC Symbol;Acc:HGNC:11600]	0	NA	NA	NA	NA	NA
ENSG00000122194	PLG	plasminogen [Source:HGNC Symbol;Acc:HGNC:9071]	0	NA	NA	NA	NA	NA
ENSG00000122304	PRM2	protamine 2 [Source:HGNC Symbol;Acc:HGNC:9448]	0	NA	NA	NA	NA	NA
ENSG00000122375	OPN4	opsin 4 [Source:HGNC Symbol;Acc:HGNC:14449]	0	NA	NA	NA	NA	NA
ENSG00000122584	NXPH1	neurexophilin 1 [Source:HGNC Symbol;Acc:HGNC:20693]	0	NA	NA	NA	NA	NA
ENSG00000122585	NPY	neuropeptide Y [Source:HGNC Symbol;Acc:HGNC:7955]	0	NA	NA	NA	NA	NA
ENSG00000122787	AKR1D1	aldo-keto reductase family 1 member D1 [Source:HGNC Symbol;Acc:HGNC:388]	0	NA	NA	NA	NA	NA
ENSG00000123165	ACTRT1	actin related protein T1 [Source:HGNC Symbol;Acc:HGNC:24027]	0	NA	NA	NA	NA	NA
ENSG00000123364	HOXC13	homeobox C13 [Source:HGNC Symbol;Acc:HGNC:5125]	0	NA	NA	NA	NA	NA
ENSG00000123407	HOXC12	homeobox C12 [Source:HGNC Symbol;Acc:HGNC:5124]	0	NA	NA	NA	NA	NA
ENSG00000123561	SERPINA7	serpin family A member 7 [Source:HGNC Symbol;Acc:HGNC:11583]	0	NA	NA	NA	NA	NA
ENSG00000123569	H2BW1	H2B.W histone 1 [Source:HGNC Symbol;Acc:HGNC:27252]	0	NA	NA	NA	NA	NA
ENSG00000123576	ESX1	ESX homeobox 1 [Source:HGNC Symbol;Acc:HGNC:14865]	0	NA	NA	NA	NA	NA
ENSG00000123584	MAGEA9	MAGE family member A9 [Source:HGNC Symbol;Acc:HGNC:6807]	0	NA	NA	NA	NA	NA
ENSG00000123594	ATXN3L	ataxin 3 like [Source:HGNC Symbol;Acc:HGNC:24173]	0	NA	NA	NA	NA	NA
ENSG00000124089	MC3R	melanocortin 3 receptor [Source:HGNC Symbol;Acc:HGNC:6931]	0	NA	NA	NA	NA	NA
ENSG00000124208	TMEM189-UBE2V1	TMEM189-UBE2V1 readthrough [Source:HGNC Symbol;Acc:HGNC:33521]	0	NA	NA	NA	NA	NA
ENSG00000124227	ANKRD60	ankyrin repeat domain 60 [Source:HGNC Symbol;Acc:HGNC:16217]	0	NA	NA	NA	NA	NA
ENSG00000124232	RBPJL	recombination signal binding protein for immunoglobulin kappa J region like [Source:HGNC Symbol;Acc:HGNC:13761]	0	NA	NA	NA	NA	NA
ENSG00000124237	C20orf85	chromosome 20 open reading frame 85 [Source:HGNC Symbol;Acc:HGNC:16216]	0	NA	NA	NA	NA	NA
ENSG00000124260	MAGEA10	MAGE family member A10 [Source:HGNC Symbol;Acc:HGNC:6797]	0	NA	NA	NA	NA	NA
ENSG00000124467	PSG8	pregnancy specific beta-1-glycoprotein 8 [Source:HGNC Symbol;Acc:HGNC:9525]	0	NA	NA	NA	NA	NA
ENSG00000124812	CRISP1	cysteine rich secretory protein 1 [Source:HGNC Symbol;Acc:HGNC:304]	0	NA	NA	NA	NA	NA
ENSG00000124827	GCM2	glial cells missing transcription factor 2 [Source:HGNC Symbol;Acc:HGNC:4198]	0	NA	NA	NA	NA	NA
ENSG00000124900	TRIM51	tripartite motif-containing 51 [Source:HGNC Symbol;Acc:HGNC:19023]	0	NA	NA	NA	NA	NA
ENSG00000124935	SCGB1D2	secretoglobin family 1D member 2 [Source:HGNC Symbol;Acc:HGNC:18396]	0	NA	NA	NA	NA	NA
ENSG00000124939	SCGB2A1	secretoglobin family 2A member 1 [Source:HGNC Symbol;Acc:HGNC:7051]	0	NA	NA	NA	NA	NA
ENSG00000125255	SLC10A2	solute carrier family 10 member 2 [Source:HGNC Symbol;Acc:HGNC:10906]	0	NA	NA	NA	NA	NA
ENSG00000125285	SOX21	SRY-box transcription factor 21 [Source:HGNC Symbol;Acc:HGNC:11197]	0	NA	NA	NA	NA	NA
ENSG00000125363	AMELX	amelogenin X-linked [Source:HGNC Symbol;Acc:HGNC:461]	0	NA	NA	NA	NA	NA
ENSG00000125492	BARHL1	BarH like homeobox 1 [Source:HGNC Symbol;Acc:HGNC:953]	0	NA	NA	NA	NA	NA
ENSG00000125695	AC046185.1	novel transcript	0	NA	NA	NA	NA	NA
ENSG00000125788	DEFB126	defensin beta 126 [Source:HGNC Symbol;Acc:HGNC:15900]	0	NA	NA	NA	NA	NA
ENSG00000125798	FOXA2	forkhead box A2 [Source:HGNC Symbol;Acc:HGNC:5022]	0	NA	NA	NA	NA	NA
ENSG00000125815	CST8	cystatin 8 [Source:HGNC Symbol;Acc:HGNC:2480]	0	NA	NA	NA	NA	NA
ENSG00000125816	NKX2-4	NK2 homeobox 4 [Source:HGNC Symbol;Acc:HGNC:7837]	0	NA	NA	NA	NA	NA
ENSG00000125820	NKX2-2	NK2 homeobox 2 [Source:HGNC Symbol;Acc:HGNC:7835]	0	NA	NA	NA	NA	NA
ENSG00000125831	CST11	cystatin 11 [Source:HGNC Symbol;Acc:HGNC:15959]	0	NA	NA	NA	NA	NA
ENSG00000125848	FLRT3	fibronectin leucine rich transmembrane protein 3 [Source:HGNC Symbol;Acc:HGNC:3762]	0	NA	NA	NA	NA	NA
ENSG00000125851	PCSK2	proprotein convertase subtilisin/kexin type 2 [Source:HGNC Symbol;Acc:HGNC:8744]	0	NA	NA	NA	NA	NA
ENSG00000125872	LRRN4	leucine rich repeat neuronal 4 [Source:HGNC Symbol;Acc:HGNC:16208]	0	NA	NA	NA	NA	NA
ENSG00000125903	DEFB129	defensin beta 129 [Source:HGNC Symbol;Acc:HGNC:16218]	0	NA	NA	NA	NA	NA
ENSG00000125954	CHURC1-FNTB	CHURC1-FNTB readthrough [Source:HGNC Symbol;Acc:HGNC:42960]	0	NA	NA	NA	NA	NA
ENSG00000125998	FAM83C	family with sequence similarity 83 member C [Source:HGNC Symbol;Acc:HGNC:16121]	0	NA	NA	NA	NA	NA
ENSG00000126549	STATH	statherin [Source:HGNC Symbol;Acc:HGNC:11369]	0	NA	NA	NA	NA	NA
ENSG00000126752	SSX1	SSX family member 1 [Source:HGNC Symbol;Acc:HGNC:11335]	0	NA	NA	NA	NA	NA
ENSG00000126950	TMEM35A	transmembrane protein 35A [Source:HGNC Symbol;Acc:HGNC:25864]	0	NA	NA	NA	NA	NA
ENSG00000127515	OR7A10	olfactory receptor family 7 subfamily A member 10 [Source:HGNC Symbol;Acc:HGNC:8356]	0	NA	NA	NA	NA	NA
ENSG00000127529	OR7C2	olfactory receptor family 7 subfamily C member 2 (gene/pseudogene) [Source:NCBI gene;Acc:26658]	0	NA	NA	NA	NA	NA
ENSG00000128519	TAS2R16	taste 2 receptor member 16 [Source:HGNC Symbol;Acc:HGNC:14921]	0	NA	NA	NA	NA	NA
ENSG00000128610	FEZF1	FEZ family zinc finger 1 [Source:HGNC Symbol;Acc:HGNC:22788]	0	NA	NA	NA	NA	NA
ENSG00000128645	HOXD1	homeobox D1 [Source:HGNC Symbol;Acc:HGNC:5132]	0	NA	NA	NA	NA	NA
ENSG00000128709	HOXD9	homeobox D9 [Source:HGNC Symbol;Acc:HGNC:5140]	0	NA	NA	NA	NA	NA
ENSG00000128710	HOXD10	homeobox D10 [Source:HGNC Symbol;Acc:HGNC:5133]	0	NA	NA	NA	NA	NA
ENSG00000128713	HOXD11	homeobox D11 [Source:HGNC Symbol;Acc:HGNC:5134]	0	NA	NA	NA	NA	NA
ENSG00000128714	HOXD13	homeobox D13 [Source:HGNC Symbol;Acc:HGNC:5136]	0	NA	NA	NA	NA	NA
ENSG00000129009	ISLR	immunoglobulin superfamily containing leucine rich repeat [Source:HGNC Symbol;Acc:HGNC:6133]	0	NA	NA	NA	NA	NA
ENSG00000129152	MYOD1	myogenic differentiation 1 [Source:HGNC Symbol;Acc:HGNC:7611]	0	NA	NA	NA	NA	NA
ENSG00000129170	CSRP3	cysteine and glycine rich protein 3 [Source:HGNC Symbol;Acc:HGNC:2472]	0	NA	NA	NA	NA	NA
ENSG00000129455	KLK8	kallikrein related peptidase 8 [Source:HGNC Symbol;Acc:HGNC:6369]	0	NA	NA	NA	NA	NA
ENSG00000129862	VCY1B	variable charge Y-linked 1B [Source:HGNC Symbol;Acc:HGNC:31751]	0	NA	NA	NA	NA	NA
ENSG00000129864	VCY	variable charge Y-linked [Source:HGNC Symbol;Acc:HGNC:12668]	0	NA	NA	NA	NA	NA
ENSG00000129873	CDY2B	chromodomain Y-linked 2B [Source:HGNC Symbol;Acc:HGNC:23921]	0	NA	NA	NA	NA	NA
ENSG00000129965	INS-IGF2	INS-IGF2 readthrough [Source:HGNC Symbol;Acc:HGNC:33527]	0	NA	NA	NA	NA	NA
ENSG00000130234	ACE2	angiotensin I converting enzyme 2 [Source:HGNC Symbol;Acc:HGNC:13557]	0	NA	NA	NA	NA	NA
ENSG00000130283	GDF1	growth differentiation factor 1 [Source:HGNC Symbol;Acc:HGNC:4214]	0	NA	NA	NA	NA	NA
ENSG00000130383	FUT5	fucosyltransferase 5 [Source:HGNC Symbol;Acc:HGNC:4016]	0	NA	NA	NA	NA	NA
ENSG00000130385	BMP15	bone morphogenetic protein 15 [Source:HGNC Symbol;Acc:HGNC:1068]	0	NA	NA	NA	NA	NA
ENSG00000130538	OR11H1	olfactory receptor family 11 subfamily H member 1 [Source:HGNC Symbol;Acc:HGNC:15404]	0	NA	NA	NA	NA	NA
ENSG00000130700	GATA5	GATA binding protein 5 [Source:HGNC Symbol;Acc:HGNC:15802]	0	NA	NA	NA	NA	NA
ENSG00000130701	RBBP8NL	RBBP8 N-terminal like [Source:HGNC Symbol;Acc:HGNC:16144]	0	NA	NA	NA	NA	NA
ENSG00000131050	BPIFA2	BPI fold containing family A member 2 [Source:HGNC Symbol;Acc:HGNC:16203]	0	NA	NA	NA	NA	NA
ENSG00000131059	BPIFA3	BPI fold containing family A member 3 [Source:HGNC Symbol;Acc:HGNC:16204]	0	NA	NA	NA	NA	NA
ENSG00000131068	DEFB118	defensin beta 118 [Source:HGNC Symbol;Acc:HGNC:16196]	0	NA	NA	NA	NA	NA
ENSG00000131152	AC010531.1	novel protein	0	NA	NA	NA	NA	NA
ENSG00000131233	GJA9	gap junction protein alpha 9 [Source:HGNC Symbol;Acc:HGNC:19155]	0	NA	NA	NA	NA	NA
ENSG00000131264	CDX4	caudal type homeobox 4 [Source:HGNC Symbol;Acc:HGNC:1808]	0	NA	NA	NA	NA	NA
ENSG00000131721	RHOXF2	Rhox homeobox family member 2 [Source:HGNC Symbol;Acc:HGNC:30011]	0	NA	NA	NA	NA	NA
ENSG00000131738	KRT33B	keratin 33B [Source:HGNC Symbol;Acc:HGNC:6451]	0	NA	NA	NA	NA	NA
ENSG00000131808	FSHB	follicle stimulating hormone subunit beta [Source:HGNC Symbol;Acc:HGNC:3964]	0	NA	NA	NA	NA	NA
ENSG00000131864	USP29	ubiquitin specific peptidase 29 [Source:HGNC Symbol;Acc:HGNC:18563]	0	NA	NA	NA	NA	NA
ENSG00000132297	HHLA1	HERV-H LTR-associating 1 [Source:HGNC Symbol;Acc:HGNC:4904]	0	NA	NA	NA	NA	NA
ENSG00000132429	POPDC3	popeye domain containing 3 [Source:HGNC Symbol;Acc:HGNC:17649]	0	NA	NA	NA	NA	NA
ENSG00000132446	FTHL17	ferritin heavy chain like 17 [Source:HGNC Symbol;Acc:HGNC:3987]	0	NA	NA	NA	NA	NA
ENSG00000132631	SCP2D1	SCP2 sterol binding domain containing 1 [Source:HGNC Symbol;Acc:HGNC:16211]	0	NA	NA	NA	NA	NA
ENSG00000132671	SSTR4	somatostatin receptor 4 [Source:HGNC Symbol;Acc:HGNC:11333]	0	NA	NA	NA	NA	NA
ENSG00000132703	APCS	amyloid P component, serum [Source:HGNC Symbol;Acc:HGNC:584]	0	NA	NA	NA	NA	NA
ENSG00000132840	BHMT2	betaine--homocysteine S-methyltransferase 2 [Source:HGNC Symbol;Acc:HGNC:1048]	0	NA	NA	NA	NA	NA
ENSG00000132872	SYT4	synaptotagmin 4 [Source:HGNC Symbol;Acc:HGNC:11512]	0	NA	NA	NA	NA	NA
ENSG00000132911	NMUR2	neuromedin U receptor 2 [Source:HGNC Symbol;Acc:HGNC:16454]	0	NA	NA	NA	NA	NA
ENSG00000133107	TRPC4	transient receptor potential cation channel subfamily C member 4 [Source:HGNC Symbol;Acc:HGNC:12336]	0	NA	NA	NA	NA	NA
ENSG00000133124	IRS4	insulin receptor substrate 4 [Source:HGNC Symbol;Acc:HGNC:6128]	0	NA	NA	NA	NA	NA
ENSG00000133636	NTS	neurotensin [Source:HGNC Symbol;Acc:HGNC:8038]	0	NA	NA	NA	NA	NA
ENSG00000133640	LRRIQ1	leucine rich repeats and IQ motif containing 1 [Source:HGNC Symbol;Acc:HGNC:25708]	0	NA	NA	NA	NA	NA
ENSG00000133665	DYDC2	DPY30 domain containing 2 [Source:HGNC Symbol;Acc:HGNC:23468]	0	NA	NA	NA	NA	NA
ENSG00000133980	VRTN	vertebrae development associated [Source:HGNC Symbol;Acc:HGNC:20223]	0	NA	NA	NA	NA	NA
ENSG00000134115	CNTN6	contactin 6 [Source:HGNC Symbol;Acc:HGNC:2176]	0	NA	NA	NA	NA	NA
ENSG00000134258	VTCN1	V-set domain containing T cell activation inhibitor 1 [Source:HGNC Symbol;Acc:HGNC:28873]	0	NA	NA	NA	NA	NA
ENSG00000134343	ANO3	anoctamin 3 [Source:HGNC Symbol;Acc:HGNC:14004]	0	NA	NA	NA	NA	NA
ENSG00000134365	CFHR4	complement factor H related 4 [Source:HGNC Symbol;Acc:HGNC:16979]	0	NA	NA	NA	NA	NA
ENSG00000134389	CFHR5	complement factor H related 5 [Source:HGNC Symbol;Acc:HGNC:24668]	0	NA	NA	NA	NA	NA
ENSG00000134438	RAX	retina and anterior neural fold homeobox [Source:HGNC Symbol;Acc:HGNC:18662]	0	NA	NA	NA	NA	NA
ENSG00000134443	GRP	gastrin releasing peptide [Source:HGNC Symbol;Acc:HGNC:4605]	0	NA	NA	NA	NA	NA
ENSG00000134538	SLCO1B1	solute carrier organic anion transporter family member 1B1 [Source:HGNC Symbol;Acc:HGNC:10959]	0	NA	NA	NA	NA	NA
ENSG00000134588	USP26	ubiquitin specific peptidase 26 [Source:HGNC Symbol;Acc:HGNC:13485]	0	NA	NA	NA	NA	NA
ENSG00000134640	MTNR1B	melatonin receptor 1B [Source:HGNC Symbol;Acc:HGNC:7464]	0	NA	NA	NA	NA	NA
ENSG00000135222	CSN2	casein beta [Source:HGNC Symbol;Acc:HGNC:2447]	0	NA	NA	NA	NA	NA
ENSG00000135333	EPHA7	EPH receptor A7 [Source:HGNC Symbol;Acc:HGNC:3390]	0	NA	NA	NA	NA	NA
ENSG00000135346	CGA	glycoprotein hormones, alpha polypeptide [Source:HGNC Symbol;Acc:HGNC:1885]	0	NA	NA	NA	NA	NA
ENSG00000135355	GJA10	gap junction protein alpha 10 [Source:HGNC Symbol;Acc:HGNC:16995]	0	NA	NA	NA	NA	NA
ENSG00000135413	LACRT	lacritin [Source:HGNC Symbol;Acc:HGNC:16430]	0	NA	NA	NA	NA	NA
ENSG00000135443	KRT85	keratin 85 [Source:HGNC Symbol;Acc:HGNC:6462]	0	NA	NA	NA	NA	NA
ENSG00000135569	TAAR5	trace amine associated receptor 5 [Source:HGNC Symbol;Acc:HGNC:30236]	0	NA	NA	NA	NA	NA
ENSG00000136155	SCEL	sciellin [Source:HGNC Symbol;Acc:HGNC:10573]	0	NA	NA	NA	NA	NA
ENSG00000136267	DGKB	diacylglycerol kinase beta [Source:HGNC Symbol;Acc:HGNC:2850]	0	NA	NA	NA	NA	NA
ENSG00000136297	MMD2	monocyte to macrophage differentiation associated 2 [Source:HGNC Symbol;Acc:HGNC:30133]	0	NA	NA	NA	NA	NA
ENSG00000136327	NKX2-8	NK2 homeobox 8 [Source:HGNC Symbol;Acc:HGNC:16364]	0	NA	NA	NA	NA	NA
ENSG00000136352	NKX2-1	NK2 homeobox 1 [Source:HGNC Symbol;Acc:HGNC:11825]	0	NA	NA	NA	NA	NA
ENSG00000136487	GH2	growth hormone 2 [Source:HGNC Symbol;Acc:HGNC:4262]	0	NA	NA	NA	NA	NA
ENSG00000136488	CSH1	chorionic somatomammotropin hormone 1 [Source:HGNC Symbol;Acc:HGNC:2440]	0	NA	NA	NA	NA	NA
ENSG00000136695	IL36RN	interleukin 36 receptor antagonist [Source:HGNC Symbol;Acc:HGNC:15561]	0	NA	NA	NA	NA	NA
ENSG00000136697	IL1F10	interleukin 1 family member 10 [Source:HGNC Symbol;Acc:HGNC:15552]	0	NA	NA	NA	NA	NA
ENSG00000136698	CFC1	cripto, FRL-1, cryptic family 1 [Source:HGNC Symbol;Acc:HGNC:18292]	0	NA	NA	NA	NA	NA
ENSG00000136834	OR1J1	olfactory receptor family 1 subfamily J member 1 [Source:HGNC Symbol;Acc:HGNC:8208]	0	NA	NA	NA	NA	NA
ENSG00000136839	OR13C9	olfactory receptor family 13 subfamily C member 9 [Source:HGNC Symbol;Acc:HGNC:15104]	0	NA	NA	NA	NA	NA
ENSG00000136872	ALDOB	aldolase, fructose-bisphosphate B [Source:HGNC Symbol;Acc:HGNC:417]	0	NA	NA	NA	NA	NA
ENSG00000136939	OR1L4	olfactory receptor family 1 subfamily L member 4 [Source:HGNC Symbol;Acc:HGNC:8216]	0	NA	NA	NA	NA	NA
ENSG00000136944	LMX1B	LIM homeobox transcription factor 1 beta [Source:HGNC Symbol;Acc:HGNC:6654]	0	NA	NA	NA	NA	NA
ENSG00000137080	IFNA21	interferon alpha 21 [Source:HGNC Symbol;Acc:HGNC:5424]	0	NA	NA	NA	NA	NA
ENSG00000137090	DMRT1	doublesex and mab-3 related transcription factor 1 [Source:HGNC Symbol;Acc:HGNC:2934]	0	NA	NA	NA	NA	NA
ENSG00000137251	TINAG	tubulointerstitial nephritis antigen [Source:HGNC Symbol;Acc:HGNC:14599]	0	NA	NA	NA	NA	NA
ENSG00000137561	TTPA	alpha tocopherol transfer protein [Source:HGNC Symbol;Acc:HGNC:12404]	0	NA	NA	NA	NA	NA
ENSG00000137634	NXPE4	neurexophilin and PC-esterase domain family member 4 [Source:HGNC Symbol;Acc:HGNC:23117]	0	NA	NA	NA	NA	NA
ENSG00000137699	TRIM29	tripartite motif containing 29 [Source:HGNC Symbol;Acc:HGNC:17274]	0	NA	NA	NA	NA	NA
ENSG00000137745	MMP13	matrix metallopeptidase 13 [Source:HGNC Symbol;Acc:HGNC:7159]	0	NA	NA	NA	NA	NA
ENSG00000137976	DNASE2B	deoxyribonuclease 2 beta [Source:HGNC Symbol;Acc:HGNC:28875]	0	NA	NA	NA	NA	NA
ENSG00000138039	LHCGR	luteinizing hormone/choriogonadotropin receptor [Source:HGNC Symbol;Acc:HGNC:6585]	0	NA	NA	NA	NA	NA
ENSG00000138075	ABCG5	ATP binding cassette subfamily G member 5 [Source:HGNC Symbol;Acc:HGNC:13886]	0	NA	NA	NA	NA	NA
ENSG00000138109	CYP2C9	cytochrome P450 family 2 subfamily C member 9 [Source:HGNC Symbol;Acc:HGNC:2623]	0	NA	NA	NA	NA	NA
ENSG00000138136	LBX1	ladybird homeobox 1 [Source:HGNC Symbol;Acc:HGNC:16960]	0	NA	NA	NA	NA	NA
ENSG00000138472	GUCA1C	guanylate cyclase activator 1C [Source:HGNC Symbol;Acc:HGNC:4680]	0	NA	NA	NA	NA	NA
ENSG00000138483	CCDC54	coiled-coil domain containing 54 [Source:HGNC Symbol;Acc:HGNC:30703]	0	NA	NA	NA	NA	NA
ENSG00000138650	PCDH10	protocadherin 10 [Source:HGNC Symbol;Acc:HGNC:13404]	0	NA	NA	NA	NA	NA
ENSG00000138653	NDST4	N-deacetylase and N-sulfotransferase 4 [Source:HGNC Symbol;Acc:HGNC:20779]	0	NA	NA	NA	NA	NA
ENSG00000138675	FGF5	fibroblast growth factor 5 [Source:HGNC Symbol;Acc:HGNC:3683]	0	NA	NA	NA	NA	NA
ENSG00000138813	C4orf17	chromosome 4 open reading frame 17 [Source:HGNC Symbol;Acc:HGNC:25274]	0	NA	NA	NA	NA	NA
ENSG00000139209	SLC38A4	solute carrier family 38 member 4 [Source:HGNC Symbol;Acc:HGNC:14679]	0	NA	NA	NA	NA	NA
ENSG00000139304	PTPRQ	protein tyrosine phosphatase receptor type Q [Source:HGNC Symbol;Acc:HGNC:9679]	0	NA	NA	NA	NA	NA
ENSG00000139330	KERA	keratocan [Source:HGNC Symbol;Acc:HGNC:6309]	0	NA	NA	NA	NA	NA
ENSG00000139445	FOXN4	forkhead box N4 [Source:HGNC Symbol;Acc:HGNC:21399]	0	NA	NA	NA	NA	NA
ENSG00000139515	PDX1	pancreatic and duodenal homeobox 1 [Source:HGNC Symbol;Acc:HGNC:6107]	0	NA	NA	NA	NA	NA
ENSG00000139574	NPFF	neuropeptide FF-amide peptide precursor [Source:HGNC Symbol;Acc:HGNC:7901]	0	NA	NA	NA	NA	NA
ENSG00000139780	METTL21C	methyltransferase like 21C [Source:HGNC Symbol;Acc:HGNC:33717]	0	NA	NA	NA	NA	NA
ENSG00000139800	ZIC5	Zic family member 5 [Source:HGNC Symbol;Acc:HGNC:20322]	0	NA	NA	NA	NA	NA
ENSG00000139865	TTC6	tetratricopeptide repeat domain 6 [Source:HGNC Symbol;Acc:HGNC:19739]	0	NA	NA	NA	NA	NA
ENSG00000140015	KCNH5	potassium voltage-gated channel subfamily H member 5 [Source:HGNC Symbol;Acc:HGNC:6254]	0	NA	NA	NA	NA	NA
ENSG00000140067	FAM181A	family with sequence similarity 181 member A [Source:HGNC Symbol;Acc:HGNC:20491]	0	NA	NA	NA	NA	NA
ENSG00000140093	SERPINA10	serpin family A member 10 [Source:HGNC Symbol;Acc:HGNC:15996]	0	NA	NA	NA	NA	NA
ENSG00000140478	GOLGA6D	golgin A6 family member D [Source:HGNC Symbol;Acc:HGNC:32204]	0	NA	NA	NA	NA	NA
ENSG00000140557	ST8SIA2	ST8 alpha-N-acetyl-neuraminide alpha-2,8-sialyltransferase 2 [Source:HGNC Symbol;Acc:HGNC:10870]	0	NA	NA	NA	NA	NA
ENSG00000140873	ADAMTS18	ADAM metallopeptidase with thrombospondin type 1 motif 18 [Source:HGNC Symbol;Acc:HGNC:17110]	0	NA	NA	NA	NA	NA
ENSG00000141200	KIF2B	kinesin family member 2B [Source:HGNC Symbol;Acc:HGNC:29443]	0	NA	NA	NA	NA	NA
ENSG00000141338	ABCA8	ATP binding cassette subfamily A member 8 [Source:HGNC Symbol;Acc:HGNC:38]	0	NA	NA	NA	NA	NA
ENSG00000141946	ZIM3	zinc finger imprinted 3 [Source:HGNC Symbol;Acc:HGNC:16366]	0	NA	NA	NA	NA	NA
ENSG00000142182	DNMT3L	DNA methyltransferase 3 like [Source:HGNC Symbol;Acc:HGNC:2980]	0	NA	NA	NA	NA	NA
ENSG00000142511	GPR32	G protein-coupled receptor 32 [Source:HGNC Symbol;Acc:HGNC:4487]	0	NA	NA	NA	NA	NA
ENSG00000142538	PTH2	parathyroid hormone 2 [Source:HGNC Symbol;Acc:HGNC:30828]	0	NA	NA	NA	NA	NA
ENSG00000142539	AC020909.1	novel protein	0	NA	NA	NA	NA	NA
ENSG00000142619	PADI3	peptidyl arginine deiminase 3 [Source:HGNC Symbol;Acc:HGNC:18337]	0	NA	NA	NA	NA	NA
ENSG00000142698	C1orf94	chromosome 1 open reading frame 94 [Source:HGNC Symbol;Acc:HGNC:28250]	0	NA	NA	NA	NA	NA
ENSG00000142789	CELA3A	chymotrypsin like elastase 3A [Source:HGNC Symbol;Acc:HGNC:15944]	0	NA	NA	NA	NA	NA
ENSG00000143001	TMEM61	transmembrane protein 61 [Source:HGNC Symbol;Acc:HGNC:27296]	0	NA	NA	NA	NA	NA
ENSG00000143006	DMRTB1	DMRT like family B with proline rich C-terminal 1 [Source:HGNC Symbol;Acc:HGNC:13913]	0	NA	NA	NA	NA	NA
ENSG00000143032	BARHL2	BarH like homeobox 2 [Source:HGNC Symbol;Acc:HGNC:954]	0	NA	NA	NA	NA	NA
ENSG00000143105	KCNA10	potassium voltage-gated channel subfamily A member 10 [Source:HGNC Symbol;Acc:HGNC:6219]	0	NA	NA	NA	NA	NA
ENSG00000143196	DPT	dermatopontin [Source:HGNC Symbol;Acc:HGNC:3011]	0	NA	NA	NA	NA	NA
ENSG00000143355	LHX9	LIM homeobox 9 [Source:HGNC Symbol;Acc:HGNC:14222]	0	NA	NA	NA	NA	NA
ENSG00000143469	SYT14	synaptotagmin 14 [Source:HGNC Symbol;Acc:HGNC:23143]	0	NA	NA	NA	NA	NA
ENSG00000143536	CRNN	cornulin [Source:HGNC Symbol;Acc:HGNC:1230]	0	NA	NA	NA	NA	NA
ENSG00000143631	FLG	filaggrin [Source:HGNC Symbol;Acc:HGNC:3748]	0	NA	NA	NA	NA	NA
ENSG00000143921	ABCG8	ATP binding cassette subfamily G member 8 [Source:HGNC Symbol;Acc:HGNC:13887]	0	NA	NA	NA	NA	NA
ENSG00000143954	REG3G	regenerating family member 3 gamma [Source:HGNC Symbol;Acc:HGNC:29595]	0	NA	NA	NA	NA	NA
ENSG00000144010	TRIM43B	tripartite motif containing 43B [Source:HGNC Symbol;Acc:HGNC:37146]	0	NA	NA	NA	NA	NA
ENSG00000144015	TRIM43	tripartite motif containing 43 [Source:HGNC Symbol;Acc:HGNC:19015]	0	NA	NA	NA	NA	NA
ENSG00000144119	C1QL2	complement C1q like 2 [Source:HGNC Symbol;Acc:HGNC:24181]	0	NA	NA	NA	NA	NA
ENSG00000144191	CNGA3	cyclic nucleotide gated channel subunit alpha 3 [Source:HGNC Symbol;Acc:HGNC:2150]	0	NA	NA	NA	NA	NA
ENSG00000144227	NXPH2	neurexophilin 2 [Source:HGNC Symbol;Acc:HGNC:8076]	0	NA	NA	NA	NA	NA
ENSG00000144785	AC073896.1	novel protein	0	NA	NA	NA	NA	NA
ENSG00000144891	AGTR1	angiotensin II receptor type 1 [Source:HGNC Symbol;Acc:HGNC:336]	0	NA	NA	NA	NA	NA
ENSG00000145029	NICN1	nicolin 1 [Source:HGNC Symbol;Acc:HGNC:18317]	0	NA	NA	NA	NA	NA
ENSG00000145309	CABS1	calcium binding protein, spermatid associated 1 [Source:HGNC Symbol;Acc:HGNC:30710]	0	NA	NA	NA	NA	NA
ENSG00000145321	GC	GC vitamin D binding protein [Source:HGNC Symbol;Acc:HGNC:4187]	0	NA	NA	NA	NA	NA
ENSG00000145526	CDH18	cadherin 18 [Source:HGNC Symbol;Acc:HGNC:1757]	0	NA	NA	NA	NA	NA
ENSG00000145642	SHISAL2B	shisa like 2B [Source:HGNC Symbol;Acc:HGNC:34236]	0	NA	NA	NA	NA	NA
ENSG00000145681	HAPLN1	hyaluronan and proteoglycan link protein 1 [Source:HGNC Symbol;Acc:HGNC:2380]	0	NA	NA	NA	NA	NA
ENSG00000145692	BHMT	betaine--homocysteine S-methyltransferase [Source:HGNC Symbol;Acc:HGNC:1047]	0	NA	NA	NA	NA	NA
ENSG00000145808	ADAMTS19	ADAM metallopeptidase with thrombospondin type 1 motif 19 [Source:HGNC Symbol;Acc:HGNC:17111]	0	NA	NA	NA	NA	NA
ENSG00000145826	LECT2	leukocyte cell derived chemotaxin 2 [Source:HGNC Symbol;Acc:HGNC:6550]	0	NA	NA	NA	NA	NA
ENSG00000145879	SPINK7	serine peptidase inhibitor, Kazal type 7 (putative) [Source:HGNC Symbol;Acc:HGNC:24643]	0	NA	NA	NA	NA	NA
ENSG00000145888	GLRA1	glycine receptor alpha 1 [Source:HGNC Symbol;Acc:HGNC:4326]	0	NA	NA	NA	NA	NA
ENSG00000146047	H2BC1	H2B clustered histone 1 [Source:HGNC Symbol;Acc:HGNC:18730]	0	NA	NA	NA	NA	NA
ENSG00000146049	KAAG1	kidney associated antigen 1 [Source:HGNC Symbol;Acc:HGNC:21031]	0	NA	NA	NA	NA	NA
ENSG00000146147	MLIP	muscular LMNA interacting protein [Source:HGNC Symbol;Acc:HGNC:21355]	0	NA	NA	NA	NA	NA
ENSG00000146151	HMGCLL1	3-hydroxymethyl-3-methylglutaryl-CoA lyase like 1 [Source:HGNC Symbol;Acc:HGNC:21359]	0	NA	NA	NA	NA	NA
ENSG00000146276	GABRR1	gamma-aminobutyric acid type A receptor rho1 subunit [Source:HGNC Symbol;Acc:HGNC:4090]	0	NA	NA	NA	NA	NA
ENSG00000146383	TAAR6	trace amine associated receptor 6 [Source:HGNC Symbol;Acc:HGNC:20978]	0	NA	NA	NA	NA	NA
ENSG00000146618	FERD3L	Fer3 like bHLH transcription factor [Source:HGNC Symbol;Acc:HGNC:16660]	0	NA	NA	NA	NA	NA
ENSG00000146678	IGFBP1	insulin like growth factor binding protein 1 [Source:HGNC Symbol;Acc:HGNC:5469]	0	NA	NA	NA	NA	NA
ENSG00000146809	ASB15	ankyrin repeat and SOCS box containing 15 [Source:HGNC Symbol;Acc:HGNC:19767]	0	NA	NA	NA	NA	NA
ENSG00000146910	CNPY1	canopy FGF signaling regulator 1 [Source:HGNC Symbol;Acc:HGNC:27786]	0	NA	NA	NA	NA	NA
ENSG00000146926	ASB10	ankyrin repeat and SOCS box containing 10 [Source:HGNC Symbol;Acc:HGNC:17185]	0	NA	NA	NA	NA	NA
ENSG00000147081	AKAP4	A-kinase anchoring protein 4 [Source:HGNC Symbol;Acc:HGNC:374]	0	NA	NA	NA	NA	NA
ENSG00000147160	AWAT2	acyl-CoA wax alcohol acyltransferase 2 [Source:HGNC Symbol;Acc:HGNC:23251]	0	NA	NA	NA	NA	NA
ENSG00000147183	CPXCR1	CPX chromosome region candidate 1 [Source:HGNC Symbol;Acc:HGNC:2332]	0	NA	NA	NA	NA	NA
ENSG00000147246	HTR2C	5-hydroxytryptamine receptor 2C [Source:HGNC Symbol;Acc:HGNC:5295]	0	NA	NA	NA	NA	NA
ENSG00000147262	GPR119	G protein-coupled receptor 119 [Source:HGNC Symbol;Acc:HGNC:19060]	0	NA	NA	NA	NA	NA
ENSG00000147378	FATE1	fetal and adult testis expressed 1 [Source:HGNC Symbol;Acc:HGNC:24683]	0	NA	NA	NA	NA	NA
ENSG00000147381	MAGEA4	MAGE family member A4 [Source:HGNC Symbol;Acc:HGNC:6802]	0	NA	NA	NA	NA	NA
ENSG00000147571	CRH	corticotropin releasing hormone [Source:HGNC Symbol;Acc:HGNC:2355]	0	NA	NA	NA	NA	NA
ENSG00000147588	PMP2	peripheral myelin protein 2 [Source:HGNC Symbol;Acc:HGNC:9117]	0	NA	NA	NA	NA	NA
ENSG00000147613	PSKH2	protein serine kinase H2 [Source:HGNC Symbol;Acc:HGNC:18997]	0	NA	NA	NA	NA	NA
ENSG00000147869	CER1	cerberus 1, DAN family BMP antagonist [Source:HGNC Symbol;Acc:HGNC:1862]	0	NA	NA	NA	NA	NA
ENSG00000147885	IFNA16	interferon alpha 16 [Source:HGNC Symbol;Acc:HGNC:5421]	0	NA	NA	NA	NA	NA
ENSG00000148123	PLPPR1	phospholipid phosphatase related 1 [Source:HGNC Symbol;Acc:HGNC:25993]	0	NA	NA	NA	NA	NA
ENSG00000148215	OR5C1	olfactory receptor family 5 subfamily C member 1 [Source:HGNC Symbol;Acc:HGNC:8331]	0	NA	NA	NA	NA	NA
ENSG00000148482	SLC39A12	solute carrier family 39 member 12 [Source:HGNC Symbol;Acc:HGNC:20860]	0	NA	NA	NA	NA	NA
ENSG00000148513	ANKRD30A	ankyrin repeat domain 30A [Source:HGNC Symbol;Acc:HGNC:17234]	0	NA	NA	NA	NA	NA
ENSG00000148541	FAM13C	family with sequence similarity 13 member C [Source:HGNC Symbol;Acc:HGNC:19371]	0	NA	NA	NA	NA	NA
ENSG00000148584	A1CF	APOBEC1 complementation factor [Source:HGNC Symbol;Acc:HGNC:24086]	0	NA	NA	NA	NA	NA
ENSG00000148602	LRIT1	leucine rich repeat, Ig-like and transmembrane domains 1 [Source:HGNC Symbol;Acc:HGNC:23404]	0	NA	NA	NA	NA	NA
ENSG00000149090	PAMR1	peptidase domain containing associated with muscle regeneration 1 [Source:HGNC Symbol;Acc:HGNC:24554]	0	NA	NA	NA	NA	NA
ENSG00000149133	OR5F1	olfactory receptor family 5 subfamily F member 1 [Source:HGNC Symbol;Acc:HGNC:8343]	0	NA	NA	NA	NA	NA
ENSG00000149300	C11orf52	chromosome 11 open reading frame 52 [Source:HGNC Symbol;Acc:HGNC:30531]	0	NA	NA	NA	NA	NA
ENSG00000149651	SPINT4	serine peptidase inhibitor, Kunitz type 4 [Source:HGNC Symbol;Acc:HGNC:16130]	0	NA	NA	NA	NA	NA
ENSG00000149968	MMP3	matrix metallopeptidase 3 [Source:HGNC Symbol;Acc:HGNC:7173]	0	NA	NA	NA	NA	NA
ENSG00000150244	TRIM48	tripartite motif containing 48 [Source:HGNC Symbol;Acc:HGNC:19021]	0	NA	NA	NA	NA	NA
ENSG00000150261	OR8K1	olfactory receptor family 8 subfamily K member 1 [Source:HGNC Symbol;Acc:HGNC:14831]	0	NA	NA	NA	NA	NA
ENSG00000150269	OR5M9	olfactory receptor family 5 subfamily M member 9 [Source:HGNC Symbol;Acc:HGNC:15294]	0	NA	NA	NA	NA	NA
ENSG00000150275	PCDH15	protocadherin related 15 [Source:HGNC Symbol;Acc:HGNC:14674]	0	NA	NA	NA	NA	NA
ENSG00000150361	KLHL1	kelch like family member 1 [Source:HGNC Symbol;Acc:HGNC:6352]	0	NA	NA	NA	NA	NA
ENSG00000150750	C11orf53	chromosome 11 open reading frame 53 [Source:HGNC Symbol;Acc:HGNC:30527]	0	NA	NA	NA	NA	NA
ENSG00000150893	FREM2	FRAS1 related extracellular matrix 2 [Source:HGNC Symbol;Acc:HGNC:25396]	0	NA	NA	NA	NA	NA
ENSG00000151079	KCNA6	potassium voltage-gated channel subfamily A member 6 [Source:HGNC Symbol;Acc:HGNC:6225]	0	NA	NA	NA	NA	NA
ENSG00000151224	MAT1A	methionine adenosyltransferase 1A [Source:HGNC Symbol;Acc:HGNC:6903]	0	NA	NA	NA	NA	NA
ENSG00000151322	NPAS3	neuronal PAS domain protein 3 [Source:HGNC Symbol;Acc:HGNC:19311]	0	NA	NA	NA	NA	NA
ENSG00000151379	MSGN1	mesogenin 1 [Source:HGNC Symbol;Acc:HGNC:14907]	0	NA	NA	NA	NA	NA
ENSG00000151475	SLC25A31	solute carrier family 25 member 31 [Source:HGNC Symbol;Acc:HGNC:25319]	0	NA	NA	NA	NA	NA
ENSG00000151572	ANO4	anoctamin 4 [Source:HGNC Symbol;Acc:HGNC:23837]	0	NA	NA	NA	NA	NA
ENSG00000151615	POU4F2	POU class 4 homeobox 2 [Source:HGNC Symbol;Acc:HGNC:9219]	0	NA	NA	NA	NA	NA
ENSG00000151617	EDNRA	endothelin receptor type A [Source:HGNC Symbol;Acc:HGNC:3179]	0	NA	NA	NA	NA	NA
ENSG00000151790	TDO2	tryptophan 2,3-dioxygenase [Source:HGNC Symbol;Acc:HGNC:11708]	0	NA	NA	NA	NA	NA
ENSG00000151812	SLC35F4	solute carrier family 35 member F4 [Source:HGNC Symbol;Acc:HGNC:19845]	0	NA	NA	NA	NA	NA
ENSG00000151834	GABRA2	gamma-aminobutyric acid type A receptor alpha2 subunit [Source:HGNC Symbol;Acc:HGNC:4076]	0	NA	NA	NA	NA	NA
ENSG00000151962	RBM46	RNA binding motif protein 46 [Source:HGNC Symbol;Acc:HGNC:28401]	0	NA	NA	NA	NA	NA
ENSG00000152034	MCHR2	melanin concentrating hormone receptor 2 [Source:HGNC Symbol;Acc:HGNC:20867]	0	NA	NA	NA	NA	NA
ENSG00000152049	KCNE4	potassium voltage-gated channel subfamily E regulatory subunit 4 [Source:HGNC Symbol;Acc:HGNC:6244]	0	NA	NA	NA	NA	NA
ENSG00000152086	TUBA3E	tubulin alpha 3e [Source:HGNC Symbol;Acc:HGNC:20765]	0	NA	NA	NA	NA	NA
ENSG00000152092	ASTN1	astrotactin 1 [Source:HGNC Symbol;Acc:HGNC:773]	0	NA	NA	NA	NA	NA
ENSG00000152093	CFC1B	cripto, FRL-1, cryptic family 1B [Source:HGNC Symbol;Acc:HGNC:33983]	0	NA	NA	NA	NA	NA
ENSG00000152208	GRID2	glutamate ionotropic receptor delta type subunit 2 [Source:HGNC Symbol;Acc:HGNC:4576]	0	NA	NA	NA	NA	NA
ENSG00000152214	RIT2	Ras like without CAAX 2 [Source:HGNC Symbol;Acc:HGNC:10017]	0	NA	NA	NA	NA	NA
ENSG00000152266	PTH	parathyroid hormone [Source:HGNC Symbol;Acc:HGNC:9606]	0	NA	NA	NA	NA	NA
ENSG00000152430	BOLL	boule homolog, RNA binding protein [Source:HGNC Symbol;Acc:HGNC:14273]	0	NA	NA	NA	NA	NA
ENSG00000152578	GRIA4	glutamate ionotropic receptor AMPA type subunit 4 [Source:HGNC Symbol;Acc:HGNC:4574]	0	NA	NA	NA	NA	NA
ENSG00000152592	DMP1	dentin matrix acidic phosphoprotein 1 [Source:HGNC Symbol;Acc:HGNC:2932]	0	NA	NA	NA	NA	NA
ENSG00000152936	LMNTD1	lamin tail domain containing 1 [Source:HGNC Symbol;Acc:HGNC:26683]	0	NA	NA	NA	NA	NA
ENSG00000152954	NRSN1	neurensin 1 [Source:HGNC Symbol;Acc:HGNC:17881]	0	NA	NA	NA	NA	NA
ENSG00000152977	ZIC1	Zic family member 1 [Source:HGNC Symbol;Acc:HGNC:12872]	0	NA	NA	NA	NA	NA
ENSG00000153230	OR14K1	olfactory receptor family 14 subfamily K member 1 [Source:HGNC Symbol;Acc:HGNC:15025]	0	NA	NA	NA	NA	NA
ENSG00000153292	ADGRF1	adhesion G protein-coupled receptor F1 [Source:HGNC Symbol;Acc:HGNC:18990]	0	NA	NA	NA	NA	NA
ENSG00000153303	FRMD1	FERM domain containing 1 [Source:HGNC Symbol;Acc:HGNC:21240]	0	NA	NA	NA	NA	NA
ENSG00000153446	C16orf89	chromosome 16 open reading frame 89 [Source:HGNC Symbol;Acc:HGNC:28687]	0	NA	NA	NA	NA	NA
ENSG00000153498	SPACA7	sperm acrosome associated 7 [Source:HGNC Symbol;Acc:HGNC:29575]	0	NA	NA	NA	NA	NA
ENSG00000153684	GOLGA8F	golgin A8 family member F [Source:HGNC Symbol;Acc:HGNC:32378]	0	NA	NA	NA	NA	NA
ENSG00000153779	TGIF2LX	TGFB induced factor homeobox 2 like X-linked [Source:HGNC Symbol;Acc:HGNC:18570]	0	NA	NA	NA	NA	NA
ENSG00000153820	SPHKAP	SPHK1 interactor, AKAP domain containing [Source:HGNC Symbol;Acc:HGNC:30619]	0	NA	NA	NA	NA	NA
ENSG00000154007	ASB17	ankyrin repeat and SOCS box containing 17 [Source:HGNC Symbol;Acc:HGNC:19769]	0	NA	NA	NA	NA	NA
ENSG00000154080	CHST9	carbohydrate sulfotransferase 9 [Source:HGNC Symbol;Acc:HGNC:19898]	0	NA	NA	NA	NA	NA
ENSG00000154143	PANX3	pannexin 3 [Source:HGNC Symbol;Acc:HGNC:20573]	0	NA	NA	NA	NA	NA
ENSG00000154162	CDH12	cadherin 12 [Source:HGNC Symbol;Acc:HGNC:1751]	0	NA	NA	NA	NA	NA
ENSG00000154415	PPP1R3A	protein phosphatase 1 regulatory subunit 3A [Source:HGNC Symbol;Acc:HGNC:9291]	0	NA	NA	NA	NA	NA
ENSG00000154478	GPR26	G protein-coupled receptor 26 [Source:HGNC Symbol;Acc:HGNC:4481]	0	NA	NA	NA	NA	NA
ENSG00000155249	OR4K1	olfactory receptor family 4 subfamily K member 1 [Source:HGNC Symbol;Acc:HGNC:14726]	0	NA	NA	NA	NA	NA
ENSG00000155495	MAGEC1	MAGE family member C1 [Source:HGNC Symbol;Acc:HGNC:6812]	0	NA	NA	NA	NA	NA
ENSG00000155816	FMN2	formin 2 [Source:HGNC Symbol;Acc:HGNC:14074]	0	NA	NA	NA	NA	NA
ENSG00000155833	CYLC2	cylicin 2 [Source:HGNC Symbol;Acc:HGNC:2583]	0	NA	NA	NA	NA	NA
ENSG00000155890	TRIM42	tripartite motif containing 42 [Source:HGNC Symbol;Acc:HGNC:19014]	0	NA	NA	NA	NA	NA
ENSG00000156096	UGT2B4	UDP glucuronosyltransferase family 2 member B4 [Source:HGNC Symbol;Acc:HGNC:12553]	0	NA	NA	NA	NA	NA
ENSG00000156103	MMP16	matrix metallopeptidase 16 [Source:HGNC Symbol;Acc:HGNC:7162]	0	NA	NA	NA	NA	NA
ENSG00000156269	NAA11	N(alpha)-acetyltransferase 11, NatA catalytic subunit [Source:HGNC Symbol;Acc:HGNC:28125]	0	NA	NA	NA	NA	NA
ENSG00000156282	CLDN17	claudin 17 [Source:HGNC Symbol;Acc:HGNC:2038]	0	NA	NA	NA	NA	NA
ENSG00000156284	CLDN8	claudin 8 [Source:HGNC Symbol;Acc:HGNC:2050]	0	NA	NA	NA	NA	NA
ENSG00000156687	UNC5D	unc-5 netrin receptor D [Source:HGNC Symbol;Acc:HGNC:18634]	0	NA	NA	NA	NA	NA
ENSG00000156920	ADGRG4	adhesion G protein-coupled receptor G4 [Source:HGNC Symbol;Acc:HGNC:18992]	0	NA	NA	NA	NA	NA
ENSG00000156959	LHFPL4	LHFPL tetraspan subfamily member 4 [Source:HGNC Symbol;Acc:HGNC:29568]	0	NA	NA	NA	NA	NA
ENSG00000157005	SST	somatostatin [Source:HGNC Symbol;Acc:HGNC:11329]	0	NA	NA	NA	NA	NA
ENSG00000157060	SHCBP1L	SHC binding and spindle associated 1 like [Source:HGNC Symbol;Acc:HGNC:16788]	0	NA	NA	NA	NA	NA
ENSG00000157093	LYZL4	lysozyme like 4 [Source:HGNC Symbol;Acc:HGNC:28387]	0	NA	NA	NA	NA	NA
ENSG00000157219	HTR5A	5-hydroxytryptamine receptor 5A [Source:HGNC Symbol;Acc:HGNC:5300]	0	NA	NA	NA	NA	NA
ENSG00000157330	C1orf158	chromosome 1 open reading frame 158 [Source:HGNC Symbol;Acc:HGNC:28567]	0	NA	NA	NA	NA	NA
ENSG00000157502	PWWP3B	PWWP domain containing 3B [Source:HGNC Symbol;Acc:HGNC:26583]	0	NA	NA	NA	NA	NA
ENSG00000157654	PALM2AKAP2	PALM2 and AKAP2 fusion [Source:HGNC Symbol;Acc:HGNC:33529]	0	NA	NA	NA	NA	NA
ENSG00000157884	CIB4	calcium and integrin binding family member 4 [Source:HGNC Symbol;Acc:HGNC:33703]	0	NA	NA	NA	NA	NA
ENSG00000158516	CPA2	carboxypeptidase A2 [Source:HGNC Symbol;Acc:HGNC:2297]	0	NA	NA	NA	NA	NA
ENSG00000158553	POM121L2	POM121 transmembrane nucleoporin like 2 [Source:HGNC Symbol;Acc:HGNC:13973]	0	NA	NA	NA	NA	NA
ENSG00000158901	WFDC8	WAP four-disulfide core domain 8 [Source:HGNC Symbol;Acc:HGNC:16163]	0	NA	NA	NA	NA	NA
ENSG00000159182	PRAC1	PRAC1 small nuclear protein [Source:HGNC Symbol;Acc:HGNC:30591]	0	NA	NA	NA	NA	NA
ENSG00000159184	HOXB13	homeobox B13 [Source:HGNC Symbol;Acc:HGNC:5112]	0	NA	NA	NA	NA	NA
ENSG00000159224	GIP	gastric inhibitory polypeptide [Source:HGNC Symbol;Acc:HGNC:4270]	0	NA	NA	NA	NA	NA
ENSG00000159248	GJD2	gap junction protein delta 2 [Source:HGNC Symbol;Acc:HGNC:19154]	0	NA	NA	NA	NA	NA
ENSG00000159398	CES5A	carboxylesterase 5A [Source:HGNC Symbol;Acc:HGNC:26459]	0	NA	NA	NA	NA	NA
ENSG00000160181	TFF2	trefoil factor 2 [Source:HGNC Symbol;Acc:HGNC:11756]	0	NA	NA	NA	NA	NA
ENSG00000160182	TFF1	trefoil factor 1 [Source:HGNC Symbol;Acc:HGNC:11755]	0	NA	NA	NA	NA	NA
ENSG00000160202	CRYAA	crystallin alpha A [Source:HGNC Symbol;Acc:HGNC:2388]	0	NA	NA	NA	NA	NA
ENSG00000160472	TMEM190	transmembrane protein 190 [Source:HGNC Symbol;Acc:HGNC:29632]	0	NA	NA	NA	NA	NA
ENSG00000160808	MYL3	myosin light chain 3 [Source:HGNC Symbol;Acc:HGNC:7584]	0	NA	NA	NA	NA	NA
ENSG00000160994	CCDC105	coiled-coil domain containing 105 [Source:HGNC Symbol;Acc:HGNC:26866]	0	NA	NA	NA	NA	NA
ENSG00000161634	DCD	dermcidin [Source:HGNC Symbol;Acc:HGNC:14669]	0	NA	NA	NA	NA	NA
ENSG00000161807	OR7G1	olfactory receptor family 7 subfamily G member 1 [Source:HGNC Symbol;Acc:HGNC:8465]	0	NA	NA	NA	NA	NA
ENSG00000161849	KRT84	keratin 84 [Source:HGNC Symbol;Acc:HGNC:6461]	0	NA	NA	NA	NA	NA
ENSG00000161850	KRT82	keratin 82 [Source:HGNC Symbol;Acc:HGNC:6459]	0	NA	NA	NA	NA	NA
ENSG00000161896	IP6K3	inositol hexakisphosphate kinase 3 [Source:HGNC Symbol;Acc:HGNC:17269]	0	NA	NA	NA	NA	NA
ENSG00000161939	RNASEK-C17orf49	RNASEK-C17orf49 readthrough [Source:HGNC Symbol;Acc:HGNC:44419]	0	NA	NA	NA	NA	NA
ENSG00000162009	SSTR5	somatostatin receptor 5 [Source:HGNC Symbol;Acc:HGNC:11334]	0	NA	NA	NA	NA	NA
ENSG00000162344	FGF19	fibroblast growth factor 19 [Source:HGNC Symbol;Acc:HGNC:3675]	0	NA	NA	NA	NA	NA
ENSG00000162409	PRKAA2	protein kinase AMP-activated catalytic subunit alpha 2 [Source:HGNC Symbol;Acc:HGNC:9377]	0	NA	NA	NA	NA	NA
ENSG00000162460	TMEM82	transmembrane protein 82 [Source:HGNC Symbol;Acc:HGNC:32350]	0	NA	NA	NA	NA	NA
ENSG00000162621	LRRC53	leucine rich repeat containing 53 [Source:HGNC Symbol;Acc:HGNC:25255]	0	NA	NA	NA	NA	NA
ENSG00000162624	LHX8	LIM homeobox 8 [Source:HGNC Symbol;Acc:HGNC:28838]	0	NA	NA	NA	NA	NA
ENSG00000162670	BRINP3	BMP/retinoic acid inducible neural specific 3 [Source:HGNC Symbol;Acc:HGNC:22393]	0	NA	NA	NA	NA	NA
ENSG00000162761	LMX1A	LIM homeobox transcription factor 1 alpha [Source:HGNC Symbol;Acc:HGNC:6653]	0	NA	NA	NA	NA	NA
ENSG00000162975	KCNF1	potassium voltage-gated channel modifier subfamily F member 1 [Source:HGNC Symbol;Acc:HGNC:6246]	0	NA	NA	NA	NA	NA
ENSG00000162981	LRATD1	LRAT domain containing 1 [Source:HGNC Symbol;Acc:HGNC:20743]	0	NA	NA	NA	NA	NA
ENSG00000162992	NEUROD1	neuronal differentiation 1 [Source:HGNC Symbol;Acc:HGNC:7762]	0	NA	NA	NA	NA	NA
ENSG00000163032	VSNL1	visinin like 1 [Source:HGNC Symbol;Acc:HGNC:12722]	0	NA	NA	NA	NA	NA
ENSG00000163064	EN1	engrailed homeobox 1 [Source:HGNC Symbol;Acc:HGNC:3342]	0	NA	NA	NA	NA	NA
ENSG00000163114	PDHA2	pyruvate dehydrogenase E1 alpha 2 subunit [Source:HGNC Symbol;Acc:HGNC:8807]	0	NA	NA	NA	NA	NA
ENSG00000163202	LCE3D	late cornified envelope 3D [Source:HGNC Symbol;Acc:HGNC:16615]	0	NA	NA	NA	NA	NA
ENSG00000163206	SMCP	sperm mitochondria associated cysteine rich protein [Source:HGNC Symbol;Acc:HGNC:6962]	0	NA	NA	NA	NA	NA
ENSG00000163254	CRYGC	crystallin gamma C [Source:HGNC Symbol;Acc:HGNC:2410]	0	NA	NA	NA	NA	NA
ENSG00000163273	NPPC	natriuretic peptide C [Source:HGNC Symbol;Acc:HGNC:7941]	0	NA	NA	NA	NA	NA
ENSG00000163286	ALPG	alkaline phosphatase, germ cell [Source:HGNC Symbol;Acc:HGNC:441]	0	NA	NA	NA	NA	NA
ENSG00000163331	DAPL1	death associated protein like 1 [Source:HGNC Symbol;Acc:HGNC:21490]	0	NA	NA	NA	NA	NA
ENSG00000163377	TAFA4	TAFA chemokine like family member 4 [Source:HGNC Symbol;Acc:HGNC:21591]	0	NA	NA	NA	NA	NA
ENSG00000163424	TEX55	testis expressed 55 [Source:HGNC Symbol;Acc:HGNC:26553]	0	NA	NA	NA	NA	NA
ENSG00000163515	RETNLB	resistin like beta [Source:HGNC Symbol;Acc:HGNC:20388]	0	NA	NA	NA	NA	NA
ENSG00000163623	NKX6-1	NK6 homeobox 1 [Source:HGNC Symbol;Acc:HGNC:7839]	0	NA	NA	NA	NA	NA
ENSG00000163630	SYNPR	synaptoporin [Source:HGNC Symbol;Acc:HGNC:16507]	0	NA	NA	NA	NA	NA
ENSG00000163646	CLRN1	clarin 1 [Source:HGNC Symbol;Acc:HGNC:12605]	0	NA	NA	NA	NA	NA
ENSG00000163792	TCF23	transcription factor 23 [Source:HGNC Symbol;Acc:HGNC:18602]	0	NA	NA	NA	NA	NA
ENSG00000163825	RTP3	receptor transporter protein 3 [Source:HGNC Symbol;Acc:HGNC:15572]	0	NA	NA	NA	NA	NA
ENSG00000163982	OTOP1	otopetrin 1 [Source:HGNC Symbol;Acc:HGNC:19656]	0	NA	NA	NA	NA	NA
ENSG00000164089	ETNPPL	ethanolamine-phosphate phospho-lyase [Source:HGNC Symbol;Acc:HGNC:14404]	0	NA	NA	NA	NA	NA
ENSG00000164113	ADAD1	adenosine deaminase domain containing 1 [Source:HGNC Symbol;Acc:HGNC:30713]	0	NA	NA	NA	NA	NA
ENSG00000164129	NPY5R	neuropeptide Y receptor Y5 [Source:HGNC Symbol;Acc:HGNC:7958]	0	NA	NA	NA	NA	NA
ENSG00000164188	RANBP3L	RAN binding protein 3 like [Source:HGNC Symbol;Acc:HGNC:26353]	0	NA	NA	NA	NA	NA
ENSG00000164197	RNF180	ring finger protein 180 [Source:HGNC Symbol;Acc:HGNC:27752]	0	NA	NA	NA	NA	NA
ENSG00000164256	PRDM9	PR/SET domain 9 [Source:HGNC Symbol;Acc:HGNC:13994]	0	NA	NA	NA	NA	NA
ENSG00000164294	GPX8	glutathione peroxidase 8 (putative) [Source:HGNC Symbol;Acc:HGNC:33100]	0	NA	NA	NA	NA	NA
ENSG00000164299	SPZ1	spermatogenic leucine zipper 1 [Source:HGNC Symbol;Acc:HGNC:30721]	0	NA	NA	NA	NA	NA
ENSG00000164318	EGFLAM	EGF like, fibronectin type III and laminin G domains [Source:HGNC Symbol;Acc:HGNC:26810]	0	NA	NA	NA	NA	NA
ENSG00000164326	CARTPT	CART prepropeptide [Source:HGNC Symbol;Acc:HGNC:24323]	0	NA	NA	NA	NA	NA
ENSG00000164393	ADGRF2	adhesion G protein-coupled receptor F2 [Source:HGNC Symbol;Acc:HGNC:18991]	0	NA	NA	NA	NA	NA
ENSG00000164399	IL3	interleukin 3 [Source:HGNC Symbol;Acc:HGNC:6011]	0	NA	NA	NA	NA	NA
ENSG00000164438	TLX3	T cell leukemia homeobox 3 [Source:HGNC Symbol;Acc:HGNC:13532]	0	NA	NA	NA	NA	NA
ENSG00000164508	H2AC1	H2A clustered histone 1 [Source:HGNC Symbol;Acc:HGNC:18729]	0	NA	NA	NA	NA	NA
ENSG00000164588	HCN1	hyperpolarization activated cyclic nucleotide gated potassium channel 1 [Source:HGNC Symbol;Acc:HGNC:4845]	0	NA	NA	NA	NA	NA
ENSG00000164600	NEUROD6	neuronal differentiation 6 [Source:HGNC Symbol;Acc:HGNC:13804]	0	NA	NA	NA	NA	NA
ENSG00000164645	TEX47	testis expressed 47 [Source:HGNC Symbol;Acc:HGNC:22402]	0	NA	NA	NA	NA	NA
ENSG00000164651	SP8	Sp8 transcription factor [Source:HGNC Symbol;Acc:HGNC:19196]	0	NA	NA	NA	NA	NA
ENSG00000164749	HNF4G	hepatocyte nuclear factor 4 gamma [Source:HGNC Symbol;Acc:HGNC:5026]	0	NA	NA	NA	NA	NA
ENSG00000164794	KCNV1	potassium voltage-gated channel modifier subfamily V member 1 [Source:HGNC Symbol;Acc:HGNC:18861]	0	NA	NA	NA	NA	NA
ENSG00000164822	DEFA6	defensin alpha 6 [Source:HGNC Symbol;Acc:HGNC:2765]	0	NA	NA	NA	NA	NA
ENSG00000164853	UNCX	UNC homeobox [Source:HGNC Symbol;Acc:HGNC:33194]	0	NA	NA	NA	NA	NA
ENSG00000164871	SPAG11B	sperm associated antigen 11B [Source:HGNC Symbol;Acc:HGNC:14534]	0	NA	NA	NA	NA	NA
ENSG00000164893	SLC7A13	solute carrier family 7 member 13 [Source:HGNC Symbol;Acc:HGNC:23092]	0	NA	NA	NA	NA	NA
ENSG00000165084	C8orf34	chromosome 8 open reading frame 34 [Source:HGNC Symbol;Acc:HGNC:30905]	0	NA	NA	NA	NA	NA
ENSG00000165370	GPR101	G protein-coupled receptor 101 [Source:HGNC Symbol;Acc:HGNC:14963]	0	NA	NA	NA	NA	NA
ENSG00000165379	LRFN5	leucine rich repeat and fibronectin type III domain containing 5 [Source:HGNC Symbol;Acc:HGNC:20360]	0	NA	NA	NA	NA	NA
ENSG00000165471	MBL2	mannose binding lectin 2 [Source:HGNC Symbol;Acc:HGNC:6922]	0	NA	NA	NA	NA	NA
ENSG00000165509	MAGEC3	MAGE family member C3 [Source:HGNC Symbol;Acc:HGNC:23798]	0	NA	NA	NA	NA	NA
ENSG00000165583	SSX5	SSX family member 5 [Source:HGNC Symbol;Acc:HGNC:11339]	0	NA	NA	NA	NA	NA
ENSG00000165584	SSX3	SSX family member 3 [Source:HGNC Symbol;Acc:HGNC:11337]	0	NA	NA	NA	NA	NA
ENSG00000165643	SOHLH1	spermatogenesis and oogenesis specific basic helix-loop-helix 1 [Source:HGNC Symbol;Acc:HGNC:27845]	0	NA	NA	NA	NA	NA
ENSG00000165841	CYP2C19	cytochrome P450 family 2 subfamily C member 19 [Source:HGNC Symbol;Acc:HGNC:2621]	0	NA	NA	NA	NA	NA
ENSG00000165953	SERPINA12	serpin family A member 12 [Source:HGNC Symbol;Acc:HGNC:18359]	0	NA	NA	NA	NA	NA
ENSG00000165966	PDZRN4	PDZ domain containing ring finger 4 [Source:HGNC Symbol;Acc:HGNC:30552]	0	NA	NA	NA	NA	NA
ENSG00000165970	SLC6A5	solute carrier family 6 member 5 [Source:HGNC Symbol;Acc:HGNC:11051]	0	NA	NA	NA	NA	NA
ENSG00000165973	NELL1	neural EGFL like 1 [Source:HGNC Symbol;Acc:HGNC:7750]	0	NA	NA	NA	NA	NA
ENSG00000166049	PASD1	PAS domain containing repressor 1 [Source:HGNC Symbol;Acc:HGNC:20686]	0	NA	NA	NA	NA	NA
ENSG00000166069	TMCO5A	transmembrane and coiled-coil domains 5A [Source:HGNC Symbol;Acc:HGNC:28558]	0	NA	NA	NA	NA	NA
ENSG00000166111	SVOP	SV2 related protein [Source:HGNC Symbol;Acc:HGNC:25417]	0	NA	NA	NA	NA	NA
ENSG00000166118	SPATA19	spermatogenesis associated 19 [Source:HGNC Symbol;Acc:HGNC:30614]	0	NA	NA	NA	NA	NA
ENSG00000166152	C16orf78	chromosome 16 open reading frame 78 [Source:HGNC Symbol;Acc:HGNC:28479]	0	NA	NA	NA	NA	NA
ENSG00000166160	OPN1MW2	opsin 1, medium wave sensitive 2 [Source:HGNC Symbol;Acc:HGNC:26952]	0	NA	NA	NA	NA	NA
ENSG00000166329	CCDC182	coiled-coil domain containing 182 [Source:HGNC Symbol;Acc:HGNC:49392]	0	NA	NA	NA	NA	NA
ENSG00000166351	POTED	POTE ankyrin domain family member D [Source:HGNC Symbol;Acc:HGNC:23822]	0	NA	NA	NA	NA	NA
ENSG00000166363	OR10A5	olfactory receptor family 10 subfamily A member 5 [Source:HGNC Symbol;Acc:HGNC:15131]	0	NA	NA	NA	NA	NA
ENSG00000166368	OR2D2	olfactory receptor family 2 subfamily D member 2 [Source:HGNC Symbol;Acc:HGNC:8244]	0	NA	NA	NA	NA	NA
ENSG00000166509	CLEC3A	C-type lectin domain family 3 member A [Source:HGNC Symbol;Acc:HGNC:2052]	0	NA	NA	NA	NA	NA
ENSG00000166589	CDH16	cadherin 16 [Source:HGNC Symbol;Acc:HGNC:1755]	0	NA	NA	NA	NA	NA
ENSG00000166603	MC4R	melanocortin 4 receptor [Source:HGNC Symbol;Acc:HGNC:6932]	0	NA	NA	NA	NA	NA
ENSG00000166634	SERPINB12	serpin family B member 12 [Source:HGNC Symbol;Acc:HGNC:14220]	0	NA	NA	NA	NA	NA
ENSG00000166670	MMP10	matrix metallopeptidase 10 [Source:HGNC Symbol;Acc:HGNC:7156]	0	NA	NA	NA	NA	NA
ENSG00000166828	SCNN1G	sodium channel epithelial 1 gamma subunit [Source:HGNC Symbol;Acc:HGNC:10602]	0	NA	NA	NA	NA	NA
ENSG00000166862	CACNG2	calcium voltage-gated channel auxiliary subunit gamma 2 [Source:HGNC Symbol;Acc:HGNC:1406]	0	NA	NA	NA	NA	NA
ENSG00000166869	CHP2	calcineurin like EF-hand protein 2 [Source:HGNC Symbol;Acc:HGNC:24927]	0	NA	NA	NA	NA	NA
ENSG00000166884	OR4D6	olfactory receptor family 4 subfamily D member 6 [Source:HGNC Symbol;Acc:HGNC:15175]	0	NA	NA	NA	NA	NA
ENSG00000166930	MS4A5	membrane spanning 4-domains A5 [Source:HGNC Symbol;Acc:HGNC:13374]	0	NA	NA	NA	NA	NA
ENSG00000166948	TGM6	transglutaminase 6 [Source:HGNC Symbol;Acc:HGNC:16255]	0	NA	NA	NA	NA	NA
ENSG00000166959	MS4A8	membrane spanning 4-domains A8 [Source:HGNC Symbol;Acc:HGNC:13380]	0	NA	NA	NA	NA	NA
ENSG00000167011	NAT16	N-acetyltransferase 16 (putative) [Source:HGNC Symbol;Acc:HGNC:22030]	0	NA	NA	NA	NA	NA
ENSG00000167098	SUN5	Sad1 and UNC84 domain containing 5 [Source:HGNC Symbol;Acc:HGNC:16252]	0	NA	NA	NA	NA	NA
ENSG00000167104	BPIFB6	BPI fold containing family B member 6 [Source:HGNC Symbol;Acc:HGNC:16504]	0	NA	NA	NA	NA	NA
ENSG00000167165	UGT1A6	UDP glucuronosyltransferase family 1 member A6 [Source:HGNC Symbol;Acc:HGNC:12538]	0	NA	NA	NA	NA	NA
ENSG00000167178	ISLR2	immunoglobulin superfamily containing leucine rich repeat 2 [Source:HGNC Symbol;Acc:HGNC:29286]	0	NA	NA	NA	NA	NA
ENSG00000167194	C16orf92	chromosome 16 open reading frame 92 [Source:HGNC Symbol;Acc:HGNC:26346]	0	NA	NA	NA	NA	NA
ENSG00000167346	MMP26	matrix metallopeptidase 26 [Source:HGNC Symbol;Acc:HGNC:14249]	0	NA	NA	NA	NA	NA
ENSG00000167531	LALBA	lactalbumin alpha [Source:HGNC Symbol;Acc:HGNC:6480]	0	NA	NA	NA	NA	NA
ENSG00000167749	KLK4	kallikrein related peptidase 4 [Source:HGNC Symbol;Acc:HGNC:6365]	0	NA	NA	NA	NA	NA
ENSG00000167755	KLK6	kallikrein related peptidase 6 [Source:HGNC Symbol;Acc:HGNC:6367]	0	NA	NA	NA	NA	NA
ENSG00000167791	CABP2	calcium binding protein 2 [Source:HGNC Symbol;Acc:HGNC:1385]	0	NA	NA	NA	NA	NA
ENSG00000167825	OR5I1	olfactory receptor family 5 subfamily I member 1 [Source:HGNC Symbol;Acc:HGNC:8347]	0	NA	NA	NA	NA	NA
ENSG00000168131	OR2B2	olfactory receptor family 2 subfamily B member 2 [Source:HGNC Symbol;Acc:HGNC:13966]	0	NA	NA	NA	NA	NA
ENSG00000168148	H3-4	H3.4 histone [Source:HGNC Symbol;Acc:HGNC:4778]	0	NA	NA	NA	NA	NA
ENSG00000168267	PTF1A	pancreas associated transcription factor 1a [Source:HGNC Symbol;Acc:HGNC:23734]	0	NA	NA	NA	NA	NA
ENSG00000168333	PPDPFL	pancreatic progenitor cell differentiation and proliferation factor like [Source:HGNC Symbol;Acc:HGNC:31745]	0	NA	NA	NA	NA	NA
ENSG00000168412	MTNR1A	melatonin receptor 1A [Source:HGNC Symbol;Acc:HGNC:7463]	0	NA	NA	NA	NA	NA
ENSG00000168418	KCNG4	potassium voltage-gated channel modifier subfamily G member 4 [Source:HGNC Symbol;Acc:HGNC:19697]	0	NA	NA	NA	NA	NA
ENSG00000168484	SFTPC	surfactant protein C [Source:HGNC Symbol;Acc:HGNC:10802]	0	NA	NA	NA	NA	NA
ENSG00000168505	GBX2	gastrulation brain homeobox 2 [Source:HGNC Symbol;Acc:HGNC:4186]	0	NA	NA	NA	NA	NA
ENSG00000168515	SCGB1D1	secretoglobin family 1D member 1 [Source:HGNC Symbol;Acc:HGNC:18395]	0	NA	NA	NA	NA	NA
ENSG00000168530	MYL1	myosin light chain 1 [Source:HGNC Symbol;Acc:HGNC:7582]	0	NA	NA	NA	NA	NA
ENSG00000168539	CHRM1	cholinergic receptor muscarinic 1 [Source:HGNC Symbol;Acc:HGNC:1950]	0	NA	NA	NA	NA	NA
ENSG00000168619	ADAM18	ADAM metallopeptidase domain 18 [Source:HGNC Symbol;Acc:HGNC:196]	0	NA	NA	NA	NA	NA
ENSG00000168634	WFDC13	WAP four-disulfide core domain 13 [Source:HGNC Symbol;Acc:HGNC:16131]	0	NA	NA	NA	NA	NA
ENSG00000168748	CA7	carbonic anhydrase 7 [Source:HGNC Symbol;Acc:HGNC:1381]	0	NA	NA	NA	NA	NA
ENSG00000168757	TSPY2	testis specific protein Y-linked 2 [Source:HGNC Symbol;Acc:HGNC:23924]	0	NA	NA	NA	NA	NA
ENSG00000168828	OR13J1	olfactory receptor family 13 subfamily J member 1 [Source:HGNC Symbol;Acc:HGNC:15108]	0	NA	NA	NA	NA	NA
ENSG00000168875	SOX14	SRY-box transcription factor 14 [Source:HGNC Symbol;Acc:HGNC:11193]	0	NA	NA	NA	NA	NA
ENSG00000168925	CTRB1	chymotrypsinogen B1 [Source:HGNC Symbol;Acc:HGNC:2521]	0	NA	NA	NA	NA	NA
ENSG00000168930	TRIM49	tripartite motif containing 49 [Source:HGNC Symbol;Acc:HGNC:13431]	0	NA	NA	NA	NA	NA
ENSG00000168955	TM4SF20	transmembrane 4 L six family member 20 [Source:HGNC Symbol;Acc:HGNC:26230]	0	NA	NA	NA	NA	NA
ENSG00000169006	NTSR2	neurotensin receptor 2 [Source:HGNC Symbol;Acc:HGNC:8040]	0	NA	NA	NA	NA	NA
ENSG00000169035	KLK7	kallikrein related peptidase 7 [Source:HGNC Symbol;Acc:HGNC:6368]	0	NA	NA	NA	NA	NA
ENSG00000169064	ZBBX	zinc finger B-box domain containing [Source:HGNC Symbol;Acc:HGNC:26245]	0	NA	NA	NA	NA	NA
ENSG00000169067	ACTBL2	actin beta like 2 [Source:HGNC Symbol;Acc:HGNC:17780]	0	NA	NA	NA	NA	NA
ENSG00000169154	GOT1L1	glutamic-oxaloacetic transaminase 1 like 1 [Source:HGNC Symbol;Acc:HGNC:28487]	0	NA	NA	NA	NA	NA
ENSG00000169214	OR6F1	olfactory receptor family 6 subfamily F member 1 [Source:HGNC Symbol;Acc:HGNC:15027]	0	NA	NA	NA	NA	NA
ENSG00000169297	NR0B1	nuclear receptor subfamily 0 group B member 1 [Source:HGNC Symbol;Acc:HGNC:7960]	0	NA	NA	NA	NA	NA
ENSG00000169340	PDILT	protein disulfide isomerase like, testis expressed [Source:HGNC Symbol;Acc:HGNC:27338]	0	NA	NA	NA	NA	NA
ENSG00000169344	UMOD	uromodulin [Source:HGNC Symbol;Acc:HGNC:12559]	0	NA	NA	NA	NA	NA
ENSG00000169347	GP2	glycoprotein 2 [Source:HGNC Symbol;Acc:HGNC:4441]	0	NA	NA	NA	NA	NA
ENSG00000169393	ELSPBP1	epididymal sperm binding protein 1 [Source:HGNC Symbol;Acc:HGNC:14417]	0	NA	NA	NA	NA	NA
ENSG00000169484	OR4K14	olfactory receptor family 4 subfamily K member 14 [Source:HGNC Symbol;Acc:HGNC:15352]	0	NA	NA	NA	NA	NA
ENSG00000169488	OR4K15	olfactory receptor family 4 subfamily K member 15 [Source:HGNC Symbol;Acc:HGNC:15353]	0	NA	NA	NA	NA	NA
ENSG00000169509	CRCT1	cysteine rich C-terminal 1 [Source:HGNC Symbol;Acc:HGNC:29875]	0	NA	NA	NA	NA	NA
ENSG00000169548	ZNF280A	zinc finger protein 280A [Source:HGNC Symbol;Acc:HGNC:18597]	0	NA	NA	NA	NA	NA
ENSG00000169550	MUC15	mucin 15, cell surface associated [Source:HGNC Symbol;Acc:HGNC:14956]	0	NA	NA	NA	NA	NA
ENSG00000169551	CT55	cancer/testis antigen 55 [Source:HGNC Symbol;Acc:HGNC:26047]	0	NA	NA	NA	NA	NA
ENSG00000169594	BNC1	basonuclin 1 [Source:HGNC Symbol;Acc:HGNC:1081]	0	NA	NA	NA	NA	NA
ENSG00000169605	GKN1	gastrokine 1 [Source:HGNC Symbol;Acc:HGNC:23217]	0	NA	NA	NA	NA	NA
ENSG00000169676	DRD5	dopamine receptor D5 [Source:HGNC Symbol;Acc:HGNC:3026]	0	NA	NA	NA	NA	NA
ENSG00000169688	MT1B	metallothionein 1B [Source:HGNC Symbol;Acc:HGNC:7394]	0	NA	NA	NA	NA	NA
ENSG00000169717	ACTRT2	actin related protein T2 [Source:HGNC Symbol;Acc:HGNC:24026]	0	NA	NA	NA	NA	NA
ENSG00000169763	PRYP3	PTPN13 like Y-linked pseudogene 3 [Source:HGNC Symbol;Acc:HGNC:34020]	0	NA	NA	NA	NA	NA
ENSG00000169777	TAS2R1	taste 2 receptor member 1 [Source:HGNC Symbol;Acc:HGNC:14909]	0	NA	NA	NA	NA	NA
ENSG00000169789	PRY	PTPN13 like Y-linked [Source:HGNC Symbol;Acc:HGNC:14024]	0	NA	NA	NA	NA	NA
ENSG00000169800	RBMY1F	RNA binding motif protein Y-linked family 1 member F [Source:HGNC Symbol;Acc:HGNC:23974]	0	NA	NA	NA	NA	NA
ENSG00000169836	TACR3	tachykinin receptor 3 [Source:HGNC Symbol;Acc:HGNC:11528]	0	NA	NA	NA	NA	NA
ENSG00000169840	GSX1	GS homeobox 1 [Source:HGNC Symbol;Acc:HGNC:20374]	0	NA	NA	NA	NA	NA
ENSG00000169856	ONECUT1	one cut homeobox 1 [Source:HGNC Symbol;Acc:HGNC:8138]	0	NA	NA	NA	NA	NA
ENSG00000169906	S100G	S100 calcium binding protein G [Source:HGNC Symbol;Acc:HGNC:1436]	0	NA	NA	NA	NA	NA
ENSG00000169953	HSFY2	heat shock transcription factor Y-linked 2 [Source:HGNC Symbol;Acc:HGNC:23950]	0	NA	NA	NA	NA	NA
ENSG00000170099	SERPINA6	serpin family A member 6 [Source:HGNC Symbol;Acc:HGNC:1540]	0	NA	NA	NA	NA	NA
ENSG00000170152	AL391987.1	0	0	NA	NA	NA	NA	NA
ENSG00000170162	VGLL2	vestigial like family member 2 [Source:HGNC Symbol;Acc:HGNC:20232]	0	NA	NA	NA	NA	NA
ENSG00000170166	HOXD4	homeobox D4 [Source:HGNC Symbol;Acc:HGNC:5138]	0	NA	NA	NA	NA	NA
ENSG00000170178	HOXD12	homeobox D12 [Source:HGNC Symbol;Acc:HGNC:5135]	0	NA	NA	NA	NA	NA
ENSG00000170255	MRGPRX1	MAS related GPR family member X1 [Source:HGNC Symbol;Acc:HGNC:17962]	0	NA	NA	NA	NA	NA
ENSG00000170279	C7orf33	chromosome 7 open reading frame 33 [Source:HGNC Symbol;Acc:HGNC:21724]	0	NA	NA	NA	NA	NA
ENSG00000170289	CNGB3	cyclic nucleotide gated channel subunit beta 3 [Source:HGNC Symbol;Acc:HGNC:2153]	0	NA	NA	NA	NA	NA
ENSG00000170290	SLN	sarcolipin [Source:HGNC Symbol;Acc:HGNC:11089]	0	NA	NA	NA	NA	NA
ENSG00000170324	FRMPD2	FERM and PDZ domain containing 2 [Source:HGNC Symbol;Acc:HGNC:28572]	0	NA	NA	NA	NA	NA
ENSG00000170367	CST5	cystatin D [Source:HGNC Symbol;Acc:HGNC:2477]	0	NA	NA	NA	NA	NA
ENSG00000170369	CST2	cystatin SA [Source:HGNC Symbol;Acc:HGNC:2474]	0	NA	NA	NA	NA	NA
ENSG00000170373	CST1	cystatin SN [Source:HGNC Symbol;Acc:HGNC:2473]	0	NA	NA	NA	NA	NA
ENSG00000170419	VSTM2A	V-set and transmembrane domain containing 2A [Source:HGNC Symbol;Acc:HGNC:28499]	0	NA	NA	NA	NA	NA
ENSG00000170465	KRT6C	keratin 6C [Source:HGNC Symbol;Acc:HGNC:20406]	0	NA	NA	NA	NA	NA
ENSG00000170477	KRT4	keratin 4 [Source:HGNC Symbol;Acc:HGNC:6441]	0	NA	NA	NA	NA	NA
ENSG00000170516	COX7B2	cytochrome c oxidase subunit 7B2 [Source:HGNC Symbol;Acc:HGNC:24381]	0	NA	NA	NA	NA	NA
ENSG00000170561	IRX2	iroquois homeobox 2 [Source:HGNC Symbol;Acc:HGNC:14359]	0	NA	NA	NA	NA	NA
ENSG00000170577	SIX2	SIX homeobox 2 [Source:HGNC Symbol;Acc:HGNC:10888]	0	NA	NA	NA	NA	NA
ENSG00000170605	OR9K2	olfactory receptor family 9 subfamily K member 2 [Source:HGNC Symbol;Acc:HGNC:15339]	0	NA	NA	NA	NA	NA
ENSG00000170683	OR10A3	olfactory receptor family 10 subfamily A member 3 [Source:HGNC Symbol;Acc:HGNC:8162]	0	NA	NA	NA	NA	NA
ENSG00000170775	GPR37	G protein-coupled receptor 37 [Source:HGNC Symbol;Acc:HGNC:4494]	0	NA	NA	NA	NA	NA
ENSG00000170777	TPD52L3	TPD52 like 3 [Source:HGNC Symbol;Acc:HGNC:23382]	0	NA	NA	NA	NA	NA
ENSG00000170782	OR10A4	olfactory receptor family 10 subfamily A member 4 [Source:HGNC Symbol;Acc:HGNC:15130]	0	NA	NA	NA	NA	NA
ENSG00000170788	DYDC1	DPY30 domain containing 1 [Source:HGNC Symbol;Acc:HGNC:23460]	0	NA	NA	NA	NA	NA
ENSG00000170790	OR10A2	olfactory receptor family 10 subfamily A member 2 [Source:HGNC Symbol;Acc:HGNC:8161]	0	NA	NA	NA	NA	NA
ENSG00000170807	LMOD2	leiomodin 2 [Source:HGNC Symbol;Acc:HGNC:6648]	0	NA	NA	NA	NA	NA
ENSG00000170820	FSHR	follicle stimulating hormone receptor [Source:HGNC Symbol;Acc:HGNC:3969]	0	NA	NA	NA	NA	NA
ENSG00000170848	PSG6	pregnancy specific beta-1-glycoprotein 6 [Source:HGNC Symbol;Acc:HGNC:9523]	0	NA	NA	NA	NA	NA
ENSG00000170920	OR7G3	olfactory receptor family 7 subfamily G member 3 [Source:HGNC Symbol;Acc:HGNC:8467]	0	NA	NA	NA	NA	NA
ENSG00000170923	OR7G2	olfactory receptor family 7 subfamily G member 2 [Source:HGNC Symbol;Acc:HGNC:8466]	0	NA	NA	NA	NA	NA
ENSG00000170925	TEX13B	testis expressed 13B [Source:HGNC Symbol;Acc:HGNC:11736]	0	NA	NA	NA	NA	NA
ENSG00000170929	OR1M1	olfactory receptor family 1 subfamily M member 1 [Source:HGNC Symbol;Acc:HGNC:8220]	0	NA	NA	NA	NA	NA
ENSG00000170950	PGK2	phosphoglycerate kinase 2 [Source:HGNC Symbol;Acc:HGNC:8898]	0	NA	NA	NA	NA	NA
ENSG00000170961	HAS2	hyaluronan synthase 2 [Source:HGNC Symbol;Acc:HGNC:4819]	0	NA	NA	NA	NA	NA
ENSG00000170967	DDI1	DNA damage inducible 1 homolog 1 [Source:HGNC Symbol;Acc:HGNC:18961]	0	NA	NA	NA	NA	NA
ENSG00000171014	OR4D5	olfactory receptor family 4 subfamily D member 5 [Source:HGNC Symbol;Acc:HGNC:14852]	0	NA	NA	NA	NA	NA
ENSG00000171053	PATE1	prostate and testis expressed 1 [Source:HGNC Symbol;Acc:HGNC:24664]	0	NA	NA	NA	NA	NA
ENSG00000171054	OR13H1	olfactory receptor family 13 subfamily H member 1 [Source:HGNC Symbol;Acc:HGNC:14755]	0	NA	NA	NA	NA	NA
ENSG00000171060	C8orf74	chromosome 8 open reading frame 74 [Source:HGNC Symbol;Acc:HGNC:32296]	0	NA	NA	NA	NA	NA
ENSG00000171102	OBP2B	odorant binding protein 2B [Source:HGNC Symbol;Acc:HGNC:23381]	0	NA	NA	NA	NA	NA
ENSG00000171195	MUC7	mucin 7, secreted [Source:HGNC Symbol;Acc:HGNC:7518]	0	NA	NA	NA	NA	NA
ENSG00000171199	OPRPN	opiorphin prepropeptide [Source:HGNC Symbol;Acc:HGNC:17279]	0	NA	NA	NA	NA	NA
ENSG00000171201	SMR3B	submaxillary gland androgen regulated protein 3B [Source:HGNC Symbol;Acc:HGNC:17326]	0	NA	NA	NA	NA	NA
ENSG00000171209	CSN3	casein kappa [Source:HGNC Symbol;Acc:HGNC:2446]	0	NA	NA	NA	NA	NA
ENSG00000171217	CLDN20	claudin 20 [Source:HGNC Symbol;Acc:HGNC:2042]	0	NA	NA	NA	NA	NA
ENSG00000171234	UGT2B7	UDP glucuronosyltransferase family 2 member B7 [Source:HGNC Symbol;Acc:HGNC:12554]	0	NA	NA	NA	NA	NA
ENSG00000171243	SOSTDC1	sclerostin domain containing 1 [Source:HGNC Symbol;Acc:HGNC:21748]	0	NA	NA	NA	NA	NA
ENSG00000171303	KCNK3	potassium two pore domain channel subfamily K member 3 [Source:HGNC Symbol;Acc:HGNC:6278]	0	NA	NA	NA	NA	NA
ENSG00000171396	KRTAP4-4	keratin associated protein 4-4 [Source:HGNC Symbol;Acc:HGNC:16928]	0	NA	NA	NA	NA	NA
ENSG00000171403	KRT9	keratin 9 [Source:HGNC Symbol;Acc:HGNC:6447]	0	NA	NA	NA	NA	NA
ENSG00000171405	XAGE5	X antigen family member 5 [Source:HGNC Symbol;Acc:HGNC:30930]	0	NA	NA	NA	NA	NA
ENSG00000171446	KRT27	keratin 27 [Source:HGNC Symbol;Acc:HGNC:30841]	0	NA	NA	NA	NA	NA
ENSG00000171478	SPACA5B	sperm acrosome associated 5B [Source:HGNC Symbol;Acc:HGNC:19142]	0	NA	NA	NA	NA	NA
ENSG00000171481	OR1L3	olfactory receptor family 1 subfamily L member 3 [Source:HGNC Symbol;Acc:HGNC:8215]	0	NA	NA	NA	NA	NA
ENSG00000171495	MROH2B	maestro heat like repeat family member 2B [Source:HGNC Symbol;Acc:HGNC:26857]	0	NA	NA	NA	NA	NA
ENSG00000171540	OTP	orthopedia homeobox [Source:HGNC Symbol;Acc:HGNC:8518]	0	NA	NA	NA	NA	NA
ENSG00000171557	FGG	fibrinogen gamma chain [Source:HGNC Symbol;Acc:HGNC:3694]	0	NA	NA	NA	NA	NA
ENSG00000171570	RAB4B-EGLN2	RAB4B-EGLN2 readthrough (NMD candidate) [Source:HGNC Symbol;Acc:HGNC:44465]	0	NA	NA	NA	NA	NA
ENSG00000171587	DSCAM	DS cell adhesion molecule [Source:HGNC Symbol;Acc:HGNC:3039]	0	NA	NA	NA	NA	NA
ENSG00000171804	WDR87	WD repeat domain 87 [Source:HGNC Symbol;Acc:HGNC:29934]	0	NA	NA	NA	NA	NA
ENSG00000171815	PCDHB1	protocadherin beta 1 [Source:HGNC Symbol;Acc:HGNC:8680]	0	NA	NA	NA	NA	NA
ENSG00000171936	OR10H3	olfactory receptor family 10 subfamily H member 3 [Source:NCBI gene;Acc:26532]	0	NA	NA	NA	NA	NA
ENSG00000171942	OR10H2	olfactory receptor family 10 subfamily H member 2 [Source:NCBI gene;Acc:26538]	0	NA	NA	NA	NA	NA
ENSG00000171944	OR52A5	olfactory receptor family 52 subfamily A member 5 [Source:HGNC Symbol;Acc:HGNC:19580]	0	NA	NA	NA	NA	NA
ENSG00000172016	REG3A	regenerating family member 3 alpha [Source:HGNC Symbol;Acc:HGNC:8601]	0	NA	NA	NA	NA	NA
ENSG00000172073	TEX37	testis expressed 37 [Source:HGNC Symbol;Acc:HGNC:26341]	0	NA	NA	NA	NA	NA
ENSG00000172146	OR1A1	olfactory receptor family 1 subfamily A member 1 (gene/pseudogene) [Source:HGNC Symbol;Acc:HGNC:8179]	0	NA	NA	NA	NA	NA
ENSG00000172150	OR1A2	olfactory receptor family 1 subfamily A member 2 [Source:HGNC Symbol;Acc:HGNC:8180]	0	NA	NA	NA	NA	NA
ENSG00000172154	OR8I2	olfactory receptor family 8 subfamily I member 2 [Source:HGNC Symbol;Acc:HGNC:15310]	0	NA	NA	NA	NA	NA
ENSG00000172155	LCE1D	late cornified envelope 1D [Source:HGNC Symbol;Acc:HGNC:29465]	0	NA	NA	NA	NA	NA
ENSG00000172156	CCL11	C-C motif chemokine ligand 11 [Source:HGNC Symbol;Acc:HGNC:10610]	0	NA	NA	NA	NA	NA
ENSG00000172199	OR8U1	olfactory receptor family 8 subfamily U member 1 [Source:HGNC Symbol;Acc:HGNC:19611]	0	NA	NA	NA	NA	NA
ENSG00000172201	ID4	inhibitor of DNA binding 4, HLH protein [Source:HGNC Symbol;Acc:HGNC:5363]	0	NA	NA	NA	NA	NA
ENSG00000172209	GPR22	G protein-coupled receptor 22 [Source:HGNC Symbol;Acc:HGNC:4477]	0	NA	NA	NA	NA	NA
ENSG00000172238	ATOH1	atonal bHLH transcription factor 1 [Source:HGNC Symbol;Acc:HGNC:797]	0	NA	NA	NA	NA	NA
ENSG00000172288	CDY1	chromodomain Y-linked 1 [Source:HGNC Symbol;Acc:HGNC:1809]	0	NA	NA	NA	NA	NA
ENSG00000172289	OR10V1	olfactory receptor family 10 subfamily V member 1 [Source:HGNC Symbol;Acc:HGNC:15136]	0	NA	NA	NA	NA	NA
ENSG00000172320	OR5A1	olfactory receptor family 5 subfamily A member 1 [Source:HGNC Symbol;Acc:HGNC:8319]	0	NA	NA	NA	NA	NA
ENSG00000172352	CDY1B	chromodomain Y-linked 1B [Source:HGNC Symbol;Acc:HGNC:23920]	0	NA	NA	NA	NA	NA
ENSG00000172377	OR9I1	olfactory receptor family 9 subfamily I member 1 [Source:HGNC Symbol;Acc:HGNC:14718]	0	NA	NA	NA	NA	NA
ENSG00000172421	EFCAB3	EF-hand calcium binding domain 3 [Source:HGNC Symbol;Acc:HGNC:26379]	0	NA	NA	NA	NA	NA
ENSG00000172457	OR9G4	olfactory receptor family 9 subfamily G member 4 [Source:HGNC Symbol;Acc:HGNC:15322]	0	NA	NA	NA	NA	NA
ENSG00000172459	OR5AR1	olfactory receptor family 5 subfamily AR member 1 (gene/pseudogene) [Source:HGNC Symbol;Acc:HGNC:15260]	0	NA	NA	NA	NA	NA
ENSG00000172461	FUT9	fucosyltransferase 9 [Source:HGNC Symbol;Acc:HGNC:4020]	0	NA	NA	NA	NA	NA
ENSG00000172464	OR5AP2	olfactory receptor family 5 subfamily AP member 2 [Source:HGNC Symbol;Acc:HGNC:15258]	0	NA	NA	NA	NA	NA
ENSG00000172468	HSFY1	heat shock transcription factor Y-linked 1 [Source:HGNC Symbol;Acc:HGNC:18568]	0	NA	NA	NA	NA	NA
ENSG00000172478	MAB21L4	mab-21 like 4 [Source:HGNC Symbol;Acc:HGNC:26216]	0	NA	NA	NA	NA	NA
ENSG00000172487	OR8J1	olfactory receptor family 8 subfamily J member 1 [Source:HGNC Symbol;Acc:HGNC:14855]	0	NA	NA	NA	NA	NA
ENSG00000172489	OR5T3	olfactory receptor family 5 subfamily T member 3 [Source:HGNC Symbol;Acc:HGNC:15297]	0	NA	NA	NA	NA	NA
ENSG00000172689	MS4A10	membrane spanning 4-domains A10 [Source:HGNC Symbol;Acc:HGNC:13368]	0	NA	NA	NA	NA	NA
ENSG00000172769	OR5B3	olfactory receptor family 5 subfamily B member 3 [Source:HGNC Symbol;Acc:HGNC:8324]	0	NA	NA	NA	NA	NA
ENSG00000172772	OR10W1	olfactory receptor family 10 subfamily W member 1 [Source:HGNC Symbol;Acc:HGNC:15139]	0	NA	NA	NA	NA	NA
ENSG00000172938	MRGPRD	MAS related GPR family member D [Source:HGNC Symbol;Acc:HGNC:29626]	0	NA	NA	NA	NA	NA
ENSG00000172955	ADH6	alcohol dehydrogenase 6 (class V) [Source:HGNC Symbol;Acc:HGNC:255]	0	NA	NA	NA	NA	NA
ENSG00000172969	FRG2C	FSHD region gene 2 family member C [Source:HGNC Symbol;Acc:HGNC:33626]	0	NA	NA	NA	NA	NA
ENSG00000173237	C11orf86	chromosome 11 open reading frame 86 [Source:HGNC Symbol;Acc:HGNC:34442]	0	NA	NA	NA	NA	NA
ENSG00000173250	GPR151	G protein-coupled receptor 151 [Source:HGNC Symbol;Acc:HGNC:23624]	0	NA	NA	NA	NA	NA
ENSG00000173285	OR10K1	olfactory receptor family 10 subfamily K member 1 [Source:HGNC Symbol;Acc:HGNC:14693]	0	NA	NA	NA	NA	NA
ENSG00000173302	GPR148	G protein-coupled receptor 148 [Source:HGNC Symbol;Acc:HGNC:23623]	0	NA	NA	NA	NA	NA
ENSG00000173335	CST9	cystatin 9 [Source:HGNC Symbol;Acc:HGNC:13261]	0	NA	NA	NA	NA	NA
ENSG00000173366	AC097637.1	novel twinfilin, actin-binding protein, homolog 2 (Drosophila) (TWF2) and toll-like receptor 9 (TLR9) protein	0	NA	NA	NA	NA	NA
ENSG00000173401	GLIPR1L1	GLIPR1 like 1 [Source:HGNC Symbol;Acc:HGNC:28392]	0	NA	NA	NA	NA	NA
ENSG00000173431	RNASE8	ribonuclease A family member 8 [Source:HGNC Symbol;Acc:HGNC:19277]	0	NA	NA	NA	NA	NA
ENSG00000173464	RNASE11	ribonuclease A family member 11 (inactive) [Source:HGNC Symbol;Acc:HGNC:19269]	0	NA	NA	NA	NA	NA
ENSG00000173467	AGR3	anterior gradient 3, protein disulphide isomerase family member [Source:HGNC Symbol;Acc:HGNC:24167]	0	NA	NA	NA	NA	NA
ENSG00000173557	FAM166C	family with sequence similarity 166 member C [Source:HGNC Symbol;Acc:HGNC:27938]	0	NA	NA	NA	NA	NA
ENSG00000173572	NLRP13	NLR family pyrin domain containing 13 [Source:HGNC Symbol;Acc:HGNC:22937]	0	NA	NA	NA	NA	NA
ENSG00000173612	GPRC6A	G protein-coupled receptor class C group 6 member A [Source:HGNC Symbol;Acc:HGNC:18510]	0	NA	NA	NA	NA	NA
ENSG00000173627	APOBEC4	apolipoprotein B mRNA editing enzyme catalytic polypeptide like 4 [Source:HGNC Symbol;Acc:HGNC:32152]	0	NA	NA	NA	NA	NA
ENSG00000173673	HES3	hes family bHLH transcription factor 3 [Source:HGNC Symbol;Acc:HGNC:26226]	0	NA	NA	NA	NA	NA
ENSG00000173678	SPDYE2B	speedy/RINGO cell cycle regulator family member E2B [Source:HGNC Symbol;Acc:HGNC:48334]	0	NA	NA	NA	NA	NA
ENSG00000173769	TOPAZ1	testis and ovary specific PAZ domain containing 1 [Source:HGNC Symbol;Acc:HGNC:24746]	0	NA	NA	NA	NA	NA
ENSG00000173826	KCNH6	potassium voltage-gated channel subfamily H member 6 [Source:HGNC Symbol;Acc:HGNC:18862]	0	NA	NA	NA	NA	NA
ENSG00000173908	KRT28	keratin 28 [Source:HGNC Symbol;Acc:HGNC:30842]	0	NA	NA	NA	NA	NA
ENSG00000174016	TENT5D	terminal nucleotidyltransferase 5D [Source:HGNC Symbol;Acc:HGNC:28399]	0	NA	NA	NA	NA	NA
ENSG00000174145	NWD2	NACHT and WD repeat domain containing 2 [Source:HGNC Symbol;Acc:HGNC:29229]	0	NA	NA	NA	NA	NA
ENSG00000174156	GSTA3	glutathione S-transferase alpha 3 [Source:HGNC Symbol;Acc:HGNC:4628]	0	NA	NA	NA	NA	NA
ENSG00000174279	EVX2	even-skipped homeobox 2 [Source:HGNC Symbol;Acc:HGNC:3507]	0	NA	NA	NA	NA	NA
ENSG00000174325	DIRC1	disrupted in renal carcinoma 1 [Source:HGNC Symbol;Acc:HGNC:15760]	0	NA	NA	NA	NA	NA
ENSG00000174339	OR2Y1	olfactory receptor family 2 subfamily Y member 1 [Source:HGNC Symbol;Acc:HGNC:14837]	0	NA	NA	NA	NA	NA
ENSG00000174429	ABRA	actin binding Rho activating protein [Source:HGNC Symbol;Acc:HGNC:30655]	0	NA	NA	NA	NA	NA
ENSG00000174450	GOLGA6L2	golgin A6 family like 2 [Source:HGNC Symbol;Acc:HGNC:26695]	0	NA	NA	NA	NA	NA
ENSG00000174502	SLC26A9	solute carrier family 26 member 9 [Source:HGNC Symbol;Acc:HGNC:14469]	0	NA	NA	NA	NA	NA
ENSG00000174562	KLK15	kallikrein related peptidase 15 [Source:HGNC Symbol;Acc:HGNC:20453]	0	NA	NA	NA	NA	NA
ENSG00000174576	NPAS4	neuronal PAS domain protein 4 [Source:HGNC Symbol;Acc:HGNC:18983]	0	NA	NA	NA	NA	NA
ENSG00000174667	OR7D4	olfactory receptor family 7 subfamily D member 4 [Source:HGNC Symbol;Acc:HGNC:8380]	0	NA	NA	NA	NA	NA
ENSG00000174914	OR9G1	olfactory receptor family 9 subfamily G member 1 [Source:HGNC Symbol;Acc:HGNC:15319]	0	NA	NA	NA	NA	NA
ENSG00000174937	OR5M3	olfactory receptor family 5 subfamily M member 3 [Source:HGNC Symbol;Acc:HGNC:14806]	0	NA	NA	NA	NA	NA
ENSG00000174948	GPR149	G protein-coupled receptor 149 [Source:HGNC Symbol;Acc:HGNC:23627]	0	NA	NA	NA	NA	NA
ENSG00000174957	OR5J2	olfactory receptor family 5 subfamily J member 2 [Source:HGNC Symbol;Acc:HGNC:19612]	0	NA	NA	NA	NA	NA
ENSG00000174970	OR10AG1	olfactory receptor family 10 subfamily AG member 1 [Source:HGNC Symbol;Acc:HGNC:19607]	0	NA	NA	NA	NA	NA
ENSG00000174982	OR4S2	olfactory receptor family 4 subfamily S member 2 [Source:HGNC Symbol;Acc:HGNC:15183]	0	NA	NA	NA	NA	NA
ENSG00000175018	TEX36	testis expressed 36 [Source:HGNC Symbol;Acc:HGNC:31653]	0	NA	NA	NA	NA	NA
ENSG00000175143	OR2T1	olfactory receptor family 2 subfamily T member 1 [Source:HGNC Symbol;Acc:HGNC:8277]	0	NA	NA	NA	NA	NA
ENSG00000175325	PROP1	PROP paired-like homeobox 1 [Source:HGNC Symbol;Acc:HGNC:9455]	0	NA	NA	NA	NA	NA
ENSG00000175329	ISX	intestine specific homeobox [Source:HGNC Symbol;Acc:HGNC:28084]	0	NA	NA	NA	NA	NA
ENSG00000175336	APOF	apolipoprotein F [Source:HGNC Symbol;Acc:HGNC:615]	0	NA	NA	NA	NA	NA
ENSG00000175535	PNLIP	pancreatic lipase [Source:HGNC Symbol;Acc:HGNC:9155]	0	NA	NA	NA	NA	NA
ENSG00000175646	PRM1	protamine 1 [Source:HGNC Symbol;Acc:HGNC:9447]	0	NA	NA	NA	NA	NA
ENSG00000175809	CBLL2	Cbl proto-oncogene like 2 [Source:HGNC Symbol;Acc:HGNC:26371]	0	NA	NA	NA	NA	NA
ENSG00000175877	TMEM270	transmembrane protein 270 [Source:HGNC Symbol;Acc:HGNC:23018]	0	NA	NA	NA	NA	NA
ENSG00000175946	KLHL38	kelch like family member 38 [Source:HGNC Symbol;Acc:HGNC:34435]	0	NA	NA	NA	NA	NA
ENSG00000176009	ASCL3	achaete-scute family bHLH transcription factor 3 [Source:HGNC Symbol;Acc:HGNC:740]	0	NA	NA	NA	NA	NA
ENSG00000176020	AMIGO3	adhesion molecule with Ig like domain 3 [Source:HGNC Symbol;Acc:HGNC:24075]	0	NA	NA	NA	NA	NA
ENSG00000176165	FOXG1	forkhead box G1 [Source:HGNC Symbol;Acc:HGNC:3811]	0	NA	NA	NA	NA	NA
ENSG00000176194	CIDEA	cell death inducing DFFA like effector a [Source:HGNC Symbol;Acc:HGNC:1976]	0	NA	NA	NA	NA	NA
ENSG00000176219	OR11H6	olfactory receptor family 11 subfamily H member 6 [Source:HGNC Symbol;Acc:HGNC:15349]	0	NA	NA	NA	NA	NA
ENSG00000176230	OR4K17	olfactory receptor family 4 subfamily K member 17 [Source:HGNC Symbol;Acc:HGNC:15355]	0	NA	NA	NA	NA	NA
ENSG00000176231	OR10H4	olfactory receptor family 10 subfamily H member 4 [Source:HGNC Symbol;Acc:HGNC:15388]	0	NA	NA	NA	NA	NA
ENSG00000176239	OR51B6	olfactory receptor family 51 subfamily B member 6 [Source:HGNC Symbol;Acc:HGNC:19600]	0	NA	NA	NA	NA	NA
ENSG00000176246	OR4L1	olfactory receptor family 4 subfamily L member 1 (gene/pseudogene) [Source:HGNC Symbol;Acc:HGNC:15356]	0	NA	NA	NA	NA	NA
ENSG00000176253	OR4K13	olfactory receptor family 4 subfamily K member 13 [Source:HGNC Symbol;Acc:HGNC:15351]	0	NA	NA	NA	NA	NA
ENSG00000176256	HMGB4	high mobility group box 4 [Source:HGNC Symbol;Acc:HGNC:24954]	0	NA	NA	NA	NA	NA
ENSG00000176269	OR4F21	olfactory receptor family 4 subfamily F member 21 [Source:HGNC Symbol;Acc:HGNC:19583]	0	NA	NA	NA	NA	NA
ENSG00000176281	OR4K5	olfactory receptor family 4 subfamily K member 5 [Source:HGNC Symbol;Acc:HGNC:14745]	0	NA	NA	NA	NA	NA
ENSG00000176294	OR4N2	olfactory receptor family 4 subfamily N member 2 [Source:NCBI gene;Acc:390429]	0	NA	NA	NA	NA	NA
ENSG00000176299	OR4M1	olfactory receptor family 4 subfamily M member 1 [Source:HGNC Symbol;Acc:HGNC:14735]	0	NA	NA	NA	NA	NA
ENSG00000176540	OR4C5	olfactory receptor family 4 subfamily C member 5 (gene/pseudogene) [Source:HGNC Symbol;Acc:HGNC:14702]	0	NA	NA	NA	NA	NA
ENSG00000176547	OR4C3	olfactory receptor family 4 subfamily C member 3 [Source:HGNC Symbol;Acc:HGNC:14697]	0	NA	NA	NA	NA	NA
ENSG00000176555	OR4S1	olfactory receptor family 4 subfamily S member 1 [Source:HGNC Symbol;Acc:HGNC:14705]	0	NA	NA	NA	NA	NA
ENSG00000176566	DCAF4L2	DDB1 and CUL4 associated factor 4 like 2 [Source:HGNC Symbol;Acc:HGNC:26657]	0	NA	NA	NA	NA	NA
ENSG00000176567	OR4X1	olfactory receptor family 4 subfamily X member 1 (gene/pseudogene) [Source:HGNC Symbol;Acc:HGNC:14854]	0	NA	NA	NA	NA	NA
ENSG00000176571	CNBD1	cyclic nucleotide binding domain containing 1 [Source:HGNC Symbol;Acc:HGNC:26663]	0	NA	NA	NA	NA	NA
ENSG00000176605	C14orf177	chromosome 14 open reading frame 177 [Source:HGNC Symbol;Acc:HGNC:26375]	0	NA	NA	NA	NA	NA
ENSG00000176679	TGIF2LY	TGFB induced factor homeobox 2 like Y-linked [Source:HGNC Symbol;Acc:HGNC:18569]	0	NA	NA	NA	NA	NA
ENSG00000176695	OR4F17	olfactory receptor family 4 subfamily F member 17 [Source:HGNC Symbol;Acc:HGNC:15381]	0	NA	NA	NA	NA	NA
ENSG00000176742	OR51V1	olfactory receptor family 51 subfamily V member 1 [Source:HGNC Symbol;Acc:HGNC:19597]	0	NA	NA	NA	NA	NA
ENSG00000176746	MAGEB6	MAGE family member B6 [Source:HGNC Symbol;Acc:HGNC:23796]	0	NA	NA	NA	NA	NA
ENSG00000176774	MAGEB18	MAGE family member B18 [Source:HGNC Symbol;Acc:HGNC:28515]	0	NA	NA	NA	NA	NA
ENSG00000176782	DEFB104A	defensin beta 104A [Source:HGNC Symbol;Acc:HGNC:18115]	0	NA	NA	NA	NA	NA
ENSG00000176787	OR52E2	olfactory receptor family 52 subfamily E member 2 [Source:HGNC Symbol;Acc:HGNC:14769]	0	NA	NA	NA	NA	NA
ENSG00000176797	DEFB103A	defensin beta 103A [Source:HGNC Symbol;Acc:HGNC:15967]	0	NA	NA	NA	NA	NA
ENSG00000176798	OR51L1	olfactory receptor family 51 subfamily L member 1 [Source:HGNC Symbol;Acc:HGNC:14759]	0	NA	NA	NA	NA	NA
ENSG00000176893	OR51G2	olfactory receptor family 51 subfamily G member 2 [Source:HGNC Symbol;Acc:HGNC:15198]	0	NA	NA	NA	NA	NA
ENSG00000176900	OR51T1	olfactory receptor family 51 subfamily T member 1 [Source:HGNC Symbol;Acc:HGNC:15205]	0	NA	NA	NA	NA	NA
ENSG00000176922	OR51S1	olfactory receptor family 51 subfamily S member 1 [Source:HGNC Symbol;Acc:HGNC:15204]	0	NA	NA	NA	NA	NA
ENSG00000176925	OR51F2	olfactory receptor family 51 subfamily F member 2 [Source:HGNC Symbol;Acc:HGNC:15197]	0	NA	NA	NA	NA	NA
ENSG00000176979	TRIM60	tripartite motif containing 60 [Source:HGNC Symbol;Acc:HGNC:21162]	0	NA	NA	NA	NA	NA
ENSG00000177023	DEFB104B	defensin beta 104B [Source:HGNC Symbol;Acc:HGNC:26165]	0	NA	NA	NA	NA	NA
ENSG00000177047	IFNW1	interferon omega 1 [Source:HGNC Symbol;Acc:HGNC:5448]	0	NA	NA	NA	NA	NA
ENSG00000177143	CETN1	centrin 1 [Source:HGNC Symbol;Acc:HGNC:1866]	0	NA	NA	NA	NA	NA
ENSG00000177151	OR2T35	olfactory receptor family 2 subfamily T member 35 [Source:HGNC Symbol;Acc:HGNC:31257]	0	NA	NA	NA	NA	NA
ENSG00000177174	OR14C36	olfactory receptor family 14 subfamily C member 36 [Source:HGNC Symbol;Acc:HGNC:15026]	0	NA	NA	NA	NA	NA
ENSG00000177186	OR2M7	olfactory receptor family 2 subfamily M member 7 [Source:HGNC Symbol;Acc:HGNC:19594]	0	NA	NA	NA	NA	NA
ENSG00000177201	OR2T12	olfactory receptor family 2 subfamily T member 12 [Source:HGNC Symbol;Acc:HGNC:19592]	0	NA	NA	NA	NA	NA
ENSG00000177202	SPACA4	sperm acrosome associated 4 [Source:HGNC Symbol;Acc:HGNC:16441]	0	NA	NA	NA	NA	NA
ENSG00000177243	DEFB103B	defensin beta 103B [Source:HGNC Symbol;Acc:HGNC:31702]	0	NA	NA	NA	NA	NA
ENSG00000177257	DEFB4B	defensin beta 4B [Source:HGNC Symbol;Acc:HGNC:30193]	0	NA	NA	NA	NA	NA
ENSG00000177414	UBE2U	ubiquitin conjugating enzyme E2 U [Source:HGNC Symbol;Acc:HGNC:28559]	0	NA	NA	NA	NA	NA
ENSG00000177468	OLIG3	oligodendrocyte transcription factor 3 [Source:HGNC Symbol;Acc:HGNC:18003]	0	NA	NA	NA	NA	NA
ENSG00000177476	OR2G3	olfactory receptor family 2 subfamily G member 3 [Source:HGNC Symbol;Acc:HGNC:15008]	0	NA	NA	NA	NA	NA
ENSG00000177504	VCX2	variable charge X-linked 2 [Source:HGNC Symbol;Acc:HGNC:18158]	0	NA	NA	NA	NA	NA
ENSG00000177511	ST8SIA3	ST8 alpha-N-acetyl-neuraminide alpha-2,8-sialyltransferase 3 [Source:HGNC Symbol;Acc:HGNC:14269]	0	NA	NA	NA	NA	NA
ENSG00000177684	DEFB114	defensin beta 114 [Source:HGNC Symbol;Acc:HGNC:18095]	0	NA	NA	NA	NA	NA
ENSG00000177689	MAGEB10	MAGE family member B10 [Source:HGNC Symbol;Acc:HGNC:25377]	0	NA	NA	NA	NA	NA
ENSG00000177693	OR4F4	olfactory receptor family 4 subfamily F member 4 [Source:HGNC Symbol;Acc:HGNC:8301]	0	NA	NA	NA	NA	NA
ENSG00000177938	CAPZA3	capping actin protein of muscle Z-line subunit alpha 3 [Source:HGNC Symbol;Acc:HGNC:24205]	0	NA	NA	NA	NA	NA
ENSG00000177992	SPATA31E1	SPATA31 subfamily E member 1 [Source:HGNC Symbol;Acc:HGNC:26672]	0	NA	NA	NA	NA	NA
ENSG00000177994	C2orf73	chromosome 2 open reading frame 73 [Source:HGNC Symbol;Acc:HGNC:26861]	0	NA	NA	NA	NA	NA
ENSG00000178031	ADAMTSL1	ADAMTS like 1 [Source:HGNC Symbol;Acc:HGNC:14632]	0	NA	NA	NA	NA	NA
ENSG00000178235	SLITRK1	SLIT and NTRK like family member 1 [Source:HGNC Symbol;Acc:HGNC:20297]	0	NA	NA	NA	NA	NA
ENSG00000178257	PRM3	protamine 3 [Source:HGNC Symbol;Acc:HGNC:13732]	0	NA	NA	NA	NA	NA
ENSG00000178287	SPAG11A	sperm associated antigen 11A [Source:HGNC Symbol;Acc:HGNC:33342]	0	NA	NA	NA	NA	NA
ENSG00000178358	OR2D3	olfactory receptor family 2 subfamily D member 3 [Source:HGNC Symbol;Acc:HGNC:15146]	0	NA	NA	NA	NA	NA
ENSG00000178363	CALML3	calmodulin like 3 [Source:HGNC Symbol;Acc:HGNC:1452]	0	NA	NA	NA	NA	NA
ENSG00000178372	CALML5	calmodulin like 5 [Source:HGNC Symbol;Acc:HGNC:18180]	0	NA	NA	NA	NA	NA
ENSG00000178394	HTR1A	5-hydroxytryptamine receptor 1A [Source:HGNC Symbol;Acc:HGNC:5286]	0	NA	NA	NA	NA	NA
ENSG00000178403	NEUROG2	neurogenin 2 [Source:HGNC Symbol;Acc:HGNC:13805]	0	NA	NA	NA	NA	NA
ENSG00000178522	AMBN	ameloblastin [Source:HGNC Symbol;Acc:HGNC:452]	0	NA	NA	NA	NA	NA
ENSG00000178586	OR6B3	olfactory receptor family 6 subfamily B member 3 [Source:HGNC Symbol;Acc:HGNC:15042]	0	NA	NA	NA	NA	NA
ENSG00000178591	DEFB125	defensin beta 125 [Source:HGNC Symbol;Acc:HGNC:18105]	0	NA	NA	NA	NA	NA
ENSG00000178597	PSAPL1	prosaposin like 1 (gene/pseudogene) [Source:HGNC Symbol;Acc:HGNC:33131]	0	NA	NA	NA	NA	NA
ENSG00000178602	OTOS	otospiralin [Source:HGNC Symbol;Acc:HGNC:22644]	0	NA	NA	NA	NA	NA
ENSG00000178645	C10orf53	chromosome 10 open reading frame 53 [Source:HGNC Symbol;Acc:HGNC:27421]	0	NA	NA	NA	NA	NA
ENSG00000178662	CSRNP3	cysteine and serine rich nuclear protein 3 [Source:HGNC Symbol;Acc:HGNC:30729]	0	NA	NA	NA	NA	NA
ENSG00000178690	DYNAP	dynactin associated protein [Source:HGNC Symbol;Acc:HGNC:26808]	0	NA	NA	NA	NA	NA
ENSG00000178772	CPN2	carboxypeptidase N subunit 2 [Source:HGNC Symbol;Acc:HGNC:2313]	0	NA	NA	NA	NA	NA
ENSG00000178776	C5orf46	chromosome 5 open reading frame 46 [Source:HGNC Symbol;Acc:HGNC:33768]	0	NA	NA	NA	NA	NA
ENSG00000178796	RIIAD1	regulatory subunit of type II PKA R-subunit domain containing 1 [Source:HGNC Symbol;Acc:HGNC:26686]	0	NA	NA	NA	NA	NA
ENSG00000178804	H1-8	H1.8 linker histone [Source:HGNC Symbol;Acc:HGNC:18463]	0	NA	NA	NA	NA	NA
ENSG00000178828	RNF186	ring finger protein 186 [Source:HGNC Symbol;Acc:HGNC:25978]	0	NA	NA	NA	NA	NA
ENSG00000178928	TPRX1	tetrapeptide repeat homeobox 1 [Source:HGNC Symbol;Acc:HGNC:32174]	0	NA	NA	NA	NA	NA
ENSG00000178934	LGALS7B	galectin 7B [Source:HGNC Symbol;Acc:HGNC:34447]	0	NA	NA	NA	NA	NA
ENSG00000179002	TAS1R2	taste 1 receptor member 2 [Source:HGNC Symbol;Acc:HGNC:14905]	0	NA	NA	NA	NA	NA
ENSG00000179046	TRIML2	tripartite motif family like 2 [Source:HGNC Symbol;Acc:HGNC:26378]	0	NA	NA	NA	NA	NA
ENSG00000179055	OR13D1	olfactory receptor family 13 subfamily D member 1 [Source:HGNC Symbol;Acc:HGNC:14695]	0	NA	NA	NA	NA	NA
ENSG00000179059	ZFP42	ZFP42 zinc finger protein [Source:HGNC Symbol;Acc:HGNC:30949]	0	NA	NA	NA	NA	NA
ENSG00000179270	PCARE	photoreceptor cilium actin regulator [Source:HGNC Symbol;Acc:HGNC:34383]	0	NA	NA	NA	NA	NA
ENSG00000179300	RTL3	retrotransposon Gag like 3 [Source:HGNC Symbol;Acc:HGNC:22997]	0	NA	NA	NA	NA	NA
ENSG00000179407	DNAJB8	DnaJ heat shock protein family (Hsp40) member B8 [Source:HGNC Symbol;Acc:HGNC:23699]	0	NA	NA	NA	NA	NA
ENSG00000179412	HNRNPCL4	heterogeneous nuclear ribonucleoprotein C like 4 [Source:HGNC Symbol;Acc:HGNC:51333]	0	NA	NA	NA	NA	NA
ENSG00000179546	HTR1D	5-hydroxytryptamine receptor 1D [Source:HGNC Symbol;Acc:HGNC:5289]	0	NA	NA	NA	NA	NA
ENSG00000179615	OR2AP1	olfactory receptor family 2 subfamily AP member 1 [Source:HGNC Symbol;Acc:HGNC:15335]	0	NA	NA	NA	NA	NA
ENSG00000179626	OR6C4	olfactory receptor family 6 subfamily C member 4 [Source:HGNC Symbol;Acc:HGNC:19632]	0	NA	NA	NA	NA	NA
ENSG00000179695	OR6C2	olfactory receptor family 6 subfamily C member 2 [Source:HGNC Symbol;Acc:HGNC:15436]	0	NA	NA	NA	NA	NA
ENSG00000179772	FOXS1	forkhead box S1 [Source:HGNC Symbol;Acc:HGNC:3735]	0	NA	NA	NA	NA	NA
ENSG00000179813	FAM216B	family with sequence similarity 216 member B [Source:HGNC Symbol;Acc:HGNC:26883]	0	NA	NA	NA	NA	NA
ENSG00000179817	MRGPRX4	MAS related GPR family member X4 [Source:HGNC Symbol;Acc:HGNC:17617]	0	NA	NA	NA	NA	NA
ENSG00000179919	OR10A7	olfactory receptor family 10 subfamily A member 7 [Source:HGNC Symbol;Acc:HGNC:15329]	0	NA	NA	NA	NA	NA
ENSG00000180043	FAM71E2	family with sequence similarity 71 member E2 [Source:HGNC Symbol;Acc:HGNC:25278]	0	NA	NA	NA	NA	NA
ENSG00000180053	NKX2-6	NK2 homeobox 6 [Source:HGNC Symbol;Acc:HGNC:32940]	0	NA	NA	NA	NA	NA
ENSG00000180083	WFDC11	WAP four-disulfide core domain 11 [Source:HGNC Symbol;Acc:HGNC:20478]	0	NA	NA	NA	NA	NA
ENSG00000180205	WFDC9	WAP four-disulfide core domain 9 [Source:HGNC Symbol;Acc:HGNC:20380]	0	NA	NA	NA	NA	NA
ENSG00000180219	FAM71C	family with sequence similarity 71 member C [Source:HGNC Symbol;Acc:HGNC:28594]	0	NA	NA	NA	NA	NA
ENSG00000180269	GPR139	G protein-coupled receptor 139 [Source:HGNC Symbol;Acc:HGNC:19995]	0	NA	NA	NA	NA	NA
ENSG00000180305	WFDC10A	WAP four-disulfide core domain 10A [Source:HGNC Symbol;Acc:HGNC:16139]	0	NA	NA	NA	NA	NA
ENSG00000180318	ALX1	ALX homeobox 1 [Source:HGNC Symbol;Acc:HGNC:1494]	0	NA	NA	NA	NA	NA
ENSG00000180332	KCTD4	potassium channel tetramerization domain containing 4 [Source:HGNC Symbol;Acc:HGNC:23227]	0	NA	NA	NA	NA	NA
ENSG00000180386	KRTAP9-7	keratin associated protein 9-7 [Source:HGNC Symbol;Acc:HGNC:18915]	0	NA	NA	NA	NA	NA
ENSG00000180424	DEFB123	defensin beta 123 [Source:HGNC Symbol;Acc:HGNC:18103]	0	NA	NA	NA	NA	NA
ENSG00000180432	CYP8B1	cytochrome P450 family 8 subfamily B member 1 [Source:HGNC Symbol;Acc:HGNC:2653]	0	NA	NA	NA	NA	NA
ENSG00000180433	OR6K6	olfactory receptor family 6 subfamily K member 6 [Source:HGNC Symbol;Acc:HGNC:15033]	0	NA	NA	NA	NA	NA
ENSG00000180440	SERTM1	serine rich and transmembrane domain containing 1 [Source:HGNC Symbol;Acc:HGNC:33792]	0	NA	NA	NA	NA	NA
ENSG00000180475	OR10Q1	olfactory receptor family 10 subfamily Q member 1 [Source:HGNC Symbol;Acc:HGNC:15134]	0	NA	NA	NA	NA	NA
ENSG00000180483	DEFB119	defensin beta 119 [Source:HGNC Symbol;Acc:HGNC:18099]	0	NA	NA	NA	NA	NA
ENSG00000180638	SLC47A2	solute carrier family 47 member 2 [Source:HGNC Symbol;Acc:HGNC:26439]	0	NA	NA	NA	NA	NA
ENSG00000180658	OR2A4	olfactory receptor family 2 subfamily A member 4 [Source:HGNC Symbol;Acc:HGNC:14729]	0	NA	NA	NA	NA	NA
ENSG00000180708	OR10K2	olfactory receptor family 10 subfamily K member 2 [Source:HGNC Symbol;Acc:HGNC:14826]	0	NA	NA	NA	NA	NA
ENSG00000180772	AGTR2	angiotensin II receptor type 2 [Source:HGNC Symbol;Acc:HGNC:338]	0	NA	NA	NA	NA	NA
ENSG00000180872	DEFB112	defensin beta 112 [Source:HGNC Symbol;Acc:HGNC:18093]	0	NA	NA	NA	NA	NA
ENSG00000181273	OR5AK2	olfactory receptor family 5 subfamily AK member 2 [Source:HGNC Symbol;Acc:HGNC:15251]	0	NA	NA	NA	NA	NA
ENSG00000181371	OR5M8	olfactory receptor family 5 subfamily M member 8 [Source:HGNC Symbol;Acc:HGNC:14846]	0	NA	NA	NA	NA	NA
ENSG00000181499	OR6T1	olfactory receptor family 6 subfamily T member 1 [Source:HGNC Symbol;Acc:HGNC:14848]	0	NA	NA	NA	NA	NA
ENSG00000181518	OR8D4	olfactory receptor family 8 subfamily D member 4 [Source:HGNC Symbol;Acc:HGNC:14840]	0	NA	NA	NA	NA	NA
ENSG00000181552	EDDM3B	epididymal protein 3B [Source:HGNC Symbol;Acc:HGNC:19223]	0	NA	NA	NA	NA	NA
ENSG00000181609	OR52D1	olfactory receptor family 52 subfamily D member 1 (gene/pseudogene) [Source:HGNC Symbol;Acc:HGNC:15212]	0	NA	NA	NA	NA	NA
ENSG00000181617	FDCSP	follicular dendritic cell secreted protein [Source:HGNC Symbol;Acc:HGNC:19215]	0	NA	NA	NA	NA	NA
ENSG00000181693	OR8H1	olfactory receptor family 8 subfamily H member 1 [Source:HGNC Symbol;Acc:HGNC:14824]	0	NA	NA	NA	NA	NA
ENSG00000181698	OR5T1	olfactory receptor family 5 subfamily T member 1 [Source:HGNC Symbol;Acc:HGNC:14821]	0	NA	NA	NA	NA	NA
ENSG00000181718	OR5T2	olfactory receptor family 5 subfamily T member 2 [Source:HGNC Symbol;Acc:HGNC:15296]	0	NA	NA	NA	NA	NA
ENSG00000181752	OR8K5	olfactory receptor family 8 subfamily K member 5 [Source:HGNC Symbol;Acc:HGNC:15315]	0	NA	NA	NA	NA	NA
ENSG00000181761	OR8H3	olfactory receptor family 8 subfamily H member 3 [Source:HGNC Symbol;Acc:HGNC:15309]	0	NA	NA	NA	NA	NA
ENSG00000181767	OR8H2	olfactory receptor family 8 subfamily H member 2 [Source:HGNC Symbol;Acc:HGNC:15308]	0	NA	NA	NA	NA	NA
ENSG00000181785	OR5AS1	olfactory receptor family 5 subfamily AS member 1 [Source:HGNC Symbol;Acc:HGNC:15261]	0	NA	NA	NA	NA	NA
ENSG00000181786	ACTL9	actin like 9 [Source:HGNC Symbol;Acc:HGNC:28494]	0	NA	NA	NA	NA	NA
ENSG00000181867	FTMT	ferritin mitochondrial [Source:HGNC Symbol;Acc:HGNC:17345]	0	NA	NA	NA	NA	NA
ENSG00000181927	OR4P4	olfactory receptor family 4 subfamily P member 4 [Source:HGNC Symbol;Acc:HGNC:15180]	0	NA	NA	NA	NA	NA
ENSG00000181939	OR4C15	olfactory receptor family 4 subfamily C member 15 [Source:HGNC Symbol;Acc:HGNC:15171]	0	NA	NA	NA	NA	NA
ENSG00000181958	OR4A15	olfactory receptor family 4 subfamily A member 15 [Source:HGNC Symbol;Acc:HGNC:15152]	0	NA	NA	NA	NA	NA
ENSG00000181961	OR4A16	olfactory receptor family 4 subfamily A member 16 [Source:HGNC Symbol;Acc:HGNC:15153]	0	NA	NA	NA	NA	NA
ENSG00000182053	TRIM49B	tripartite motif containing 49B [Source:HGNC Symbol;Acc:HGNC:42955]	0	NA	NA	NA	NA	NA
ENSG00000182070	OR52A1	olfactory receptor family 52 subfamily A member 1 [Source:HGNC Symbol;Acc:HGNC:8318]	0	NA	NA	NA	NA	NA
ENSG00000182083	OR6B2	olfactory receptor family 6 subfamily B member 2 [Source:HGNC Symbol;Acc:HGNC:15041]	0	NA	NA	NA	NA	NA
ENSG00000182111	ZNF716	zinc finger protein 716 [Source:HGNC Symbol;Acc:HGNC:32458]	0	NA	NA	NA	NA	NA
ENSG00000182170	MRGPRG	MAS related GPR family member G [Source:HGNC Symbol;Acc:HGNC:24829]	0	NA	NA	NA	NA	NA
ENSG00000182177	ASB18	ankyrin repeat and SOCS box containing 18 [Source:HGNC Symbol;Acc:HGNC:19770]	0	NA	NA	NA	NA	NA
ENSG00000182187	CRYGB	crystallin gamma B [Source:HGNC Symbol;Acc:HGNC:2409]	0	NA	NA	NA	NA	NA
ENSG00000182223	ZAR1	zygote arrest 1 [Source:HGNC Symbol;Acc:HGNC:20436]	0	NA	NA	NA	NA	NA
ENSG00000182255	KCNA4	potassium voltage-gated channel subfamily A member 4 [Source:HGNC Symbol;Acc:HGNC:6222]	0	NA	NA	NA	NA	NA
ENSG00000182256	GABRG3	gamma-aminobutyric acid type A receptor gamma3 subunit [Source:HGNC Symbol;Acc:HGNC:4088]	0	NA	NA	NA	NA	NA
ENSG00000182261	NLRP10	NLR family pyrin domain containing 10 [Source:HGNC Symbol;Acc:HGNC:21464]	0	NA	NA	NA	NA	NA
ENSG00000182315	MBD3L3	methyl-CpG binding domain protein 3 like 3 [Source:HGNC Symbol;Acc:HGNC:37205]	0	NA	NA	NA	NA	NA
ENSG00000182329	KIAA2012	KIAA2012 [Source:HGNC Symbol;Acc:HGNC:51250]	0	NA	NA	NA	NA	NA
ENSG00000182330	PRAMEF8	PRAME family member 8 [Source:HGNC Symbol;Acc:HGNC:24074]	0	NA	NA	NA	NA	NA
ENSG00000182333	LIPF	lipase F, gastric type [Source:HGNC Symbol;Acc:HGNC:6622]	0	NA	NA	NA	NA	NA
ENSG00000182334	OR5P3	olfactory receptor family 5 subfamily P member 3 [Source:HGNC Symbol;Acc:HGNC:14784]	0	NA	NA	NA	NA	NA
ENSG00000182346	DAOA	D-amino acid oxidase activator [Source:HGNC Symbol;Acc:HGNC:21191]	0	NA	NA	NA	NA	NA
ENSG00000182348	ZNF804B	zinc finger protein 804B [Source:HGNC Symbol;Acc:HGNC:21958]	0	NA	NA	NA	NA	NA
ENSG00000182415	CDY2A	chromodomain Y-linked 2A [Source:HGNC Symbol;Acc:HGNC:1810]	0	NA	NA	NA	NA	NA
ENSG00000182447	OTOL1	otolin 1 [Source:HGNC Symbol;Acc:HGNC:34071]	0	NA	NA	NA	NA	NA
ENSG00000182533	CAV3	caveolin 3 [Source:HGNC Symbol;Acc:HGNC:1529]	0	NA	NA	NA	NA	NA
ENSG00000182613	OR2V2	olfactory receptor family 2 subfamily V member 2 [Source:HGNC Symbol;Acc:HGNC:15341]	0	NA	NA	NA	NA	NA
ENSG00000182631	RXFP3	relaxin family peptide receptor 3 [Source:HGNC Symbol;Acc:HGNC:24883]	0	NA	NA	NA	NA	NA
ENSG00000182634	OR10G7	olfactory receptor family 10 subfamily G member 7 [Source:HGNC Symbol;Acc:HGNC:14842]	0	NA	NA	NA	NA	NA
ENSG00000182645	CCDC172	coiled-coil domain containing 172 [Source:HGNC Symbol;Acc:HGNC:30524]	0	NA	NA	NA	NA	NA
ENSG00000182652	AL512310.1	olfactory receptor family 4 subfamily Q member 3 [Source:NCBI gene;Acc:441669]	0	NA	NA	NA	NA	NA
ENSG00000182712	CMC4	C-X9-C motif containing 4 [Source:HGNC Symbol;Acc:HGNC:35428]	0	NA	NA	NA	NA	NA
ENSG00000182793	GSTA5	glutathione S-transferase alpha 5 [Source:HGNC Symbol;Acc:HGNC:19662]	0	NA	NA	NA	NA	NA
ENSG00000182816	KRTAP13-2	keratin associated protein 13-2 [Source:HGNC Symbol;Acc:HGNC:18923]	0	NA	NA	NA	NA	NA
ENSG00000182836	PLCXD3	phosphatidylinositol specific phospholipase C X domain containing 3 [Source:HGNC Symbol;Acc:HGNC:31822]	0	NA	NA	NA	NA	NA
ENSG00000182854	OR4F15	olfactory receptor family 4 subfamily F member 15 [Source:HGNC Symbol;Acc:HGNC:15078]	0	NA	NA	NA	NA	NA
ENSG00000182898	TCHHL1	trichohyalin like 1 [Source:HGNC Symbol;Acc:HGNC:31796]	0	NA	NA	NA	NA	NA
ENSG00000182938	OTOP3	otopetrin 3 [Source:HGNC Symbol;Acc:HGNC:19658]	0	NA	NA	NA	NA	NA
ENSG00000182968	SOX1	SRY-box transcription factor 1 [Source:HGNC Symbol;Acc:HGNC:11189]	0	NA	NA	NA	NA	NA
ENSG00000182974	AC135068.1	novel olfactory receptor protein similar to OR4M2	0	NA	NA	NA	NA	NA
ENSG00000183024	OR1G1	olfactory receptor family 1 subfamily G member 1 [Source:HGNC Symbol;Acc:HGNC:8204]	0	NA	NA	NA	NA	NA
ENSG00000183035	CYLC1	cylicin 1 [Source:HGNC Symbol;Acc:HGNC:2582]	0	NA	NA	NA	NA	NA
ENSG00000183036	PCP4	Purkinje cell protein 4 [Source:HGNC Symbol;Acc:HGNC:8742]	0	NA	NA	NA	NA	NA
ENSG00000183067	IGSF5	immunoglobulin superfamily member 5 [Source:HGNC Symbol;Acc:HGNC:5952]	0	NA	NA	NA	NA	NA
ENSG00000183114	FAM43B	family with sequence similarity 43 member B [Source:HGNC Symbol;Acc:HGNC:31791]	0	NA	NA	NA	NA	NA
ENSG00000183206	POTEC	POTE ankyrin domain family member C [Source:HGNC Symbol;Acc:HGNC:33894]	0	NA	NA	NA	NA	NA
ENSG00000183269	OR52E8	olfactory receptor family 52 subfamily E member 8 [Source:HGNC Symbol;Acc:HGNC:15217]	0	NA	NA	NA	NA	NA
ENSG00000183273	CCDC60	coiled-coil domain containing 60 [Source:HGNC Symbol;Acc:HGNC:28610]	0	NA	NA	NA	NA	NA
ENSG00000183303	OR5P2	olfactory receptor family 5 subfamily P member 2 [Source:HGNC Symbol;Acc:HGNC:14783]	0	NA	NA	NA	NA	NA
ENSG00000183304	FAM9A	family with sequence similarity 9 member A [Source:HGNC Symbol;Acc:HGNC:18403]	0	NA	NA	NA	NA	NA
ENSG00000183305	MAGEA2B	MAGE family member A2B [Source:HGNC Symbol;Acc:HGNC:19340]	0	NA	NA	NA	NA	NA
ENSG00000183378	OVCH2	ovochymase 2 (gene/pseudogene) [Source:HGNC Symbol;Acc:HGNC:29970]	0	NA	NA	NA	NA	NA
ENSG00000183434	TFDP3	transcription factor Dp family member 3 [Source:HGNC Symbol;Acc:HGNC:24603]	0	NA	NA	NA	NA	NA
ENSG00000183559	C10orf120	chromosome 10 open reading frame 120 [Source:HGNC Symbol;Acc:HGNC:25707]	0	NA	NA	NA	NA	NA
ENSG00000183629	GOLGA8G	golgin A8 family member G [Source:HGNC Symbol;Acc:HGNC:25328]	0	NA	NA	NA	NA	NA
ENSG00000183631	PRR32	proline rich 32 [Source:HGNC Symbol;Acc:HGNC:34498]	0	NA	NA	NA	NA	NA
ENSG00000183668	PSG9	pregnancy specific beta-1-glycoprotein 9 [Source:HGNC Symbol;Acc:HGNC:9526]	0	NA	NA	NA	NA	NA
ENSG00000183706	OR4N4	olfactory receptor family 4 subfamily N member 4 [Source:HGNC Symbol;Acc:HGNC:15375]	0	NA	NA	NA	NA	NA
ENSG00000183709	IFNL2	interferon lambda 2 [Source:HGNC Symbol;Acc:HGNC:18364]	0	NA	NA	NA	NA	NA
ENSG00000183753	BPY2	basic charge Y-linked 2 [Source:HGNC Symbol;Acc:HGNC:13508]	0	NA	NA	NA	NA	NA
ENSG00000183783	KCTD8	potassium channel tetramerization domain containing 8 [Source:HGNC Symbol;Acc:HGNC:22394]	0	NA	NA	NA	NA	NA
ENSG00000183791	ELOA3D	elongin A3 family member D [Source:HGNC Symbol;Acc:HGNC:33511]	0	NA	NA	NA	NA	NA
ENSG00000183795	BPY2B	basic charge Y-linked 2B [Source:HGNC Symbol;Acc:HGNC:25449]	0	NA	NA	NA	NA	NA
ENSG00000183807	FAM162B	family with sequence similarity 162 member B [Source:HGNC Symbol;Acc:HGNC:21549]	0	NA	NA	NA	NA	NA
ENSG00000183862	CNGA2	cyclic nucleotide gated channel subunit alpha 2 [Source:HGNC Symbol;Acc:HGNC:2149]	0	NA	NA	NA	NA	NA
ENSG00000183888	SRARP	steroid receptor associated and regulated protein [Source:HGNC Symbol;Acc:HGNC:28339]	0	NA	NA	NA	NA	NA
ENSG00000183908	LRRC55	leucine rich repeat containing 55 [Source:HGNC Symbol;Acc:HGNC:32324]	0	NA	NA	NA	NA	NA
ENSG00000184032	KRTAP20-2	keratin associated protein 20-2 [Source:HGNC Symbol;Acc:HGNC:18944]	0	NA	NA	NA	NA	NA
ENSG00000184033	CTAG1B	cancer/testis antigen 1B [Source:HGNC Symbol;Acc:HGNC:2491]	0	NA	NA	NA	NA	NA
ENSG00000184108	TRIML1	tripartite motif family like 1 [Source:HGNC Symbol;Acc:HGNC:26698]	0	NA	NA	NA	NA	NA
ENSG00000184155	OR10J5	olfactory receptor family 10 subfamily J member 5 [Source:HGNC Symbol;Acc:HGNC:14993]	0	NA	NA	NA	NA	NA
ENSG00000184166	OR1D2	olfactory receptor family 1 subfamily D member 2 [Source:HGNC Symbol;Acc:HGNC:8183]	0	NA	NA	NA	NA	NA
ENSG00000184254	ALDH1A3	aldehyde dehydrogenase 1 family member A3 [Source:HGNC Symbol;Acc:HGNC:409]	0	NA	NA	NA	NA	NA
ENSG00000184258	CDR1	cerebellar degeneration related protein 1 [Source:HGNC Symbol;Acc:HGNC:1798]	0	NA	NA	NA	NA	NA
ENSG00000184276	DEFB108B	defensin beta 108B [Source:HGNC Symbol;Acc:HGNC:29966]	0	NA	NA	NA	NA	NA
ENSG00000184302	SIX6	SIX homeobox 6 [Source:HGNC Symbol;Acc:HGNC:10892]	0	NA	NA	NA	NA	NA
ENSG00000184345	IQCF2	IQ motif containing F2 [Source:HGNC Symbol;Acc:HGNC:31815]	0	NA	NA	NA	NA	NA
ENSG00000184351	KRTAP19-1	keratin associated protein 19-1 [Source:HGNC Symbol;Acc:HGNC:18936]	0	NA	NA	NA	NA	NA
ENSG00000184388	PABPC1L2B	poly(A) binding protein cytoplasmic 1 like 2B [Source:HGNC Symbol;Acc:HGNC:31852]	0	NA	NA	NA	NA	NA
ENSG00000184394	OR4N5	olfactory receptor family 4 subfamily N member 5 [Source:HGNC Symbol;Acc:HGNC:15358]	0	NA	NA	NA	NA	NA
ENSG00000184408	KCND2	potassium voltage-gated channel subfamily D member 2 [Source:HGNC Symbol;Acc:HGNC:6238]	0	NA	NA	NA	NA	NA
ENSG00000184434	LRRC19	leucine rich repeat containing 19 [Source:HGNC Symbol;Acc:HGNC:23379]	0	NA	NA	NA	NA	NA
ENSG00000184471	C1QTNF8	C1q and TNF related 8 [Source:HGNC Symbol;Acc:HGNC:31374]	0	NA	NA	NA	NA	NA
ENSG00000184478	OR56A3	olfactory receptor family 56 subfamily A member 3 [Source:HGNC Symbol;Acc:HGNC:14786]	0	NA	NA	NA	NA	NA
ENSG00000184502	GAST	gastrin [Source:HGNC Symbol;Acc:HGNC:4164]	0	NA	NA	NA	NA	NA
ENSG00000184544	DHRS7C	dehydrogenase/reductase 7C [Source:HGNC Symbol;Acc:HGNC:32423]	0	NA	NA	NA	NA	NA
ENSG00000184564	SLITRK6	SLIT and NTRK like family member 6 [Source:HGNC Symbol;Acc:HGNC:23503]	0	NA	NA	NA	NA	NA
ENSG00000184571	PIWIL3	piwi like RNA-mediated gene silencing 3 [Source:HGNC Symbol;Acc:HGNC:18443]	0	NA	NA	NA	NA	NA
ENSG00000184601	C14orf180	chromosome 14 open reading frame 180 [Source:HGNC Symbol;Acc:HGNC:33795]	0	NA	NA	NA	NA	NA
ENSG00000184672	RALYL	RALY RNA binding protein like [Source:HGNC Symbol;Acc:HGNC:27036]	0	NA	NA	NA	NA	NA
ENSG00000184698	OR51M1	olfactory receptor family 51 subfamily M member 1 [Source:HGNC Symbol;Acc:HGNC:14847]	0	NA	NA	NA	NA	NA
ENSG00000184724	KRTAP6-1	keratin associated protein 6-1 [Source:HGNC Symbol;Acc:HGNC:18931]	0	NA	NA	NA	NA	NA
ENSG00000184735	DDX53	DEAD-box helicase 53 [Source:HGNC Symbol;Acc:HGNC:20083]	0	NA	NA	NA	NA	NA
ENSG00000184814	PRR23B	proline rich 23B [Source:HGNC Symbol;Acc:HGNC:33764]	0	NA	NA	NA	NA	NA
ENSG00000184845	DRD1	dopamine receptor D1 [Source:HGNC Symbol;Acc:HGNC:3020]	0	NA	NA	NA	NA	NA
ENSG00000184895	SRY	sex determining region Y [Source:HGNC Symbol;Acc:HGNC:11311]	0	NA	NA	NA	NA	NA
ENSG00000184933	OR6A2	olfactory receptor family 6 subfamily A member 2 [Source:HGNC Symbol;Acc:HGNC:15301]	0	NA	NA	NA	NA	NA
ENSG00000184954	OR6C70	olfactory receptor family 6 subfamily C member 70 [Source:HGNC Symbol;Acc:HGNC:31299]	0	NA	NA	NA	NA	NA
ENSG00000184999	SLC22A10	solute carrier family 22 member 10 [Source:HGNC Symbol;Acc:HGNC:18057]	0	NA	NA	NA	NA	NA
ENSG00000185002	RFX6	regulatory factor X6 [Source:HGNC Symbol;Acc:HGNC:21478]	0	NA	NA	NA	NA	NA
ENSG00000185038	MROH2A	maestro heat like repeat family member 2A [Source:HGNC Symbol;Acc:HGNC:27936]	0	NA	NA	NA	NA	NA
ENSG00000185053	SGCZ	sarcoglycan zeta [Source:HGNC Symbol;Acc:HGNC:14075]	0	NA	NA	NA	NA	NA
ENSG00000185105	MYADML2	myeloid associated differentiation marker like 2 [Source:HGNC Symbol;Acc:HGNC:34548]	0	NA	NA	NA	NA	NA
ENSG00000185149	NPY2R	neuropeptide Y receptor Y2 [Source:HGNC Symbol;Acc:HGNC:7957]	0	NA	NA	NA	NA	NA
ENSG00000185176	AQP12B	aquaporin 12B [Source:HGNC Symbol;Acc:HGNC:6096]	0	NA	NA	NA	NA	NA
ENSG00000185177	ZNF479	zinc finger protein 479 [Source:HGNC Symbol;Acc:HGNC:23258]	0	NA	NA	NA	NA	NA
ENSG00000185231	MC2R	melanocortin 2 receptor [Source:HGNC Symbol;Acc:HGNC:6930]	0	NA	NA	NA	NA	NA
ENSG00000185247	MAGEA11	MAGE family member A11 [Source:HGNC Symbol;Acc:HGNC:6798]	0	NA	NA	NA	NA	NA
ENSG00000185294	SPPL2C	signal peptide peptidase like 2C [Source:HGNC Symbol;Acc:HGNC:28902]	0	NA	NA	NA	NA	NA
ENSG00000185313	SCN10A	sodium voltage-gated channel alpha subunit 10 [Source:HGNC Symbol;Acc:HGNC:10582]	0	NA	NA	NA	NA	NA
ENSG00000185385	OR7A17	olfactory receptor family 7 subfamily A member 17 [Source:HGNC Symbol;Acc:HGNC:8363]	0	NA	NA	NA	NA	NA
ENSG00000185448	FAM47A	family with sequence similarity 47 member A [Source:HGNC Symbol;Acc:HGNC:29962]	0	NA	NA	NA	NA	NA
ENSG00000185652	NTF3	neurotrophin 3 [Source:HGNC Symbol;Acc:HGNC:8023]	0	NA	NA	NA	NA	NA
ENSG00000185681	MORN5	MORN repeat containing 5 [Source:HGNC Symbol;Acc:HGNC:17841]	0	NA	NA	NA	NA	NA
ENSG00000185821	OR6C76	olfactory receptor family 6 subfamily C member 76 [Source:HGNC Symbol;Acc:HGNC:31305]	0	NA	NA	NA	NA	NA
ENSG00000185873	TMPRSS11B	transmembrane serine protease 11B [Source:HGNC Symbol;Acc:HGNC:25398]	0	NA	NA	NA	NA	NA
ENSG00000185894	BPY2C	basic charge Y-linked 2C [Source:HGNC Symbol;Acc:HGNC:18225]	0	NA	NA	NA	NA	NA
ENSG00000185926	OR4C46	olfactory receptor family 4 subfamily C member 46 [Source:HGNC Symbol;Acc:HGNC:31271]	0	NA	NA	NA	NA	NA
ENSG00000185966	LCE3E	late cornified envelope 3E [Source:HGNC Symbol;Acc:HGNC:29463]	0	NA	NA	NA	NA	NA
ENSG00000185982	DEFB128	defensin beta 128 [Source:HGNC Symbol;Acc:HGNC:18106]	0	NA	NA	NA	NA	NA
ENSG00000185985	SLITRK2	SLIT and NTRK like family member 2 [Source:HGNC Symbol;Acc:HGNC:13449]	0	NA	NA	NA	NA	NA
ENSG00000186009	ATP4B	ATPase H+/K+ transporting subunit beta [Source:HGNC Symbol;Acc:HGNC:820]	0	NA	NA	NA	NA	NA
ENSG00000186090	HTR3D	5-hydroxytryptamine receptor 3D [Source:HGNC Symbol;Acc:HGNC:24004]	0	NA	NA	NA	NA	NA
ENSG00000186092	OR4F5	olfactory receptor family 4 subfamily F member 5 [Source:HGNC Symbol;Acc:HGNC:14825]	0	NA	NA	NA	NA	NA
ENSG00000186103	ARGFX	arginine-fifty homeobox [Source:HGNC Symbol;Acc:HGNC:30146]	0	NA	NA	NA	NA	NA
ENSG00000186113	OR5D14	olfactory receptor family 5 subfamily D member 14 [Source:HGNC Symbol;Acc:HGNC:15281]	0	NA	NA	NA	NA	NA
ENSG00000186119	OR5D18	olfactory receptor family 5 subfamily D member 18 [Source:HGNC Symbol;Acc:HGNC:15285]	0	NA	NA	NA	NA	NA
ENSG00000186136	TAS2R42	taste 2 receptor member 42 [Source:HGNC Symbol;Acc:HGNC:18888]	0	NA	NA	NA	NA	NA
ENSG00000186143	PRR30	proline rich 30 [Source:HGNC Symbol;Acc:HGNC:28677]	0	NA	NA	NA	NA	NA
ENSG00000186146	DEFB131A	defensin beta 131A [Source:HGNC Symbol;Acc:HGNC:18108]	0	NA	NA	NA	NA	NA
ENSG00000186160	CYP4Z1	cytochrome P450 family 4 subfamily Z member 1 [Source:HGNC Symbol;Acc:HGNC:20583]	0	NA	NA	NA	NA	NA
ENSG00000186226	LCE1E	late cornified envelope 1E [Source:HGNC Symbol;Acc:HGNC:29466]	0	NA	NA	NA	NA	NA
ENSG00000186306	OR10T2	olfactory receptor family 10 subfamily T member 2 [Source:HGNC Symbol;Acc:HGNC:14816]	0	NA	NA	NA	NA	NA
ENSG00000186329	TMEM212	transmembrane protein 212 [Source:HGNC Symbol;Acc:HGNC:34295]	0	NA	NA	NA	NA	NA
ENSG00000186335	SLC36A2	solute carrier family 36 member 2 [Source:HGNC Symbol;Acc:HGNC:18762]	0	NA	NA	NA	NA	NA
ENSG00000186393	KRT26	keratin 26 [Source:HGNC Symbol;Acc:HGNC:30840]	0	NA	NA	NA	NA	NA
ENSG00000186440	OR6P1	olfactory receptor family 6 subfamily P member 1 [Source:HGNC Symbol;Acc:HGNC:15036]	0	NA	NA	NA	NA	NA
ENSG00000186474	KLK12	kallikrein related peptidase 12 [Source:HGNC Symbol;Acc:HGNC:6360]	0	NA	NA	NA	NA	NA
ENSG00000186479	RGS7BP	regulator of G protein signaling 7 binding protein [Source:HGNC Symbol;Acc:HGNC:23271]	0	NA	NA	NA	NA	NA
ENSG00000186493	C5orf38	chromosome 5 open reading frame 38 [Source:HGNC Symbol;Acc:HGNC:24226]	0	NA	NA	NA	NA	NA
ENSG00000186509	OR9Q1	olfactory receptor family 9 subfamily Q member 1 [Source:HGNC Symbol;Acc:HGNC:14724]	0	NA	NA	NA	NA	NA
ENSG00000186513	OR9Q2	olfactory receptor family 9 subfamily Q member 2 [Source:HGNC Symbol;Acc:HGNC:15328]	0	NA	NA	NA	NA	NA
ENSG00000186562	DEFB105A	defensin beta 105A [Source:HGNC Symbol;Acc:HGNC:18087]	0	NA	NA	NA	NA	NA
ENSG00000186572	DEFB107A	defensin beta 107A [Source:HGNC Symbol;Acc:HGNC:18086]	0	NA	NA	NA	NA	NA
ENSG00000186579	DEFB106A	defensin beta 106A [Source:HGNC Symbol;Acc:HGNC:18088]	0	NA	NA	NA	NA	NA
ENSG00000186599	DEFB105B	defensin beta 105B [Source:HGNC Symbol;Acc:HGNC:29930]	0	NA	NA	NA	NA	NA
ENSG00000186675	MAGEE2	MAGE family member E2 [Source:HGNC Symbol;Acc:HGNC:24935]	0	NA	NA	NA	NA	NA
ENSG00000186684	CYP27C1	cytochrome P450 family 27 subfamily C member 1 [Source:HGNC Symbol;Acc:HGNC:33480]	0	NA	NA	NA	NA	NA
ENSG00000186788	SPATA31D3	SPATA31 subfamily D member 3 [Source:HGNC Symbol;Acc:HGNC:38603]	0	NA	NA	NA	NA	NA
ENSG00000186795	KCNK18	potassium two pore domain channel subfamily K member 18 [Source:HGNC Symbol;Acc:HGNC:19439]	0	NA	NA	NA	NA	NA
ENSG00000186803	IFNA10	interferon alpha 10 [Source:HGNC Symbol;Acc:HGNC:5418]	0	NA	NA	NA	NA	NA
ENSG00000186838	SELENOV	selenoprotein V [Source:HGNC Symbol;Acc:HGNC:30399]	0	NA	NA	NA	NA	NA
ENSG00000186844	LCE1A	late cornified envelope 1A [Source:HGNC Symbol;Acc:HGNC:29459]	0	NA	NA	NA	NA	NA
ENSG00000186867	QRFPR	pyroglutamylated RFamide peptide receptor [Source:HGNC Symbol;Acc:HGNC:15565]	0	NA	NA	NA	NA	NA
ENSG00000186881	OR13F1	olfactory receptor family 13 subfamily F member 1 [Source:HGNC Symbol;Acc:HGNC:14723]	0	NA	NA	NA	NA	NA
ENSG00000186886	OR5D3P	olfactory receptor family 5 subfamily D member 3 pseudogene [Source:HGNC Symbol;Acc:HGNC:8336]	0	NA	NA	NA	NA	NA
ENSG00000186895	FGF3	fibroblast growth factor 3 [Source:HGNC Symbol;Acc:HGNC:3681]	0	NA	NA	NA	NA	NA
ENSG00000186897	C1QL4	complement C1q like 4 [Source:HGNC Symbol;Acc:HGNC:31416]	0	NA	NA	NA	NA	NA
ENSG00000186924	KRTAP22-1	keratin associated protein 22-1 [Source:HGNC Symbol;Acc:HGNC:18947]	0	NA	NA	NA	NA	NA
ENSG00000186925	KRTAP19-6	keratin associated protein 19-6 [Source:HGNC Symbol;Acc:HGNC:18941]	0	NA	NA	NA	NA	NA
ENSG00000186930	KRTAP6-2	keratin associated protein 6-2 [Source:HGNC Symbol;Acc:HGNC:18932]	0	NA	NA	NA	NA	NA
ENSG00000186943	OR13C8	olfactory receptor family 13 subfamily C member 8 [Source:HGNC Symbol;Acc:HGNC:15103]	0	NA	NA	NA	NA	NA
ENSG00000186965	KRTAP19-2	keratin associated protein 19-2 [Source:HGNC Symbol;Acc:HGNC:18937]	0	NA	NA	NA	NA	NA
ENSG00000186967	KRTAP19-4	keratin associated protein 19-4 [Source:HGNC Symbol;Acc:HGNC:18939]	0	NA	NA	NA	NA	NA
ENSG00000186970	KRTAP15-1	keratin associated protein 15-1 [Source:HGNC Symbol;Acc:HGNC:18927]	0	NA	NA	NA	NA	NA
ENSG00000186971	KRTAP13-4	keratin associated protein 13-4 [Source:HGNC Symbol;Acc:HGNC:18926]	0	NA	NA	NA	NA	NA
ENSG00000186977	KRTAP19-5	keratin associated protein 19-5 [Source:HGNC Symbol;Acc:HGNC:18940]	0	NA	NA	NA	NA	NA
ENSG00000186980	KRTAP23-1	keratin associated protein 23-1 [Source:HGNC Symbol;Acc:HGNC:18928]	0	NA	NA	NA	NA	NA
ENSG00000187003	ACTL7A	actin like 7A [Source:HGNC Symbol;Acc:HGNC:161]	0	NA	NA	NA	NA	NA
ENSG00000187021	PNLIPRP1	pancreatic lipase related protein 1 [Source:HGNC Symbol;Acc:HGNC:9156]	0	NA	NA	NA	NA	NA
ENSG00000187026	KRTAP21-2	keratin associated protein 21-2 [Source:HGNC Symbol;Acc:HGNC:18946]	0	NA	NA	NA	NA	NA
ENSG00000187048	CYP4A11	cytochrome P450 family 4 subfamily A member 11 [Source:HGNC Symbol;Acc:HGNC:2642]	0	NA	NA	NA	NA	NA
ENSG00000187082	DEFB106B	defensin beta 106B [Source:HGNC Symbol;Acc:HGNC:28879]	0	NA	NA	NA	NA	NA
ENSG00000187094	CCK	cholecystokinin [Source:HGNC Symbol;Acc:HGNC:1569]	0	NA	NA	NA	NA	NA
ENSG00000187140	FOXD3	forkhead box D3 [Source:HGNC Symbol;Acc:HGNC:3804]	0	NA	NA	NA	NA	NA
ENSG00000187151	ANGPTL5	angiopoietin like 5 [Source:HGNC Symbol;Acc:HGNC:19705]	0	NA	NA	NA	NA	NA
ENSG00000187170	LCE4A	late cornified envelope 4A [Source:HGNC Symbol;Acc:HGNC:16613]	0	NA	NA	NA	NA	NA
ENSG00000187173	LCE2A	late cornified envelope 2A [Source:HGNC Symbol;Acc:HGNC:29469]	0	NA	NA	NA	NA	NA
ENSG00000187175	KRTAP12-1	keratin associated protein 12-1 [Source:HGNC Symbol;Acc:HGNC:20529]	0	NA	NA	NA	NA	NA
ENSG00000187180	LCE2C	late cornified envelope 2C [Source:HGNC Symbol;Acc:HGNC:29460]	0	NA	NA	NA	NA	NA
ENSG00000187191	DAZ3	deleted in azoospermia 3 [Source:HGNC Symbol;Acc:HGNC:15965]	0	NA	NA	NA	NA	NA
ENSG00000187238	LCE3B	late cornified envelope 3B [Source:HGNC Symbol;Acc:HGNC:29462]	0	NA	NA	NA	NA	NA
ENSG00000187272	KRTAP9-8	keratin associated protein 9-8 [Source:HGNC Symbol;Acc:HGNC:17231]	0	NA	NA	NA	NA	NA
ENSG00000187516	H2AP	H2A.P histone [Source:HGNC Symbol;Acc:HGNC:18417]	0	NA	NA	NA	NA	NA
ENSG00000187545	PRAMEF10	PRAME family member 10 [Source:HGNC Symbol;Acc:HGNC:27997]	0	NA	NA	NA	NA	NA
ENSG00000187550	SBK2	SH3 domain binding kinase family member 2 [Source:HGNC Symbol;Acc:HGNC:34416]	0	NA	NA	NA	NA	NA
ENSG00000187569	DPPA3	developmental pluripotency associated 3 [Source:HGNC Symbol;Acc:HGNC:19199]	0	NA	NA	NA	NA	NA
ENSG00000187612	OR5W2	olfactory receptor family 5 subfamily W member 2 [Source:HGNC Symbol;Acc:HGNC:15299]	0	NA	NA	NA	NA	NA
ENSG00000187616	MYMK	myomaker, myoblast fusion factor [Source:HGNC Symbol;Acc:HGNC:33778]	0	NA	NA	NA	NA	NA
ENSG00000187658	C5orf52	chromosome 5 open reading frame 52 [Source:HGNC Symbol;Acc:HGNC:35121]	0	NA	NA	NA	NA	NA
ENSG00000187664	HAPLN4	hyaluronan and proteoglycan link protein 4 [Source:HGNC Symbol;Acc:HGNC:31357]	0	NA	NA	NA	NA	NA
ENSG00000187689	AMTN	amelotin [Source:HGNC Symbol;Acc:HGNC:33188]	0	NA	NA	NA	NA	NA
ENSG00000187701	OR2T27	olfactory receptor family 2 subfamily T member 27 [Source:HGNC Symbol;Acc:HGNC:31252]	0	NA	NA	NA	NA	NA
ENSG00000187754	SSX7	SSX family member 7 [Source:HGNC Symbol;Acc:HGNC:19653]	0	NA	NA	NA	NA	NA
ENSG00000187772	LIN28B	lin-28 homolog B [Source:HGNC Symbol;Acc:HGNC:32207]	0	NA	NA	NA	NA	NA
ENSG00000187806	TMEM202	transmembrane protein 202 [Source:HGNC Symbol;Acc:HGNC:33733]	0	NA	NA	NA	NA	NA
ENSG00000187823	RTL4	retrotransposon Gag like 4 [Source:HGNC Symbol;Acc:HGNC:25214]	0	NA	NA	NA	NA	NA
ENSG00000187833	C2orf78	chromosome 2 open reading frame 78 [Source:HGNC Symbol;Acc:HGNC:34349]	0	NA	NA	NA	NA	NA
ENSG00000187857	OR6C75	olfactory receptor family 6 subfamily C member 75 [Source:HGNC Symbol;Acc:HGNC:31304]	0	NA	NA	NA	NA	NA
ENSG00000187871	GFRAL	GDNF family receptor alpha like [Source:HGNC Symbol;Acc:HGNC:32789]	0	NA	NA	NA	NA	NA
ENSG00000187889	FYB2	FYN binding protein 2 [Source:HGNC Symbol;Acc:HGNC:27295]	0	NA	NA	NA	NA	NA
ENSG00000187918	OR51I2	olfactory receptor family 51 subfamily I member 2 [Source:HGNC Symbol;Acc:HGNC:15201]	0	NA	NA	NA	NA	NA
ENSG00000187969	ZCCHC13	zinc finger CCHC-type containing 13 [Source:HGNC Symbol;Acc:HGNC:31749]	0	NA	NA	NA	NA	NA
ENSG00000188050	RNF133	ring finger protein 133 [Source:HGNC Symbol;Acc:HGNC:21154]	0	NA	NA	NA	NA	NA
ENSG00000188089	PLA2G4E	phospholipase A2 group IVE [Source:HGNC Symbol;Acc:HGNC:24791]	0	NA	NA	NA	NA	NA
ENSG00000188100	FAM25A	family with sequence similarity 25 member A [Source:HGNC Symbol;Acc:HGNC:23436]	0	NA	NA	NA	NA	NA
ENSG00000188120	DAZ1	deleted in azoospermia 1 [Source:HGNC Symbol;Acc:HGNC:2682]	0	NA	NA	NA	NA	NA
ENSG00000188133	TMEM215	transmembrane protein 215 [Source:HGNC Symbol;Acc:HGNC:33816]	0	NA	NA	NA	NA	NA
ENSG00000188223	AD000671.1	novel protein	0	NA	NA	NA	NA	NA
ENSG00000188269	OR7A5	olfactory receptor family 7 subfamily A member 5 [Source:HGNC Symbol;Acc:HGNC:8368]	0	NA	NA	NA	NA	NA
ENSG00000188293	IGFL1	IGF like family member 1 [Source:HGNC Symbol;Acc:HGNC:24093]	0	NA	NA	NA	NA	NA
ENSG00000188324	OR6C6	olfactory receptor family 6 subfamily C member 6 [Source:HGNC Symbol;Acc:HGNC:31293]	0	NA	NA	NA	NA	NA
ENSG00000188334	BSPH1	binder of sperm protein homolog 1 [Source:HGNC Symbol;Acc:HGNC:33906]	0	NA	NA	NA	NA	NA
ENSG00000188379	IFNA2	interferon alpha 2 [Source:HGNC Symbol;Acc:HGNC:5423]	0	NA	NA	NA	NA	NA
ENSG00000188386	PPP3R2	protein phosphatase 3 regulatory subunit B, beta [Source:HGNC Symbol;Acc:HGNC:9318]	0	NA	NA	NA	NA	NA
ENSG00000188394	GPR21	G protein-coupled receptor 21 [Source:HGNC Symbol;Acc:HGNC:4476]	0	NA	NA	NA	NA	NA
ENSG00000188408	MAGEB5	MAGE family member B5 [Source:HGNC Symbol;Acc:HGNC:23795]	0	NA	NA	NA	NA	NA
ENSG00000188425	NANOS2	nanos C2HC-type zinc finger 2 [Source:NCBI gene;Acc:339345]	0	NA	NA	NA	NA	NA
ENSG00000188488	SERPINA5	serpin family A member 5 [Source:HGNC Symbol;Acc:HGNC:8723]	0	NA	NA	NA	NA	NA
ENSG00000188581	KRTAP1-1	keratin associated protein 1-1 [Source:HGNC Symbol;Acc:HGNC:16772]	0	NA	NA	NA	NA	NA
ENSG00000188620	HMX3	H6 family homeobox 3 [Source:HGNC Symbol;Acc:HGNC:5019]	0	NA	NA	NA	NA	NA
ENSG00000188624	IGFL3	IGF like family member 3 [Source:HGNC Symbol;Acc:HGNC:32930]	0	NA	NA	NA	NA	NA
ENSG00000188655	RNASE9	ribonuclease A family member 9 (inactive) [Source:HGNC Symbol;Acc:HGNC:20673]	0	NA	NA	NA	NA	NA
ENSG00000188691	OR56A5	olfactory receptor family 56 subfamily A member 5 [Source:HGNC Symbol;Acc:HGNC:14792]	0	NA	NA	NA	NA	NA
ENSG00000188694	KRTAP24-1	keratin associated protein 24-1 [Source:HGNC Symbol;Acc:HGNC:33902]	0	NA	NA	NA	NA	NA
ENSG00000188770	OPTC	opticin [Source:HGNC Symbol;Acc:HGNC:8158]	0	NA	NA	NA	NA	NA
ENSG00000188771	PLET1	placenta expressed transcript 1 [Source:HGNC Symbol;Acc:HGNC:30053]	0	NA	NA	NA	NA	NA
ENSG00000188784	PLA2G2E	phospholipase A2 group IIE [Source:HGNC Symbol;Acc:HGNC:13414]	0	NA	NA	NA	NA	NA
ENSG00000188803	SHISA6	shisa family member 6 [Source:HGNC Symbol;Acc:HGNC:34491]	0	NA	NA	NA	NA	NA
ENSG00000188817	SNTN	sentan, cilia apical structure protein [Source:HGNC Symbol;Acc:HGNC:33706]	0	NA	NA	NA	NA	NA
ENSG00000188909	BSX	brain specific homeobox [Source:HGNC Symbol;Acc:HGNC:20450]	0	NA	NA	NA	NA	NA
ENSG00000188984	AADACL3	arylacetamide deacetylase like 3 [Source:HGNC Symbol;Acc:HGNC:32037]	0	NA	NA	NA	NA	NA
ENSG00000188991	SLC15A5	solute carrier family 15 member 5 [Source:HGNC Symbol;Acc:HGNC:33455]	0	NA	NA	NA	NA	NA
ENSG00000189052	CGB5	chorionic gonadotropin subunit beta 5 [Source:HGNC Symbol;Acc:HGNC:16452]	0	NA	NA	NA	NA	NA
ENSG00000189064	GAGE2A	G antigen 2A [Source:HGNC Symbol;Acc:HGNC:4099]	0	NA	NA	NA	NA	NA
ENSG00000189090	FAM25G	family with sequence similarity 25 member G [Source:HGNC Symbol;Acc:HGNC:23590]	0	NA	NA	NA	NA	NA
ENSG00000189099	PRSS48	serine protease 48 [Source:HGNC Symbol;Acc:HGNC:24635]	0	NA	NA	NA	NA	NA
ENSG00000189108	IL1RAPL2	interleukin 1 receptor accessory protein like 2 [Source:HGNC Symbol;Acc:HGNC:5997]	0	NA	NA	NA	NA	NA
ENSG00000189132	FAM47B	family with sequence similarity 47 member B [Source:HGNC Symbol;Acc:HGNC:26659]	0	NA	NA	NA	NA	NA
ENSG00000189139	FSCB	fibrous sheath CABYR binding protein [Source:HGNC Symbol;Acc:HGNC:20494]	0	NA	NA	NA	NA	NA
ENSG00000189169	KRTAP10-12	keratin associated protein 10-12 [Source:HGNC Symbol;Acc:HGNC:20533]	0	NA	NA	NA	NA	NA
ENSG00000189181	OR14I1	olfactory receptor family 14 subfamily I member 1 [Source:HGNC Symbol;Acc:HGNC:19575]	0	NA	NA	NA	NA	NA
ENSG00000189186	DCAF8L2	DDB1 and CUL4 associated factor 8 like 2 [Source:HGNC Symbol;Acc:HGNC:31811]	0	NA	NA	NA	NA	NA
ENSG00000189252	SPANXN3	SPANX family member N3 [Source:HGNC Symbol;Acc:HGNC:33176]	0	NA	NA	NA	NA	NA
ENSG00000189280	GJB5	gap junction protein beta 5 [Source:HGNC Symbol;Acc:HGNC:4287]	0	NA	NA	NA	NA	NA
ENSG00000189299	FOXR2	forkhead box R2 [Source:HGNC Symbol;Acc:HGNC:30469]	0	NA	NA	NA	NA	NA
ENSG00000189320	FAM180A	family with sequence similarity 180 member A [Source:HGNC Symbol;Acc:HGNC:33773]	0	NA	NA	NA	NA	NA
ENSG00000189357	SPATA31D4	SPATA31 subfamily D member 4 [Source:HGNC Symbol;Acc:HGNC:38601]	0	NA	NA	NA	NA	NA
ENSG00000189401	OTUD6A	OTU deubiquitinase 6A [Source:HGNC Symbol;Acc:HGNC:32312]	0	NA	NA	NA	NA	NA
ENSG00000196098	OR5K4	olfactory receptor family 5 subfamily K member 4 [Source:HGNC Symbol;Acc:HGNC:31291]	0	NA	NA	NA	NA	NA
ENSG00000196099	OR6M1	olfactory receptor family 6 subfamily M member 1 [Source:HGNC Symbol;Acc:HGNC:14711]	0	NA	NA	NA	NA	NA
ENSG00000196131	VN1R2	vomeronasal 1 receptor 2 [Source:HGNC Symbol;Acc:HGNC:19872]	0	NA	NA	NA	NA	NA
ENSG00000196136	SERPINA3	serpin family A member 3 [Source:HGNC Symbol;Acc:HGNC:16]	0	NA	NA	NA	NA	NA
ENSG00000196166	C8orf86	chromosome 8 open reading frame 86 [Source:HGNC Symbol;Acc:HGNC:33774]	0	NA	NA	NA	NA	NA
ENSG00000196171	OR6K2	olfactory receptor family 6 subfamily K member 2 [Source:HGNC Symbol;Acc:HGNC:15029]	0	NA	NA	NA	NA	NA
ENSG00000196184	OR10J1	olfactory receptor family 10 subfamily J member 1 [Source:HGNC Symbol;Acc:HGNC:8175]	0	NA	NA	NA	NA	NA
ENSG00000196224	KRTAP5-3	keratin associated protein 5-3 [Source:HGNC Symbol;Acc:HGNC:23598]	0	NA	NA	NA	NA	NA
ENSG00000196228	SULT1C3	sulfotransferase family 1C member 3 [Source:HGNC Symbol;Acc:HGNC:33543]	0	NA	NA	NA	NA	NA
ENSG00000196248	OR10S1	olfactory receptor family 10 subfamily S member 1 [Source:HGNC Symbol;Acc:HGNC:14807]	0	NA	NA	NA	NA	NA
ENSG00000196289	BECN2	beclin 2 [Source:HGNC Symbol;Acc:HGNC:38606]	0	NA	NA	NA	NA	NA
ENSG00000196341	OR8D1	olfactory receptor family 8 subfamily D member 1 [Source:HGNC Symbol;Acc:HGNC:8481]	0	NA	NA	NA	NA	NA
ENSG00000196344	ADH7	alcohol dehydrogenase 7 (class IV), mu or sigma polypeptide [Source:HGNC Symbol;Acc:HGNC:256]	0	NA	NA	NA	NA	NA
ENSG00000196376	SLC35F1	solute carrier family 35 member F1 [Source:HGNC Symbol;Acc:HGNC:21483]	0	NA	NA	NA	NA	NA
ENSG00000196406	SPANXD	SPANX family member D [Source:HGNC Symbol;Acc:HGNC:14332]	0	NA	NA	NA	NA	NA
ENSG00000196468	FGF16	fibroblast growth factor 16 [Source:HGNC Symbol;Acc:HGNC:3672]	0	NA	NA	NA	NA	NA
ENSG00000196475	GK2	glycerol kinase 2 [Source:HGNC Symbol;Acc:HGNC:4291]	0	NA	NA	NA	NA	NA
ENSG00000196570	PFN3	profilin 3 [Source:HGNC Symbol;Acc:HGNC:18627]	0	NA	NA	NA	NA	NA
ENSG00000196578	OR5AC2	olfactory receptor family 5 subfamily AC member 2 [Source:HGNC Symbol;Acc:HGNC:15431]	0	NA	NA	NA	NA	NA
ENSG00000196589	MBD3L2B	methyl-CpG binding domain protein 3 like 2B [Source:HGNC Symbol;Acc:HGNC:53435]	0	NA	NA	NA	NA	NA
ENSG00000196616	ADH1B	alcohol dehydrogenase 1B (class I), beta polypeptide [Source:HGNC Symbol;Acc:HGNC:250]	0	NA	NA	NA	NA	NA
ENSG00000196734	LCE1B	late cornified envelope 1B [Source:HGNC Symbol;Acc:HGNC:16611]	0	NA	NA	NA	NA	NA
ENSG00000196767	POU3F4	POU class 3 homeobox 4 [Source:HGNC Symbol;Acc:HGNC:9217]	0	NA	NA	NA	NA	NA
ENSG00000196772	OR14A16	olfactory receptor family 14 subfamily A member 16 [Source:HGNC Symbol;Acc:HGNC:15022]	0	NA	NA	NA	NA	NA
ENSG00000196800	SPINK14	serine peptidase inhibitor, Kazal type 14 (putative) [Source:HGNC Symbol;Acc:HGNC:33825]	0	NA	NA	NA	NA	NA
ENSG00000196805	SPRR2B	small proline rich protein 2B [Source:HGNC Symbol;Acc:HGNC:11262]	0	NA	NA	NA	NA	NA
ENSG00000196826	AC008758.1	novel zinc finger protein	0	NA	NA	NA	NA	NA
ENSG00000196832	OR11G2	olfactory receptor family 11 subfamily G member 2 [Source:HGNC Symbol;Acc:HGNC:15346]	0	NA	NA	NA	NA	NA
ENSG00000196866	H2AC7	H2A clustered histone 7 [Source:HGNC Symbol;Acc:HGNC:4729]	0	NA	NA	NA	NA	NA
ENSG00000196932	TMEM26	transmembrane protein 26 [Source:HGNC Symbol;Acc:HGNC:28550]	0	NA	NA	NA	NA	NA
ENSG00000196944	OR2T4	olfactory receptor family 2 subfamily T member 4 [Source:HGNC Symbol;Acc:HGNC:15016]	0	NA	NA	NA	NA	NA
ENSG00000196990	FAM163B	family with sequence similarity 163 member B [Source:HGNC Symbol;Acc:HGNC:33277]	0	NA	NA	NA	NA	NA
ENSG00000197079	KRT35	keratin 35 [Source:HGNC Symbol;Acc:HGNC:6453]	0	NA	NA	NA	NA	NA
ENSG00000197084	LCE1C	late cornified envelope 1C [Source:HGNC Symbol;Acc:HGNC:29464]	0	NA	NA	NA	NA	NA
ENSG00000197106	SLC6A17	solute carrier family 6 member 17 [Source:HGNC Symbol;Acc:HGNC:31399]	0	NA	NA	NA	NA	NA
ENSG00000197123	ZNF679	zinc finger protein 679 [Source:HGNC Symbol;Acc:HGNC:28650]	0	NA	NA	NA	NA	NA
ENSG00000197172	MAGEA6	MAGE family member A6 [Source:HGNC Symbol;Acc:HGNC:6804]	0	NA	NA	NA	NA	NA
ENSG00000197177	ADGRA1	adhesion G protein-coupled receptor A1 [Source:HGNC Symbol;Acc:HGNC:13838]	0	NA	NA	NA	NA	NA
ENSG00000197309	OR10D3	olfactory receptor family 10 subfamily D member 3 (putative) [Source:HGNC Symbol;Acc:HGNC:8168]	0	NA	NA	NA	NA	NA
ENSG00000197360	ZNF98	zinc finger protein 98 [Source:HGNC Symbol;Acc:HGNC:13174]	0	NA	NA	NA	NA	NA
ENSG00000197364	S100A7L2	S100 calcium binding protein A7 like 2 [Source:HGNC Symbol;Acc:HGNC:21655]	0	NA	NA	NA	NA	NA
ENSG00000197409	H3C4	H3 clustered histone 4 [Source:HGNC Symbol;Acc:HGNC:4767]	0	NA	NA	NA	NA	NA
ENSG00000197416	FABP12	fatty acid binding protein 12 [Source:HGNC Symbol;Acc:HGNC:34524]	0	NA	NA	NA	NA	NA
ENSG00000197428	OR51D1	olfactory receptor family 51 subfamily D member 1 [Source:HGNC Symbol;Acc:HGNC:15193]	0	NA	NA	NA	NA	NA
ENSG00000197430	OPALIN	oligodendrocytic myelin paranodal and inner loop protein [Source:HGNC Symbol;Acc:HGNC:20707]	0	NA	NA	NA	NA	NA
ENSG00000197437	OR13G1	olfactory receptor family 13 subfamily G member 1 [Source:HGNC Symbol;Acc:HGNC:14999]	0	NA	NA	NA	NA	NA
ENSG00000197532	OR6Y1	olfactory receptor family 6 subfamily Y member 1 [Source:HGNC Symbol;Acc:HGNC:14823]	0	NA	NA	NA	NA	NA
ENSG00000197584	KCNMB2	potassium calcium-activated channel subfamily M regulatory beta subunit 2 [Source:HGNC Symbol;Acc:HGNC:6286]	0	NA	NA	NA	NA	NA
ENSG00000197616	MYH6	myosin heavy chain 6 [Source:HGNC Symbol;Acc:HGNC:7576]	0	NA	NA	NA	NA	NA
ENSG00000197651	CCER1	coiled-coil glutamate rich protein 1 [Source:HGNC Symbol;Acc:HGNC:28373]	0	NA	NA	NA	NA	NA
ENSG00000197674	OR51C1P	olfactory receptor family 51 subfamily C member 1 pseudogene [Source:HGNC Symbol;Acc:HGNC:15191]	0	NA	NA	NA	NA	NA
ENSG00000197683	KRTAP26-1	keratin associated protein 26-1 [Source:HGNC Symbol;Acc:HGNC:33760]	0	NA	NA	NA	NA	NA
ENSG00000197706	OR6C74	olfactory receptor family 6 subfamily C member 74 [Source:HGNC Symbol;Acc:HGNC:31303]	0	NA	NA	NA	NA	NA
ENSG00000197745	SCGB1D4	secretoglobin family 1D member 4 [Source:HGNC Symbol;Acc:HGNC:31748]	0	NA	NA	NA	NA	NA
ENSG00000197786	OR5B17	olfactory receptor family 5 subfamily B member 17 [Source:HGNC Symbol;Acc:HGNC:15267]	0	NA	NA	NA	NA	NA
ENSG00000197790	OR52M1	olfactory receptor family 52 subfamily M member 1 [Source:HGNC Symbol;Acc:HGNC:15225]	0	NA	NA	NA	NA	NA
ENSG00000197849	OR8G1	olfactory receptor family 8 subfamily G member 1 (gene/pseudogene) [Source:HGNC Symbol;Acc:HGNC:8484]	0	NA	NA	NA	NA	NA
ENSG00000197887	OR1S2	olfactory receptor family 1 subfamily S member 2 [Source:HGNC Symbol;Acc:HGNC:15141]	0	NA	NA	NA	NA	NA
ENSG00000197891	SLC22A12	solute carrier family 22 member 12 [Source:HGNC Symbol;Acc:HGNC:17989]	0	NA	NA	NA	NA	NA
ENSG00000197893	NRAP	nebulin related anchoring protein [Source:HGNC Symbol;Acc:HGNC:7988]	0	NA	NA	NA	NA	NA
ENSG00000197901	SLC22A6	solute carrier family 22 member 6 [Source:HGNC Symbol;Acc:HGNC:10970]	0	NA	NA	NA	NA	NA
ENSG00000197919	IFNA1	interferon alpha 1 [Source:HGNC Symbol;Acc:HGNC:5417]	0	NA	NA	NA	NA	NA
ENSG00000197938	OR5H2	olfactory receptor family 5 subfamily H member 2 [Source:HGNC Symbol;Acc:HGNC:14752]	0	NA	NA	NA	NA	NA
ENSG00000197953	AADACL2	arylacetamide deacetylase like 2 [Source:HGNC Symbol;Acc:HGNC:24427]	0	NA	NA	NA	NA	NA
ENSG00000197991	AL592490.1	novel protein	0	NA	NA	NA	NA	NA
ENSG00000198021	SPANXA1	sperm protein associated with the nucleus, X-linked, family member A1 [Source:HGNC Symbol;Acc:HGNC:11218]	0	NA	NA	NA	NA	NA
ENSG00000198077	CYP2A7	cytochrome P450 family 2 subfamily A member 7 [Source:HGNC Symbol;Acc:HGNC:2611]	0	NA	NA	NA	NA	NA
ENSG00000198083	KRTAP9-9	keratin associated protein 9-9 [Source:HGNC Symbol;Acc:HGNC:16773]	0	NA	NA	NA	NA	NA
ENSG00000198090	KRTAP4-6	keratin associated protein 4-6 [Source:HGNC Symbol;Acc:HGNC:18909]	0	NA	NA	NA	NA	NA
ENSG00000198092	TMPRSS11F	transmembrane serine protease 11F [Source:HGNC Symbol;Acc:HGNC:29994]	0	NA	NA	NA	NA	NA
ENSG00000198099	ADH4	alcohol dehydrogenase 4 (class II), pi polypeptide [Source:HGNC Symbol;Acc:HGNC:252]	0	NA	NA	NA	NA	NA
ENSG00000198104	OR2T6	olfactory receptor family 2 subfamily T member 6 [Source:HGNC Symbol;Acc:HGNC:15018]	0	NA	NA	NA	NA	NA
ENSG00000198129	DEFB107B	defensin beta 107B [Source:HGNC Symbol;Acc:HGNC:31918]	0	NA	NA	NA	NA	NA
ENSG00000198173	FAM47C	family with sequence similarity 47 member C [Source:HGNC Symbol;Acc:HGNC:25301]	0	NA	NA	NA	NA	NA
ENSG00000198183	BPIFA1	BPI fold containing family A member 1 [Source:HGNC Symbol;Acc:HGNC:15749]	0	NA	NA	NA	NA	NA
ENSG00000198203	SULT1C2	sulfotransferase family 1C member 2 [Source:HGNC Symbol;Acc:HGNC:11456]	0	NA	NA	NA	NA	NA
ENSG00000198211	AC092143.1	novel protein (MC1R-TUBB3 readthrough)	0	NA	NA	NA	NA	NA
ENSG00000198271	KRTAP4-5	keratin associated protein 4-5 [Source:HGNC Symbol;Acc:HGNC:18899]	0	NA	NA	NA	NA	NA
ENSG00000198326	TMEM239	transmembrane protein 239 [Source:HGNC Symbol;Acc:HGNC:40044]	0	NA	NA	NA	NA	NA
ENSG00000198390	KRTAP13-1	keratin associated protein 13-1 [Source:HGNC Symbol;Acc:HGNC:18924]	0	NA	NA	NA	NA	NA
ENSG00000198398	TMEM207	transmembrane protein 207 [Source:HGNC Symbol;Acc:HGNC:33705]	0	NA	NA	NA	NA	NA
ENSG00000198471	RTP2	receptor transporter protein 2 [Source:HGNC Symbol;Acc:HGNC:32486]	0	NA	NA	NA	NA	NA
ENSG00000198573	SPANXC	SPANX family member C [Source:HGNC Symbol;Acc:HGNC:14331]	0	NA	NA	NA	NA	NA
ENSG00000198601	OR2M2	olfactory receptor family 2 subfamily M member 2 [Source:HGNC Symbol;Acc:HGNC:8268]	0	NA	NA	NA	NA	NA
ENSG00000198670	LPA	lipoprotein(a) [Source:HGNC Symbol;Acc:HGNC:6667]	0	NA	NA	NA	NA	NA
ENSG00000198674	OR10G6	olfactory receptor family 10 subfamily G member 6 [Source:HGNC Symbol;Acc:HGNC:14836]	0	NA	NA	NA	NA	NA
ENSG00000198678	OR5BS1P	olfactory receptor family 5 subfamily BS member 1 pseudogene [Source:HGNC Symbol;Acc:HGNC:19627]	0	NA	NA	NA	NA	NA
ENSG00000198681	MAGEA1	MAGE family member A1 [Source:HGNC Symbol;Acc:HGNC:6796]	0	NA	NA	NA	NA	NA
ENSG00000198739	LRRTM3	leucine rich repeat transmembrane neuronal 3 [Source:HGNC Symbol;Acc:HGNC:19410]	0	NA	NA	NA	NA	NA
ENSG00000198765	SYCP1	synaptonemal complex protein 1 [Source:HGNC Symbol;Acc:HGNC:11487]	0	NA	NA	NA	NA	NA
ENSG00000198797	BRINP2	BMP/retinoic acid inducible neural specific 2 [Source:HGNC Symbol;Acc:HGNC:13746]	0	NA	NA	NA	NA	NA
ENSG00000198812	LRRC10	leucine rich repeat containing 10 [Source:HGNC Symbol;Acc:HGNC:20264]	0	NA	NA	NA	NA	NA
ENSG00000198854	C1orf68	chromosome 1 open reading frame 68 [Source:HGNC Symbol;Acc:HGNC:29468]	0	NA	NA	NA	NA	NA
ENSG00000198889	DCAF12L1	DDB1 and CUL4 associated factor 12 like 1 [Source:HGNC Symbol;Acc:HGNC:29395]	0	NA	NA	NA	NA	NA
ENSG00000198930	CSAG1	chondrosarcoma associated gene 1 [Source:HGNC Symbol;Acc:HGNC:24294]	0	NA	NA	NA	NA	NA
ENSG00000198944	SOWAHA	sosondowah ankyrin repeat domain family member A [Source:HGNC Symbol;Acc:HGNC:27033]	0	NA	NA	NA	NA	NA
ENSG00000198965	OR10R2	olfactory receptor family 10 subfamily R member 2 [Source:HGNC Symbol;Acc:HGNC:14820]	0	NA	NA	NA	NA	NA
ENSG00000203618	GP1BB	glycoprotein Ib platelet subunit beta [Source:HGNC Symbol;Acc:HGNC:4440]	0	NA	NA	NA	NA	NA
ENSG00000203661	OR2T5	olfactory receptor family 2 subfamily T member 5 [Source:HGNC Symbol;Acc:HGNC:15017]	0	NA	NA	NA	NA	NA
ENSG00000203722	RAET1G	retinoic acid early transcript 1G [Source:HGNC Symbol;Acc:HGNC:16795]	0	NA	NA	NA	NA	NA
ENSG00000203733	GJE1	gap junction protein epsilon 1 [Source:HGNC Symbol;Acc:HGNC:33251]	0	NA	NA	NA	NA	NA
ENSG00000203784	LELP1	late cornified envelope like proline rich 1 [Source:HGNC Symbol;Acc:HGNC:32046]	0	NA	NA	NA	NA	NA
ENSG00000203785	SPRR2E	small proline rich protein 2E [Source:HGNC Symbol;Acc:HGNC:11265]	0	NA	NA	NA	NA	NA
ENSG00000203786	KPRP	keratinocyte proline rich protein [Source:HGNC Symbol;Acc:HGNC:31823]	0	NA	NA	NA	NA	NA
ENSG00000203795	FAM24A	family with sequence similarity 24 member A [Source:HGNC Symbol;Acc:HGNC:23470]	0	NA	NA	NA	NA	NA
ENSG00000203811	H3C14	H3 clustered histone 14 [Source:HGNC Symbol;Acc:HGNC:20503]	0	NA	NA	NA	NA	NA
ENSG00000203837	PNLIPRP3	pancreatic lipase related protein 3 [Source:HGNC Symbol;Acc:HGNC:23492]	0	NA	NA	NA	NA	NA
ENSG00000203852	H3C15	H3 clustered histone 15 [Source:HGNC Symbol;Acc:HGNC:20505]	0	NA	NA	NA	NA	NA
ENSG00000203857	HSD3B1	hydroxy-delta-5-steroid dehydrogenase, 3 beta- and steroid delta-isomerase 1 [Source:HGNC Symbol;Acc:HGNC:5217]	0	NA	NA	NA	NA	NA
ENSG00000203859	HSD3B2	hydroxy-delta-5-steroid dehydrogenase, 3 beta- and steroid delta-isomerase 2 [Source:HGNC Symbol;Acc:HGNC:5218]	0	NA	NA	NA	NA	NA
ENSG00000203909	DPPA5	developmental pluripotency associated 5 [Source:HGNC Symbol;Acc:HGNC:19201]	0	NA	NA	NA	NA	NA
ENSG00000203923	SPANXN1	SPANX family member N1 [Source:HGNC Symbol;Acc:HGNC:33174]	0	NA	NA	NA	NA	NA
ENSG00000203926	SPANXA2	SPANX family member A2 [Source:HGNC Symbol;Acc:HGNC:14328]	0	NA	NA	NA	NA	NA
ENSG00000203933	CXorf66	chromosome X open reading frame 66 [Source:HGNC Symbol;Acc:HGNC:33743]	0	NA	NA	NA	NA	NA
ENSG00000203942	C10orf62	chromosome 10 open reading frame 62 [Source:HGNC Symbol;Acc:HGNC:23294]	0	NA	NA	NA	NA	NA
ENSG00000203952	CCDC160	coiled-coil domain containing 160 [Source:HGNC Symbol;Acc:HGNC:37286]	0	NA	NA	NA	NA	NA
ENSG00000203970	DEFB110	defensin beta 110 [Source:HGNC Symbol;Acc:HGNC:18091]	0	NA	NA	NA	NA	NA
ENSG00000203972	GLYATL3	glycine-N-acyltransferase like 3 [Source:HGNC Symbol;Acc:HGNC:21349]	0	NA	NA	NA	NA	NA
ENSG00000203989	RHOXF2B	Rhox homeobox family member 2B [Source:HGNC Symbol;Acc:HGNC:33519]	0	NA	NA	NA	NA	NA
ENSG00000204003	AL355987.1	novel protein	0	NA	NA	NA	NA	NA
ENSG00000204006	C1orf185	chromosome 1 open reading frame 185 [Source:HGNC Symbol;Acc:HGNC:28096]	0	NA	NA	NA	NA	NA
ENSG00000204007	GLT6D1	glycosyltransferase 6 domain containing 1 [Source:HGNC Symbol;Acc:HGNC:23671]	0	NA	NA	NA	NA	NA
ENSG00000204019	CT83	cancer/testis antigen 83 [Source:HGNC Symbol;Acc:HGNC:33494]	0	NA	NA	NA	NA	NA
ENSG00000204021	LIPK	lipase family member K [Source:HGNC Symbol;Acc:HGNC:23444]	0	NA	NA	NA	NA	NA
ENSG00000204033	LRIT2	leucine rich repeat, Ig-like and transmembrane domains 2 [Source:HGNC Symbol;Acc:HGNC:23443]	0	NA	NA	NA	NA	NA
ENSG00000204071	TCEAL6	transcription elongation factor A like 6 [Source:HGNC Symbol;Acc:HGNC:24553]	0	NA	NA	NA	NA	NA
ENSG00000204128	C2orf72	chromosome 2 open reading frame 72 [Source:HGNC Symbol;Acc:HGNC:27418]	0	NA	NA	NA	NA	NA
ENSG00000204175	GPRIN2	G protein regulated inducer of neurite outgrowth 2 [Source:HGNC Symbol;Acc:HGNC:23730]	0	NA	NA	NA	NA	NA
ENSG00000204278	TMEM235	transmembrane protein 235 [Source:HGNC Symbol;Acc:HGNC:27563]	0	NA	NA	NA	NA	NA
ENSG00000204279	PAGE3	PAGE family member 3 [Source:HGNC Symbol;Acc:HGNC:4110]	0	NA	NA	NA	NA	NA
ENSG00000204296	TSBP1	testis expressed basic protein 1 [Source:HGNC Symbol;Acc:HGNC:13922]	0	NA	NA	NA	NA	NA
ENSG00000204300	TMEM225	transmembrane protein 225 [Source:HGNC Symbol;Acc:HGNC:32390]	0	NA	NA	NA	NA	NA
ENSG00000204335	SP5	Sp5 transcription factor [Source:HGNC Symbol;Acc:HGNC:14529]	0	NA	NA	NA	NA	NA
ENSG00000204363	SPANXN5	SPANX family member N5 [Source:HGNC Symbol;Acc:HGNC:33178]	0	NA	NA	NA	NA	NA
ENSG00000204379	XAGE1A	X antigen family member 1A [Source:HGNC Symbol;Acc:HGNC:4111]	0	NA	NA	NA	NA	NA
ENSG00000204382	XAGE1B	X antigen family member 1B [Source:HGNC Symbol;Acc:HGNC:25400]	0	NA	NA	NA	NA	NA
ENSG00000204414	CSHL1	chorionic somatomammotropin hormone like 1 [Source:HGNC Symbol;Acc:HGNC:2442]	0	NA	NA	NA	NA	NA
ENSG00000204442	FAM155A	family with sequence similarity 155 member A [Source:HGNC Symbol;Acc:HGNC:33877]	0	NA	NA	NA	NA	NA
ENSG00000204449	TRIM49C	tripartite motif containing 49C [Source:HGNC Symbol;Acc:HGNC:38877]	0	NA	NA	NA	NA	NA
ENSG00000204450	TRIM64	tripartite motif containing 64 [Source:HGNC Symbol;Acc:HGNC:14663]	0	NA	NA	NA	NA	NA
ENSG00000204478	PRAMEF20	PRAME family member 20 [Source:HGNC Symbol;Acc:HGNC:25224]	0	NA	NA	NA	NA	NA
ENSG00000204479	PRAMEF17	PRAME family member 17 [Source:HGNC Symbol;Acc:HGNC:29485]	0	NA	NA	NA	NA	NA
ENSG00000204480	PRAMEF19	PRAME family member 19 [Source:HGNC Symbol;Acc:HGNC:24908]	0	NA	NA	NA	NA	NA
ENSG00000204481	PRAMEF14	PRAME family member 14 [Source:HGNC Symbol;Acc:HGNC:13576]	0	NA	NA	NA	NA	NA
ENSG00000204501	PRAMEF15	PRAME family member 15 [Source:HGNC Symbol;Acc:HGNC:26764]	0	NA	NA	NA	NA	NA
ENSG00000204505	PRAMEF9	PRAME family member 9 [Source:HGNC Symbol;Acc:HGNC:27996]	0	NA	NA	NA	NA	NA
ENSG00000204510	PRAMEF7	PRAME family member 7 [Source:HGNC Symbol;Acc:HGNC:28415]	0	NA	NA	NA	NA	NA
ENSG00000204518	AADACL4	arylacetamide deacetylase like 4 [Source:HGNC Symbol;Acc:HGNC:32038]	0	NA	NA	NA	NA	NA
ENSG00000204538	PSORS1C2	psoriasis susceptibility 1 candidate 2 [Source:HGNC Symbol;Acc:HGNC:17199]	0	NA	NA	NA	NA	NA
ENSG00000204542	C6orf15	chromosome 6 open reading frame 15 [Source:HGNC Symbol;Acc:HGNC:13927]	0	NA	NA	NA	NA	NA
ENSG00000204544	MUC21	mucin 21, cell surface associated [Source:HGNC Symbol;Acc:HGNC:21661]	0	NA	NA	NA	NA	NA
ENSG00000204548	DEFB121	defensin beta 121 [Source:HGNC Symbol;Acc:HGNC:18101]	0	NA	NA	NA	NA	NA
ENSG00000204571	KRTAP5-11	keratin associated protein 5-11 [Source:HGNC Symbol;Acc:HGNC:23606]	0	NA	NA	NA	NA	NA
ENSG00000204595	DPRX	divergent-paired related homeobox [Source:HGNC Symbol;Acc:HGNC:32166]	0	NA	NA	NA	NA	NA
ENSG00000204612	FOXB2	forkhead box B2 [Source:HGNC Symbol;Acc:HGNC:23315]	0	NA	NA	NA	NA	NA
ENSG00000204640	NMS	neuromedin S [Source:HGNC Symbol;Acc:HGNC:32203]	0	NA	NA	NA	NA	NA
ENSG00000204657	OR2H2	olfactory receptor family 2 subfamily H member 2 [Source:HGNC Symbol;Acc:HGNC:8253]	0	NA	NA	NA	NA	NA
ENSG00000204671	IL31	interleukin 31 [Source:HGNC Symbol;Acc:HGNC:19372]	0	NA	NA	NA	NA	NA
ENSG00000204687	MAS1L	MAS1 proto-oncogene like, G protein-coupled receptor [Source:HGNC Symbol;Acc:HGNC:13961]	0	NA	NA	NA	NA	NA
ENSG00000204694	OR11A1	olfactory receptor family 11 subfamily A member 1 [Source:HGNC Symbol;Acc:HGNC:8176]	0	NA	NA	NA	NA	NA
ENSG00000204695	OR14J1	olfactory receptor family 14 subfamily J member 1 [Source:HGNC Symbol;Acc:HGNC:13971]	0	NA	NA	NA	NA	NA
ENSG00000204700	OR2J2	olfactory receptor family 2 subfamily J member 2 [Source:HGNC Symbol;Acc:HGNC:8260]	0	NA	NA	NA	NA	NA
ENSG00000204703	OR2B3	olfactory receptor family 2 subfamily B member 3 [Source:HGNC Symbol;Acc:HGNC:8238]	0	NA	NA	NA	NA	NA
ENSG00000204704	OR2W1	olfactory receptor family 2 subfamily W member 1 [Source:HGNC Symbol;Acc:HGNC:8281]	0	NA	NA	NA	NA	NA
ENSG00000204869	IGFL4	IGF like family member 4 [Source:HGNC Symbol;Acc:HGNC:32931]	0	NA	NA	NA	NA	NA
ENSG00000204880	KRTAP4-8	keratin associated protein 4-8 [Source:HGNC Symbol;Acc:HGNC:17230]	0	NA	NA	NA	NA	NA
ENSG00000204887	KRTAP1-4	keratin associated protein 1-4 [Source:HGNC Symbol;Acc:HGNC:18904]	0	NA	NA	NA	NA	NA
ENSG00000204918	PRR20B	proline rich 20B [Source:HGNC Symbol;Acc:HGNC:37220]	0	NA	NA	NA	NA	NA
ENSG00000204919	PRR20A	proline rich 20A [Source:HGNC Symbol;Acc:HGNC:24754]	0	NA	NA	NA	NA	NA
ENSG00000204928	GRXCR2	glutaredoxin and cysteine rich domain containing 2 [Source:HGNC Symbol;Acc:HGNC:33862]	0	NA	NA	NA	NA	NA
ENSG00000204941	PSG5	pregnancy specific beta-1-glycoprotein 5 [Source:HGNC Symbol;Acc:HGNC:9522]	0	NA	NA	NA	NA	NA
ENSG00000204952	FBXO47	F-box protein 47 [Source:HGNC Symbol;Acc:HGNC:31969]	0	NA	NA	NA	NA	NA
ENSG00000204962	PCDHA8	protocadherin alpha 8 [Source:HGNC Symbol;Acc:HGNC:8674]	0	NA	NA	NA	NA	NA
ENSG00000204969	PCDHA2	protocadherin alpha 2 [Source:HGNC Symbol;Acc:HGNC:8668]	0	NA	NA	NA	NA	NA
ENSG00000204970	PCDHA1	protocadherin alpha 1 [Source:HGNC Symbol;Acc:HGNC:8663]	0	NA	NA	NA	NA	NA
ENSG00000205029	OR5D16	olfactory receptor family 5 subfamily D member 16 [Source:HGNC Symbol;Acc:HGNC:15283]	0	NA	NA	NA	NA	NA
ENSG00000205030	OR5L2	olfactory receptor family 5 subfamily L member 2 [Source:HGNC Symbol;Acc:HGNC:8351]	0	NA	NA	NA	NA	NA
ENSG00000205076	LGALS7	galectin 7 [Source:HGNC Symbol;Acc:HGNC:6568]	0	NA	NA	NA	NA	NA
ENSG00000205108	FAM205A	family with sequence similarity 205 member A [Source:HGNC Symbol;Acc:HGNC:41911]	0	NA	NA	NA	NA	NA
ENSG00000205116	TMEM88B	transmembrane protein 88B [Source:HGNC Symbol;Acc:HGNC:37099]	0	NA	NA	NA	NA	NA
ENSG00000205186	FABP9	fatty acid binding protein 9 [Source:HGNC Symbol;Acc:HGNC:3563]	0	NA	NA	NA	NA	NA
ENSG00000205279	CTXN3	cortexin 3 [Source:HGNC Symbol;Acc:HGNC:31110]	0	NA	NA	NA	NA	NA
ENSG00000205301	MGAT4D	MGAT4 family member D [Source:HGNC Symbol;Acc:HGNC:43619]	0	NA	NA	NA	NA	NA
ENSG00000205327	OR6C68	olfactory receptor family 6 subfamily C member 68 [Source:HGNC Symbol;Acc:HGNC:31297]	0	NA	NA	NA	NA	NA
ENSG00000205328	OR6C65	olfactory receptor family 6 subfamily C member 65 [Source:HGNC Symbol;Acc:HGNC:31295]	0	NA	NA	NA	NA	NA
ENSG00000205329	OR6C3	olfactory receptor family 6 subfamily C member 3 [Source:HGNC Symbol;Acc:HGNC:15437]	0	NA	NA	NA	NA	NA
ENSG00000205330	OR6C1	olfactory receptor family 6 subfamily C member 1 [Source:HGNC Symbol;Acc:HGNC:8355]	0	NA	NA	NA	NA	NA
ENSG00000205362	MT1A	metallothionein 1A [Source:HGNC Symbol;Acc:HGNC:7393]	0	NA	NA	NA	NA	NA
ENSG00000205363	INSYN1	inhibitory synaptic factor 1 [Source:HGNC Symbol;Acc:HGNC:33753]	0	NA	NA	NA	NA	NA
ENSG00000205409	OR52E6	olfactory receptor family 52 subfamily E member 6 [Source:HGNC Symbol;Acc:HGNC:15215]	0	NA	NA	NA	NA	NA
ENSG00000205439	KRTAP12-3	keratin associated protein 12-3 [Source:HGNC Symbol;Acc:HGNC:20531]	0	NA	NA	NA	NA	NA
ENSG00000205442	IZUMO3	IZUMO family member 3 [Source:HGNC Symbol;Acc:HGNC:31421]	0	NA	NA	NA	NA	NA
ENSG00000205457	TP53TG3C	TP53 target 3C [Source:HGNC Symbol;Acc:HGNC:42962]	0	NA	NA	NA	NA	NA
ENSG00000205495	OR52J3	olfactory receptor family 52 subfamily J member 3 [Source:HGNC Symbol;Acc:HGNC:14799]	0	NA	NA	NA	NA	NA
ENSG00000205496	OR51A2	olfactory receptor family 51 subfamily A member 2 [Source:HGNC Symbol;Acc:HGNC:14764]	0	NA	NA	NA	NA	NA
ENSG00000205497	OR51A4	olfactory receptor family 51 subfamily A member 4 [Source:HGNC Symbol;Acc:HGNC:14795]	0	NA	NA	NA	NA	NA
ENSG00000205549	C9orf92	chromosome 9 open reading frame 92 [Source:HGNC Symbol;Acc:HGNC:19054]	0	NA	NA	NA	NA	NA
ENSG00000205649	HTN3	histatin 3 [Source:HGNC Symbol;Acc:HGNC:5284]	0	NA	NA	NA	NA	NA
ENSG00000205667	ARSH	arylsulfatase family member H [Source:HGNC Symbol;Acc:HGNC:32488]	0	NA	NA	NA	NA	NA
ENSG00000205678	TECRL	trans-2,3-enoyl-CoA reductase like [Source:HGNC Symbol;Acc:HGNC:27365]	0	NA	NA	NA	NA	NA
ENSG00000205718	MBD3L4	methyl-CpG binding domain protein 3 like 4 [Source:HGNC Symbol;Acc:HGNC:37206]	0	NA	NA	NA	NA	NA
ENSG00000205754	SLCO1B7	solute carrier organic anion transporter family member 1B7 (putative) [Source:HGNC Symbol;Acc:HGNC:32934]	0	NA	NA	NA	NA	NA
ENSG00000205777	GAGE1	G antigen 1 [Source:HGNC Symbol;Acc:HGNC:4098]	0	NA	NA	NA	NA	NA
ENSG00000205857	NANOGNB	NANOG neighbor homeobox [Source:HGNC Symbol;Acc:HGNC:24958]	0	NA	NA	NA	NA	NA
ENSG00000205858	LRRC72	leucine rich repeat containing 72 [Source:HGNC Symbol;Acc:HGNC:42972]	0	NA	NA	NA	NA	NA
ENSG00000205864	KRTAP5-6	keratin associated protein 5-6 [Source:HGNC Symbol;Acc:HGNC:23600]	0	NA	NA	NA	NA	NA
ENSG00000205882	DEFB134	defensin beta 134 [Source:HGNC Symbol;Acc:HGNC:32399]	0	NA	NA	NA	NA	NA
ENSG00000205883	DEFB135	defensin beta 135 [Source:HGNC Symbol;Acc:HGNC:32400]	0	NA	NA	NA	NA	NA
ENSG00000205884	DEFB136	defensin beta 136 [Source:HGNC Symbol;Acc:HGNC:34433]	0	NA	NA	NA	NA	NA
ENSG00000205899	BHLHA9	basic helix-loop-helix family member a9 [Source:HGNC Symbol;Acc:HGNC:35126]	0	NA	NA	NA	NA	NA
ENSG00000205916	DAZ4	deleted in azoospermia 4 [Source:HGNC Symbol;Acc:HGNC:15966]	0	NA	NA	NA	NA	NA
ENSG00000205922	ONECUT3	one cut homeobox 3 [Source:NCBI gene;Acc:390874]	0	NA	NA	NA	NA	NA
ENSG00000205929	C21orf62	chromosome 21 open reading frame 62 [Source:HGNC Symbol;Acc:HGNC:1305]	0	NA	NA	NA	NA	NA
ENSG00000205944	DAZ2	deleted in azoospermia 2 [Source:HGNC Symbol;Acc:HGNC:15964]	0	NA	NA	NA	NA	NA
ENSG00000206026	SMIM21	small integral membrane protein 21 [Source:HGNC Symbol;Acc:HGNC:27598]	0	NA	NA	NA	NA	NA
ENSG00000206043	C18orf63	chromosome 18 open reading frame 63 [Source:HGNC Symbol;Acc:HGNC:40037]	0	NA	NA	NA	NA	NA
ENSG00000206073	SERPINB4	serpin family B member 4 [Source:HGNC Symbol;Acc:HGNC:10570]	0	NA	NA	NA	NA	NA
ENSG00000206075	SERPINB5	serpin family B member 5 [Source:HGNC Symbol;Acc:HGNC:8949]	0	NA	NA	NA	NA	NA
ENSG00000206105	KRTAP20-4	keratin associated protein 20-4 [Source:HGNC Symbol;Acc:HGNC:34002]	0	NA	NA	NA	NA	NA
ENSG00000206106	KRTAP22-2	keratin associated protein 22-2 [Source:HGNC Symbol;Acc:HGNC:37091]	0	NA	NA	NA	NA	NA
ENSG00000206107	KRTAP27-1	keratin associated protein 27-1 [Source:HGNC Symbol;Acc:HGNC:33864]	0	NA	NA	NA	NA	NA
ENSG00000206181	ELOA2	elongin A2 [Source:HGNC Symbol;Acc:HGNC:30771]	0	NA	NA	NA	NA	NA
ENSG00000206260	PRR23A	proline rich 23A [Source:HGNC Symbol;Acc:HGNC:37172]	0	NA	NA	NA	NA	NA
ENSG00000206262	FOXL2NB	FOXL2 neighbor [Source:HGNC Symbol;Acc:HGNC:34428]	0	NA	NA	NA	NA	NA
ENSG00000206422	LRRC30	leucine rich repeat containing 30 [Source:HGNC Symbol;Acc:HGNC:30219]	0	NA	NA	NA	NA	NA
ENSG00000206474	OR10C1	olfactory receptor family 10 subfamily C member 1 (gene/pseudogene) [Source:HGNC Symbol;Acc:HGNC:8165]	0	NA	NA	NA	NA	NA
ENSG00000206536	OR5K3	olfactory receptor family 5 subfamily K member 3 [Source:HGNC Symbol;Acc:HGNC:31290]	0	NA	NA	NA	NA	NA
ENSG00000206538	VGLL3	vestigial like family member 3 [Source:HGNC Symbol;Acc:HGNC:24327]	0	NA	NA	NA	NA	NA
ENSG00000206579	XKR4	XK related 4 [Source:HGNC Symbol;Acc:HGNC:29394]	0	NA	NA	NA	NA	NA
ENSG00000212122	TSSK1B	testis specific serine kinase 1B [Source:HGNC Symbol;Acc:HGNC:14968]	0	NA	NA	NA	NA	NA
ENSG00000212659	KRTAP9-6	keratin associated protein 9-6 [Source:HGNC Symbol;Acc:HGNC:18914]	0	NA	NA	NA	NA	NA
ENSG00000212721	KRTAP4-11	keratin associated protein 4-11 [Source:HGNC Symbol;Acc:HGNC:18911]	0	NA	NA	NA	NA	NA
ENSG00000212722	KRTAP4-9	keratin associated protein 4-9 [Source:HGNC Symbol;Acc:HGNC:18910]	0	NA	NA	NA	NA	NA
ENSG00000212724	KRTAP2-3	keratin associated protein 2-3 [Source:HGNC Symbol;Acc:HGNC:18906]	0	NA	NA	NA	NA	NA
ENSG00000212725	KRTAP2-1	keratin associated protein 2-1 [Source:HGNC Symbol;Acc:HGNC:16775]	0	NA	NA	NA	NA	NA
ENSG00000212899	KRTAP3-3	keratin associated protein 3-3 [Source:HGNC Symbol;Acc:HGNC:18890]	0	NA	NA	NA	NA	NA
ENSG00000212900	KRTAP3-2	keratin associated protein 3-2 [Source:HGNC Symbol;Acc:HGNC:16779]	0	NA	NA	NA	NA	NA
ENSG00000212901	KRTAP3-1	keratin associated protein 3-1 [Source:HGNC Symbol;Acc:HGNC:16778]	0	NA	NA	NA	NA	NA
ENSG00000212938	KRTAP6-3	keratin associated protein 6-3 [Source:HGNC Symbol;Acc:HGNC:18933]	0	NA	NA	NA	NA	NA
ENSG00000213022	KLK9	kallikrein related peptidase 9 [Source:HGNC Symbol;Acc:HGNC:6370]	0	NA	NA	NA	NA	NA
ENSG00000213029	AL117350.1	Protein SPHAR [Source:UniProtKB/Swiss-Prot;Acc:Q15513]	0	NA	NA	NA	NA	NA
ENSG00000213215	OR2F1	olfactory receptor family 2 subfamily F member 1 (gene/pseudogene) [Source:HGNC Symbol;Acc:HGNC:8246]	0	NA	NA	NA	NA	NA
ENSG00000213218	CSH2	chorionic somatomammotropin hormone 2 [Source:HGNC Symbol;Acc:HGNC:2441]	0	NA	NA	NA	NA	NA
ENSG00000213297	ZNF625-ZNF20	ZNF625-ZNF20 readthrough (NMD candidate) [Source:HGNC Symbol;Acc:HGNC:48368]	0	NA	NA	NA	NA	NA
ENSG00000213401	MAGEA12	MAGE family member A12 [Source:HGNC Symbol;Acc:HGNC:6799]	0	NA	NA	NA	NA	NA
ENSG00000213402	PTPRCAP	protein tyrosine phosphatase receptor type C associated protein [Source:HGNC Symbol;Acc:HGNC:9667]	0	NA	NA	NA	NA	NA
ENSG00000213417	KRTAP2-4	keratin associated protein 2-4 [Source:HGNC Symbol;Acc:HGNC:18891]	0	NA	NA	NA	NA	NA
ENSG00000213424	KRT222	keratin 222 [Source:HGNC Symbol;Acc:HGNC:28695]	0	NA	NA	NA	NA	NA
ENSG00000213578	CPLX3	complexin 3 [Source:HGNC Symbol;Acc:HGNC:27652]	0	NA	NA	NA	NA	NA
ENSG00000213588	ZBTB9	zinc finger and BTB domain containing 9 [Source:HGNC Symbol;Acc:HGNC:28323]	0	NA	NA	NA	NA	NA
ENSG00000213648	SULT1A4	sulfotransferase family 1A member 4 [Source:HGNC Symbol;Acc:HGNC:30004]	0	NA	NA	NA	NA	NA
ENSG00000213689	TREX1	three prime repair exonuclease 1 [Source:HGNC Symbol;Acc:HGNC:12269]	0	NA	NA	NA	NA	NA
ENSG00000213822	CEACAM18	CEA cell adhesion molecule 18 [Source:HGNC Symbol;Acc:HGNC:31949]	0	NA	NA	NA	NA	NA
ENSG00000213886	UBD	ubiquitin D [Source:HGNC Symbol;Acc:HGNC:18795]	0	NA	NA	NA	NA	NA
ENSG00000213921	LEUTX	leucine twenty homeobox [Source:HGNC Symbol;Acc:HGNC:31953]	0	NA	NA	NA	NA	NA
ENSG00000213927	CCL27	C-C motif chemokine ligand 27 [Source:HGNC Symbol;Acc:HGNC:10626]	0	NA	NA	NA	NA	NA
ENSG00000213996	TM6SF2	transmembrane 6 superfamily member 2 [Source:HGNC Symbol;Acc:HGNC:11861]	0	NA	NA	NA	NA	NA
ENSG00000214042	IFNA7	interferon alpha 7 [Source:HGNC Symbol;Acc:HGNC:5428]	0	NA	NA	NA	NA	NA
ENSG00000214107	MAGEB1	MAGE family member B1 [Source:HGNC Symbol;Acc:HGNC:6808]	0	NA	NA	NA	NA	NA
ENSG00000214265	AC124312.1	novel protein	0	NA	NA	NA	NA	NA
ENSG00000214285	NPS	neuropeptide S [Source:HGNC Symbol;Acc:HGNC:33940]	0	NA	NA	NA	NA	NA
ENSG00000214324	C3orf56	chromosome 3 open reading frame 56 [Source:HGNC Symbol;Acc:HGNC:32481]	0	NA	NA	NA	NA	NA
ENSG00000214338	SOGA3	SOGA family member 3 [Source:HGNC Symbol;Acc:HGNC:21494]	0	NA	NA	NA	NA	NA
ENSG00000214414	TRIM77	tripartite motif containing 77 [Source:HGNC Symbol;Acc:HGNC:34228]	0	NA	NA	NA	NA	NA
ENSG00000214415	GNAT3	G protein subunit alpha transducin 3 [Source:HGNC Symbol;Acc:HGNC:22800]	0	NA	NA	NA	NA	NA
ENSG00000214447	FAM187A	family with sequence similarity 187 member A [Source:HGNC Symbol;Acc:HGNC:35153]	0	NA	NA	NA	NA	NA
ENSG00000214518	KRTAP2-2	keratin associated protein 2-2 [Source:HGNC Symbol;Acc:HGNC:18905]	0	NA	NA	NA	NA	NA
ENSG00000214642	DEFB113	defensin beta 113 [Source:HGNC Symbol;Acc:HGNC:18094]	0	NA	NA	NA	NA	NA
ENSG00000214681	IQCF5	IQ motif containing F5 [Source:HGNC Symbol;Acc:HGNC:35159]	0	NA	NA	NA	NA	NA
ENSG00000214686	IQCF6	IQ motif containing F6 [Source:HGNC Symbol;Acc:HGNC:35158]	0	NA	NA	NA	NA	NA
ENSG00000214732	AL096814.1	Uncharacterized protein 114841037 [Source:NCBI gene;Acc:114841037]	0	NA	NA	NA	NA	NA
ENSG00000214736	TOMM6	translocase of outer mitochondrial membrane 6 [Source:HGNC Symbol;Acc:HGNC:34528]	0	NA	NA	NA	NA	NA
ENSG00000214782	MS4A18	membrane spanning 4-domains A18 [Source:HGNC Symbol;Acc:HGNC:37636]	0	NA	NA	NA	NA	NA
ENSG00000214842	RAD51AP2	RAD51 associated protein 2 [Source:HGNC Symbol;Acc:HGNC:34417]	0	NA	NA	NA	NA	NA
ENSG00000214891	TRIM64C	tripartite motif containing 64C [Source:HGNC Symbol;Acc:HGNC:37148]	0	NA	NA	NA	NA	NA
ENSG00000214929	SPATA31D1	SPATA31 subfamily D member 1 [Source:HGNC Symbol;Acc:HGNC:37283]	0	NA	NA	NA	NA	NA
ENSG00000214978	GSG1L2	GSG1 like 2 [Source:HGNC Symbol;Acc:HGNC:51826]	0	NA	NA	NA	NA	NA
ENSG00000215009	ACSM4	acyl-CoA synthetase medium chain family member 4 [Source:HGNC Symbol;Acc:HGNC:32016]	0	NA	NA	NA	NA	NA
ENSG00000215029	TCP11X2	t-complex 11 family, X-linked 2 [Source:HGNC Symbol;Acc:HGNC:48335]	0	NA	NA	NA	NA	NA
ENSG00000215113	CXorf49B	chromosome X open reading frame 49B [Source:HGNC Symbol;Acc:HGNC:34229]	0	NA	NA	NA	NA	NA
ENSG00000215115	CXorf49	chromosome X open reading frame 49 [Source:HGNC Symbol;Acc:HGNC:30891]	0	NA	NA	NA	NA	NA
ENSG00000215203	GRXCR1	glutaredoxin and cysteine rich domain containing 1 [Source:HGNC Symbol;Acc:HGNC:31673]	0	NA	NA	NA	NA	NA
ENSG00000215262	KCNU1	potassium calcium-activated channel subfamily U member 1 [Source:HGNC Symbol;Acc:HGNC:18867]	0	NA	NA	NA	NA	NA
ENSG00000215269	GAGE12G	G antigen 12G [Source:HGNC Symbol;Acc:HGNC:31907]	0	NA	NA	NA	NA	NA
ENSG00000215343	ZNF705D	zinc finger protein 705D [Source:HGNC Symbol;Acc:HGNC:33202]	0	NA	NA	NA	NA	NA
ENSG00000215356	ZNF705B	zinc finger protein 705B [Source:HGNC Symbol;Acc:HGNC:32284]	0	NA	NA	NA	NA	NA
ENSG00000215372	ZNF705G	zinc finger protein 705G [Source:HGNC Symbol;Acc:HGNC:37134]	0	NA	NA	NA	NA	NA
ENSG00000215472	RPL17-C18orf32	RPL17-C18orf32 readthrough [Source:HGNC Symbol;Acc:HGNC:44661]	0	NA	NA	NA	NA	NA
ENSG00000215474	SKOR2	SKI family transcriptional corepressor 2 [Source:HGNC Symbol;Acc:HGNC:32695]	0	NA	NA	NA	NA	NA
ENSG00000215545	DEFB116	defensin beta 116 [Source:HGNC Symbol;Acc:HGNC:18097]	0	NA	NA	NA	NA	NA
ENSG00000215547	DEFB115	defensin beta 115 [Source:HGNC Symbol;Acc:HGNC:18096]	0	NA	NA	NA	NA	NA
ENSG00000215695	RSC1A1	regulator of solute carriers 1 [Source:HGNC Symbol;Acc:HGNC:10458]	0	NA	NA	NA	NA	NA
ENSG00000215906	LACTBL1	lactamase beta like 1 [Source:HGNC Symbol;Acc:HGNC:35445]	0	NA	NA	NA	NA	NA
ENSG00000216649	GAGE12E	G antigen 12E [Source:HGNC Symbol;Acc:HGNC:31905]	0	NA	NA	NA	NA	NA
ENSG00000218336	TENM3	teneurin transmembrane protein 3 [Source:HGNC Symbol;Acc:HGNC:29944]	0	NA	NA	NA	NA	NA
ENSG00000219073	CELA3B	chymotrypsin like elastase 3B [Source:HGNC Symbol;Acc:HGNC:15945]	0	NA	NA	NA	NA	NA
ENSG00000219435	CATSPERZ	catsper channel auxiliary subunit zeta [Source:HGNC Symbol;Acc:HGNC:19231]	0	NA	NA	NA	NA	NA
ENSG00000220948	TRIM51GP	tripartite motif-containing 51G, pseudogene [Source:HGNC Symbol;Acc:HGNC:43972]	0	NA	NA	NA	NA	NA
ENSG00000221813	OR6B1	olfactory receptor family 6 subfamily B member 1 [Source:HGNC Symbol;Acc:HGNC:8354]	0	NA	NA	NA	NA	NA
ENSG00000221818	EBF2	EBF transcription factor 2 [Source:HGNC Symbol;Acc:HGNC:19090]	0	NA	NA	NA	NA	NA
ENSG00000221826	PSG3	pregnancy specific beta-1-glycoprotein 3 [Source:HGNC Symbol;Acc:HGNC:9520]	0	NA	NA	NA	NA	NA
ENSG00000221840	OR4A5	olfactory receptor family 4 subfamily A member 5 [Source:HGNC Symbol;Acc:HGNC:15162]	0	NA	NA	NA	NA	NA
ENSG00000221852	KRTAP1-5	keratin associated protein 1-5 [Source:HGNC Symbol;Acc:HGNC:16777]	0	NA	NA	NA	NA	NA
ENSG00000221859	KRTAP10-10	keratin associated protein 10-10 [Source:HGNC Symbol;Acc:HGNC:22972]	0	NA	NA	NA	NA	NA
ENSG00000221864	KRTAP12-2	keratin associated protein 12-2 [Source:HGNC Symbol;Acc:HGNC:20530]	0	NA	NA	NA	NA	NA
ENSG00000221867	MAGEA3	MAGE family member A3 [Source:HGNC Symbol;Acc:HGNC:6801]	0	NA	NA	NA	NA	NA
ENSG00000221874	ZNF816-ZNF321P	ZNF816-ZNF321P readthrough [Source:HGNC Symbol;Acc:HGNC:38879]	0	NA	NA	NA	NA	NA
ENSG00000221878	PSG7	pregnancy specific beta-1-glycoprotein 7 (gene/pseudogene) [Source:HGNC Symbol;Acc:HGNC:9524]	0	NA	NA	NA	NA	NA
ENSG00000221880	KRTAP1-3	keratin associated protein 1-3 [Source:HGNC Symbol;Acc:HGNC:16771]	0	NA	NA	NA	NA	NA
ENSG00000221888	OR1C1	olfactory receptor family 1 subfamily C member 1 [Source:HGNC Symbol;Acc:HGNC:8182]	0	NA	NA	NA	NA	NA
ENSG00000221900	POM121L12	POM121 transmembrane nucleoporin like 12 [Source:HGNC Symbol;Acc:HGNC:25369]	0	NA	NA	NA	NA	NA
ENSG00000221910	OR2F2	olfactory receptor family 2 subfamily F member 2 [Source:HGNC Symbol;Acc:HGNC:8247]	0	NA	NA	NA	NA	NA
ENSG00000221931	OR6X1	olfactory receptor family 6 subfamily X member 1 [Source:HGNC Symbol;Acc:HGNC:14737]	0	NA	NA	NA	NA	NA
ENSG00000221933	OR2A25	olfactory receptor family 2 subfamily A member 25 [Source:HGNC Symbol;Acc:HGNC:19562]	0	NA	NA	NA	NA	NA
ENSG00000221938	OR2A14	olfactory receptor family 2 subfamily A member 14 [Source:HGNC Symbol;Acc:HGNC:15084]	0	NA	NA	NA	NA	NA
ENSG00000221954	OR4C12	olfactory receptor family 4 subfamily C member 12 [Source:HGNC Symbol;Acc:HGNC:15168]	0	NA	NA	NA	NA	NA
ENSG00000221989	OR2A2	olfactory receptor family 2 subfamily A member 2 [Source:HGNC Symbol;Acc:HGNC:8230]	0	NA	NA	NA	NA	NA
ENSG00000222018	FAM243A	family with sequence similarity 243 member A [Source:HGNC Symbol;Acc:HGNC:39602]	0	NA	NA	NA	NA	NA
ENSG00000222036	POTEM	POTE ankyrin domain family member M [Source:HGNC Symbol;Acc:HGNC:37096]	0	NA	NA	NA	NA	NA
ENSG00000223443	USP17L2	ubiquitin specific peptidase 17 like family member 2 [Source:HGNC Symbol;Acc:HGNC:34434]	0	NA	NA	NA	NA	NA
ENSG00000223591	CENPVL1	centromere protein V like 1 [Source:HGNC Symbol;Acc:HGNC:31851]	0	NA	NA	NA	NA	NA
ENSG00000223953	C1QTNF5	C1q and TNF related 5 [Source:HGNC Symbol;Acc:HGNC:14344]	0	NA	NA	NA	NA	NA
ENSG00000224089	CT47A10	cancer/testis antigen family 47 member A10 [Source:HGNC Symbol;Acc:HGNC:33291]	0	NA	NA	NA	NA	NA
ENSG00000224107	ETDB	embryonic testis differentiation homolog B [Source:HGNC Symbol;Acc:HGNC:44269]	0	NA	NA	NA	NA	NA
ENSG00000224440	CXorf51A	chromosome X open reading frame 51A [Source:HGNC Symbol;Acc:HGNC:30533]	0	NA	NA	NA	NA	NA
ENSG00000224586	GPX5	glutathione peroxidase 5 [Source:HGNC Symbol;Acc:HGNC:4557]	0	NA	NA	NA	NA	NA
ENSG00000224902	GAGE12H	G antigen 12H [Source:HGNC Symbol;Acc:HGNC:31908]	0	NA	NA	NA	NA	NA
ENSG00000224916	APOC4-APOC2	APOC4-APOC2 readthrough (NMD candidate) [Source:HGNC Symbol;Acc:HGNC:44426]	0	NA	NA	NA	NA	NA
ENSG00000224960	PPP4R3C	protein phosphatase 4 regulatory subunit 3C [Source:HGNC Symbol;Acc:HGNC:33146]	0	NA	NA	NA	NA	NA
ENSG00000225180	PVALEF	parvalbumin like EF-hand containing [Source:HGNC Symbol;Acc:HGNC:40053]	0	NA	NA	NA	NA	NA
ENSG00000225327	USP17L3	ubiquitin specific peptidase 17 like family member 3 [Source:HGNC Symbol;Acc:HGNC:37175]	0	NA	NA	NA	NA	NA
ENSG00000225781	OR6V1	olfactory receptor family 6 subfamily V member 1 [Source:HGNC Symbol;Acc:HGNC:15090]	0	NA	NA	NA	NA	NA
ENSG00000225899	FRG2B	FSHD region gene 2 family member B [Source:HGNC Symbol;Acc:HGNC:33518]	0	NA	NA	NA	NA	NA
ENSG00000225950	NTF4	neurotrophin 4 [Source:HGNC Symbol;Acc:HGNC:8024]	0	NA	NA	NA	NA	NA
ENSG00000226023	CT47A6	cancer/testis antigen family 47 member A6 [Source:HGNC Symbol;Acc:HGNC:33287]	0	NA	NA	NA	NA	NA
ENSG00000226372	DCAF8L1	DDB1 and CUL4 associated factor 8 like 1 [Source:HGNC Symbol;Acc:HGNC:31810]	0	NA	NA	NA	NA	NA
ENSG00000226430	USP17L7	ubiquitin specific peptidase 17 like family member 7 [Source:HGNC Symbol;Acc:HGNC:37180]	0	NA	NA	NA	NA	NA
ENSG00000226490	AC138647.1	novel protein	0	NA	NA	NA	NA	NA
ENSG00000226600	CT47A9	cancer/testis antigen family 47 member A9 [Source:HGNC Symbol;Acc:HGNC:33290]	0	NA	NA	NA	NA	NA
ENSG00000226685	CT47A12	cancer/testis antigen family 47 member A12 [Source:HGNC Symbol;Acc:HGNC:33292]	0	NA	NA	NA	NA	NA
ENSG00000226929	CT47A11	cancer/testis antigen family 47 member A11 [Source:HGNC Symbol;Acc:HGNC:27397]	0	NA	NA	NA	NA	NA
ENSG00000226941	RBMY1J	RNA binding motif protein Y-linked family 1 member J [Source:HGNC Symbol;Acc:HGNC:23917]	0	NA	NA	NA	NA	NA
ENSG00000227059	ANHX	anomalous homeobox [Source:HGNC Symbol;Acc:HGNC:40024]	0	NA	NA	NA	NA	NA
ENSG00000227140	USP17L5	ubiquitin specific peptidase 17 like family member 5 [Source:HGNC Symbol;Acc:HGNC:37177]	0	NA	NA	NA	NA	NA
ENSG00000227151	PRR20D	proline rich 20D [Source:HGNC Symbol;Acc:HGNC:37222]	0	NA	NA	NA	NA	NA
ENSG00000227488	GAGE12D	G antigen 12D [Source:HGNC Symbol;Acc:HGNC:31904]	0	NA	NA	NA	NA	NA
ENSG00000227551	USP17L12	ubiquitin specific peptidase 17 like family member 12 [Source:HGNC Symbol;Acc:HGNC:44440]	0	NA	NA	NA	NA	NA
ENSG00000228075	BOD1L2	biorientation of chromosomes in cell division 1 like 2 [Source:HGNC Symbol;Acc:HGNC:28505]	0	NA	NA	NA	NA	NA
ENSG00000228144	AC078927.1	novel protein	0	NA	NA	NA	NA	NA
ENSG00000228517	CT47A7	cancer/testis antigen family 47 member A7 [Source:HGNC Symbol;Acc:HGNC:33288]	0	NA	NA	NA	NA	NA
ENSG00000228567	VN1R4	vomeronasal 1 receptor 4 [Source:HGNC Symbol;Acc:HGNC:19871]	0	NA	NA	NA	NA	NA
ENSG00000228607	CLDN25	claudin 25 [Source:HGNC Symbol;Acc:HGNC:37218]	0	NA	NA	NA	NA	NA
ENSG00000228836	CT45A5	cancer/testis antigen family 45 member A5 [Source:HGNC Symbol;Acc:HGNC:33270]	0	NA	NA	NA	NA	NA
ENSG00000228856	USP17L30	ubiquitin specific peptidase 17 like family member 30 [Source:HGNC Symbol;Acc:HGNC:44458]	0	NA	NA	NA	NA	NA
ENSG00000228927	TSPY3	testis specific protein Y-linked 3 [Source:HGNC Symbol;Acc:HGNC:33876]	0	NA	NA	NA	NA	NA
ENSG00000229415	SFTA3	surfactant associated 3 [Source:HGNC Symbol;Acc:HGNC:18387]	0	NA	NA	NA	NA	NA
ENSG00000229544	NKX1-2	NK1 homeobox 2 [Source:HGNC Symbol;Acc:HGNC:31652]	0	NA	NA	NA	NA	NA
ENSG00000229549	TSPY8	testis specific protein Y-linked 8 [Source:HGNC Symbol;Acc:HGNC:37471]	0	NA	NA	NA	NA	NA
ENSG00000229571	PRAMEF25	PRAME family member 25 [Source:HGNC Symbol;Acc:HGNC:49179]	0	NA	NA	NA	NA	NA
ENSG00000229579	USP17L26	ubiquitin specific peptidase 17 like family member 26 [Source:HGNC Symbol;Acc:HGNC:44454]	0	NA	NA	NA	NA	NA
ENSG00000229637	PRAC2	PRAC2 small nuclear protein [Source:HGNC Symbol;Acc:HGNC:30143]	0	NA	NA	NA	NA	NA
ENSG00000229924	FAM90A26	family with sequence similarity 90 member A26 [Source:HGNC Symbol;Acc:HGNC:43746]	0	NA	NA	NA	NA	NA
ENSG00000229972	IQCF3	IQ motif containing F3 [Source:HGNC Symbol;Acc:HGNC:31816]	0	NA	NA	NA	NA	NA
ENSG00000230031	POTEB2	POTE ankyrin domain family member B2 [Source:HGNC Symbol;Acc:HGNC:48327]	0	NA	NA	NA	NA	NA
ENSG00000230054	TEX53	testis expressed 53 [Source:HGNC Symbol;Acc:HGNC:53655]	0	NA	NA	NA	NA	NA
ENSG00000230062	ANKRD66	ankyrin repeat domain 66 [Source:HGNC Symbol;Acc:HGNC:44669]	0	NA	NA	NA	NA	NA
ENSG00000230178	OR4F3	olfactory receptor family 4 subfamily F member 3 [Source:HGNC Symbol;Acc:HGNC:8300]	0	NA	NA	NA	NA	NA
ENSG00000230268	SSU72P8	SSU72 pseudogene 8 [Source:HGNC Symbol;Acc:HGNC:43627]	0	NA	NA	NA	NA	NA
ENSG00000230301	OR5H6	olfactory receptor family 5 subfamily H member 6 (gene/pseudogene) [Source:HGNC Symbol;Acc:HGNC:14767]	0	NA	NA	NA	NA	NA
ENSG00000230347	CT47A8	cancer/testis antigen family 47 member A8 [Source:HGNC Symbol;Acc:HGNC:33289]	0	NA	NA	NA	NA	NA
ENSG00000230430	USP17L25	ubiquitin specific peptidase 17 like family member 25 [Source:HGNC Symbol;Acc:HGNC:44452]	0	NA	NA	NA	NA	NA
ENSG00000230522	MBD3L2	methyl-CpG binding domain protein 3 like 2 [Source:HGNC Symbol;Acc:HGNC:18532]	0	NA	NA	NA	NA	NA
ENSG00000230549	USP17L1	ubiquitin specific peptidase 17 like family member 1 [Source:HGNC Symbol;Acc:HGNC:37182]	0	NA	NA	NA	NA	NA
ENSG00000230594	CT47A4	cancer/testis antigen family 47 member A4 [Source:HGNC Symbol;Acc:HGNC:33285]	0	NA	NA	NA	NA	NA
ENSG00000230657	PRB4	proline rich protein BstNI subfamily 4 [Source:HGNC Symbol;Acc:HGNC:9340]	0	NA	NA	NA	NA	NA
ENSG00000230873	STMND1	stathmin domain containing 1 [Source:HGNC Symbol;Acc:HGNC:44668]	0	NA	NA	NA	NA	NA
ENSG00000231051	USP17L28	ubiquitin specific peptidase 17 like family member 28 [Source:HGNC Symbol;Acc:HGNC:44456]	0	NA	NA	NA	NA	NA
ENSG00000231068	KRTAP21-3	keratin associated protein 21-3 [Source:HGNC Symbol;Acc:HGNC:34216]	0	NA	NA	NA	NA	NA
ENSG00000231192	OR5H1	olfactory receptor family 5 subfamily H member 1 [Source:HGNC Symbol;Acc:HGNC:8346]	0	NA	NA	NA	NA	NA
ENSG00000231213	PLSCR5	phospholipid scramblase family member 5 [Source:HGNC Symbol;Acc:HGNC:19952]	0	NA	NA	NA	NA	NA
ENSG00000231396	USP17L10	ubiquitin specific peptidase 17 like family member 10 [Source:HGNC Symbol;Acc:HGNC:44438]	0	NA	NA	NA	NA	NA
ENSG00000231637	USP17L29	ubiquitin specific peptidase 17 like family member 29 [Source:HGNC Symbol;Acc:HGNC:44457]	0	NA	NA	NA	NA	NA
ENSG00000231924	PSG1	pregnancy specific beta-1-glycoprotein 1 [Source:HGNC Symbol;Acc:HGNC:9514]	0	NA	NA	NA	NA	NA
ENSG00000232030	MAGEB6B	MAGE family member B6B [Source:HGNC Symbol;Acc:HGNC:28824]	0	NA	NA	NA	NA	NA
ENSG00000232113	TEX50	testis expressed 50 [Source:HGNC Symbol;Acc:HGNC:52382]	0	NA	NA	NA	NA	NA
ENSG00000232258	TMEM114	transmembrane protein 114 [Source:HGNC Symbol;Acc:HGNC:33227]	0	NA	NA	NA	NA	NA
ENSG00000232263	KRTAP25-1	keratin associated protein 25-1 [Source:HGNC Symbol;Acc:HGNC:34003]	0	NA	NA	NA	NA	NA
ENSG00000232264	USP17L24	ubiquitin specific peptidase 17 like family member 24 [Source:HGNC Symbol;Acc:HGNC:44453]	0	NA	NA	NA	NA	NA
ENSG00000232382	OR5K1	olfactory receptor family 5 subfamily K member 1 [Source:HGNC Symbol;Acc:HGNC:8349]	0	NA	NA	NA	NA	NA
ENSG00000232399	USP17L13	ubiquitin specific peptidase 17 like family member 13 [Source:HGNC Symbol;Acc:HGNC:44441]	0	NA	NA	NA	NA	NA
ENSG00000232423	PRAMEF6	PRAME family member 6 [Source:HGNC Symbol;Acc:HGNC:30583]	0	NA	NA	NA	NA	NA
ENSG00000232948	DEFB130A	defensin beta 130A [Source:HGNC Symbol;Acc:HGNC:18107]	0	NA	NA	NA	NA	NA
ENSG00000233041	PHGR1	proline, histidine and glycine rich 1 [Source:HGNC Symbol;Acc:HGNC:37226]	0	NA	NA	NA	NA	NA
ENSG00000233050	DEFB130B	defensin beta 130B [Source:HGNC Symbol;Acc:HGNC:39814]	0	NA	NA	NA	NA	NA
ENSG00000233136	USP17L11	ubiquitin specific peptidase 17 like family member 11 [Source:HGNC Symbol;Acc:HGNC:44439]	0	NA	NA	NA	NA	NA
ENSG00000233232	NPIPB7	nuclear pore complex interacting protein family member B7 [Source:HGNC Symbol;Acc:HGNC:33832]	0	NA	NA	NA	NA	NA
ENSG00000233412	OR5H15	olfactory receptor family 5 subfamily H member 15 [Source:HGNC Symbol;Acc:HGNC:31287]	0	NA	NA	NA	NA	NA
ENSG00000233670	PIRT	phosphoinositide interacting regulator of transient receptor potential channels [Source:HGNC Symbol;Acc:HGNC:37239]	0	NA	NA	NA	NA	NA
ENSG00000233701	PRR23C	proline rich 23C [Source:HGNC Symbol;Acc:HGNC:37173]	0	NA	NA	NA	NA	NA
ENSG00000233803	TSPY4	testis specific protein Y-linked 4 [Source:HGNC Symbol;Acc:HGNC:37287]	0	NA	NA	NA	NA	NA
ENSG00000233816	IFNA13	interferon alpha 13 [Source:HGNC Symbol;Acc:HGNC:5419]	0	NA	NA	NA	NA	NA
ENSG00000233917	POTEB	POTE ankyrin domain family member B [Source:HGNC Symbol;Acc:HGNC:33734]	0	NA	NA	NA	NA	NA
ENSG00000234186	C16orf82	chromosome 16 open reading frame 82 [Source:HGNC Symbol;Acc:HGNC:30755]	0	NA	NA	NA	NA	NA
ENSG00000234224	TMEM229A	transmembrane protein 229A [Source:HGNC Symbol;Acc:HGNC:37279]	0	NA	NA	NA	NA	NA
ENSG00000234278	PRR20E	proline rich 20E [Source:HGNC Symbol;Acc:HGNC:37223]	0	NA	NA	NA	NA	NA
ENSG00000234414	RBMY1A1	RNA binding motif protein Y-linked family 1 member A1 [Source:HGNC Symbol;Acc:HGNC:9912]	0	NA	NA	NA	NA	NA
ENSG00000234438	KBTBD13	kelch repeat and BTB domain containing 13 [Source:HGNC Symbol;Acc:HGNC:37227]	0	NA	NA	NA	NA	NA
ENSG00000234602	MCIDAS	multiciliate differentiation and DNA synthesis associated cell cycle protein [Source:HGNC Symbol;Acc:HGNC:40050]	0	NA	NA	NA	NA	NA
ENSG00000234828	IQCM	IQ motif containing M [Source:HGNC Symbol;Acc:HGNC:53443]	0	NA	NA	NA	NA	NA
ENSG00000234829	IFNA17	interferon alpha 17 [Source:HGNC Symbol;Acc:HGNC:5422]	0	NA	NA	NA	NA	NA
ENSG00000234906	APOC2	apolipoprotein C2 [Source:HGNC Symbol;Acc:HGNC:609]	0	NA	NA	NA	NA	NA
ENSG00000235268	KDM4E	lysine demethylase 4E [Source:HGNC Symbol;Acc:HGNC:37098]	0	NA	NA	NA	NA	NA
ENSG00000235608	NKX1-1	NK1 homeobox 1 [Source:HGNC Symbol;Acc:HGNC:24975]	0	NA	NA	NA	NA	NA
ENSG00000235631	RNF148	ring finger protein 148 [Source:HGNC Symbol;Acc:HGNC:22411]	0	NA	NA	NA	NA	NA
ENSG00000235699	CXorf51B	chromosome X open reading frame 51B [Source:HGNC Symbol;Acc:HGNC:42787]	0	NA	NA	NA	NA	NA
ENSG00000235710	AL109810.2	uncharacterized LOC149373 [Source:NCBI gene;Acc:149373]	0	NA	NA	NA	NA	NA
ENSG00000235711	ANKRD34C	ankyrin repeat domain 34C [Source:HGNC Symbol;Acc:HGNC:33888]	0	NA	NA	NA	NA	NA
ENSG00000235718	MFRP	membrane frizzled-related protein [Source:HGNC Symbol;Acc:HGNC:18121]	0	NA	NA	NA	NA	NA
ENSG00000235780	USP17L27	ubiquitin specific peptidase 17 like family member 27 [Source:HGNC Symbol;Acc:HGNC:44455]	0	NA	NA	NA	NA	NA
ENSG00000235942	LCE6A	late cornified envelope 6A [Source:HGNC Symbol;Acc:HGNC:31824]	0	NA	NA	NA	NA	NA
ENSG00000236027	PATE3	prostate and testis expressed 3 [Source:HGNC Symbol;Acc:HGNC:35426]	0	NA	NA	NA	NA	NA
ENSG00000236032	OR5H14	olfactory receptor family 5 subfamily H member 14 [Source:HGNC Symbol;Acc:HGNC:31286]	0	NA	NA	NA	NA	NA
ENSG00000236125	USP17L4	ubiquitin specific peptidase 17 like family member 4 [Source:HGNC Symbol;Acc:HGNC:37176]	0	NA	NA	NA	NA	NA
ENSG00000236126	CT47A3	cancer/testis antigen family 47 member A3 [Source:HGNC Symbol;Acc:HGNC:33284]	0	NA	NA	NA	NA	NA
ENSG00000236371	CT47A1	cancer/testis antigen family 47 member A1 [Source:HGNC Symbol;Acc:HGNC:33282]	0	NA	NA	NA	NA	NA
ENSG00000236398	TAS2R39	taste 2 receptor member 39 [Source:HGNC Symbol;Acc:HGNC:18886]	0	NA	NA	NA	NA	NA
ENSG00000236424	TSPY10	testis specific protein Y-linked 10 [Source:HGNC Symbol;Acc:HGNC:37473]	0	NA	NA	NA	NA	NA
ENSG00000236446	CT47B1	cancer/testis antigen family 47 member B1 [Source:HGNC Symbol;Acc:HGNC:33293]	0	NA	NA	NA	NA	NA
ENSG00000236543	AL354761.1	lipocalin 1-like [Source:NCBI gene;Acc:102723971]	0	NA	NA	NA	NA	NA
ENSG00000236637	IFNA4	interferon alpha 4 [Source:HGNC Symbol;Acc:HGNC:5425]	0	NA	NA	NA	NA	NA
ENSG00000236737	GAGE12B	G antigen 12B [Source:HGNC Symbol;Acc:HGNC:26779]	0	NA	NA	NA	NA	NA
ENSG00000236980	C3orf84	chromosome 3 open reading frame 84 [Source:HGNC Symbol;Acc:HGNC:44666]	0	NA	NA	NA	NA	NA
ENSG00000236981	OR10G9	olfactory receptor family 10 subfamily G member 9 [Source:HGNC Symbol;Acc:HGNC:15129]	0	NA	NA	NA	NA	NA
ENSG00000237038	USP17L8	ubiquitin specific peptidase 17 like family member 8 [Source:HGNC Symbol;Acc:HGNC:37181]	0	NA	NA	NA	NA	NA
ENSG00000237110	TAAR9	trace amine associated receptor 9 (gene/pseudogene) [Source:HGNC Symbol;Acc:HGNC:20977]	0	NA	NA	NA	NA	NA
ENSG00000237136	C4orf51	chromosome 4 open reading frame 51 [Source:HGNC Symbol;Acc:HGNC:37264]	0	NA	NA	NA	NA	NA
ENSG00000237247	MBD3L5	methyl-CpG binding domain protein 3 like 5 [Source:HGNC Symbol;Acc:HGNC:37204]	0	NA	NA	NA	NA	NA
ENSG00000237353	PATE4	prostate and testis expressed 4 [Source:HGNC Symbol;Acc:HGNC:35427]	0	NA	NA	NA	NA	NA
ENSG00000237378	AL445989.1	keratin-associated protein 21-1-like [Source:NCBI gene;Acc:112267897]	0	NA	NA	NA	NA	NA
ENSG00000237412	PRSS56	serine protease 56 [Source:HGNC Symbol;Acc:HGNC:39433]	0	NA	NA	NA	NA	NA
ENSG00000237521	OR7E24	olfactory receptor family 7 subfamily E member 24 [Source:HGNC Symbol;Acc:HGNC:8396]	0	NA	NA	NA	NA	NA
ENSG00000237524	TEX51	testis expressed 51 [Source:HGNC Symbol;Acc:HGNC:52387]	0	NA	NA	NA	NA	NA
ENSG00000237671	GAGE12C	G antigen 12C [Source:HGNC Symbol;Acc:HGNC:28402]	0	NA	NA	NA	NA	NA
ENSG00000237700	PRAMEF33	PRAME family member 33 [Source:HGNC Symbol;Acc:HGNC:49193]	0	NA	NA	NA	NA	NA
ENSG00000237957	CT47A5	cancer/testis antigen family 47 member A5 [Source:HGNC Symbol;Acc:HGNC:33286]	0	NA	NA	NA	NA	NA
ENSG00000238074	TSPY9P	testis specific protein Y-linked 9, pseudogene [Source:HGNC Symbol;Acc:HGNC:37472]	0	NA	NA	NA	NA	NA
ENSG00000238210	ETDA	embryonic testis differentiation homolog A [Source:HGNC Symbol;Acc:HGNC:53449]	0	NA	NA	NA	NA	NA
ENSG00000239395	AC118470.1	novel protein	0	NA	NA	NA	NA	NA
ENSG00000239620	PRR20G	proline rich 20G [Source:HGNC Symbol;Acc:HGNC:53837]	0	NA	NA	NA	NA	NA
ENSG00000239810	PRAMEF11	PRAME family member 11 [Source:HGNC Symbol;Acc:HGNC:14086]	0	NA	NA	NA	NA	NA
ENSG00000239886	KRTAP9-2	keratin associated protein 9-2 [Source:HGNC Symbol;Acc:HGNC:16926]	0	NA	NA	NA	NA	NA
ENSG00000240021	TEX35	testis expressed 35 [Source:HGNC Symbol;Acc:HGNC:25366]	0	NA	NA	NA	NA	NA
ENSG00000240045	STRIT1	small transmembrane regulator of ion transport 1 [Source:HGNC Symbol;Acc:HGNC:52297]	0	NA	NA	NA	NA	NA
ENSG00000240224	UGT1A5	UDP glucuronosyltransferase family 1 member A5 [Source:HGNC Symbol;Acc:HGNC:12537]	0	NA	NA	NA	NA	NA
ENSG00000240386	LCE1F	late cornified envelope 1F [Source:HGNC Symbol;Acc:HGNC:29467]	0	NA	NA	NA	NA	NA
ENSG00000240432	KRTAP13-3	keratin associated protein 13-3 [Source:HGNC Symbol;Acc:HGNC:18925]	0	NA	NA	NA	NA	NA
ENSG00000240542	KRTAP9-1	keratin associated protein 9-1 [Source:HGNC Symbol;Acc:HGNC:18912]	0	NA	NA	NA	NA	NA
ENSG00000240871	KRTAP4-7	keratin associated protein 4-7 [Source:HGNC Symbol;Acc:HGNC:18898]	0	NA	NA	NA	NA	NA
ENSG00000241119	UGT1A9	UDP glucuronosyltransferase family 1 member A9 [Source:HGNC Symbol;Acc:HGNC:12541]	0	NA	NA	NA	NA	NA
ENSG00000241128	OR14A2	olfactory receptor family 14 subfamily A member 2 [Source:HGNC Symbol;Acc:HGNC:15024]	0	NA	NA	NA	NA	NA
ENSG00000241149	AC115220.1	novel zinc finger protein	0	NA	NA	NA	NA	NA
ENSG00000241224	C3orf85	chromosome 3 open reading frame 85 [Source:HGNC Symbol;Acc:HGNC:53432]	0	NA	NA	NA	NA	NA
ENSG00000241476	SSX2	SSX family member 2 [Source:HGNC Symbol;Acc:HGNC:11336]	0	NA	NA	NA	NA	NA
ENSG00000241595	KRTAP9-4	keratin associated protein 9-4 [Source:HGNC Symbol;Acc:HGNC:18902]	0	NA	NA	NA	NA	NA
ENSG00000241598	KRTAP5-4	keratin associated protein 5-4 [Source:HGNC Symbol;Acc:HGNC:23599]	0	NA	NA	NA	NA	NA
ENSG00000241635	UGT1A1	UDP glucuronosyltransferase family 1 member A1 [Source:HGNC Symbol;Acc:HGNC:12530]	0	NA	NA	NA	NA	NA
ENSG00000241690	AL035460.1	novel protein	0	NA	NA	NA	NA	NA
ENSG00000241697	TMEFF1	transmembrane protein with EGF like and two follistatin like domains 1 [Source:HGNC Symbol;Acc:HGNC:11866]	0	NA	NA	NA	NA	NA
ENSG00000241794	SPRR2A	small proline rich protein 2A [Source:HGNC Symbol;Acc:HGNC:11261]	0	NA	NA	NA	NA	NA
ENSG00000242120	MDFIC2	MyoD family inhibitor domain containing 2 [Source:HGNC Symbol;Acc:HGNC:53442]	0	NA	NA	NA	NA	NA
ENSG00000242362	CT47A2	cancer/testis antigen family 47 member A2 [Source:HGNC Symbol;Acc:HGNC:33283]	0	NA	NA	NA	NA	NA
ENSG00000242366	UGT1A8	UDP glucuronosyltransferase family 1 member A8 [Source:HGNC Symbol;Acc:HGNC:12540]	0	NA	NA	NA	NA	NA
ENSG00000242389	RBMY1E	RNA binding motif protein Y-linked family 1 member E [Source:HGNC Symbol;Acc:HGNC:23916]	0	NA	NA	NA	NA	NA
ENSG00000242515	UGT1A10	UDP glucuronosyltransferase family 1 member A10 [Source:HGNC Symbol;Acc:HGNC:12531]	0	NA	NA	NA	NA	NA
ENSG00000242875	RBMY1B	RNA binding motif protein Y-linked family 1 member B [Source:HGNC Symbol;Acc:HGNC:23914]	0	NA	NA	NA	NA	NA
ENSG00000243073	PRAMEF4	PRAME family member 4 [Source:HGNC Symbol;Acc:HGNC:31971]	0	NA	NA	NA	NA	NA
ENSG00000243130	PSG11	pregnancy specific beta-1-glycoprotein 11 [Source:HGNC Symbol;Acc:HGNC:9516]	0	NA	NA	NA	NA	NA
ENSG00000243135	UGT1A3	UDP glucuronosyltransferase family 1 member A3 [Source:HGNC Symbol;Acc:HGNC:12535]	0	NA	NA	NA	NA	NA
ENSG00000243137	PSG4	pregnancy specific beta-1-glycoprotein 4 [Source:HGNC Symbol;Acc:HGNC:9521]	0	NA	NA	NA	NA	NA
ENSG00000243207	PPAN-P2RY11	PPAN-P2RY11 readthrough [Source:HGNC Symbol;Acc:HGNC:33526]	0	NA	NA	NA	NA	NA
ENSG00000243232	PCDHAC2	protocadherin alpha subfamily C, 2 [Source:HGNC Symbol;Acc:HGNC:8677]	0	NA	NA	NA	NA	NA
ENSG00000243501	AL365232.1	novel protein	0	NA	NA	NA	NA	NA
ENSG00000243509	TNFRSF6B	TNF receptor superfamily member 6b [Source:HGNC Symbol;Acc:HGNC:11921]	0	NA	NA	NA	NA	NA
ENSG00000243543	WFDC6	WAP four-disulfide core domain 6 [Source:HGNC Symbol;Acc:HGNC:16164]	0	NA	NA	NA	NA	NA
ENSG00000243627	SMIM34A	small integral membrane protein 34A [Source:HGNC Symbol;Acc:HGNC:39601]	0	NA	NA	NA	NA	NA
ENSG00000243729	OR5V1	olfactory receptor family 5 subfamily V member 1 [Source:HGNC Symbol;Acc:HGNC:13972]	0	NA	NA	NA	NA	NA
ENSG00000244020	MT1HL1	metallothionein 1H like 1 [Source:HGNC Symbol;Acc:HGNC:31864]	0	NA	NA	NA	NA	NA
ENSG00000244025	KRTAP19-3	keratin associated protein 19-3 [Source:HGNC Symbol;Acc:HGNC:18938]	0	NA	NA	NA	NA	NA
ENSG00000244057	LCE3C	late cornified envelope 3C [Source:HGNC Symbol;Acc:HGNC:16612]	0	NA	NA	NA	NA	NA
ENSG00000244094	SPRR2F	small proline rich protein 2F [Source:HGNC Symbol;Acc:HGNC:11266]	0	NA	NA	NA	NA	NA
ENSG00000244115	DNAJC25-GNG10	DNAJC25-GNG10 readthrough [Source:HGNC Symbol;Acc:HGNC:37501]	0	NA	NA	NA	NA	NA
ENSG00000244122	UGT1A7	UDP glucuronosyltransferase family 1 member A7 [Source:HGNC Symbol;Acc:HGNC:12539]	0	NA	NA	NA	NA	NA
ENSG00000244255	AL645922.1	novel complement component 2 (C2) and complement factor B (CFB) protein	0	NA	NA	NA	NA	NA
ENSG00000244355	LY6G6D	lymphocyte antigen 6 family member G6D [Source:HGNC Symbol;Acc:HGNC:13935]	0	NA	NA	NA	NA	NA
ENSG00000244362	KRTAP19-7	keratin associated protein 19-7 [Source:HGNC Symbol;Acc:HGNC:18942]	0	NA	NA	NA	NA	NA
ENSG00000244395	RBMY1D	RNA binding motif protein Y-linked family 1 member D [Source:HGNC Symbol;Acc:HGNC:23915]	0	NA	NA	NA	NA	NA
ENSG00000244414	CFHR1	complement factor H related 1 [Source:HGNC Symbol;Acc:HGNC:4888]	0	NA	NA	NA	NA	NA
ENSG00000244474	UGT1A4	UDP glucuronosyltransferase family 1 member A4 [Source:HGNC Symbol;Acc:HGNC:12536]	0	NA	NA	NA	NA	NA
ENSG00000244537	KRTAP4-2	keratin associated protein 4-2 [Source:HGNC Symbol;Acc:HGNC:18900]	0	NA	NA	NA	NA	NA
ENSG00000244624	KRTAP20-1	keratin associated protein 20-1 [Source:HGNC Symbol;Acc:HGNC:18943]	0	NA	NA	NA	NA	NA
ENSG00000244694	PTCHD4	patched domain containing 4 [Source:HGNC Symbol;Acc:HGNC:21345]	0	NA	NA	NA	NA	NA
ENSG00000248109	MARCOL	MARCO like [Source:HGNC Symbol;Acc:HGNC:53644]	0	NA	NA	NA	NA	NA
ENSG00000248144	ADH1C	alcohol dehydrogenase 1C (class I), gamma polypeptide [Source:HGNC Symbol;Acc:HGNC:251]	0	NA	NA	NA	NA	NA
ENSG00000248167	TRIM39-RPP21	TRIM39-RPP21 readthrough [Source:HGNC Symbol;Acc:HGNC:38845]	0	NA	NA	NA	NA	NA
ENSG00000248329	APELA	apelin receptor early endogenous ligand [Source:HGNC Symbol;Acc:HGNC:48925]	0	NA	NA	NA	NA	NA
ENSG00000248383	PCDHAC1	protocadherin alpha subfamily C, 1 [Source:HGNC Symbol;Acc:HGNC:8676]	0	NA	NA	NA	NA	NA
ENSG00000248672	LY75-CD302	LY75-CD302 readthrough [Source:HGNC Symbol;Acc:HGNC:38828]	0	NA	NA	NA	NA	NA
ENSG00000248767	AC187653.1	novel forkhead box family protein	0	NA	NA	NA	NA	NA
ENSG00000248771	SMIM31	small integral membrane protein 31 [Source:HGNC Symbol;Acc:HGNC:49638]	0	NA	NA	NA	NA	NA
ENSG00000248871	TNFSF12-TNFSF13	TNFSF12-TNFSF13 readthrough [Source:HGNC Symbol;Acc:HGNC:33537]	0	NA	NA	NA	NA	NA
ENSG00000248920	USP17L19	ubiquitin specific peptidase 17 like family member 19 [Source:HGNC Symbol;Acc:HGNC:44447]	0	NA	NA	NA	NA	NA
ENSG00000248933	USP17L22	ubiquitin specific peptidase 17 like family member 22 [Source:HGNC Symbol;Acc:HGNC:44450]	0	NA	NA	NA	NA	NA
ENSG00000248993	AL645941.2	novel protein	0	NA	NA	NA	NA	NA
ENSG00000249104	USP17L17	ubiquitin specific peptidase 17 like family member 17 [Source:HGNC Symbol;Acc:HGNC:44445]	0	NA	NA	NA	NA	NA
ENSG00000249139	EPPIN-WFDC6	EPPIN-WFDC6 readthrough [Source:HGNC Symbol;Acc:HGNC:38825]	0	NA	NA	NA	NA	NA
ENSG00000249156	TAF11L12	TATA-box binding protein associated factor 11 like 12 [Source:HGNC Symbol;Acc:HGNC:53855]	0	NA	NA	NA	NA	NA
ENSG00000249319	AC068533.4	novel protein	0	NA	NA	NA	NA	NA
ENSG00000249481	SPATS1	spermatogenesis associated serine rich 1 [Source:HGNC Symbol;Acc:HGNC:22957]	0	NA	NA	NA	NA	NA
ENSG00000249590	AC004832.3	novel SEC14-like 2 (S. cerevisiae) (SEC14L2) and mitochondrial protein 18 kDa (MTP18) protein	0	NA	NA	NA	NA	NA
ENSG00000249624	AP000295.1	novel protein	0	NA	NA	NA	NA	NA
ENSG00000249811	USP17L21	ubiquitin specific peptidase 17 like family member 21 [Source:HGNC Symbol;Acc:HGNC:44449]	0	NA	NA	NA	NA	NA
ENSG00000249860	MTRNR2L5	MT-RNR2 like 5 [Source:HGNC Symbol;Acc:HGNC:37162]	0	NA	NA	NA	NA	NA
ENSG00000249861	LGALS16	galectin 16 [Source:HGNC Symbol;Acc:HGNC:40039]	0	NA	NA	NA	NA	NA
ENSG00000249967	AL355315.1	novel protein	0	NA	NA	NA	NA	NA
ENSG00000250021	ARPIN-AP3S2	ARPIN-AP3S2 readthrough [Source:HGNC Symbol;Acc:HGNC:38824]	0	NA	NA	NA	NA	NA
ENSG00000250264	AL669918.1	novel protein, TAP2-HLA-DOB readthrough	0	NA	NA	NA	NA	NA
ENSG00000250298	GIMD1	GIMAP family P-loop NTPase domain containing 1 [Source:HGNC Symbol;Acc:HGNC:44141]	0	NA	NA	NA	NA	NA
ENSG00000250349	AF241726.2	novel proline rich Gla (G-carboxyglutamic acid) 1 (PRRG1) and tetraspanin 7 (TSPAN7) protein	0	NA	NA	NA	NA	NA
ENSG00000250374	TRIM75P	tripartite motif containing 75, pseudogene [Source:HGNC Symbol;Acc:HGNC:32686]	0	NA	NA	NA	NA	NA
ENSG00000250424	AC004691.2	novel protein, MINDY4 and AQP1 readthrough	0	NA	NA	NA	NA	NA
ENSG00000250709	CCDC169-SOHLH2	CCDC169-SOHLH2 readthrough [Source:HGNC Symbol;Acc:HGNC:38866]	0	NA	NA	NA	NA	NA
ENSG00000250719	P3R3URF	PIK3R3 upstream reading frame [Source:HGNC Symbol;Acc:HGNC:53451]	0	NA	NA	NA	NA	NA
ENSG00000250741	NT5C1B-RDH14	NT5C1B-RDH14 readthrough [Source:HGNC Symbol;Acc:HGNC:38831]	0	NA	NA	NA	NA	NA
ENSG00000250745	USP17L20	ubiquitin specific peptidase 17 like family member 20 [Source:HGNC Symbol;Acc:HGNC:44448]	0	NA	NA	NA	NA	NA
ENSG00000250782	TAF11L14	TATA-box binding protein associated factor 11 like 14 [Source:HGNC Symbol;Acc:HGNC:53857]	0	NA	NA	NA	NA	NA
ENSG00000250799	PRODH2	proline dehydrogenase 2 [Source:HGNC Symbol;Acc:HGNC:17325]	0	NA	NA	NA	NA	NA
ENSG00000250803	AC010255.3	zinc finger protein 474-like [Source:NCBI gene;Acc:100505841]	0	NA	NA	NA	NA	NA
ENSG00000250844	USP17L18	ubiquitin specific peptidase 17 like family member 18 [Source:HGNC Symbol;Acc:HGNC:44446]	0	NA	NA	NA	NA	NA
ENSG00000250913	USP17L23	ubiquitin specific peptidase 17 like family member 23 [Source:HGNC Symbol;Acc:HGNC:44451]	0	NA	NA	NA	NA	NA
ENSG00000251012	AC083800.1	novel chromosome 3 open reading frame 30 (C3orf30) and uroplakin 1B (UPK1B)	0	NA	NA	NA	NA	NA
ENSG00000251184	AL672142.1	novel protein	0	NA	NA	NA	NA	NA
ENSG00000251246	AL691442.2	novel ephrin-A4 (EFNA4) and ephrin-A3 (EFNA3) protein	0	NA	NA	NA	NA	NA
ENSG00000251258	RFPL4B	ret finger protein like 4B [Source:HGNC Symbol;Acc:HGNC:33264]	0	NA	NA	NA	NA	NA
ENSG00000251349	MSANTD3-TMEFF1	MSANTD3-TMEFF1 readthrough [Source:HGNC Symbol;Acc:HGNC:38838]	0	NA	NA	NA	NA	NA
ENSG00000251357	AP000350.4	novel protein	0	NA	NA	NA	NA	NA
ENSG00000251380	DCANP1	dendritic cell associated nuclear protein [Source:HGNC Symbol;Acc:HGNC:24459]	0	NA	NA	NA	NA	NA
ENSG00000251569	AC093899.2	novel protein	0	NA	NA	NA	NA	NA
ENSG00000251664	PCDHA12	protocadherin alpha 12 [Source:HGNC Symbol;Acc:HGNC:8666]	0	NA	NA	NA	NA	NA
ENSG00000253117	OC90	otoconin 90 [Source:HGNC Symbol;Acc:HGNC:8100]	0	NA	NA	NA	NA	NA
ENSG00000253148	RGS21	regulator of G protein signaling 21 [Source:HGNC Symbol;Acc:HGNC:26839]	0	NA	NA	NA	NA	NA
ENSG00000253548	PYDC2	pyrin domain containing 2 [Source:HGNC Symbol;Acc:HGNC:33512]	0	NA	NA	NA	NA	NA
ENSG00000254440	PBOV1	prostate and breast cancer overexpressed 1 [Source:HGNC Symbol;Acc:HGNC:21079]	0	NA	NA	NA	NA	NA
ENSG00000254445	HSPB2-C11orf52	HSPB2-C11orf52 readthrough (NMD candidate) [Source:HGNC Symbol;Acc:HGNC:41996]	0	NA	NA	NA	NA	NA
ENSG00000254553	AL033529.1	novel transcript	0	NA	NA	NA	NA	NA
ENSG00000254647	INS	insulin [Source:HGNC Symbol;Acc:HGNC:6081]	0	NA	NA	NA	NA	NA
ENSG00000254656	RTL1	retrotransposon Gag like 1 [Source:HGNC Symbol;Acc:HGNC:14665]	0	NA	NA	NA	NA	NA
ENSG00000254673	AC110275.1	novel protein	0	NA	NA	NA	NA	NA
ENSG00000254692	AL136295.1	novel protein	0	NA	NA	NA	NA	NA
ENSG00000254706	AL512785.2	novel protein	0	NA	NA	NA	NA	NA
ENSG00000254737	OR10G4	olfactory receptor family 10 subfamily G member 4 [Source:HGNC Symbol;Acc:HGNC:14809]	0	NA	NA	NA	NA	NA
ENSG00000254772	EEF1G	eukaryotic translation elongation factor 1 gamma [Source:HGNC Symbol;Acc:HGNC:3213]	0	NA	NA	NA	NA	NA
ENSG00000254834	OR5M10	olfactory receptor family 5 subfamily M member 10 [Source:HGNC Symbol;Acc:HGNC:15290]	0	NA	NA	NA	NA	NA
ENSG00000254870	ATP6V1G2-DDX39B	ATP6V1G2-DDX39B readthrough (NMD candidate) [Source:HGNC Symbol;Acc:HGNC:41999]	0	NA	NA	NA	NA	NA
ENSG00000254959	INMT-MINDY4	INMT-MINDY4 readthrough (NMD candidate) [Source:HGNC Symbol;Acc:HGNC:41995]	0	NA	NA	NA	NA	NA
ENSG00000255009	UBTFL1	upstream binding transcription factor like 1 [Source:HGNC Symbol;Acc:HGNC:14533]	0	NA	NA	NA	NA	NA
ENSG00000255054	AL020996.2	novel protein	0	NA	NA	NA	NA	NA
ENSG00000255071	SAA2-SAA4	SAA2-SAA4 readthrough [Source:HGNC Symbol;Acc:HGNC:39550]	0	NA	NA	NA	NA	NA
ENSG00000255072	PIGY	phosphatidylinositol glycan anchor biosynthesis class Y [Source:HGNC Symbol;Acc:HGNC:28213]	0	NA	NA	NA	NA	NA
ENSG00000255073	ZFP91-CNTF	ZFP91-CNTF readthrough (NMD candidate) [Source:HGNC Symbol;Acc:HGNC:33441]	0	NA	NA	NA	NA	NA
ENSG00000255104	AC005324.4	novel transcript	0	NA	NA	NA	NA	NA
ENSG00000255181	CCDC166	coiled-coil domain containing 166 [Source:HGNC Symbol;Acc:HGNC:41910]	0	NA	NA	NA	NA	NA
ENSG00000255223	OR5M11	olfactory receptor family 5 subfamily M member 11 [Source:HGNC Symbol;Acc:HGNC:15291]	0	NA	NA	NA	NA	NA
ENSG00000255245	FXYD6-FXYD2	FXYD6-FXYD2 readthrough [Source:HGNC Symbol;Acc:HGNC:39978]	0	NA	NA	NA	NA	NA
ENSG00000255298	OR8G5	olfactory receptor family 8 subfamily G member 5 [Source:HGNC Symbol;Acc:HGNC:19622]	0	NA	NA	NA	NA	NA
ENSG00000255339	AL133352.1	NADH dehydrogenase (ubiquinone) 1 beta subcomplex, 8, 19kDa (NDUFB8) and SEC31 homolog B (S. cerevisiae) (SEC31B) readthrough	0	NA	NA	NA	NA	NA
ENSG00000255359	CCDC179	coiled-coil domain containing 179 [Source:HGNC Symbol;Acc:HGNC:44653]	0	NA	NA	NA	NA	NA
ENSG00000255408	PCDHA3	protocadherin alpha 3 [Source:HGNC Symbol;Acc:HGNC:8669]	0	NA	NA	NA	NA	NA
ENSG00000255432	AP001458.2	novel protein	0	NA	NA	NA	NA	NA
ENSG00000255439	AC135050.2	novel protein, VKORC1 and PRSS53 readthrough	0	NA	NA	NA	NA	NA
ENSG00000255526	NEDD8-MDP1	NEDD8-MDP1 readthrough [Source:HGNC Symbol;Acc:HGNC:39551]	0	NA	NA	NA	NA	NA
ENSG00000255641	AC068775.1	novel protein	0	NA	NA	NA	NA	NA
ENSG00000255713	OR4D2	olfactory receptor family 4 subfamily D member 2 [Source:HGNC Symbol;Acc:HGNC:8294]	0	NA	NA	NA	NA	NA
ENSG00000255835	AL117348.2	novel protein	0	NA	NA	NA	NA	NA
ENSG00000255855	KDM4F	lysine demethylase 4F [Source:HGNC Symbol;Acc:HGNC:52413]	0	NA	NA	NA	NA	NA
ENSG00000256100	AP000721.1	novel transcript	0	NA	NA	NA	NA	NA
ENSG00000256162	SMLR1	small leucine rich protein 1 [Source:HGNC Symbol;Acc:HGNC:44670]	0	NA	NA	NA	NA	NA
ENSG00000256206	AC018523.2	novel protein	0	NA	NA	NA	NA	NA
ENSG00000256349	AP002748.5	novel protein	0	NA	NA	NA	NA	NA
ENSG00000256394	ASIC5	acid sensing ion channel subunit family member 5 [Source:HGNC Symbol;Acc:HGNC:17537]	0	NA	NA	NA	NA	NA
ENSG00000256500	AL139300.1	novel protein	0	NA	NA	NA	NA	NA
ENSG00000256514	AP003419.1	novel protein	0	NA	NA	NA	NA	NA
ENSG00000256566	AL049650.2	novel protein	0	NA	NA	NA	NA	NA
ENSG00000256825	AC026786.1	novel protein	0	NA	NA	NA	NA	NA
ENSG00000256861	AC048338.1	novel protein	0	NA	NA	NA	NA	NA
ENSG00000256870	SLC5A8	solute carrier family 5 member 8 [Source:HGNC Symbol;Acc:HGNC:19119]	0	NA	NA	NA	NA	NA
ENSG00000256892	MTRNR2L7	MT-RNR2 like 7 [Source:HGNC Symbol;Acc:HGNC:37164]	0	NA	NA	NA	NA	NA
ENSG00000256966	AL513165.2	novel transcript	0	NA	NA	NA	NA	NA
ENSG00000257046	SLCO1B3-SLCO1B7	SLCO1B3-SLCO1B7 readthrough [Source:HGNC Symbol;Acc:HGNC:54403]	0	NA	NA	NA	NA	NA
ENSG00000257057	C11orf97	chromosome 11 open reading frame 97 [Source:HGNC Symbol;Acc:HGNC:49544]	0	NA	NA	NA	NA	NA
ENSG00000257062	AC022335.1	novel transcript	0	NA	NA	NA	NA	NA
ENSG00000257115	OR11H12	olfactory receptor family 11 subfamily H member 12 [Source:HGNC Symbol;Acc:HGNC:30738]	0	NA	NA	NA	NA	NA
ENSG00000257184	AC004080.3	HOXA10-HOXA9 readthrough	0	NA	NA	NA	NA	NA
ENSG00000257207	AC112229.3	novel transcript	0	NA	NA	NA	NA	NA
ENSG00000257355	AC008770.1	novel protein	0	NA	NA	NA	NA	NA
ENSG00000257411	AC034102.2	novel protein	0	NA	NA	NA	NA	NA
ENSG00000257529	RPL36A-HNRNPH2	RPL36A-HNRNPH2 readthrough [Source:HGNC Symbol;Acc:HGNC:48349]	0	NA	NA	NA	NA	NA
ENSG00000257767	AC002996.1	novel protein	0	NA	NA	NA	NA	NA
ENSG00000257921	AC025165.3	novel protein	0	NA	NA	NA	NA	NA
ENSG00000258052	AC025263.2	novel protein	0	NA	NA	NA	NA	NA
ENSG00000258064	AC073612.1	novel protein	0	NA	NA	NA	NA	NA
ENSG00000258417	AC100868.1	novel protein	0	NA	NA	NA	NA	NA
ENSG00000258436	RNASE12	ribonuclease A family member 12 (inactive) [Source:HGNC Symbol;Acc:HGNC:24211]	0	NA	NA	NA	NA	NA
ENSG00000258529	AP001781.2	novel protein	0	NA	NA	NA	NA	NA
ENSG00000258588	TRIM6-TRIM34	TRIM6-TRIM34 readthrough [Source:HGNC Symbol;Acc:HGNC:33440]	0	NA	NA	NA	NA	NA
ENSG00000258677	AC022826.2	novel protein, UBE2W-STAU2 readthrough	0	NA	NA	NA	NA	NA
ENSG00000258691	AL355102.2	novel protein	0	NA	NA	NA	NA	NA
ENSG00000258713	C20orf141	chromosome 20 open reading frame 141 [Source:HGNC Symbol;Acc:HGNC:16134]	0	NA	NA	NA	NA	NA
ENSG00000258724	PINX1	PIN2 (TERF1) interacting telomerase inhibitor 1 [Source:HGNC Symbol;Acc:HGNC:30046]	0	NA	NA	NA	NA	NA
ENSG00000258728	AL162231.3	novel protein (GALT-IL11RA readthrough)	0	NA	NA	NA	NA	NA
ENSG00000258817	OR4C13	olfactory receptor family 4 subfamily C member 13 [Source:HGNC Symbol;Acc:HGNC:15169]	0	NA	NA	NA	NA	NA
ENSG00000258830	AC137834.1	novel protein	0	NA	NA	NA	NA	NA
ENSG00000258864	AC008575.1	novel protein	0	NA	NA	NA	NA	NA
ENSG00000258873	DUXA	double homeobox A [Source:HGNC Symbol;Acc:HGNC:32179]	0	NA	NA	NA	NA	NA
ENSG00000258989	AL355916.3	novel protein	0	NA	NA	NA	NA	NA
ENSG00000258992	TSPY1	testis specific protein Y-linked 1 [Source:HGNC Symbol;Acc:HGNC:12381]	0	NA	NA	NA	NA	NA
ENSG00000259024	TVP23C-CDRT4	TVP23C-CDRT4 readthrough [Source:HGNC Symbol;Acc:HGNC:42961]	0	NA	NA	NA	NA	NA
ENSG00000259040	BLOC1S5-TXNDC5	BLOC1S5-TXNDC5 readthrough (NMD candidate) [Source:HGNC Symbol;Acc:HGNC:42001]	0	NA	NA	NA	NA	NA
ENSG00000259060	AL163195.3	novel protein	0	NA	NA	NA	NA	NA
ENSG00000259112	NDUFC2-KCTD14	NDUFC2-KCTD14 readthrough [Source:HGNC Symbol;Acc:HGNC:42956]	0	NA	NA	NA	NA	NA
ENSG00000259132	AL132780.3	novel protein	0	NA	NA	NA	NA	NA
ENSG00000259164	AC007375.2	novel protein	0	NA	NA	NA	NA	NA
ENSG00000259171	AL163636.3	novel protein, ANG-RNASE4 readthrough	0	NA	NA	NA	NA	NA
ENSG00000259288	BUB1B-PAK6	BUB1B-PAK6 readthrough [Source:HGNC Symbol;Acc:HGNC:52276]	0	NA	NA	NA	NA	NA
ENSG00000259371	AL136295.3	novel protein	0	NA	NA	NA	NA	NA
ENSG00000259399	TGIF2-RAB5IF	TGIF2-RAB5IF readthrough [Source:HGNC Symbol;Acc:HGNC:44664]	0	NA	NA	NA	NA	NA
ENSG00000259571	BLID	BH3-like motif containing, cell death inducer [Source:HGNC Symbol;Acc:HGNC:33495]	0	NA	NA	NA	NA	NA
ENSG00000259680	AC136428.1	novel gene similar to an immunoglobulin heavy variable 3/OR16 gene	0	NA	NA	NA	NA	NA
ENSG00000259753	AC068234.1	novel protein	0	NA	NA	NA	NA	NA
ENSG00000259784	AC093525.1	novel protein	0	NA	NA	NA	NA	NA
ENSG00000259900	AC026464.1	novel protein	0	NA	NA	NA	NA	NA
ENSG00000259916	AL845331.2	putative aquaporin-7-like protein 3 [Source:NCBI gene;Acc:100509620]	0	NA	NA	NA	NA	NA
ENSG00000260092	AC009163.3	TMEM231-CHST5 readthrough protein	0	NA	NA	NA	NA	NA
ENSG00000260170	AC090527.3	novel protein	0	NA	NA	NA	NA	NA
ENSG00000260230	FRRS1L	ferric chelate reductase 1 like [Source:HGNC Symbol;Acc:HGNC:1362]	0	NA	NA	NA	NA	NA
ENSG00000260272	AC093525.2	novel protein	0	NA	NA	NA	NA	NA
ENSG00000260342	AC138811.2	novel protein	0	NA	NA	NA	NA	NA
ENSG00000260371	AC026464.3	novel protein	0	NA	NA	NA	NA	NA
ENSG00000260458	KCNJ18	potassium inwardly rectifying channel subfamily J member 18 [Source:HGNC Symbol;Acc:HGNC:39080]	0	NA	NA	NA	NA	NA
ENSG00000260537	AC012184.2	novel protein, DDX19B and DDX19A readthrough	0	NA	NA	NA	NA	NA
ENSG00000260548	AL035425.3	insulin receptor substrate 4 [Source:NCBI gene;Acc:8471]	0	NA	NA	NA	NA	NA
ENSG00000260596	DUX4	double homeobox 4 [Source:HGNC Symbol;Acc:HGNC:50800]	0	NA	NA	NA	NA	NA
ENSG00000260734	TLE7	TLE family member 7 [Source:HGNC Symbol;Acc:HGNC:53648]	0	NA	NA	NA	NA	NA
ENSG00000260802	SERTM2	serine rich and transmembrane domain containing 2 [Source:HGNC Symbol;Acc:HGNC:48576]	0	NA	NA	NA	NA	NA
ENSG00000260836	AC245033.1	novel protein	0	NA	NA	NA	NA	NA
ENSG00000260914	AC026464.4	novel protein	0	NA	NA	NA	NA	NA
ENSG00000261130	AC140504.1	MPV17 mitochondrial inner membrane protein like [Source:NCBI gene;Acc:255027]	0	NA	NA	NA	NA	NA
ENSG00000261210	CLEC19A	C-type lectin domain containing 19A [Source:HGNC Symbol;Acc:HGNC:34522]	0	NA	NA	NA	NA	NA
ENSG00000261459	AC002310.4	novel transcript	0	NA	NA	NA	NA	NA
ENSG00000261509	TP53TG3B	TP53 target 3B [Source:HGNC Symbol;Acc:HGNC:37202]	0	NA	NA	NA	NA	NA
ENSG00000261717	AC009163.5	novel TMEM170A-CFDP1 readthrough protein	0	NA	NA	NA	NA	NA
ENSG00000261787	TCF24	transcription factor 24 [Source:HGNC Symbol;Acc:HGNC:32275]	0	NA	NA	NA	NA	NA
ENSG00000261793	AL929554.2	novel transcript, TMEM210 and LRRC26 readthrough	0	NA	NA	NA	NA	NA
ENSG00000261796	ISY1-RAB43	ISY1-RAB43 readthrough [Source:HGNC Symbol;Acc:HGNC:42969]	0	NA	NA	NA	NA	NA
ENSG00000261915	AC026954.2	novel protein	0	NA	NA	NA	NA	NA
ENSG00000262302	AC003688.2	novel protein	0	NA	NA	NA	NA	NA
ENSG00000262406	MMP12	matrix metallopeptidase 12 [Source:HGNC Symbol;Acc:HGNC:7158]	0	NA	NA	NA	NA	NA
ENSG00000262461	SPDYE9P	speedy/RINGO cell cycle regulator family member E9, pseudogene [Source:HGNC Symbol;Acc:HGNC:45034]	0	NA	NA	NA	NA	NA
ENSG00000262526	AC120057.2	novel protein	0	NA	NA	NA	NA	NA
ENSG00000262560	AC018512.1	novel protein	0	NA	NA	NA	NA	NA
ENSG00000262628	OR1D5	olfactory receptor family 1 subfamily D member 5 [Source:HGNC Symbol;Acc:HGNC:8186]	0	NA	NA	NA	NA	NA
ENSG00000262633	AC005670.2	novel protein	0	NA	NA	NA	NA	NA
ENSG00000262660	AC139530.2	novel protein	0	NA	NA	NA	NA	NA
ENSG00000262664	OVCA2	OVCA2 serine hydrolase domain containing [Source:HGNC Symbol;Acc:HGNC:24203]	0	NA	NA	NA	NA	NA
ENSG00000262730	AC104581.2	novel transcript	0	NA	NA	NA	NA	NA
ENSG00000263020	AL662899.4	novel protein	0	NA	NA	NA	NA	NA
ENSG00000263429	TMEM238L	transmembrane protein 238 like [Source:HGNC Symbol;Acc:HGNC:44356]	0	NA	NA	NA	NA	NA
ENSG00000263620	AC129492.3	novel protein	0	NA	NA	NA	NA	NA
ENSG00000263715	LINC02210-CRHR1	LINC02210-CRHR1 readthrough [Source:HGNC Symbol;Acc:HGNC:51483]	0	NA	NA	NA	NA	NA
ENSG00000263761	GDF2	growth differentiation factor 2 [Source:HGNC Symbol;Acc:HGNC:4217]	0	NA	NA	NA	NA	NA
ENSG00000264424	MYH4	myosin heavy chain 4 [Source:HGNC Symbol;Acc:HGNC:7574]	0	NA	NA	NA	NA	NA
ENSG00000264545	AL359922.1	novel transcript	0	NA	NA	NA	NA	NA
ENSG00000264668	AC138696.1	novel protein	0	NA	NA	NA	NA	NA
ENSG00000264717	NPY4R2	neuropeptide Y receptor Y4-2 [Source:HGNC Symbol;Acc:HGNC:52383]	0	NA	NA	NA	NA	NA
ENSG00000264813	AC113554.1	novel protein	0	NA	NA	NA	NA	NA
ENSG00000265203	RBP3	retinol binding protein 3 [Source:HGNC Symbol;Acc:HGNC:9921]	0	NA	NA	NA	NA	NA
ENSG00000265303	AC099850.3	novel protein	0	NA	NA	NA	NA	NA
ENSG00000265590	C21orf59-TCP10L	C21orf59-TCP10L readthrough [Source:NCBI gene;Acc:110091775]	0	NA	NA	NA	NA	NA
ENSG00000265818	EEF1E1-BLOC1S5	EEF1E1-BLOC1S5 readthrough (NMD candidate) [Source:HGNC Symbol;Acc:HGNC:49187]	0	NA	NA	NA	NA	NA
ENSG00000266086	AC015813.2	novel transcript	0	NA	NA	NA	NA	NA
ENSG00000266728	AC015688.4	novel protein	0	NA	NA	NA	NA	NA
ENSG00000266953	AC092073.1	novel protein, readthrough between GPI and PDCD2	0	NA	NA	NA	NA	NA
ENSG00000266997	AC090227.2	novel protein	0	NA	NA	NA	NA	NA
ENSG00000267001	AC006538.2	novel protein	0	NA	NA	NA	NA	NA
ENSG00000267022	AC067968.1	novel protein	0	NA	NA	NA	NA	NA
ENSG00000267059	AC005943.1	novel transcript, readthrough between UQCR11 and MBD3	0	NA	NA	NA	NA	NA
ENSG00000267110	AC010327.2	novel transcript	0	NA	NA	NA	NA	NA
ENSG00000267120	AD000671.2	novel transcript	0	NA	NA	NA	NA	NA
ENSG00000267140	AC007998.2	novel protein	0	NA	NA	NA	NA	NA
ENSG00000267157	AC011499.1	novel protein	0	NA	NA	NA	NA	NA
ENSG00000267168	AC005837.2	novel protein	0	NA	NA	NA	NA	NA
ENSG00000267173	AC245748.1	novel protein	0	NA	NA	NA	NA	NA
ENSG00000267228	AC012254.2	novel transcript	0	NA	NA	NA	NA	NA
ENSG00000267261	AC099811.2	novel protein	0	NA	NA	NA	NA	NA
ENSG00000267314	AC104532.1	novel protein, readthrough VMAC-CAPS	0	NA	NA	NA	NA	NA
ENSG00000267318	AC005702.1	novel protein	0	NA	NA	NA	NA	NA
ENSG00000267335	AC008687.1	novel protein	0	NA	NA	NA	NA	NA
ENSG00000267368	UPK3BL1	uroplakin 3B like 1 [Source:HGNC Symbol;Acc:HGNC:37278]	0	NA	NA	NA	NA	NA
ENSG00000267467	APOC4	apolipoprotein C4 [Source:HGNC Symbol;Acc:HGNC:611]	0	NA	NA	NA	NA	NA
ENSG00000267477	AC008481.3	novel protein	0	NA	NA	NA	NA	NA
ENSG00000267618	AC004223.3	RAD51L3-RFFL readthrough	0	NA	NA	NA	NA	NA
ENSG00000267631	CGB1	chorionic gonadotropin subunit beta 1 [Source:HGNC Symbol;Acc:HGNC:16721]	0	NA	NA	NA	NA	NA
ENSG00000267697	LUZP6	leucine zipper protein 6 [Source:HGNC Symbol;Acc:HGNC:33955]	0	NA	NA	NA	NA	NA
ENSG00000267699	AC091551.1	novel protein	0	NA	NA	NA	NA	NA
ENSG00000267706	AC020922.1	novel transcript	0	NA	NA	NA	NA	NA
ENSG00000267740	AC024592.3	novel protein	0	NA	NA	NA	NA	NA
ENSG00000267748	AC011479.2	novel protein	0	NA	NA	NA	NA	NA
ENSG00000267881	AC243967.1	novel protein, readthrough between CEACAM5-CEACAM6	0	NA	NA	NA	NA	NA
ENSG00000267978	MAGEA9B	MAGE family member A9B [Source:HGNC Symbol;Acc:HGNC:31909]	0	NA	NA	NA	NA	NA
ENSG00000268009	SSX4	SSX family member 4 [Source:HGNC Symbol;Acc:HGNC:11338]	0	NA	NA	NA	NA	NA
ENSG00000268083	AC008982.1	novel protein	0	NA	NA	NA	NA	NA
ENSG00000268104	SLC6A14	solute carrier family 6 member 14 [Source:HGNC Symbol;Acc:HGNC:11047]	0	NA	NA	NA	NA	NA
ENSG00000268107	AC003005.1	novel transcript	0	NA	NA	NA	NA	NA
ENSG00000268133	AC003002.1	novel protein	0	NA	NA	NA	NA	NA
ENSG00000268193	AC002985.1	novel transcript	0	NA	NA	NA	NA	NA
ENSG00000268221	OPN1MW	opsin 1, medium wave sensitive [Source:HGNC Symbol;Acc:HGNC:4206]	0	NA	NA	NA	NA	NA
ENSG00000268235	TCP11X1	t-complex 11 family, X-linked 1 [Source:HGNC Symbol;Acc:HGNC:48369]	0	NA	NA	NA	NA	NA
ENSG00000268361	L34079.1	novel protein	0	NA	NA	NA	NA	NA
ENSG00000268434	AC011530.1	novel protein	0	NA	NA	NA	NA	NA
ENSG00000268447	SSX2B	SSX family member 2B [Source:HGNC Symbol;Acc:HGNC:22263]	0	NA	NA	NA	NA	NA
ENSG00000268465	AC008403.1	novel protein	0	NA	NA	NA	NA	NA
ENSG00000268500	AC018755.2	novel transcript, sense intronic to AC018755.18	0	NA	NA	NA	NA	NA
ENSG00000268606	MAGEA2	MAGE family member A2 [Source:HGNC Symbol;Acc:HGNC:6800]	0	NA	NA	NA	NA	NA
ENSG00000268614	AC008878.2	novel transcript	0	NA	NA	NA	NA	NA
ENSG00000268629	TEX13A	testis expressed 13A [Source:HGNC Symbol;Acc:HGNC:11735]	0	NA	NA	NA	NA	NA
ENSG00000268643	AC006486.1	novel protein	0	NA	NA	NA	NA	NA
ENSG00000268651	CTAG1A	cancer/testis antigen 1A [Source:HGNC Symbol;Acc:HGNC:24198]	0	NA	NA	NA	NA	NA
ENSG00000268674	AC213203.1	FAM231A/C-like protein LOC102723383 [Source:UniProtKB/Swiss-Prot;Acc:P0DMU3]	0	NA	NA	NA	NA	NA
ENSG00000268696	ZNF723	zinc finger protein 723 [Source:HGNC Symbol;Acc:HGNC:32286]	0	NA	NA	NA	NA	NA
ENSG00000268750	AC010522.1	novel protein	0	NA	NA	NA	NA	NA
ENSG00000268797	AC008537.1	novel protein	0	NA	NA	NA	NA	NA
ENSG00000268799	H3Y2	H3.Y histone 2 [Source:HGNC Symbol;Acc:HGNC:43734]	0	NA	NA	NA	NA	NA
ENSG00000268861	AC008878.3	Rho/Rac guanine nucleotide exchange factor 18 [Source:NCBI gene;Acc:23370]	0	NA	NA	NA	NA	NA
ENSG00000268870	AC008758.5	novel zinc finger protein	0	NA	NA	NA	NA	NA
ENSG00000268902	CSAG2	CSAG family member 2 [Source:HGNC Symbol;Acc:HGNC:16847]	0	NA	NA	NA	NA	NA
ENSG00000268916	CSAG3	CSAG family member 3 [Source:HGNC Symbol;Acc:HGNC:26237]	0	NA	NA	NA	NA	NA
ENSG00000268940	CT45A1	cancer/testis antigen family 45 member A1 [Source:HGNC Symbol;Acc:HGNC:33267]	0	NA	NA	NA	NA	NA
ENSG00000268964	ERVV-2	endogenous retrovirus group V member 2, envelope [Source:HGNC Symbol;Acc:HGNC:39051]	0	NA	NA	NA	NA	NA
ENSG00000268988	SPANXN2	SPANX family member N2 [Source:HGNC Symbol;Acc:HGNC:33175]	0	NA	NA	NA	NA	NA
ENSG00000268994	FAM236B	family with sequence similarity 236 member B [Source:HGNC Symbol;Acc:HGNC:52640]	0	NA	NA	NA	NA	NA
ENSG00000269026	AC003006.1	novel protein	0	NA	NA	NA	NA	NA
ENSG00000269035	AC010319.2	novel protein	0	NA	NA	NA	NA	NA
ENSG00000269067	ZNF728	zinc finger protein 728 [Source:HGNC Symbol;Acc:HGNC:32463]	0	NA	NA	NA	NA	NA
ENSG00000269095	AC010646.1	novel protein	0	NA	NA	NA	NA	NA
ENSG00000269096	CT45A3	cancer/testis antigen family 45 member A3 [Source:HGNC Symbol;Acc:HGNC:33268]	0	NA	NA	NA	NA	NA
ENSG00000269179	AC011452.2	novel protein	0	NA	NA	NA	NA	NA
[truncated: 18,101 more rows]

## Sheet: 86_150_vs_Ctrl
ID	Symbol	Name	baseMean	log2FoldChange	lfcSE	stat	pvalue	padj
ENSG00000211675	IGLC1	immunoglobulin lambda constant 1 [Source:HGNC Symbol;Acc:HGNC:5855]	0	NA	NA	NA	NA	NA		up	15
ENSG00000211915	IGHD5-18	immunoglobulin heavy diversity 5-18 [Source:HGNC Symbol;Acc:HGNC:5509]	0	NA	NA	NA	NA	NA		down	8
ENSG00000211928	IGHD5-5	immunoglobulin heavy diversity 5-5 [Source:HGNC Symbol;Acc:HGNC:5511]	0	NA	NA	NA	NA	NA
ENSG00000237197	IGHD1-7	immunoglobulin heavy diversity 1-7 [Source:HGNC Symbol;Acc:HGNC:5486]	0	NA	NA	NA	NA	NA
ENSG00000270185	IGHD1OR15-1B	immunoglobulin heavy diversity 1/OR15-1B (non-functional) [Source:HGNC Symbol;Acc:HGNC:5488]	0	NA	NA	NA	NA	NA
ENSG00000270451	IGHD4OR15-4B	immunoglobulin heavy diversity 4/OR15-4B (non-functional) [Source:HGNC Symbol;Acc:HGNC:5507]	0	NA	NA	NA	NA	NA
ENSG00000270824	IGHD5OR15-5B	immunoglobulin heavy diversity 5/OR15-5B (non-functional) [Source:HGNC Symbol;Acc:HGNC:5513]	0	NA	NA	NA	NA	NA
ENSG00000270961	IGHD5OR15-5A	immunoglobulin heavy diversity 5/OR15-5A (non-functional) [Source:HGNC Symbol;Acc:HGNC:5512]	0	NA	NA	NA	NA	NA
ENSG00000271317	IGHD4OR15-4A	immunoglobulin heavy diversity 4/OR15-4A (non-functional) [Source:HGNC Symbol;Acc:HGNC:5506]	0	NA	NA	NA	NA	NA
ENSG00000271336	IGHD1OR15-1A	immunoglobulin heavy diversity 1/OR15-1A (non-functional) [Source:HGNC Symbol;Acc:HGNC:5487]	0	NA	NA	NA	NA	NA
ENSG00000282089	IGHD3OR15-3B	immunoglobulin heavy diversity 3/OR15-3B (non-functional) [Source:HGNC Symbol;Acc:HGNC:5501]	0	NA	NA	NA	NA	NA
ENSG00000282268	IGHD2OR15-2B	immunoglobulin heavy diversity 2/OR15-2B (non-functional) [Source:HGNC Symbol;Acc:HGNC:5494]	0	NA	NA	NA	NA	NA
ENSG00000282520	IGHD3OR15-3A	immunoglobulin heavy diversity 3/OR15-3A (non-functional) [Source:HGNC Symbol;Acc:HGNC:5500]	0	NA	NA	NA	NA	NA
ENSG00000282599	IGHD2OR15-2A	immunoglobulin heavy diversity 2/OR15-2A (non-functional) [Source:HGNC Symbol;Acc:HGNC:5493]	0	NA	NA	NA	NA	NA
ENSG00000211596	IGKJ2	immunoglobulin kappa joining 2 [Source:HGNC Symbol;Acc:HGNC:5720]	0	NA	NA	NA	NA	NA
ENSG00000188403	IGHV1OR15-9	immunoglobulin heavy variable 1/OR15-9 (non-functional) [Source:HGNC Symbol;Acc:HGNC:5569]	0	NA	NA	NA	NA	NA
ENSG00000211633	IGKV1D-42	immunoglobulin kappa variable 1D-42 (non-functional) [Source:HGNC Symbol;Acc:HGNC:5757]	0	NA	NA	NA	NA	NA
ENSG00000211944	IGHV3-16	immunoglobulin heavy variable 3-16 (non-functional) [Source:HGNC Symbol;Acc:HGNC:5583]	0	NA	NA	NA	NA	NA
ENSG00000233732	IGHV3OR16-10	immunoglobulin heavy variable 3/OR16-10 (non-functional) [Source:HGNC Symbol;Acc:HGNC:5634]	0	NA	NA	NA	NA	NA
ENSG00000259261	IGHV4OR15-8	immunoglobulin heavy variable 4/OR15-8 (non-functional) [Source:HGNC Symbol;Acc:HGNC:5658]	0	NA	NA	NA	NA	NA
ENSG00000259303	IGHV2OR16-5	immunoglobulin heavy variable 2/OR16-5 (non-functional) [Source:HGNC Symbol;Acc:HGNC:5579]	0	NA	NA	NA	NA	NA
ENSG00000277282	IGHV1OR21-1	immunoglobulin heavy variable 1/OR21-1 (non-functional) [Source:HGNC Symbol;Acc:HGNC:38040]	0	NA	NA	NA	NA	NA
ENSG00000281179	AC135068.8	novel gene identicle to IGHV1OR15-1	0	NA	NA	NA	NA	NA
ENSG00000000005	TNMD	tenomodulin [Source:HGNC Symbol;Acc:HGNC:17757]	0	NA	NA	NA	NA	NA
ENSG00000001626	CFTR	CF transmembrane conductance regulator [Source:HGNC Symbol;Acc:HGNC:1884]	0	NA	NA	NA	NA	NA
ENSG00000003989	SLC7A2	solute carrier family 7 member 2 [Source:HGNC Symbol;Acc:HGNC:11060]	0	NA	NA	NA	NA	NA
ENSG00000005073	HOXA11	homeobox A11 [Source:HGNC Symbol;Acc:HGNC:5101]	0	NA	NA	NA	NA	NA
ENSG00000005981	ASB4	ankyrin repeat and SOCS box containing 4 [Source:HGNC Symbol;Acc:HGNC:16009]	0	NA	NA	NA	NA	NA
ENSG00000006059	KRT33A	keratin 33A [Source:HGNC Symbol;Acc:HGNC:6450]	0	NA	NA	NA	NA	NA
ENSG00000006128	TAC1	tachykinin precursor 1 [Source:HGNC Symbol;Acc:HGNC:11517]	0	NA	NA	NA	NA	NA
ENSG00000006377	DLX6	distal-less homeobox 6 [Source:HGNC Symbol;Acc:HGNC:2919]	0	NA	NA	NA	NA	NA
ENSG00000007174	DNAH9	dynein axonemal heavy chain 9 [Source:HGNC Symbol;Acc:HGNC:2953]	0	NA	NA	NA	NA	NA
ENSG00000007216	SLC13A2	solute carrier family 13 member 2 [Source:HGNC Symbol;Acc:HGNC:10917]	0	NA	NA	NA	NA	NA
ENSG00000007933	FMO3	flavin containing dimethylaniline monoxygenase 3 [Source:HGNC Symbol;Acc:HGNC:3771]	0	NA	NA	NA	NA	NA
ENSG00000008196	TFAP2B	transcription factor AP-2 beta [Source:HGNC Symbol;Acc:HGNC:11743]	0	NA	NA	NA	NA	NA
ENSG00000009709	PAX7	paired box 7 [Source:HGNC Symbol;Acc:HGNC:8621]	0	NA	NA	NA	NA	NA
ENSG00000011052	NME1-NME2	NME1-NME2 readthrough [Source:HGNC Symbol;Acc:HGNC:33531]	0	NA	NA	NA	NA	NA
ENSG00000011083	SLC6A7	solute carrier family 6 member 7 [Source:HGNC Symbol;Acc:HGNC:11054]	0	NA	NA	NA	NA	NA
ENSG00000011677	GABRA3	gamma-aminobutyric acid type A receptor alpha3 subunit [Source:HGNC Symbol;Acc:HGNC:4077]	0	NA	NA	NA	NA	NA
ENSG00000016082	ISL1	ISL LIM homeobox 1 [Source:HGNC Symbol;Acc:HGNC:6132]	0	NA	NA	NA	NA	NA
ENSG00000016490	CLCA1	chloride channel accessory 1 [Source:HGNC Symbol;Acc:HGNC:2015]	0	NA	NA	NA	NA	NA
ENSG00000016602	CLCA4	chloride channel accessory 4 [Source:HGNC Symbol;Acc:HGNC:2018]	0	NA	NA	NA	NA	NA
ENSG00000018236	CNTN1	contactin 1 [Source:HGNC Symbol;Acc:HGNC:2171]	0	NA	NA	NA	NA	NA
ENSG00000019549	SNAI2	snail family transcriptional repressor 2 [Source:HGNC Symbol;Acc:HGNC:11094]	0	NA	NA	NA	NA	NA
ENSG00000029559	IBSP	integrin binding sialoprotein [Source:HGNC Symbol;Acc:HGNC:5341]	0	NA	NA	NA	NA	NA
ENSG00000034971	MYOC	myocilin [Source:HGNC Symbol;Acc:HGNC:7610]	0	NA	NA	NA	NA	NA
ENSG00000036473	OTC	ornithine carbamoyltransferase [Source:HGNC Symbol;Acc:HGNC:8512]	0	NA	NA	NA	NA	NA
ENSG00000037965	HOXC8	homeobox C8 [Source:NCBI gene;Acc:3224]	0	NA	NA	NA	NA	NA
ENSG00000038295	TLL1	tolloid like 1 [Source:HGNC Symbol;Acc:HGNC:11843]	0	NA	NA	NA	NA	NA
ENSG00000039537	C6	complement C6 [Source:HGNC Symbol;Acc:HGNC:1339]	0	NA	NA	NA	NA	NA
ENSG00000040731	CDH10	cadherin 10 [Source:HGNC Symbol;Acc:HGNC:1749]	0	NA	NA	NA	NA	NA
ENSG00000043355	ZIC2	Zic family member 2 [Source:HGNC Symbol;Acc:HGNC:12873]	0	NA	NA	NA	NA	NA
ENSG00000044012	GUCA2B	guanylate cyclase activator 2B [Source:HGNC Symbol;Acc:HGNC:4683]	0	NA	NA	NA	NA	NA
ENSG00000044524	EPHA3	EPH receptor A3 [Source:HGNC Symbol;Acc:HGNC:3387]	0	NA	NA	NA	NA	NA
ENSG00000046774	MAGEC2	MAGE family member C2 [Source:HGNC Symbol;Acc:HGNC:13574]	0	NA	NA	NA	NA	NA
ENSG00000047936	ROS1	ROS proto-oncogene 1, receptor tyrosine kinase [Source:HGNC Symbol;Acc:HGNC:10261]	0	NA	NA	NA	NA	NA
ENSG00000054796	SPO11	SPO11 initiator of meiotic double stranded breaks [Source:HGNC Symbol;Acc:HGNC:11250]	0	NA	NA	NA	NA	NA
ENSG00000054803	CBLN4	cerebellin 4 precursor [Source:HGNC Symbol;Acc:HGNC:16231]	0	NA	NA	NA	NA	NA
ENSG00000055813	CCDC85A	coiled-coil domain containing 85A [Source:HGNC Symbol;Acc:HGNC:29400]	0	NA	NA	NA	NA	NA
ENSG00000056291	NPFFR2	neuropeptide FF receptor 2 [Source:HGNC Symbol;Acc:HGNC:4525]	0	NA	NA	NA	NA	NA
ENSG00000057149	SERPINB3	serpin family B member 3 [Source:HGNC Symbol;Acc:HGNC:10569]	0	NA	NA	NA	NA	NA
ENSG00000065325	GLP2R	glucagon like peptide 2 receptor [Source:HGNC Symbol;Acc:HGNC:4325]	0	NA	NA	NA	NA	NA
ENSG00000065371	ROPN1	rhophilin associated tail protein 1 [Source:HGNC Symbol;Acc:HGNC:17692]	0	NA	NA	NA	NA	NA
ENSG00000066405	CLDN18	claudin 18 [Source:HGNC Symbol;Acc:HGNC:2039]	0	NA	NA	NA	NA	NA
ENSG00000066813	ACSM2B	acyl-CoA synthetase medium chain family member 2B [Source:HGNC Symbol;Acc:HGNC:30931]	0	NA	NA	NA	NA	NA
ENSG00000069431	ABCC9	ATP binding cassette subfamily C member 9 [Source:HGNC Symbol;Acc:HGNC:60]	0	NA	NA	NA	NA	NA
ENSG00000070193	FGF10	fibroblast growth factor 10 [Source:HGNC Symbol;Acc:HGNC:3666]	0	NA	NA	NA	NA	NA
ENSG00000071203	MS4A12	membrane spanning 4-domains A12 [Source:HGNC Symbol;Acc:HGNC:13370]	0	NA	NA	NA	NA	NA
ENSG00000071677	PRLH	prolactin releasing hormone [Source:HGNC Symbol;Acc:HGNC:17945]	0	NA	NA	NA	NA	NA
ENSG00000072080	SPP2	secreted phosphoprotein 2 [Source:HGNC Symbol;Acc:HGNC:11256]	0	NA	NA	NA	NA	NA
ENSG00000072315	TRPC5	transient receptor potential cation channel subfamily C member 5 [Source:HGNC Symbol;Acc:HGNC:12337]	0	NA	NA	NA	NA	NA
ENSG00000074047	GLI2	GLI family zinc finger 2 [Source:HGNC Symbol;Acc:HGNC:4318]	0	NA	NA	NA	NA	NA
ENSG00000074771	NOX3	NADPH oxidase 3 [Source:HGNC Symbol;Acc:HGNC:7890]	0	NA	NA	NA	NA	NA
ENSG00000075388	FGF4	fibroblast growth factor 4 [Source:HGNC Symbol;Acc:HGNC:3682]	0	NA	NA	NA	NA	NA
ENSG00000077009	NMRK2	nicotinamide riboside kinase 2 [Source:HGNC Symbol;Acc:HGNC:17871]	0	NA	NA	NA	NA	NA
ENSG00000077279	DCX	doublecortin [Source:HGNC Symbol;Acc:HGNC:2714]	0	NA	NA	NA	NA	NA
ENSG00000077498	TYR	tyrosinase [Source:HGNC Symbol;Acc:HGNC:12442]	0	NA	NA	NA	NA	NA
ENSG00000078725	BRINP1	BMP/retinoic acid inducible neural specific 1 [Source:HGNC Symbol;Acc:HGNC:2687]	0	NA	NA	NA	NA	NA
ENSG00000079557	AFM	afamin [Source:HGNC Symbol;Acc:HGNC:316]	0	NA	NA	NA	NA	NA
ENSG00000080224	EPHA6	EPH receptor A6 [Source:HGNC Symbol;Acc:HGNC:19296]	0	NA	NA	NA	NA	NA
ENSG00000080293	SCTR	secretin receptor [Source:HGNC Symbol;Acc:HGNC:10608]	0	NA	NA	NA	NA	NA
ENSG00000080572	PIH1D3	PIH1 domain containing 3 [Source:HGNC Symbol;Acc:HGNC:28570]	0	NA	NA	NA	NA	NA
ENSG00000080644	CHRNA3	cholinergic receptor nicotinic alpha 3 subunit [Source:HGNC Symbol;Acc:HGNC:1957]	0	NA	NA	NA	NA	NA
ENSG00000080910	CFHR2	complement factor H related 2 [Source:HGNC Symbol;Acc:HGNC:4890]	0	NA	NA	NA	NA	NA
ENSG00000081051	AFP	alpha fetoprotein [Source:HGNC Symbol;Acc:HGNC:317]	0	NA	NA	NA	NA	NA
ENSG00000081138	CDH7	cadherin 7 [Source:HGNC Symbol;Acc:HGNC:1766]	0	NA	NA	NA	NA	NA
ENSG00000081842	PCDHA6	protocadherin alpha 6 [Source:HGNC Symbol;Acc:HGNC:8672]	0	NA	NA	NA	NA	NA
ENSG00000082175	PGR	progesterone receptor [Source:HGNC Symbol;Acc:HGNC:8910]	0	NA	NA	NA	NA	NA
ENSG00000082482	KCNK2	potassium two pore domain channel subfamily K member 2 [Source:HGNC Symbol;Acc:HGNC:6277]	0	NA	NA	NA	NA	NA
ENSG00000082497	SERTAD4	SERTA domain containing 4 [Source:HGNC Symbol;Acc:HGNC:25236]	0	NA	NA	NA	NA	NA
ENSG00000083782	EPYC	epiphycan [Source:HGNC Symbol;Acc:HGNC:3053]	0	NA	NA	NA	NA	NA
ENSG00000084674	APOB	apolipoprotein B [Source:HGNC Symbol;Acc:HGNC:603]	0	NA	NA	NA	NA	NA
ENSG00000086991	NOX4	NADPH oxidase 4 [Source:HGNC Symbol;Acc:HGNC:7891]	0	NA	NA	NA	NA	NA
ENSG00000087510	TFAP2C	transcription factor AP-2 gamma [Source:HGNC Symbol;Acc:HGNC:11744]	0	NA	NA	NA	NA	NA
ENSG00000088386	SLC15A1	solute carrier family 15 member 1 [Source:HGNC Symbol;Acc:HGNC:10920]	0	NA	NA	NA	NA	NA
ENSG00000088782	DEFB127	defensin beta 127 [Source:HGNC Symbol;Acc:HGNC:16206]	0	NA	NA	NA	NA	NA
ENSG00000089116	LHX5	LIM homeobox 5 [Source:HGNC Symbol;Acc:HGNC:14216]	0	NA	NA	NA	NA	NA
ENSG00000089225	TBX5	T-box transcription factor 5 [Source:HGNC Symbol;Acc:HGNC:11604]	0	NA	NA	NA	NA	NA
ENSG00000090402	SI	sucrase-isomaltase [Source:HGNC Symbol;Acc:HGNC:10856]	0	NA	NA	NA	NA	NA
ENSG00000091482	SMPX	small muscle protein X-linked [Source:HGNC Symbol;Acc:HGNC:11122]	0	NA	NA	NA	NA	NA
ENSG00000094755	GABRP	gamma-aminobutyric acid type A receptor pi subunit [Source:HGNC Symbol;Acc:HGNC:4089]	0	NA	NA	NA	NA	NA
ENSG00000094796	KRT31	keratin 31 [Source:HGNC Symbol;Acc:HGNC:6448]	0	NA	NA	NA	NA	NA
ENSG00000095981	KCNK16	potassium two pore domain channel subfamily K member 16 [Source:HGNC Symbol;Acc:HGNC:14464]	0	NA	NA	NA	NA	NA
ENSG00000096395	MLN	motilin [Source:HGNC Symbol;Acc:HGNC:7141]	0	NA	NA	NA	NA	NA
ENSG00000099617	EFNA2	ephrin A2 [Source:HGNC Symbol;Acc:HGNC:3222]	0	NA	NA	NA	NA	NA
ENSG00000099715	PCDH11Y	protocadherin 11 Y-linked [Source:HGNC Symbol;Acc:HGNC:15813]	0	NA	NA	NA	NA	NA
ENSG00000099721	AMELY	amelogenin Y-linked [Source:HGNC Symbol;Acc:HGNC:462]	0	NA	NA	NA	NA	NA
ENSG00000100078	PLA2G3	phospholipase A2 group III [Source:HGNC Symbol;Acc:HGNC:17934]	0	NA	NA	NA	NA	NA
ENSG00000100101	Z83844.1	novel transcript	0	NA	NA	NA	NA	NA
ENSG00000100170	SLC5A1	solute carrier family 5 member 1 [Source:HGNC Symbol;Acc:HGNC:11036]	0	NA	NA	NA	NA	NA
ENSG00000100665	SERPINA4	serpin family A member 4 [Source:HGNC Symbol;Acc:HGNC:8948]	0	NA	NA	NA	NA	NA
ENSG00000100739	BDKRB1	bradykinin receptor B1 [Source:HGNC Symbol;Acc:HGNC:1029]	0	NA	NA	NA	NA	NA
ENSG00000101074	R3HDML	R3H domain containing like [Source:HGNC Symbol;Acc:HGNC:16249]	0	NA	NA	NA	NA	NA
ENSG00000101327	PDYN	prodynorphin [Source:HGNC Symbol;Acc:HGNC:8820]	0	NA	NA	NA	NA	NA
ENSG00000101435	CST9L	cystatin 9 like [Source:HGNC Symbol;Acc:HGNC:16233]	0	NA	NA	NA	NA	NA
ENSG00000101441	CST4	cystatin S [Source:HGNC Symbol;Acc:HGNC:2476]	0	NA	NA	NA	NA	NA
ENSG00000101446	SPINT3	serine peptidase inhibitor, Kunitz type 3 [Source:HGNC Symbol;Acc:HGNC:11248]	0	NA	NA	NA	NA	NA
ENSG00000101448	EPPIN	epididymal peptidase inhibitor [Source:HGNC Symbol;Acc:HGNC:15932]	0	NA	NA	NA	NA	NA
ENSG00000101746	NOL4	nucleolar protein 4 [Source:HGNC Symbol;Acc:HGNC:7870]	0	NA	NA	NA	NA	NA
ENSG00000101825	MXRA5	matrix remodeling associated 5 [Source:HGNC Symbol;Acc:HGNC:7539]	0	NA	NA	NA	NA	NA
ENSG00000101892	ATP1B4	ATPase Na+/K+ transporting family member beta 4 [Source:HGNC Symbol;Acc:HGNC:808]	0	NA	NA	NA	NA	NA
ENSG00000101951	PAGE4	PAGE family member 4 [Source:HGNC Symbol;Acc:HGNC:4108]	0	NA	NA	NA	NA	NA
ENSG00000101981	F9	coagulation factor IX [Source:HGNC Symbol;Acc:HGNC:3551]	0	NA	NA	NA	NA	NA
ENSG00000102021	LUZP4	leucine zipper protein 4 [Source:HGNC Symbol;Acc:HGNC:24971]	0	NA	NA	NA	NA	NA
ENSG00000102195	GPR50	G protein-coupled receptor 50 [Source:HGNC Symbol;Acc:HGNC:4506]	0	NA	NA	NA	NA	NA
ENSG00000102313	ITIH6	inter-alpha-trypsin inhibitor heavy chain family member 6 [Source:HGNC Symbol;Acc:HGNC:28907]	0	NA	NA	NA	NA	NA
ENSG00000102683	SGCG	sarcoglycan gamma [Source:HGNC Symbol;Acc:HGNC:10809]	0	NA	NA	NA	NA	NA
ENSG00000102891	MT4	metallothionein 4 [Source:HGNC Symbol;Acc:HGNC:18705]	0	NA	NA	NA	NA	NA
ENSG00000103023	PRSS54	serine protease 54 [Source:HGNC Symbol;Acc:HGNC:26336]	0	NA	NA	NA	NA	NA
ENSG00000103310	ZP2	zona pellucida glycoprotein 2 [Source:HGNC Symbol;Acc:HGNC:13188]	0	NA	NA	NA	NA	NA
ENSG00000103426	CORO7-PAM16	CORO7-PAM16 readthrough [Source:HGNC Symbol;Acc:HGNC:44424]	0	NA	NA	NA	NA	NA
ENSG00000103449	SALL1	spalt like transcription factor 1 [Source:HGNC Symbol;Acc:HGNC:10524]	0	NA	NA	NA	NA	NA
ENSG00000103546	SLC6A2	solute carrier family 6 member 2 [Source:HGNC Symbol;Acc:HGNC:11048]	0	NA	NA	NA	NA	NA
ENSG00000104371	DKK4	dickkopf WNT signaling pathway inhibitor 4 [Source:HGNC Symbol;Acc:HGNC:2894]	0	NA	NA	NA	NA	NA
ENSG00000104537	ANXA13	annexin A13 [Source:HGNC Symbol;Acc:HGNC:536]	0	NA	NA	NA	NA	NA
ENSG00000104755	ADAM2	ADAM metallopeptidase domain 2 [Source:HGNC Symbol;Acc:HGNC:198]	0	NA	NA	NA	NA	NA
ENSG00000104818	CGB2	chorionic gonadotropin subunit beta 2 [Source:HGNC Symbol;Acc:HGNC:16722]	0	NA	NA	NA	NA	NA
ENSG00000105141	CASP14	caspase 14 [Source:HGNC Symbol;Acc:HGNC:1502]	0	NA	NA	NA	NA	NA
ENSG00000105198	LGALS13	galectin 13 [Source:HGNC Symbol;Acc:HGNC:15449]	0	NA	NA	NA	NA	NA
ENSG00000105392	CRX	cone-rod homeobox [Source:HGNC Symbol;Acc:HGNC:2383]	0	NA	NA	NA	NA	NA
ENSG00000105398	SULT2A1	sulfotransferase family 2A member 1 [Source:HGNC Symbol;Acc:HGNC:11458]	0	NA	NA	NA	NA	NA
ENSG00000105428	ZNRF4	zinc and ring finger 4 [Source:HGNC Symbol;Acc:HGNC:17726]	0	NA	NA	NA	NA	NA
ENSG00000105549	THEG	theg spermatid protein [Source:HGNC Symbol;Acc:HGNC:13706]	0	NA	NA	NA	NA	NA
ENSG00000105550	FGF21	fibroblast growth factor 21 [Source:HGNC Symbol;Acc:HGNC:3678]	0	NA	NA	NA	NA	NA
ENSG00000105929	ATP6V0A4	ATPase H+ transporting V0 subunit a4 [Source:HGNC Symbol;Acc:HGNC:866]	0	NA	NA	NA	NA	NA
ENSG00000105954	NPVF	neuropeptide VF precursor [Source:HGNC Symbol;Acc:HGNC:13782]	0	NA	NA	NA	NA	NA
ENSG00000106031	HOXA13	homeobox A13 [Source:HGNC Symbol;Acc:HGNC:5102]	0	NA	NA	NA	NA	NA
ENSG00000106038	EVX1	even-skipped homeobox 1 [Source:HGNC Symbol;Acc:HGNC:3506]	0	NA	NA	NA	NA	NA
ENSG00000106278	PTPRZ1	protein tyrosine phosphatase receptor type Z1 [Source:HGNC Symbol;Acc:HGNC:9685]	0	NA	NA	NA	NA	NA
ENSG00000106331	PAX4	paired box 4 [Source:HGNC Symbol;Acc:HGNC:8618]	0	NA	NA	NA	NA	NA
ENSG00000106436	MYL10	myosin light chain 10 [Source:HGNC Symbol;Acc:HGNC:29825]	0	NA	NA	NA	NA	NA
ENSG00000106648	GALNTL5	polypeptide N-acetylgalactosaminyltransferase like 5 [Source:HGNC Symbol;Acc:HGNC:21725]	0	NA	NA	NA	NA	NA
ENSG00000106819	ASPN	asporin [Source:HGNC Symbol;Acc:HGNC:14872]	0	NA	NA	NA	NA	NA
ENSG00000107105	ELAVL2	ELAV like RNA binding protein 2 [Source:HGNC Symbol;Acc:HGNC:3313]	0	NA	NA	NA	NA	NA
ENSG00000107165	TYRP1	tyrosinase related protein 1 [Source:HGNC Symbol;Acc:HGNC:12450]	0	NA	NA	NA	NA	NA
ENSG00000107807	TLX1	T cell leukemia homeobox 1 [Source:HGNC Symbol;Acc:HGNC:5056]	0	NA	NA	NA	NA	NA
ENSG00000108001	EBF3	EBF transcription factor 3 [Source:HGNC Symbol;Acc:HGNC:19087]	0	NA	NA	NA	NA	NA
ENSG00000108231	LGI1	leucine rich glioma inactivated 1 [Source:HGNC Symbol;Acc:HGNC:6572]	0	NA	NA	NA	NA	NA
ENSG00000108342	CSF3	colony stimulating factor 3 [Source:HGNC Symbol;Acc:HGNC:2438]	0	NA	NA	NA	NA	NA
ENSG00000108417	KRT37	keratin 37 [Source:HGNC Symbol;Acc:HGNC:6455]	0	NA	NA	NA	NA	NA
ENSG00000108759	KRT32	keratin 32 [Source:HGNC Symbol;Acc:HGNC:6449]	0	NA	NA	NA	NA	NA
ENSG00000108878	CACNG1	calcium voltage-gated channel auxiliary subunit gamma 1 [Source:HGNC Symbol;Acc:HGNC:1405]	0	NA	NA	NA	NA	NA
ENSG00000109101	FOXN1	forkhead box N1 [Source:HGNC Symbol;Acc:HGNC:12765]	0	NA	NA	NA	NA	NA
ENSG00000109181	UGT2B10	UDP glucuronosyltransferase family 2 member B10 [Source:HGNC Symbol;Acc:HGNC:12544]	0	NA	NA	NA	NA	NA
ENSG00000109193	SULT1E1	sulfotransferase family 1E member 1 [Source:HGNC Symbol;Acc:HGNC:11377]	0	NA	NA	NA	NA	NA
ENSG00000109205	ODAM	odontogenic, ameloblast associated [Source:HGNC Symbol;Acc:HGNC:26043]	0	NA	NA	NA	NA	NA
ENSG00000109208	SMR3A	submaxillary gland androgen regulated protein 3A [Source:HGNC Symbol;Acc:HGNC:19216]	0	NA	NA	NA	NA	NA
ENSG00000109424	UCP1	uncoupling protein 1 [Source:HGNC Symbol;Acc:HGNC:12517]	0	NA	NA	NA	NA	NA
ENSG00000109625	CPZ	carboxypeptidase Z [Source:HGNC Symbol;Acc:HGNC:2333]	0	NA	NA	NA	NA	NA
ENSG00000110484	SCGB2A2	secretoglobin family 2A member 2 [Source:HGNC Symbol;Acc:HGNC:7050]	0	NA	NA	NA	NA	NA
ENSG00000110675	ELMOD1	ELMO domain containing 1 [Source:HGNC Symbol;Acc:HGNC:25334]	0	NA	NA	NA	NA	NA
ENSG00000110680	CALCA	calcitonin related polypeptide alpha [Source:HGNC Symbol;Acc:HGNC:1437]	0	NA	NA	NA	NA	NA
ENSG00000110900	TSPAN11	tetraspanin 11 [Source:HGNC Symbol;Acc:HGNC:30795]	0	NA	NA	NA	NA	NA
ENSG00000110975	SYT10	synaptotagmin 10 [Source:HGNC Symbol;Acc:HGNC:19266]	0	NA	NA	NA	NA	NA
ENSG00000111049	MYF5	myogenic factor 5 [Source:HGNC Symbol;Acc:HGNC:7565]	0	NA	NA	NA	NA	NA
ENSG00000111218	PRMT8	protein arginine methyltransferase 8 [Source:HGNC Symbol;Acc:HGNC:5188]	0	NA	NA	NA	NA	NA
ENSG00000111305	GSG1	germ cell associated 1 [Source:HGNC Symbol;Acc:HGNC:19716]	0	NA	NA	NA	NA	NA
ENSG00000111432	FZD10	frizzled class receptor 10 [Source:HGNC Symbol;Acc:HGNC:4039]	0	NA	NA	NA	NA	NA
ENSG00000111700	SLCO1B3	solute carrier organic anion transporter family member 1B3 [Source:HGNC Symbol;Acc:HGNC:10961]	0	NA	NA	NA	NA	NA
ENSG00000111701	APOBEC1	apolipoprotein B mRNA editing enzyme catalytic subunit 1 [Source:HGNC Symbol;Acc:HGNC:604]	0	NA	NA	NA	NA	NA
ENSG00000111780	AL021546.1	novel protein	0	NA	NA	NA	NA	NA
ENSG00000111783	RFX4	regulatory factor X4 [Source:HGNC Symbol;Acc:HGNC:9985]	0	NA	NA	NA	NA	NA
ENSG00000112175	BMP5	bone morphogenetic protein 5 [Source:HGNC Symbol;Acc:HGNC:1072]	0	NA	NA	NA	NA	NA
ENSG00000112214	FHL5	four and a half LIM domains 5 [Source:HGNC Symbol;Acc:HGNC:17371]	0	NA	NA	NA	NA	NA
ENSG00000112273	HDGFL1	HDGF like 1 [Source:HGNC Symbol;Acc:HGNC:21095]	0	NA	NA	NA	NA	NA
ENSG00000112494	UNC93A	unc-93 homolog A [Source:HGNC Symbol;Acc:HGNC:12570]	0	NA	NA	NA	NA	NA
ENSG00000112539	C6orf118	chromosome 6 open reading frame 118 [Source:HGNC Symbol;Acc:HGNC:21233]	0	NA	NA	NA	NA	NA
ENSG00000113205	PCDHB3	protocadherin beta 3 [Source:HGNC Symbol;Acc:HGNC:8688]	0	NA	NA	NA	NA	NA
ENSG00000113262	GRM6	glutamate metabotropic receptor 6 [Source:HGNC Symbol;Acc:HGNC:4598]	0	NA	NA	NA	NA	NA
ENSG00000113430	IRX4	iroquois homeobox 4 [Source:HGNC Symbol;Acc:HGNC:6129]	0	NA	NA	NA	NA	NA
ENSG00000113492	AGXT2	alanine--glyoxylate aminotransferase 2 [Source:HGNC Symbol;Acc:HGNC:14412]	0	NA	NA	NA	NA	NA
ENSG00000113525	IL5	interleukin 5 [Source:HGNC Symbol;Acc:HGNC:6016]	0	NA	NA	NA	NA	NA
ENSG00000113578	FGF1	fibroblast growth factor 1 [Source:HGNC Symbol;Acc:HGNC:3665]	0	NA	NA	NA	NA	NA
ENSG00000113722	CDX1	caudal type homeobox 1 [Source:HGNC Symbol;Acc:HGNC:1805]	0	NA	NA	NA	NA	NA
ENSG00000113739	STC2	stanniocalcin 2 [Source:HGNC Symbol;Acc:HGNC:11374]	0	NA	NA	NA	NA	NA
ENSG00000113805	CNTN3	contactin 3 [Source:HGNC Symbol;Acc:HGNC:2173]	0	NA	NA	NA	NA	NA
ENSG00000113889	KNG1	kininogen 1 [Source:HGNC Symbol;Acc:HGNC:6383]	0	NA	NA	NA	NA	NA
ENSG00000113946	CLDN16	claudin 16 [Source:HGNC Symbol;Acc:HGNC:2037]	0	NA	NA	NA	NA	NA
ENSG00000114113	RBP2	retinol binding protein 2 [Source:HGNC Symbol;Acc:HGNC:9920]	0	NA	NA	NA	NA	NA
ENSG00000114200	BCHE	butyrylcholinesterase [Source:HGNC Symbol;Acc:HGNC:983]	0	NA	NA	NA	NA	NA
ENSG00000114248	LRRC31	leucine rich repeat containing 31 [Source:HGNC Symbol;Acc:HGNC:26261]	0	NA	NA	NA	NA	NA
ENSG00000114349	GNAT1	G protein subunit alpha transducin 1 [Source:HGNC Symbol;Acc:HGNC:4393]	0	NA	NA	NA	NA	NA
ENSG00000114771	AADAC	arylacetamide deacetylase [Source:HGNC Symbol;Acc:HGNC:17]	0	NA	NA	NA	NA	NA
ENSG00000115353	TACR1	tachykinin receptor 1 [Source:HGNC Symbol;Acc:HGNC:11526]	0	NA	NA	NA	NA	NA
ENSG00000115361	ACADL	acyl-CoA dehydrogenase long chain [Source:HGNC Symbol;Acc:HGNC:88]	0	NA	NA	NA	NA	NA
ENSG00000115488	NEU2	neuraminidase 2 [Source:HGNC Symbol;Acc:HGNC:7759]	0	NA	NA	NA	NA	NA
ENSG00000115665	SLC5A7	solute carrier family 5 member 7 [Source:HGNC Symbol;Acc:HGNC:14025]	0	NA	NA	NA	NA	NA
ENSG00000116035	VAX2	ventral anterior homeobox 2 [Source:HGNC Symbol;Acc:HGNC:12661]	0	NA	NA	NA	NA	NA
ENSG00000116132	PRRX1	paired related homeobox 1 [Source:HGNC Symbol;Acc:HGNC:9142]	0	NA	NA	NA	NA	NA
ENSG00000116218	NPHS2	NPHS2 stomatin family member, podocin [Source:HGNC Symbol;Acc:HGNC:13394]	0	NA	NA	NA	NA	NA
ENSG00000116726	PRAMEF12	PRAME family member 12 [Source:HGNC Symbol;Acc:HGNC:22125]	0	NA	NA	NA	NA	NA
ENSG00000116745	RPE65	retinoid isomerohydrolase RPE65 [Source:HGNC Symbol;Acc:HGNC:10294]	0	NA	NA	NA	NA	NA
ENSG00000116785	CFHR3	complement factor H related 3 [Source:HGNC Symbol;Acc:HGNC:16980]	0	NA	NA	NA	NA	NA
ENSG00000116882	HAO2	hydroxyacid oxidase 2 [Source:HGNC Symbol;Acc:HGNC:4810]	0	NA	NA	NA	NA	NA
ENSG00000116996	ZP4	zona pellucida glycoprotein 4 [Source:HGNC Symbol;Acc:HGNC:15770]	0	NA	NA	NA	NA	NA
ENSG00000117152	RGS4	regulator of G protein signaling 4 [Source:HGNC Symbol;Acc:HGNC:10000]	0	NA	NA	NA	NA	NA
ENSG00000117501	MROH9	maestro heat like repeat family member 9 [Source:HGNC Symbol;Acc:HGNC:26287]	0	NA	NA	NA	NA	NA
ENSG00000118194	TNNT2	troponin T2, cardiac type [Source:HGNC Symbol;Acc:HGNC:11949]	0	NA	NA	NA	NA	NA
ENSG00000118245	TNP1	transition protein 1 [Source:HGNC Symbol;Acc:HGNC:11951]	0	NA	NA	NA	NA	NA
ENSG00000118322	ATP10B	ATPase phospholipid transporting 10B (putative) [Source:HGNC Symbol;Acc:HGNC:13543]	0	NA	NA	NA	NA	NA
ENSG00000118526	TCF21	transcription factor 21 [Source:HGNC Symbol;Acc:HGNC:11632]	0	NA	NA	NA	NA	NA
ENSG00000118729	CASQ2	calsequestrin 2 [Source:HGNC Symbol;Acc:HGNC:1513]	0	NA	NA	NA	NA	NA
ENSG00000119913	TECTB	tectorin beta [Source:HGNC Symbol;Acc:HGNC:11721]	0	NA	NA	NA	NA	NA
ENSG00000120054	CPN1	carboxypeptidase N subunit 1 [Source:HGNC Symbol;Acc:HGNC:2312]	0	NA	NA	NA	NA	NA
ENSG00000120088	CRHR1	corticotropin releasing hormone receptor 1 [Source:HGNC Symbol;Acc:HGNC:2357]	0	NA	NA	NA	NA	NA
ENSG00000120094	HOXB1	homeobox B1 [Source:HGNC Symbol;Acc:HGNC:5111]	0	NA	NA	NA	NA	NA
ENSG00000120235	IFNA6	interferon alpha 6 [Source:HGNC Symbol;Acc:HGNC:5427]	0	NA	NA	NA	NA	NA
ENSG00000120242	IFNA8	interferon alpha 8 [Source:HGNC Symbol;Acc:HGNC:5429]	0	NA	NA	NA	NA	NA
ENSG00000120251	GRIA2	glutamate ionotropic receptor AMPA type subunit 2 [Source:HGNC Symbol;Acc:HGNC:4572]	0	NA	NA	NA	NA	NA
ENSG00000120289	MAGEB4	MAGE family member B4 [Source:HGNC Symbol;Acc:HGNC:6811]	0	NA	NA	NA	NA	NA
ENSG00000120324	PCDHB10	protocadherin beta 10 [Source:HGNC Symbol;Acc:HGNC:8681]	0	NA	NA	NA	NA	NA
ENSG00000120328	PCDHB12	protocadherin beta 12 [Source:HGNC Symbol;Acc:HGNC:8683]	0	NA	NA	NA	NA	NA
ENSG00000120563	LYZL1	lysozyme like 1 [Source:HGNC Symbol;Acc:HGNC:30502]	0	NA	NA	NA	NA	NA
ENSG00000120937	NPPB	natriuretic peptide B [Source:HGNC Symbol;Acc:HGNC:7940]	0	NA	NA	NA	NA	NA
ENSG00000120952	PRAMEF2	PRAME family member 2 [Source:HGNC Symbol;Acc:HGNC:28841]	0	NA	NA	NA	NA	NA
ENSG00000121075	TBX4	T-box transcription factor 4 [Source:HGNC Symbol;Acc:HGNC:11603]	0	NA	NA	NA	NA	NA
ENSG00000121207	LRAT	lecithin retinol acyltransferase [Source:HGNC Symbol;Acc:HGNC:6685]	0	NA	NA	NA	NA	NA
ENSG00000121314	TAS2R8	taste 2 receptor member 8 [Source:HGNC Symbol;Acc:HGNC:14915]	0	NA	NA	NA	NA	NA
ENSG00000121335	PRB2	proline rich protein BstNI subfamily 2 [Source:HGNC Symbol;Acc:HGNC:9338]	0	NA	NA	NA	NA	NA
ENSG00000121351	IAPP	islet amyloid polypeptide [Source:HGNC Symbol;Acc:HGNC:5329]	0	NA	NA	NA	NA	NA
ENSG00000121381	TAS2R9	taste 2 receptor member 9 [Source:HGNC Symbol;Acc:HGNC:14917]	0	NA	NA	NA	NA	NA
ENSG00000121634	GJA8	gap junction protein alpha 8 [Source:HGNC Symbol;Acc:HGNC:4281]	0	NA	NA	NA	NA	NA
ENSG00000121871	SLITRK3	SLIT and NTRK like family member 3 [Source:HGNC Symbol;Acc:HGNC:23501]	0	NA	NA	NA	NA	NA
ENSG00000122133	PAEP	progestagen associated endometrial protein [Source:HGNC Symbol;Acc:HGNC:8573]	0	NA	NA	NA	NA	NA
ENSG00000122136	OBP2A	odorant binding protein 2A [Source:HGNC Symbol;Acc:HGNC:23380]	0	NA	NA	NA	NA	NA
ENSG00000122145	TBX22	T-box transcription factor 22 [Source:HGNC Symbol;Acc:HGNC:11600]	0	NA	NA	NA	NA	NA
ENSG00000122194	PLG	plasminogen [Source:HGNC Symbol;Acc:HGNC:9071]	0	NA	NA	NA	NA	NA
ENSG00000122304	PRM2	protamine 2 [Source:HGNC Symbol;Acc:HGNC:9448]	0	NA	NA	NA	NA	NA
ENSG00000122375	OPN4	opsin 4 [Source:HGNC Symbol;Acc:HGNC:14449]	0	NA	NA	NA	NA	NA
ENSG00000122584	NXPH1	neurexophilin 1 [Source:HGNC Symbol;Acc:HGNC:20693]	0	NA	NA	NA	NA	NA
ENSG00000122585	NPY	neuropeptide Y [Source:HGNC Symbol;Acc:HGNC:7955]	0	NA	NA	NA	NA	NA
ENSG00000122787	AKR1D1	aldo-keto reductase family 1 member D1 [Source:HGNC Symbol;Acc:HGNC:388]	0	NA	NA	NA	NA	NA
ENSG00000123165	ACTRT1	actin related protein T1 [Source:HGNC Symbol;Acc:HGNC:24027]	0	NA	NA	NA	NA	NA
ENSG00000123364	HOXC13	homeobox C13 [Source:HGNC Symbol;Acc:HGNC:5125]	0	NA	NA	NA	NA	NA
ENSG00000123407	HOXC12	homeobox C12 [Source:HGNC Symbol;Acc:HGNC:5124]	0	NA	NA	NA	NA	NA
ENSG00000123561	SERPINA7	serpin family A member 7 [Source:HGNC Symbol;Acc:HGNC:11583]	0	NA	NA	NA	NA	NA
ENSG00000123569	H2BW1	H2B.W histone 1 [Source:HGNC Symbol;Acc:HGNC:27252]	0	NA	NA	NA	NA	NA
ENSG00000123576	ESX1	ESX homeobox 1 [Source:HGNC Symbol;Acc:HGNC:14865]	0	NA	NA	NA	NA	NA
ENSG00000123584	MAGEA9	MAGE family member A9 [Source:HGNC Symbol;Acc:HGNC:6807]	0	NA	NA	NA	NA	NA
ENSG00000123594	ATXN3L	ataxin 3 like [Source:HGNC Symbol;Acc:HGNC:24173]	0	NA	NA	NA	NA	NA
ENSG00000124089	MC3R	melanocortin 3 receptor [Source:HGNC Symbol;Acc:HGNC:6931]	0	NA	NA	NA	NA	NA
ENSG00000124208	TMEM189-UBE2V1	TMEM189-UBE2V1 readthrough [Source:HGNC Symbol;Acc:HGNC:33521]	0	NA	NA	NA	NA	NA
ENSG00000124227	ANKRD60	ankyrin repeat domain 60 [Source:HGNC Symbol;Acc:HGNC:16217]	0	NA	NA	NA	NA	NA
ENSG00000124232	RBPJL	recombination signal binding protein for immunoglobulin kappa J region like [Source:HGNC Symbol;Acc:HGNC:13761]	0	NA	NA	NA	NA	NA
ENSG00000124237	C20orf85	chromosome 20 open reading frame 85 [Source:HGNC Symbol;Acc:HGNC:16216]	0	NA	NA	NA	NA	NA
ENSG00000124260	MAGEA10	MAGE family member A10 [Source:HGNC Symbol;Acc:HGNC:6797]	0	NA	NA	NA	NA	NA
ENSG00000124467	PSG8	pregnancy specific beta-1-glycoprotein 8 [Source:HGNC Symbol;Acc:HGNC:9525]	0	NA	NA	NA	NA	NA
ENSG00000124812	CRISP1	cysteine rich secretory protein 1 [Source:HGNC Symbol;Acc:HGNC:304]	0	NA	NA	NA	NA	NA
ENSG00000124827	GCM2	glial cells missing transcription factor 2 [Source:HGNC Symbol;Acc:HGNC:4198]	0	NA	NA	NA	NA	NA
ENSG00000124900	TRIM51	tripartite motif-containing 51 [Source:HGNC Symbol;Acc:HGNC:19023]	0	NA	NA	NA	NA	NA
ENSG00000124935	SCGB1D2	secretoglobin family 1D member 2 [Source:HGNC Symbol;Acc:HGNC:18396]	0	NA	NA	NA	NA	NA
ENSG00000124939	SCGB2A1	secretoglobin family 2A member 1 [Source:HGNC Symbol;Acc:HGNC:7051]	0	NA	NA	NA	NA	NA
ENSG00000125255	SLC10A2	solute carrier family 10 member 2 [Source:HGNC Symbol;Acc:HGNC:10906]	0	NA	NA	NA	NA	NA
ENSG00000125285	SOX21	SRY-box transcription factor 21 [Source:HGNC Symbol;Acc:HGNC:11197]	0	NA	NA	NA	NA	NA
ENSG00000125363	AMELX	amelogenin X-linked [Source:HGNC Symbol;Acc:HGNC:461]	0	NA	NA	NA	NA	NA
ENSG00000125492	BARHL1	BarH like homeobox 1 [Source:HGNC Symbol;Acc:HGNC:953]	0	NA	NA	NA	NA	NA
ENSG00000125695	AC046185.1	novel transcript	0	NA	NA	NA	NA	NA
ENSG00000125788	DEFB126	defensin beta 126 [Source:HGNC Symbol;Acc:HGNC:15900]	0	NA	NA	NA	NA	NA
ENSG00000125798	FOXA2	forkhead box A2 [Source:HGNC Symbol;Acc:HGNC:5022]	0	NA	NA	NA	NA	NA
ENSG00000125815	CST8	cystatin 8 [Source:HGNC Symbol;Acc:HGNC:2480]	0	NA	NA	NA	NA	NA
ENSG00000125816	NKX2-4	NK2 homeobox 4 [Source:HGNC Symbol;Acc:HGNC:7837]	0	NA	NA	NA	NA	NA
ENSG00000125820	NKX2-2	NK2 homeobox 2 [Source:HGNC Symbol;Acc:HGNC:7835]	0	NA	NA	NA	NA	NA
ENSG00000125831	CST11	cystatin 11 [Source:HGNC Symbol;Acc:HGNC:15959]	0	NA	NA	NA	NA	NA
ENSG00000125848	FLRT3	fibronectin leucine rich transmembrane protein 3 [Source:HGNC Symbol;Acc:HGNC:3762]	0	NA	NA	NA	NA	NA
ENSG00000125851	PCSK2	proprotein convertase subtilisin/kexin type 2 [Source:HGNC Symbol;Acc:HGNC:8744]	0	NA	NA	NA	NA	NA
ENSG00000125872	LRRN4	leucine rich repeat neuronal 4 [Source:HGNC Symbol;Acc:HGNC:16208]	0	NA	NA	NA	NA	NA
ENSG00000125903	DEFB129	defensin beta 129 [Source:HGNC Symbol;Acc:HGNC:16218]	0	NA	NA	NA	NA	NA
ENSG00000125954	CHURC1-FNTB	CHURC1-FNTB readthrough [Source:HGNC Symbol;Acc:HGNC:42960]	0	NA	NA	NA	NA	NA
ENSG00000125998	FAM83C	family with sequence similarity 83 member C [Source:HGNC Symbol;Acc:HGNC:16121]	0	NA	NA	NA	NA	NA
ENSG00000126549	STATH	statherin [Source:HGNC Symbol;Acc:HGNC:11369]	0	NA	NA	NA	NA	NA
ENSG00000126752	SSX1	SSX family member 1 [Source:HGNC Symbol;Acc:HGNC:11335]	0	NA	NA	NA	NA	NA
ENSG00000126950	TMEM35A	transmembrane protein 35A [Source:HGNC Symbol;Acc:HGNC:25864]	0	NA	NA	NA	NA	NA
ENSG00000127515	OR7A10	olfactory receptor family 7 subfamily A member 10 [Source:HGNC Symbol;Acc:HGNC:8356]	0	NA	NA	NA	NA	NA
ENSG00000127529	OR7C2	olfactory receptor family 7 subfamily C member 2 (gene/pseudogene) [Source:NCBI gene;Acc:26658]	0	NA	NA	NA	NA	NA
ENSG00000128519	TAS2R16	taste 2 receptor member 16 [Source:HGNC Symbol;Acc:HGNC:14921]	0	NA	NA	NA	NA	NA
ENSG00000128610	FEZF1	FEZ family zinc finger 1 [Source:HGNC Symbol;Acc:HGNC:22788]	0	NA	NA	NA	NA	NA
ENSG00000128645	HOXD1	homeobox D1 [Source:HGNC Symbol;Acc:HGNC:5132]	0	NA	NA	NA	NA	NA
ENSG00000128709	HOXD9	homeobox D9 [Source:HGNC Symbol;Acc:HGNC:5140]	0	NA	NA	NA	NA	NA
ENSG00000128710	HOXD10	homeobox D10 [Source:HGNC Symbol;Acc:HGNC:5133]	0	NA	NA	NA	NA	NA
ENSG00000128713	HOXD11	homeobox D11 [Source:HGNC Symbol;Acc:HGNC:5134]	0	NA	NA	NA	NA	NA
ENSG00000128714	HOXD13	homeobox D13 [Source:HGNC Symbol;Acc:HGNC:5136]	0	NA	NA	NA	NA	NA
ENSG00000129009	ISLR	immunoglobulin superfamily containing leucine rich repeat [Source:HGNC Symbol;Acc:HGNC:6133]	0	NA	NA	NA	NA	NA
ENSG00000129152	MYOD1	myogenic differentiation 1 [Source:HGNC Symbol;Acc:HGNC:7611]	0	NA	NA	NA	NA	NA
ENSG00000129170	CSRP3	cysteine and glycine rich protein 3 [Source:HGNC Symbol;Acc:HGNC:2472]	0	NA	NA	NA	NA	NA
ENSG00000129455	KLK8	kallikrein related peptidase 8 [Source:HGNC Symbol;Acc:HGNC:6369]	0	NA	NA	NA	NA	NA
ENSG00000129862	VCY1B	variable charge Y-linked 1B [Source:HGNC Symbol;Acc:HGNC:31751]	0	NA	NA	NA	NA	NA
ENSG00000129864	VCY	variable charge Y-linked [Source:HGNC Symbol;Acc:HGNC:12668]	0	NA	NA	NA	NA	NA
ENSG00000129873	CDY2B	chromodomain Y-linked 2B [Source:HGNC Symbol;Acc:HGNC:23921]	0	NA	NA	NA	NA	NA
ENSG00000129965	INS-IGF2	INS-IGF2 readthrough [Source:HGNC Symbol;Acc:HGNC:33527]	0	NA	NA	NA	NA	NA
ENSG00000130234	ACE2	angiotensin I converting enzyme 2 [Source:HGNC Symbol;Acc:HGNC:13557]	0	NA	NA	NA	NA	NA
ENSG00000130283	GDF1	growth differentiation factor 1 [Source:HGNC Symbol;Acc:HGNC:4214]	0	NA	NA	NA	NA	NA
ENSG00000130383	FUT5	fucosyltransferase 5 [Source:HGNC Symbol;Acc:HGNC:4016]	0	NA	NA	NA	NA	NA
ENSG00000130385	BMP15	bone morphogenetic protein 15 [Source:HGNC Symbol;Acc:HGNC:1068]	0	NA	NA	NA	NA	NA
ENSG00000130538	OR11H1	olfactory receptor family 11 subfamily H member 1 [Source:HGNC Symbol;Acc:HGNC:15404]	0	NA	NA	NA	NA	NA
ENSG00000130700	GATA5	GATA binding protein 5 [Source:HGNC Symbol;Acc:HGNC:15802]	0	NA	NA	NA	NA	NA
ENSG00000130701	RBBP8NL	RBBP8 N-terminal like [Source:HGNC Symbol;Acc:HGNC:16144]	0	NA	NA	NA	NA	NA
ENSG00000131050	BPIFA2	BPI fold containing family A member 2 [Source:HGNC Symbol;Acc:HGNC:16203]	0	NA	NA	NA	NA	NA
ENSG00000131059	BPIFA3	BPI fold containing family A member 3 [Source:HGNC Symbol;Acc:HGNC:16204]	0	NA	NA	NA	NA	NA
ENSG00000131068	DEFB118	defensin beta 118 [Source:HGNC Symbol;Acc:HGNC:16196]	0	NA	NA	NA	NA	NA
ENSG00000131152	AC010531.1	novel protein	0	NA	NA	NA	NA	NA
ENSG00000131233	GJA9	gap junction protein alpha 9 [Source:HGNC Symbol;Acc:HGNC:19155]	0	NA	NA	NA	NA	NA
ENSG00000131264	CDX4	caudal type homeobox 4 [Source:HGNC Symbol;Acc:HGNC:1808]	0	NA	NA	NA	NA	NA
ENSG00000131721	RHOXF2	Rhox homeobox family member 2 [Source:HGNC Symbol;Acc:HGNC:30011]	0	NA	NA	NA	NA	NA
ENSG00000131738	KRT33B	keratin 33B [Source:HGNC Symbol;Acc:HGNC:6451]	0	NA	NA	NA	NA	NA
ENSG00000131808	FSHB	follicle stimulating hormone subunit beta [Source:HGNC Symbol;Acc:HGNC:3964]	0	NA	NA	NA	NA	NA
ENSG00000131864	USP29	ubiquitin specific peptidase 29 [Source:HGNC Symbol;Acc:HGNC:18563]	0	NA	NA	NA	NA	NA
ENSG00000132297	HHLA1	HERV-H LTR-associating 1 [Source:HGNC Symbol;Acc:HGNC:4904]	0	NA	NA	NA	NA	NA
ENSG00000132429	POPDC3	popeye domain containing 3 [Source:HGNC Symbol;Acc:HGNC:17649]	0	NA	NA	NA	NA	NA
ENSG00000132446	FTHL17	ferritin heavy chain like 17 [Source:HGNC Symbol;Acc:HGNC:3987]	0	NA	NA	NA	NA	NA
ENSG00000132631	SCP2D1	SCP2 sterol binding domain containing 1 [Source:HGNC Symbol;Acc:HGNC:16211]	0	NA	NA	NA	NA	NA
ENSG00000132671	SSTR4	somatostatin receptor 4 [Source:HGNC Symbol;Acc:HGNC:11333]	0	NA	NA	NA	NA	NA
ENSG00000132703	APCS	amyloid P component, serum [Source:HGNC Symbol;Acc:HGNC:584]	0	NA	NA	NA	NA	NA
ENSG00000132840	BHMT2	betaine--homocysteine S-methyltransferase 2 [Source:HGNC Symbol;Acc:HGNC:1048]	0	NA	NA	NA	NA	NA
ENSG00000132872	SYT4	synaptotagmin 4 [Source:HGNC Symbol;Acc:HGNC:11512]	0	NA	NA	NA	NA	NA
ENSG00000132911	NMUR2	neuromedin U receptor 2 [Source:HGNC Symbol;Acc:HGNC:16454]	0	NA	NA	NA	NA	NA
ENSG00000133107	TRPC4	transient receptor potential cation channel subfamily C member 4 [Source:HGNC Symbol;Acc:HGNC:12336]	0	NA	NA	NA	NA	NA
ENSG00000133124	IRS4	insulin receptor substrate 4 [Source:HGNC Symbol;Acc:HGNC:6128]	0	NA	NA	NA	NA	NA
ENSG00000133636	NTS	neurotensin [Source:HGNC Symbol;Acc:HGNC:8038]	0	NA	NA	NA	NA	NA
ENSG00000133640	LRRIQ1	leucine rich repeats and IQ motif containing 1 [Source:HGNC Symbol;Acc:HGNC:25708]	0	NA	NA	NA	NA	NA
ENSG00000133665	DYDC2	DPY30 domain containing 2 [Source:HGNC Symbol;Acc:HGNC:23468]	0	NA	NA	NA	NA	NA
ENSG00000133980	VRTN	vertebrae development associated [Source:HGNC Symbol;Acc:HGNC:20223]	0	NA	NA	NA	NA	NA
ENSG00000134115	CNTN6	contactin 6 [Source:HGNC Symbol;Acc:HGNC:2176]	0	NA	NA	NA	NA	NA
ENSG00000134258	VTCN1	V-set domain containing T cell activation inhibitor 1 [Source:HGNC Symbol;Acc:HGNC:28873]	0	NA	NA	NA	NA	NA
ENSG00000134343	ANO3	anoctamin 3 [Source:HGNC Symbol;Acc:HGNC:14004]	0	NA	NA	NA	NA	NA
ENSG00000134365	CFHR4	complement factor H related 4 [Source:HGNC Symbol;Acc:HGNC:16979]	0	NA	NA	NA	NA	NA
ENSG00000134389	CFHR5	complement factor H related 5 [Source:HGNC Symbol;Acc:HGNC:24668]	0	NA	NA	NA	NA	NA
ENSG00000134438	RAX	retina and anterior neural fold homeobox [Source:HGNC Symbol;Acc:HGNC:18662]	0	NA	NA	NA	NA	NA
ENSG00000134443	GRP	gastrin releasing peptide [Source:HGNC Symbol;Acc:HGNC:4605]	0	NA	NA	NA	NA	NA
ENSG00000134538	SLCO1B1	solute carrier organic anion transporter family member 1B1 [Source:HGNC Symbol;Acc:HGNC:10959]	0	NA	NA	NA	NA	NA
ENSG00000134588	USP26	ubiquitin specific peptidase 26 [Source:HGNC Symbol;Acc:HGNC:13485]	0	NA	NA	NA	NA	NA
ENSG00000134640	MTNR1B	melatonin receptor 1B [Source:HGNC Symbol;Acc:HGNC:7464]	0	NA	NA	NA	NA	NA
ENSG00000135222	CSN2	casein beta [Source:HGNC Symbol;Acc:HGNC:2447]	0	NA	NA	NA	NA	NA
ENSG00000135333	EPHA7	EPH receptor A7 [Source:HGNC Symbol;Acc:HGNC:3390]	0	NA	NA	NA	NA	NA
ENSG00000135346	CGA	glycoprotein hormones, alpha polypeptide [Source:HGNC Symbol;Acc:HGNC:1885]	0	NA	NA	NA	NA	NA
ENSG00000135355	GJA10	gap junction protein alpha 10 [Source:HGNC Symbol;Acc:HGNC:16995]	0	NA	NA	NA	NA	NA
ENSG00000135413	LACRT	lacritin [Source:HGNC Symbol;Acc:HGNC:16430]	0	NA	NA	NA	NA	NA
ENSG00000135443	KRT85	keratin 85 [Source:HGNC Symbol;Acc:HGNC:6462]	0	NA	NA	NA	NA	NA
ENSG00000135569	TAAR5	trace amine associated receptor 5 [Source:HGNC Symbol;Acc:HGNC:30236]	0	NA	NA	NA	NA	NA
ENSG00000136155	SCEL	sciellin [Source:HGNC Symbol;Acc:HGNC:10573]	0	NA	NA	NA	NA	NA
ENSG00000136267	DGKB	diacylglycerol kinase beta [Source:HGNC Symbol;Acc:HGNC:2850]	0	NA	NA	NA	NA	NA
ENSG00000136297	MMD2	monocyte to macrophage differentiation associated 2 [Source:HGNC Symbol;Acc:HGNC:30133]	0	NA	NA	NA	NA	NA
ENSG00000136327	NKX2-8	NK2 homeobox 8 [Source:HGNC Symbol;Acc:HGNC:16364]	0	NA	NA	NA	NA	NA
ENSG00000136352	NKX2-1	NK2 homeobox 1 [Source:HGNC Symbol;Acc:HGNC:11825]	0	NA	NA	NA	NA	NA
ENSG00000136487	GH2	growth hormone 2 [Source:HGNC Symbol;Acc:HGNC:4262]	0	NA	NA	NA	NA	NA
ENSG00000136488	CSH1	chorionic somatomammotropin hormone 1 [Source:HGNC Symbol;Acc:HGNC:2440]	0	NA	NA	NA	NA	NA
ENSG00000136695	IL36RN	interleukin 36 receptor antagonist [Source:HGNC Symbol;Acc:HGNC:15561]	0	NA	NA	NA	NA	NA
ENSG00000136697	IL1F10	interleukin 1 family member 10 [Source:HGNC Symbol;Acc:HGNC:15552]	0	NA	NA	NA	NA	NA
ENSG00000136698	CFC1	cripto, FRL-1, cryptic family 1 [Source:HGNC Symbol;Acc:HGNC:18292]	0	NA	NA	NA	NA	NA
ENSG00000136834	OR1J1	olfactory receptor family 1 subfamily J member 1 [Source:HGNC Symbol;Acc:HGNC:8208]	0	NA	NA	NA	NA	NA
ENSG00000136839	OR13C9	olfactory receptor family 13 subfamily C member 9 [Source:HGNC Symbol;Acc:HGNC:15104]	0	NA	NA	NA	NA	NA
ENSG00000136872	ALDOB	aldolase, fructose-bisphosphate B [Source:HGNC Symbol;Acc:HGNC:417]	0	NA	NA	NA	NA	NA
ENSG00000136939	OR1L4	olfactory receptor family 1 subfamily L member 4 [Source:HGNC Symbol;Acc:HGNC:8216]	0	NA	NA	NA	NA	NA
ENSG00000136944	LMX1B	LIM homeobox transcription factor 1 beta [Source:HGNC Symbol;Acc:HGNC:6654]	0	NA	NA	NA	NA	NA
ENSG00000137080	IFNA21	interferon alpha 21 [Source:HGNC Symbol;Acc:HGNC:5424]	0	NA	NA	NA	NA	NA
ENSG00000137090	DMRT1	doublesex and mab-3 related transcription factor 1 [Source:HGNC Symbol;Acc:HGNC:2934]	0	NA	NA	NA	NA	NA
ENSG00000137251	TINAG	tubulointerstitial nephritis antigen [Source:HGNC Symbol;Acc:HGNC:14599]	0	NA	NA	NA	NA	NA
ENSG00000137561	TTPA	alpha tocopherol transfer protein [Source:HGNC Symbol;Acc:HGNC:12404]	0	NA	NA	NA	NA	NA
ENSG00000137634	NXPE4	neurexophilin and PC-esterase domain family member 4 [Source:HGNC Symbol;Acc:HGNC:23117]	0	NA	NA	NA	NA	NA
ENSG00000137699	TRIM29	tripartite motif containing 29 [Source:HGNC Symbol;Acc:HGNC:17274]	0	NA	NA	NA	NA	NA
ENSG00000137745	MMP13	matrix metallopeptidase 13 [Source:HGNC Symbol;Acc:HGNC:7159]	0	NA	NA	NA	NA	NA
ENSG00000137976	DNASE2B	deoxyribonuclease 2 beta [Source:HGNC Symbol;Acc:HGNC:28875]	0	NA	NA	NA	NA	NA
ENSG00000138039	LHCGR	luteinizing hormone/choriogonadotropin receptor [Source:HGNC Symbol;Acc:HGNC:6585]	0	NA	NA	NA	NA	NA
ENSG00000138075	ABCG5	ATP binding cassette subfamily G member 5 [Source:HGNC Symbol;Acc:HGNC:13886]	0	NA	NA	NA	NA	NA
ENSG00000138109	CYP2C9	cytochrome P450 family 2 subfamily C member 9 [Source:HGNC Symbol;Acc:HGNC:2623]	0	NA	NA	NA	NA	NA
ENSG00000138136	LBX1	ladybird homeobox 1 [Source:HGNC Symbol;Acc:HGNC:16960]	0	NA	NA	NA	NA	NA
ENSG00000138472	GUCA1C	guanylate cyclase activator 1C [Source:HGNC Symbol;Acc:HGNC:4680]	0	NA	NA	NA	NA	NA
ENSG00000138483	CCDC54	coiled-coil domain containing 54 [Source:HGNC Symbol;Acc:HGNC:30703]	0	NA	NA	NA	NA	NA
ENSG00000138650	PCDH10	protocadherin 10 [Source:HGNC Symbol;Acc:HGNC:13404]	0	NA	NA	NA	NA	NA
ENSG00000138653	NDST4	N-deacetylase and N-sulfotransferase 4 [Source:HGNC Symbol;Acc:HGNC:20779]	0	NA	NA	NA	NA	NA
ENSG00000138675	FGF5	fibroblast growth factor 5 [Source:HGNC Symbol;Acc:HGNC:3683]	0	NA	NA	NA	NA	NA
ENSG00000138813	C4orf17	chromosome 4 open reading frame 17 [Source:HGNC Symbol;Acc:HGNC:25274]	0	NA	NA	NA	NA	NA
ENSG00000139209	SLC38A4	solute carrier family 38 member 4 [Source:HGNC Symbol;Acc:HGNC:14679]	0	NA	NA	NA	NA	NA
ENSG00000139304	PTPRQ	protein tyrosine phosphatase receptor type Q [Source:HGNC Symbol;Acc:HGNC:9679]	0	NA	NA	NA	NA	NA
ENSG00000139330	KERA	keratocan [Source:HGNC Symbol;Acc:HGNC:6309]	0	NA	NA	NA	NA	NA
ENSG00000139445	FOXN4	forkhead box N4 [Source:HGNC Symbol;Acc:HGNC:21399]	0	NA	NA	NA	NA	NA
ENSG00000139515	PDX1	pancreatic and duodenal homeobox 1 [Source:HGNC Symbol;Acc:HGNC:6107]	0	NA	NA	NA	NA	NA
ENSG00000139574	NPFF	neuropeptide FF-amide peptide precursor [Source:HGNC Symbol;Acc:HGNC:7901]	0	NA	NA	NA	NA	NA
ENSG00000139780	METTL21C	methyltransferase like 21C [Source:HGNC Symbol;Acc:HGNC:33717]	0	NA	NA	NA	NA	NA
ENSG00000139800	ZIC5	Zic family member 5 [Source:HGNC Symbol;Acc:HGNC:20322]	0	NA	NA	NA	NA	NA
ENSG00000139865	TTC6	tetratricopeptide repeat domain 6 [Source:HGNC Symbol;Acc:HGNC:19739]	0	NA	NA	NA	NA	NA
ENSG00000140015	KCNH5	potassium voltage-gated channel subfamily H member 5 [Source:HGNC Symbol;Acc:HGNC:6254]	0	NA	NA	NA	NA	NA
ENSG00000140067	FAM181A	family with sequence similarity 181 member A [Source:HGNC Symbol;Acc:HGNC:20491]	0	NA	NA	NA	NA	NA
ENSG00000140093	SERPINA10	serpin family A member 10 [Source:HGNC Symbol;Acc:HGNC:15996]	0	NA	NA	NA	NA	NA
ENSG00000140478	GOLGA6D	golgin A6 family member D [Source:HGNC Symbol;Acc:HGNC:32204]	0	NA	NA	NA	NA	NA
ENSG00000140557	ST8SIA2	ST8 alpha-N-acetyl-neuraminide alpha-2,8-sialyltransferase 2 [Source:HGNC Symbol;Acc:HGNC:10870]	0	NA	NA	NA	NA	NA
ENSG00000140873	ADAMTS18	ADAM metallopeptidase with thrombospondin type 1 motif 18 [Source:HGNC Symbol;Acc:HGNC:17110]	0	NA	NA	NA	NA	NA
ENSG00000141200	KIF2B	kinesin family member 2B [Source:HGNC Symbol;Acc:HGNC:29443]	0	NA	NA	NA	NA	NA
ENSG00000141338	ABCA8	ATP binding cassette subfamily A member 8 [Source:HGNC Symbol;Acc:HGNC:38]	0	NA	NA	NA	NA	NA
ENSG00000141946	ZIM3	zinc finger imprinted 3 [Source:HGNC Symbol;Acc:HGNC:16366]	0	NA	NA	NA	NA	NA
ENSG00000142182	DNMT3L	DNA methyltransferase 3 like [Source:HGNC Symbol;Acc:HGNC:2980]	0	NA	NA	NA	NA	NA
ENSG00000142511	GPR32	G protein-coupled receptor 32 [Source:HGNC Symbol;Acc:HGNC:4487]	0	NA	NA	NA	NA	NA
ENSG00000142538	PTH2	parathyroid hormone 2 [Source:HGNC Symbol;Acc:HGNC:30828]	0	NA	NA	NA	NA	NA
ENSG00000142539	AC020909.1	novel protein	0	NA	NA	NA	NA	NA
ENSG00000142619	PADI3	peptidyl arginine deiminase 3 [Source:HGNC Symbol;Acc:HGNC:18337]	0	NA	NA	NA	NA	NA
ENSG00000142698	C1orf94	chromosome 1 open reading frame 94 [Source:HGNC Symbol;Acc:HGNC:28250]	0	NA	NA	NA	NA	NA
ENSG00000142789	CELA3A	chymotrypsin like elastase 3A [Source:HGNC Symbol;Acc:HGNC:15944]	0	NA	NA	NA	NA	NA
ENSG00000143001	TMEM61	transmembrane protein 61 [Source:HGNC Symbol;Acc:HGNC:27296]	0	NA	NA	NA	NA	NA
ENSG00000143006	DMRTB1	DMRT like family B with proline rich C-terminal 1 [Source:HGNC Symbol;Acc:HGNC:13913]	0	NA	NA	NA	NA	NA
ENSG00000143032	BARHL2	BarH like homeobox 2 [Source:HGNC Symbol;Acc:HGNC:954]	0	NA	NA	NA	NA	NA
ENSG00000143105	KCNA10	potassium voltage-gated channel subfamily A member 10 [Source:HGNC Symbol;Acc:HGNC:6219]	0	NA	NA	NA	NA	NA
ENSG00000143196	DPT	dermatopontin [Source:HGNC Symbol;Acc:HGNC:3011]	0	NA	NA	NA	NA	NA
ENSG00000143355	LHX9	LIM homeobox 9 [Source:HGNC Symbol;Acc:HGNC:14222]	0	NA	NA	NA	NA	NA
ENSG00000143469	SYT14	synaptotagmin 14 [Source:HGNC Symbol;Acc:HGNC:23143]	0	NA	NA	NA	NA	NA
ENSG00000143536	CRNN	cornulin [Source:HGNC Symbol;Acc:HGNC:1230]	0	NA	NA	NA	NA	NA
ENSG00000143631	FLG	filaggrin [Source:HGNC Symbol;Acc:HGNC:3748]	0	NA	NA	NA	NA	NA
ENSG00000143921	ABCG8	ATP binding cassette subfamily G member 8 [Source:HGNC Symbol;Acc:HGNC:13887]	0	NA	NA	NA	NA	NA
ENSG00000143954	REG3G	regenerating family member 3 gamma [Source:HGNC Symbol;Acc:HGNC:29595]	0	NA	NA	NA	NA	NA
ENSG00000144010	TRIM43B	tripartite motif containing 43B [Source:HGNC Symbol;Acc:HGNC:37146]	0	NA	NA	NA	NA	NA
ENSG00000144015	TRIM43	tripartite motif containing 43 [Source:HGNC Symbol;Acc:HGNC:19015]	0	NA	NA	NA	NA	NA
ENSG00000144119	C1QL2	complement C1q like 2 [Source:HGNC Symbol;Acc:HGNC:24181]	0	NA	NA	NA	NA	NA
ENSG00000144191	CNGA3	cyclic nucleotide gated channel subunit alpha 3 [Source:HGNC Symbol;Acc:HGNC:2150]	0	NA	NA	NA	NA	NA
ENSG00000144227	NXPH2	neurexophilin 2 [Source:HGNC Symbol;Acc:HGNC:8076]	0	NA	NA	NA	NA	NA
ENSG00000144785	AC073896.1	novel protein	0	NA	NA	NA	NA	NA
ENSG00000144891	AGTR1	angiotensin II receptor type 1 [Source:HGNC Symbol;Acc:HGNC:336]	0	NA	NA	NA	NA	NA
ENSG00000145029	NICN1	nicolin 1 [Source:HGNC Symbol;Acc:HGNC:18317]	0	NA	NA	NA	NA	NA
ENSG00000145309	CABS1	calcium binding protein, spermatid associated 1 [Source:HGNC Symbol;Acc:HGNC:30710]	0	NA	NA	NA	NA	NA
ENSG00000145321	GC	GC vitamin D binding protein [Source:HGNC Symbol;Acc:HGNC:4187]	0	NA	NA	NA	NA	NA
ENSG00000145526	CDH18	cadherin 18 [Source:HGNC Symbol;Acc:HGNC:1757]	0	NA	NA	NA	NA	NA
ENSG00000145642	SHISAL2B	shisa like 2B [Source:HGNC Symbol;Acc:HGNC:34236]	0	NA	NA	NA	NA	NA
ENSG00000145681	HAPLN1	hyaluronan and proteoglycan link protein 1 [Source:HGNC Symbol;Acc:HGNC:2380]	0	NA	NA	NA	NA	NA
ENSG00000145692	BHMT	betaine--homocysteine S-methyltransferase [Source:HGNC Symbol;Acc:HGNC:1047]	0	NA	NA	NA	NA	NA
ENSG00000145808	ADAMTS19	ADAM metallopeptidase with thrombospondin type 1 motif 19 [Source:HGNC Symbol;Acc:HGNC:17111]	0	NA	NA	NA	NA	NA
ENSG00000145826	LECT2	leukocyte cell derived chemotaxin 2 [Source:HGNC Symbol;Acc:HGNC:6550]	0	NA	NA	NA	NA	NA
ENSG00000145879	SPINK7	serine peptidase inhibitor, Kazal type 7 (putative) [Source:HGNC Symbol;Acc:HGNC:24643]	0	NA	NA	NA	NA	NA
ENSG00000145888	GLRA1	glycine receptor alpha 1 [Source:HGNC Symbol;Acc:HGNC:4326]	0	NA	NA	NA	NA	NA
ENSG00000146047	H2BC1	H2B clustered histone 1 [Source:HGNC Symbol;Acc:HGNC:18730]	0	NA	NA	NA	NA	NA
ENSG00000146049	KAAG1	kidney associated antigen 1 [Source:HGNC Symbol;Acc:HGNC:21031]	0	NA	NA	NA	NA	NA
ENSG00000146147	MLIP	muscular LMNA interacting protein [Source:HGNC Symbol;Acc:HGNC:21355]	0	NA	NA	NA	NA	NA
ENSG00000146151	HMGCLL1	3-hydroxymethyl-3-methylglutaryl-CoA lyase like 1 [Source:HGNC Symbol;Acc:HGNC:21359]	0	NA	NA	NA	NA	NA
ENSG00000146276	GABRR1	gamma-aminobutyric acid type A receptor rho1 subunit [Source:HGNC Symbol;Acc:HGNC:4090]	0	NA	NA	NA	NA	NA
ENSG00000146383	TAAR6	trace amine associated receptor 6 [Source:HGNC Symbol;Acc:HGNC:20978]	0	NA	NA	NA	NA	NA
ENSG00000146618	FERD3L	Fer3 like bHLH transcription factor [Source:HGNC Symbol;Acc:HGNC:16660]	0	NA	NA	NA	NA	NA
ENSG00000146678	IGFBP1	insulin like growth factor binding protein 1 [Source:HGNC Symbol;Acc:HGNC:5469]	0	NA	NA	NA	NA	NA
ENSG00000146809	ASB15	ankyrin repeat and SOCS box containing 15 [Source:HGNC Symbol;Acc:HGNC:19767]	0	NA	NA	NA	NA	NA
ENSG00000146910	CNPY1	canopy FGF signaling regulator 1 [Source:HGNC Symbol;Acc:HGNC:27786]	0	NA	NA	NA	NA	NA
ENSG00000146926	ASB10	ankyrin repeat and SOCS box containing 10 [Source:HGNC Symbol;Acc:HGNC:17185]	0	NA	NA	NA	NA	NA
ENSG00000147081	AKAP4	A-kinase anchoring protein 4 [Source:HGNC Symbol;Acc:HGNC:374]	0	NA	NA	NA	NA	NA
ENSG00000147160	AWAT2	acyl-CoA wax alcohol acyltransferase 2 [Source:HGNC Symbol;Acc:HGNC:23251]	0	NA	NA	NA	NA	NA
ENSG00000147183	CPXCR1	CPX chromosome region candidate 1 [Source:HGNC Symbol;Acc:HGNC:2332]	0	NA	NA	NA	NA	NA
ENSG00000147246	HTR2C	5-hydroxytryptamine receptor 2C [Source:HGNC Symbol;Acc:HGNC:5295]	0	NA	NA	NA	NA	NA
ENSG00000147262	GPR119	G protein-coupled receptor 119 [Source:HGNC Symbol;Acc:HGNC:19060]	0	NA	NA	NA	NA	NA
ENSG00000147378	FATE1	fetal and adult testis expressed 1 [Source:HGNC Symbol;Acc:HGNC:24683]	0	NA	NA	NA	NA	NA
ENSG00000147381	MAGEA4	MAGE family member A4 [Source:HGNC Symbol;Acc:HGNC:6802]	0	NA	NA	NA	NA	NA
ENSG00000147571	CRH	corticotropin releasing hormone [Source:HGNC Symbol;Acc:HGNC:2355]	0	NA	NA	NA	NA	NA
ENSG00000147588	PMP2	peripheral myelin protein 2 [Source:HGNC Symbol;Acc:HGNC:9117]	0	NA	NA	NA	NA	NA
ENSG00000147613	PSKH2	protein serine kinase H2 [Source:HGNC Symbol;Acc:HGNC:18997]	0	NA	NA	NA	NA	NA
ENSG00000147869	CER1	cerberus 1, DAN family BMP antagonist [Source:HGNC Symbol;Acc:HGNC:1862]	0	NA	NA	NA	NA	NA
ENSG00000147885	IFNA16	interferon alpha 16 [Source:HGNC Symbol;Acc:HGNC:5421]	0	NA	NA	NA	NA	NA
ENSG00000148123	PLPPR1	phospholipid phosphatase related 1 [Source:HGNC Symbol;Acc:HGNC:25993]	0	NA	NA	NA	NA	NA
ENSG00000148215	OR5C1	olfactory receptor family 5 subfamily C member 1 [Source:HGNC Symbol;Acc:HGNC:8331]	0	NA	NA	NA	NA	NA
ENSG00000148482	SLC39A12	solute carrier family 39 member 12 [Source:HGNC Symbol;Acc:HGNC:20860]	0	NA	NA	NA	NA	NA
ENSG00000148513	ANKRD30A	ankyrin repeat domain 30A [Source:HGNC Symbol;Acc:HGNC:17234]	0	NA	NA	NA	NA	NA
ENSG00000148541	FAM13C	family with sequence similarity 13 member C [Source:HGNC Symbol;Acc:HGNC:19371]	0	NA	NA	NA	NA	NA
ENSG00000148584	A1CF	APOBEC1 complementation factor [Source:HGNC Symbol;Acc:HGNC:24086]	0	NA	NA	NA	NA	NA
ENSG00000148602	LRIT1	leucine rich repeat, Ig-like and transmembrane domains 1 [Source:HGNC Symbol;Acc:HGNC:23404]	0	NA	NA	NA	NA	NA
ENSG00000149090	PAMR1	peptidase domain containing associated with muscle regeneration 1 [Source:HGNC Symbol;Acc:HGNC:24554]	0	NA	NA	NA	NA	NA
ENSG00000149133	OR5F1	olfactory receptor family 5 subfamily F member 1 [Source:HGNC Symbol;Acc:HGNC:8343]	0	NA	NA	NA	NA	NA
ENSG00000149300	C11orf52	chromosome 11 open reading frame 52 [Source:HGNC Symbol;Acc:HGNC:30531]	0	NA	NA	NA	NA	NA
ENSG00000149651	SPINT4	serine peptidase inhibitor, Kunitz type 4 [Source:HGNC Symbol;Acc:HGNC:16130]	0	NA	NA	NA	NA	NA
ENSG00000149968	MMP3	matrix metallopeptidase 3 [Source:HGNC Symbol;Acc:HGNC:7173]	0	NA	NA	NA	NA	NA
ENSG00000150244	TRIM48	tripartite motif containing 48 [Source:HGNC Symbol;Acc:HGNC:19021]	0	NA	NA	NA	NA	NA
ENSG00000150261	OR8K1	olfactory receptor family 8 subfamily K member 1 [Source:HGNC Symbol;Acc:HGNC:14831]	0	NA	NA	NA	NA	NA
ENSG00000150269	OR5M9	olfactory receptor family 5 subfamily M member 9 [Source:HGNC Symbol;Acc:HGNC:15294]	0	NA	NA	NA	NA	NA
ENSG00000150275	PCDH15	protocadherin related 15 [Source:HGNC Symbol;Acc:HGNC:14674]	0	NA	NA	NA	NA	NA
ENSG00000150361	KLHL1	kelch like family member 1 [Source:HGNC Symbol;Acc:HGNC:6352]	0	NA	NA	NA	NA	NA
ENSG00000150750	C11orf53	chromosome 11 open reading frame 53 [Source:HGNC Symbol;Acc:HGNC:30527]	0	NA	NA	NA	NA	NA
ENSG00000150893	FREM2	FRAS1 related extracellular matrix 2 [Source:HGNC Symbol;Acc:HGNC:25396]	0	NA	NA	NA	NA	NA
ENSG00000151079	KCNA6	potassium voltage-gated channel subfamily A member 6 [Source:HGNC Symbol;Acc:HGNC:6225]	0	NA	NA	NA	NA	NA
ENSG00000151224	MAT1A	methionine adenosyltransferase 1A [Source:HGNC Symbol;Acc:HGNC:6903]	0	NA	NA	NA	NA	NA
ENSG00000151322	NPAS3	neuronal PAS domain protein 3 [Source:HGNC Symbol;Acc:HGNC:19311]	0	NA	NA	NA	NA	NA
ENSG00000151379	MSGN1	mesogenin 1 [Source:HGNC Symbol;Acc:HGNC:14907]	0	NA	NA	NA	NA	NA
ENSG00000151475	SLC25A31	solute carrier family 25 member 31 [Source:HGNC Symbol;Acc:HGNC:25319]	0	NA	NA	NA	NA	NA
ENSG00000151572	ANO4	anoctamin 4 [Source:HGNC Symbol;Acc:HGNC:23837]	0	NA	NA	NA	NA	NA
ENSG00000151615	POU4F2	POU class 4 homeobox 2 [Source:HGNC Symbol;Acc:HGNC:9219]	0	NA	NA	NA	NA	NA
ENSG00000151617	EDNRA	endothelin receptor type A [Source:HGNC Symbol;Acc:HGNC:3179]	0	NA	NA	NA	NA	NA
ENSG00000151790	TDO2	tryptophan 2,3-dioxygenase [Source:HGNC Symbol;Acc:HGNC:11708]	0	NA	NA	NA	NA	NA
ENSG00000151812	SLC35F4	solute carrier family 35 member F4 [Source:HGNC Symbol;Acc:HGNC:19845]	0	NA	NA	NA	NA	NA
ENSG00000151834	GABRA2	gamma-aminobutyric acid type A receptor alpha2 subunit [Source:HGNC Symbol;Acc:HGNC:4076]	0	NA	NA	NA	NA	NA
ENSG00000151962	RBM46	RNA binding motif protein 46 [Source:HGNC Symbol;Acc:HGNC:28401]	0	NA	NA	NA	NA	NA
ENSG00000152034	MCHR2	melanin concentrating hormone receptor 2 [Source:HGNC Symbol;Acc:HGNC:20867]	0	NA	NA	NA	NA	NA
ENSG00000152049	KCNE4	potassium voltage-gated channel subfamily E regulatory subunit 4 [Source:HGNC Symbol;Acc:HGNC:6244]	0	NA	NA	NA	NA	NA
ENSG00000152086	TUBA3E	tubulin alpha 3e [Source:HGNC Symbol;Acc:HGNC:20765]	0	NA	NA	NA	NA	NA
ENSG00000152092	ASTN1	astrotactin 1 [Source:HGNC Symbol;Acc:HGNC:773]	0	NA	NA	NA	NA	NA
ENSG00000152093	CFC1B	cripto, FRL-1, cryptic family 1B [Source:HGNC Symbol;Acc:HGNC:33983]	0	NA	NA	NA	NA	NA
ENSG00000152208	GRID2	glutamate ionotropic receptor delta type subunit 2 [Source:HGNC Symbol;Acc:HGNC:4576]	0	NA	NA	NA	NA	NA
ENSG00000152214	RIT2	Ras like without CAAX 2 [Source:HGNC Symbol;Acc:HGNC:10017]	0	NA	NA	NA	NA	NA
ENSG00000152266	PTH	parathyroid hormone [Source:HGNC Symbol;Acc:HGNC:9606]	0	NA	NA	NA	NA	NA
ENSG00000152430	BOLL	boule homolog, RNA binding protein [Source:HGNC Symbol;Acc:HGNC:14273]	0	NA	NA	NA	NA	NA
ENSG00000152578	GRIA4	glutamate ionotropic receptor AMPA type subunit 4 [Source:HGNC Symbol;Acc:HGNC:4574]	0	NA	NA	NA	NA	NA
ENSG00000152592	DMP1	dentin matrix acidic phosphoprotein 1 [Source:HGNC Symbol;Acc:HGNC:2932]	0	NA	NA	NA	NA	NA
ENSG00000152936	LMNTD1	lamin tail domain containing 1 [Source:HGNC Symbol;Acc:HGNC:26683]	0	NA	NA	NA	NA	NA
ENSG00000152954	NRSN1	neurensin 1 [Source:HGNC Symbol;Acc:HGNC:17881]	0	NA	NA	NA	NA	NA
ENSG00000152977	ZIC1	Zic family member 1 [Source:HGNC Symbol;Acc:HGNC:12872]	0	NA	NA	NA	NA	NA
ENSG00000153230	OR14K1	olfactory receptor family 14 subfamily K member 1 [Source:HGNC Symbol;Acc:HGNC:15025]	0	NA	NA	NA	NA	NA
ENSG00000153292	ADGRF1	adhesion G protein-coupled receptor F1 [Source:HGNC Symbol;Acc:HGNC:18990]	0	NA	NA	NA	NA	NA
ENSG00000153303	FRMD1	FERM domain containing 1 [Source:HGNC Symbol;Acc:HGNC:21240]	0	NA	NA	NA	NA	NA
ENSG00000153446	C16orf89	chromosome 16 open reading frame 89 [Source:HGNC Symbol;Acc:HGNC:28687]	0	NA	NA	NA	NA	NA
ENSG00000153498	SPACA7	sperm acrosome associated 7 [Source:HGNC Symbol;Acc:HGNC:29575]	0	NA	NA	NA	NA	NA
ENSG00000153684	GOLGA8F	golgin A8 family member F [Source:HGNC Symbol;Acc:HGNC:32378]	0	NA	NA	NA	NA	NA
ENSG00000153779	TGIF2LX	TGFB induced factor homeobox 2 like X-linked [Source:HGNC Symbol;Acc:HGNC:18570]	0	NA	NA	NA	NA	NA
ENSG00000153820	SPHKAP	SPHK1 interactor, AKAP domain containing [Source:HGNC Symbol;Acc:HGNC:30619]	0	NA	NA	NA	NA	NA
ENSG00000154007	ASB17	ankyrin repeat and SOCS box containing 17 [Source:HGNC Symbol;Acc:HGNC:19769]	0	NA	NA	NA	NA	NA
ENSG00000154080	CHST9	carbohydrate sulfotransferase 9 [Source:HGNC Symbol;Acc:HGNC:19898]	0	NA	NA	NA	NA	NA
ENSG00000154143	PANX3	pannexin 3 [Source:HGNC Symbol;Acc:HGNC:20573]	0	NA	NA	NA	NA	NA
ENSG00000154162	CDH12	cadherin 12 [Source:HGNC Symbol;Acc:HGNC:1751]	0	NA	NA	NA	NA	NA
ENSG00000154415	PPP1R3A	protein phosphatase 1 regulatory subunit 3A [Source:HGNC Symbol;Acc:HGNC:9291]	0	NA	NA	NA	NA	NA
ENSG00000154478	GPR26	G protein-coupled receptor 26 [Source:HGNC Symbol;Acc:HGNC:4481]	0	NA	NA	NA	NA	NA
ENSG00000155249	OR4K1	olfactory receptor family 4 subfamily K member 1 [Source:HGNC Symbol;Acc:HGNC:14726]	0	NA	NA	NA	NA	NA
ENSG00000155495	MAGEC1	MAGE family member C1 [Source:HGNC Symbol;Acc:HGNC:6812]	0	NA	NA	NA	NA	NA
ENSG00000155816	FMN2	formin 2 [Source:HGNC Symbol;Acc:HGNC:14074]	0	NA	NA	NA	NA	NA
ENSG00000155833	CYLC2	cylicin 2 [Source:HGNC Symbol;Acc:HGNC:2583]	0	NA	NA	NA	NA	NA
ENSG00000155890	TRIM42	tripartite motif containing 42 [Source:HGNC Symbol;Acc:HGNC:19014]	0	NA	NA	NA	NA	NA
ENSG00000156096	UGT2B4	UDP glucuronosyltransferase family 2 member B4 [Source:HGNC Symbol;Acc:HGNC:12553]	0	NA	NA	NA	NA	NA
ENSG00000156103	MMP16	matrix metallopeptidase 16 [Source:HGNC Symbol;Acc:HGNC:7162]	0	NA	NA	NA	NA	NA
ENSG00000156269	NAA11	N(alpha)-acetyltransferase 11, NatA catalytic subunit [Source:HGNC Symbol;Acc:HGNC:28125]	0	NA	NA	NA	NA	NA
ENSG00000156282	CLDN17	claudin 17 [Source:HGNC Symbol;Acc:HGNC:2038]	0	NA	NA	NA	NA	NA
ENSG00000156284	CLDN8	claudin 8 [Source:HGNC Symbol;Acc:HGNC:2050]	0	NA	NA	NA	NA	NA
ENSG00000156687	UNC5D	unc-5 netrin receptor D [Source:HGNC Symbol;Acc:HGNC:18634]	0	NA	NA	NA	NA	NA
ENSG00000156920	ADGRG4	adhesion G protein-coupled receptor G4 [Source:HGNC Symbol;Acc:HGNC:18992]	0	NA	NA	NA	NA	NA
ENSG00000156959	LHFPL4	LHFPL tetraspan subfamily member 4 [Source:HGNC Symbol;Acc:HGNC:29568]	0	NA	NA	NA	NA	NA
ENSG00000157005	SST	somatostatin [Source:HGNC Symbol;Acc:HGNC:11329]	0	NA	NA	NA	NA	NA
ENSG00000157060	SHCBP1L	SHC binding and spindle associated 1 like [Source:HGNC Symbol;Acc:HGNC:16788]	0	NA	NA	NA	NA	NA
ENSG00000157093	LYZL4	lysozyme like 4 [Source:HGNC Symbol;Acc:HGNC:28387]	0	NA	NA	NA	NA	NA
ENSG00000157219	HTR5A	5-hydroxytryptamine receptor 5A [Source:HGNC Symbol;Acc:HGNC:5300]	0	NA	NA	NA	NA	NA
ENSG00000157330	C1orf158	chromosome 1 open reading frame 158 [Source:HGNC Symbol;Acc:HGNC:28567]	0	NA	NA	NA	NA	NA
ENSG00000157502	PWWP3B	PWWP domain containing 3B [Source:HGNC Symbol;Acc:HGNC:26583]	0	NA	NA	NA	NA	NA
ENSG00000157654	PALM2AKAP2	PALM2 and AKAP2 fusion [Source:HGNC Symbol;Acc:HGNC:33529]	0	NA	NA	NA	NA	NA
ENSG00000157884	CIB4	calcium and integrin binding family member 4 [Source:HGNC Symbol;Acc:HGNC:33703]	0	NA	NA	NA	NA	NA
ENSG00000158516	CPA2	carboxypeptidase A2 [Source:HGNC Symbol;Acc:HGNC:2297]	0	NA	NA	NA	NA	NA
ENSG00000158553	POM121L2	POM121 transmembrane nucleoporin like 2 [Source:HGNC Symbol;Acc:HGNC:13973]	0	NA	NA	NA	NA	NA
ENSG00000158901	WFDC8	WAP four-disulfide core domain 8 [Source:HGNC Symbol;Acc:HGNC:16163]	0	NA	NA	NA	NA	NA
ENSG00000159182	PRAC1	PRAC1 small nuclear protein [Source:HGNC Symbol;Acc:HGNC:30591]	0	NA	NA	NA	NA	NA
ENSG00000159184	HOXB13	homeobox B13 [Source:HGNC Symbol;Acc:HGNC:5112]	0	NA	NA	NA	NA	NA
ENSG00000159224	GIP	gastric inhibitory polypeptide [Source:HGNC Symbol;Acc:HGNC:4270]	0	NA	NA	NA	NA	NA
ENSG00000159248	GJD2	gap junction protein delta 2 [Source:HGNC Symbol;Acc:HGNC:19154]	0	NA	NA	NA	NA	NA
ENSG00000159398	CES5A	carboxylesterase 5A [Source:HGNC Symbol;Acc:HGNC:26459]	0	NA	NA	NA	NA	NA
ENSG00000160181	TFF2	trefoil factor 2 [Source:HGNC Symbol;Acc:HGNC:11756]	0	NA	NA	NA	NA	NA
ENSG00000160182	TFF1	trefoil factor 1 [Source:HGNC Symbol;Acc:HGNC:11755]	0	NA	NA	NA	NA	NA
ENSG00000160202	CRYAA	crystallin alpha A [Source:HGNC Symbol;Acc:HGNC:2388]	0	NA	NA	NA	NA	NA
ENSG00000160472	TMEM190	transmembrane protein 190 [Source:HGNC Symbol;Acc:HGNC:29632]	0	NA	NA	NA	NA	NA
ENSG00000160808	MYL3	myosin light chain 3 [Source:HGNC Symbol;Acc:HGNC:7584]	0	NA	NA	NA	NA	NA
ENSG00000160994	CCDC105	coiled-coil domain containing 105 [Source:HGNC Symbol;Acc:HGNC:26866]	0	NA	NA	NA	NA	NA
ENSG00000161634	DCD	dermcidin [Source:HGNC Symbol;Acc:HGNC:14669]	0	NA	NA	NA	NA	NA
ENSG00000161807	OR7G1	olfactory receptor family 7 subfamily G member 1 [Source:HGNC Symbol;Acc:HGNC:8465]	0	NA	NA	NA	NA	NA
ENSG00000161849	KRT84	keratin 84 [Source:HGNC Symbol;Acc:HGNC:6461]	0	NA	NA	NA	NA	NA
ENSG00000161850	KRT82	keratin 82 [Source:HGNC Symbol;Acc:HGNC:6459]	0	NA	NA	NA	NA	NA
ENSG00000161896	IP6K3	inositol hexakisphosphate kinase 3 [Source:HGNC Symbol;Acc:HGNC:17269]	0	NA	NA	NA	NA	NA
ENSG00000161939	RNASEK-C17orf49	RNASEK-C17orf49 readthrough [Source:HGNC Symbol;Acc:HGNC:44419]	0	NA	NA	NA	NA	NA
ENSG00000162009	SSTR5	somatostatin receptor 5 [Source:HGNC Symbol;Acc:HGNC:11334]	0	NA	NA	NA	NA	NA
ENSG00000162344	FGF19	fibroblast growth factor 19 [Source:HGNC Symbol;Acc:HGNC:3675]	0	NA	NA	NA	NA	NA
ENSG00000162409	PRKAA2	protein kinase AMP-activated catalytic subunit alpha 2 [Source:HGNC Symbol;Acc:HGNC:9377]	0	NA	NA	NA	NA	NA
ENSG00000162460	TMEM82	transmembrane protein 82 [Source:HGNC Symbol;Acc:HGNC:32350]	0	NA	NA	NA	NA	NA
ENSG00000162621	LRRC53	leucine rich repeat containing 53 [Source:HGNC Symbol;Acc:HGNC:25255]	0	NA	NA	NA	NA	NA
ENSG00000162624	LHX8	LIM homeobox 8 [Source:HGNC Symbol;Acc:HGNC:28838]	0	NA	NA	NA	NA	NA
ENSG00000162670	BRINP3	BMP/retinoic acid inducible neural specific 3 [Source:HGNC Symbol;Acc:HGNC:22393]	0	NA	NA	NA	NA	NA
ENSG00000162761	LMX1A	LIM homeobox transcription factor 1 alpha [Source:HGNC Symbol;Acc:HGNC:6653]	0	NA	NA	NA	NA	NA
ENSG00000162975	KCNF1	potassium voltage-gated channel modifier subfamily F member 1 [Source:HGNC Symbol;Acc:HGNC:6246]	0	NA	NA	NA	NA	NA
ENSG00000162981	LRATD1	LRAT domain containing 1 [Source:HGNC Symbol;Acc:HGNC:20743]	0	NA	NA	NA	NA	NA
ENSG00000162992	NEUROD1	neuronal differentiation 1 [Source:HGNC Symbol;Acc:HGNC:7762]	0	NA	NA	NA	NA	NA
ENSG00000163032	VSNL1	visinin like 1 [Source:HGNC Symbol;Acc:HGNC:12722]	0	NA	NA	NA	NA	NA
ENSG00000163064	EN1	engrailed homeobox 1 [Source:HGNC Symbol;Acc:HGNC:3342]	0	NA	NA	NA	NA	NA
ENSG00000163114	PDHA2	pyruvate dehydrogenase E1 alpha 2 subunit [Source:HGNC Symbol;Acc:HGNC:8807]	0	NA	NA	NA	NA	NA
ENSG00000163202	LCE3D	late cornified envelope 3D [Source:HGNC Symbol;Acc:HGNC:16615]	0	NA	NA	NA	NA	NA
ENSG00000163206	SMCP	sperm mitochondria associated cysteine rich protein [Source:HGNC Symbol;Acc:HGNC:6962]	0	NA	NA	NA	NA	NA
ENSG00000163254	CRYGC	crystallin gamma C [Source:HGNC Symbol;Acc:HGNC:2410]	0	NA	NA	NA	NA	NA
ENSG00000163273	NPPC	natriuretic peptide C [Source:HGNC Symbol;Acc:HGNC:7941]	0	NA	NA	NA	NA	NA
ENSG00000163286	ALPG	alkaline phosphatase, germ cell [Source:HGNC Symbol;Acc:HGNC:441]	0	NA	NA	NA	NA	NA
ENSG00000163331	DAPL1	death associated protein like 1 [Source:HGNC Symbol;Acc:HGNC:21490]	0	NA	NA	NA	NA	NA
ENSG00000163377	TAFA4	TAFA chemokine like family member 4 [Source:HGNC Symbol;Acc:HGNC:21591]	0	NA	NA	NA	NA	NA
ENSG00000163424	TEX55	testis expressed 55 [Source:HGNC Symbol;Acc:HGNC:26553]	0	NA	NA	NA	NA	NA
ENSG00000163515	RETNLB	resistin like beta [Source:HGNC Symbol;Acc:HGNC:20388]	0	NA	NA	NA	NA	NA
ENSG00000163623	NKX6-1	NK6 homeobox 1 [Source:HGNC Symbol;Acc:HGNC:7839]	0	NA	NA	NA	NA	NA
ENSG00000163630	SYNPR	synaptoporin [Source:HGNC Symbol;Acc:HGNC:16507]	0	NA	NA	NA	NA	NA
ENSG00000163646	CLRN1	clarin 1 [Source:HGNC Symbol;Acc:HGNC:12605]	0	NA	NA	NA	NA	NA
ENSG00000163792	TCF23	transcription factor 23 [Source:HGNC Symbol;Acc:HGNC:18602]	0	NA	NA	NA	NA	NA
ENSG00000163825	RTP3	receptor transporter protein 3 [Source:HGNC Symbol;Acc:HGNC:15572]	0	NA	NA	NA	NA	NA
ENSG00000163982	OTOP1	otopetrin 1 [Source:HGNC Symbol;Acc:HGNC:19656]	0	NA	NA	NA	NA	NA
ENSG00000164089	ETNPPL	ethanolamine-phosphate phospho-lyase [Source:HGNC Symbol;Acc:HGNC:14404]	0	NA	NA	NA	NA	NA
ENSG00000164113	ADAD1	adenosine deaminase domain containing 1 [Source:HGNC Symbol;Acc:HGNC:30713]	0	NA	NA	NA	NA	NA
ENSG00000164129	NPY5R	neuropeptide Y receptor Y5 [Source:HGNC Symbol;Acc:HGNC:7958]	0	NA	NA	NA	NA	NA
ENSG00000164188	RANBP3L	RAN binding protein 3 like [Source:HGNC Symbol;Acc:HGNC:26353]	0	NA	NA	NA	NA	NA
ENSG00000164197	RNF180	ring finger protein 180 [Source:HGNC Symbol;Acc:HGNC:27752]	0	NA	NA	NA	NA	NA
ENSG00000164256	PRDM9	PR/SET domain 9 [Source:HGNC Symbol;Acc:HGNC:13994]	0	NA	NA	NA	NA	NA
ENSG00000164294	GPX8	glutathione peroxidase 8 (putative) [Source:HGNC Symbol;Acc:HGNC:33100]	0	NA	NA	NA	NA	NA
ENSG00000164299	SPZ1	spermatogenic leucine zipper 1 [Source:HGNC Symbol;Acc:HGNC:30721]	0	NA	NA	NA	NA	NA
ENSG00000164318	EGFLAM	EGF like, fibronectin type III and laminin G domains [Source:HGNC Symbol;Acc:HGNC:26810]	0	NA	NA	NA	NA	NA
ENSG00000164326	CARTPT	CART prepropeptide [Source:HGNC Symbol;Acc:HGNC:24323]	0	NA	NA	NA	NA	NA
ENSG00000164393	ADGRF2	adhesion G protein-coupled receptor F2 [Source:HGNC Symbol;Acc:HGNC:18991]	0	NA	NA	NA	NA	NA
ENSG00000164399	IL3	interleukin 3 [Source:HGNC Symbol;Acc:HGNC:6011]	0	NA	NA	NA	NA	NA
ENSG00000164438	TLX3	T cell leukemia homeobox 3 [Source:HGNC Symbol;Acc:HGNC:13532]	0	NA	NA	NA	NA	NA
ENSG00000164508	H2AC1	H2A clustered histone 1 [Source:HGNC Symbol;Acc:HGNC:18729]	0	NA	NA	NA	NA	NA
ENSG00000164588	HCN1	hyperpolarization activated cyclic nucleotide gated potassium channel 1 [Source:HGNC Symbol;Acc:HGNC:4845]	0	NA	NA	NA	NA	NA
ENSG00000164600	NEUROD6	neuronal differentiation 6 [Source:HGNC Symbol;Acc:HGNC:13804]	0	NA	NA	NA	NA	NA
ENSG00000164645	TEX47	testis expressed 47 [Source:HGNC Symbol;Acc:HGNC:22402]	0	NA	NA	NA	NA	NA
ENSG00000164651	SP8	Sp8 transcription factor [Source:HGNC Symbol;Acc:HGNC:19196]	0	NA	NA	NA	NA	NA
ENSG00000164749	HNF4G	hepatocyte nuclear factor 4 gamma [Source:HGNC Symbol;Acc:HGNC:5026]	0	NA	NA	NA	NA	NA
ENSG00000164794	KCNV1	potassium voltage-gated channel modifier subfamily V member 1 [Source:HGNC Symbol;Acc:HGNC:18861]	0	NA	NA	NA	NA	NA
ENSG00000164822	DEFA6	defensin alpha 6 [Source:HGNC Symbol;Acc:HGNC:2765]	0	NA	NA	NA	NA	NA
ENSG00000164853	UNCX	UNC homeobox [Source:HGNC Symbol;Acc:HGNC:33194]	0	NA	NA	NA	NA	NA
ENSG00000164871	SPAG11B	sperm associated antigen 11B [Source:HGNC Symbol;Acc:HGNC:14534]	0	NA	NA	NA	NA	NA
ENSG00000164893	SLC7A13	solute carrier family 7 member 13 [Source:HGNC Symbol;Acc:HGNC:23092]	0	NA	NA	NA	NA	NA
ENSG00000165084	C8orf34	chromosome 8 open reading frame 34 [Source:HGNC Symbol;Acc:HGNC:30905]	0	NA	NA	NA	NA	NA
ENSG00000165370	GPR101	G protein-coupled receptor 101 [Source:HGNC Symbol;Acc:HGNC:14963]	0	NA	NA	NA	NA	NA
ENSG00000165379	LRFN5	leucine rich repeat and fibronectin type III domain containing 5 [Source:HGNC Symbol;Acc:HGNC:20360]	0	NA	NA	NA	NA	NA
ENSG00000165471	MBL2	mannose binding lectin 2 [Source:HGNC Symbol;Acc:HGNC:6922]	0	NA	NA	NA	NA	NA
ENSG00000165509	MAGEC3	MAGE family member C3 [Source:HGNC Symbol;Acc:HGNC:23798]	0	NA	NA	NA	NA	NA
ENSG00000165583	SSX5	SSX family member 5 [Source:HGNC Symbol;Acc:HGNC:11339]	0	NA	NA	NA	NA	NA
ENSG00000165584	SSX3	SSX family member 3 [Source:HGNC Symbol;Acc:HGNC:11337]	0	NA	NA	NA	NA	NA
ENSG00000165643	SOHLH1	spermatogenesis and oogenesis specific basic helix-loop-helix 1 [Source:HGNC Symbol;Acc:HGNC:27845]	0	NA	NA	NA	NA	NA
ENSG00000165841	CYP2C19	cytochrome P450 family 2 subfamily C member 19 [Source:HGNC Symbol;Acc:HGNC:2621]	0	NA	NA	NA	NA	NA
ENSG00000165953	SERPINA12	serpin family A member 12 [Source:HGNC Symbol;Acc:HGNC:18359]	0	NA	NA	NA	NA	NA
ENSG00000165966	PDZRN4	PDZ domain containing ring finger 4 [Source:HGNC Symbol;Acc:HGNC:30552]	0	NA	NA	NA	NA	NA
ENSG00000165970	SLC6A5	solute carrier family 6 member 5 [Source:HGNC Symbol;Acc:HGNC:11051]	0	NA	NA	NA	NA	NA
ENSG00000165973	NELL1	neural EGFL like 1 [Source:HGNC Symbol;Acc:HGNC:7750]	0	NA	NA	NA	NA	NA
ENSG00000166049	PASD1	PAS domain containing repressor 1 [Source:HGNC Symbol;Acc:HGNC:20686]	0	NA	NA	NA	NA	NA
ENSG00000166069	TMCO5A	transmembrane and coiled-coil domains 5A [Source:HGNC Symbol;Acc:HGNC:28558]	0	NA	NA	NA	NA	NA
ENSG00000166111	SVOP	SV2 related protein [Source:HGNC Symbol;Acc:HGNC:25417]	0	NA	NA	NA	NA	NA
ENSG00000166118	SPATA19	spermatogenesis associated 19 [Source:HGNC Symbol;Acc:HGNC:30614]	0	NA	NA	NA	NA	NA
ENSG00000166152	C16orf78	chromosome 16 open reading frame 78 [Source:HGNC Symbol;Acc:HGNC:28479]	0	NA	NA	NA	NA	NA
ENSG00000166160	OPN1MW2	opsin 1, medium wave sensitive 2 [Source:HGNC Symbol;Acc:HGNC:26952]	0	NA	NA	NA	NA	NA
ENSG00000166329	CCDC182	coiled-coil domain containing 182 [Source:HGNC Symbol;Acc:HGNC:49392]	0	NA	NA	NA	NA	NA
ENSG00000166351	POTED	POTE ankyrin domain family member D [Source:HGNC Symbol;Acc:HGNC:23822]	0	NA	NA	NA	NA	NA
ENSG00000166363	OR10A5	olfactory receptor family 10 subfamily A member 5 [Source:HGNC Symbol;Acc:HGNC:15131]	0	NA	NA	NA	NA	NA
ENSG00000166368	OR2D2	olfactory receptor family 2 subfamily D member 2 [Source:HGNC Symbol;Acc:HGNC:8244]	0	NA	NA	NA	NA	NA
ENSG00000166509	CLEC3A	C-type lectin domain family 3 member A [Source:HGNC Symbol;Acc:HGNC:2052]	0	NA	NA	NA	NA	NA
ENSG00000166589	CDH16	cadherin 16 [Source:HGNC Symbol;Acc:HGNC:1755]	0	NA	NA	NA	NA	NA
ENSG00000166603	MC4R	melanocortin 4 receptor [Source:HGNC Symbol;Acc:HGNC:6932]	0	NA	NA	NA	NA	NA
ENSG00000166634	SERPINB12	serpin family B member 12 [Source:HGNC Symbol;Acc:HGNC:14220]	0	NA	NA	NA	NA	NA
ENSG00000166670	MMP10	matrix metallopeptidase 10 [Source:HGNC Symbol;Acc:HGNC:7156]	0	NA	NA	NA	NA	NA
ENSG00000166828	SCNN1G	sodium channel epithelial 1 gamma subunit [Source:HGNC Symbol;Acc:HGNC:10602]	0	NA	NA	NA	NA	NA
ENSG00000166862	CACNG2	calcium voltage-gated channel auxiliary subunit gamma 2 [Source:HGNC Symbol;Acc:HGNC:1406]	0	NA	NA	NA	NA	NA
ENSG00000166869	CHP2	calcineurin like EF-hand protein 2 [Source:HGNC Symbol;Acc:HGNC:24927]	0	NA	NA	NA	NA	NA
ENSG00000166884	OR4D6	olfactory receptor family 4 subfamily D member 6 [Source:HGNC Symbol;Acc:HGNC:15175]	0	NA	NA	NA	NA	NA
ENSG00000166930	MS4A5	membrane spanning 4-domains A5 [Source:HGNC Symbol;Acc:HGNC:13374]	0	NA	NA	NA	NA	NA
ENSG00000166948	TGM6	transglutaminase 6 [Source:HGNC Symbol;Acc:HGNC:16255]	0	NA	NA	NA	NA	NA
ENSG00000166959	MS4A8	membrane spanning 4-domains A8 [Source:HGNC Symbol;Acc:HGNC:13380]	0	NA	NA	NA	NA	NA
ENSG00000167011	NAT16	N-acetyltransferase 16 (putative) [Source:HGNC Symbol;Acc:HGNC:22030]	0	NA	NA	NA	NA	NA
ENSG00000167098	SUN5	Sad1 and UNC84 domain containing 5 [Source:HGNC Symbol;Acc:HGNC:16252]	0	NA	NA	NA	NA	NA
ENSG00000167104	BPIFB6	BPI fold containing family B member 6 [Source:HGNC Symbol;Acc:HGNC:16504]	0	NA	NA	NA	NA	NA
ENSG00000167165	UGT1A6	UDP glucuronosyltransferase family 1 member A6 [Source:HGNC Symbol;Acc:HGNC:12538]	0	NA	NA	NA	NA	NA
ENSG00000167178	ISLR2	immunoglobulin superfamily containing leucine rich repeat 2 [Source:HGNC Symbol;Acc:HGNC:29286]	0	NA	NA	NA	NA	NA
ENSG00000167194	C16orf92	chromosome 16 open reading frame 92 [Source:HGNC Symbol;Acc:HGNC:26346]	0	NA	NA	NA	NA	NA
ENSG00000167346	MMP26	matrix metallopeptidase 26 [Source:HGNC Symbol;Acc:HGNC:14249]	0	NA	NA	NA	NA	NA
ENSG00000167531	LALBA	lactalbumin alpha [Source:HGNC Symbol;Acc:HGNC:6480]	0	NA	NA	NA	NA	NA
ENSG00000167749	KLK4	kallikrein related peptidase 4 [Source:HGNC Symbol;Acc:HGNC:6365]	0	NA	NA	NA	NA	NA
ENSG00000167755	KLK6	kallikrein related peptidase 6 [Source:HGNC Symbol;Acc:HGNC:6367]	0	NA	NA	NA	NA	NA
ENSG00000167791	CABP2	calcium binding protein 2 [Source:HGNC Symbol;Acc:HGNC:1385]	0	NA	NA	NA	NA	NA
ENSG00000167825	OR5I1	olfactory receptor family 5 subfamily I member 1 [Source:HGNC Symbol;Acc:HGNC:8347]	0	NA	NA	NA	NA	NA
ENSG00000168131	OR2B2	olfactory receptor family 2 subfamily B member 2 [Source:HGNC Symbol;Acc:HGNC:13966]	0	NA	NA	NA	NA	NA
ENSG00000168148	H3-4	H3.4 histone [Source:HGNC Symbol;Acc:HGNC:4778]	0	NA	NA	NA	NA	NA
ENSG00000168267	PTF1A	pancreas associated transcription factor 1a [Source:HGNC Symbol;Acc:HGNC:23734]	0	NA	NA	NA	NA	NA
ENSG00000168333	PPDPFL	pancreatic progenitor cell differentiation and proliferation factor like [Source:HGNC Symbol;Acc:HGNC:31745]	0	NA	NA	NA	NA	NA
ENSG00000168412	MTNR1A	melatonin receptor 1A [Source:HGNC Symbol;Acc:HGNC:7463]	0	NA	NA	NA	NA	NA
ENSG00000168418	KCNG4	potassium voltage-gated channel modifier subfamily G member 4 [Source:HGNC Symbol;Acc:HGNC:19697]	0	NA	NA	NA	NA	NA
ENSG00000168484	SFTPC	surfactant protein C [Source:HGNC Symbol;Acc:HGNC:10802]	0	NA	NA	NA	NA	NA
ENSG00000168505	GBX2	gastrulation brain homeobox 2 [Source:HGNC Symbol;Acc:HGNC:4186]	0	NA	NA	NA	NA	NA
ENSG00000168515	SCGB1D1	secretoglobin family 1D member 1 [Source:HGNC Symbol;Acc:HGNC:18395]	0	NA	NA	NA	NA	NA
ENSG00000168530	MYL1	myosin light chain 1 [Source:HGNC Symbol;Acc:HGNC:7582]	0	NA	NA	NA	NA	NA
ENSG00000168539	CHRM1	cholinergic receptor muscarinic 1 [Source:HGNC Symbol;Acc:HGNC:1950]	0	NA	NA	NA	NA	NA
ENSG00000168619	ADAM18	ADAM metallopeptidase domain 18 [Source:HGNC Symbol;Acc:HGNC:196]	0	NA	NA	NA	NA	NA
ENSG00000168634	WFDC13	WAP four-disulfide core domain 13 [Source:HGNC Symbol;Acc:HGNC:16131]	0	NA	NA	NA	NA	NA
ENSG00000168748	CA7	carbonic anhydrase 7 [Source:HGNC Symbol;Acc:HGNC:1381]	0	NA	NA	NA	NA	NA
ENSG00000168757	TSPY2	testis specific protein Y-linked 2 [Source:HGNC Symbol;Acc:HGNC:23924]	0	NA	NA	NA	NA	NA
ENSG00000168828	OR13J1	olfactory receptor family 13 subfamily J member 1 [Source:HGNC Symbol;Acc:HGNC:15108]	0	NA	NA	NA	NA	NA
ENSG00000168875	SOX14	SRY-box transcription factor 14 [Source:HGNC Symbol;Acc:HGNC:11193]	0	NA	NA	NA	NA	NA
ENSG00000168925	CTRB1	chymotrypsinogen B1 [Source:HGNC Symbol;Acc:HGNC:2521]	0	NA	NA	NA	NA	NA
ENSG00000168930	TRIM49	tripartite motif containing 49 [Source:HGNC Symbol;Acc:HGNC:13431]	0	NA	NA	NA	NA	NA
ENSG00000168955	TM4SF20	transmembrane 4 L six family member 20 [Source:HGNC Symbol;Acc:HGNC:26230]	0	NA	NA	NA	NA	NA
ENSG00000169006	NTSR2	neurotensin receptor 2 [Source:HGNC Symbol;Acc:HGNC:8040]	0	NA	NA	NA	NA	NA
ENSG00000169035	KLK7	kallikrein related peptidase 7 [Source:HGNC Symbol;Acc:HGNC:6368]	0	NA	NA	NA	NA	NA
ENSG00000169064	ZBBX	zinc finger B-box domain containing [Source:HGNC Symbol;Acc:HGNC:26245]	0	NA	NA	NA	NA	NA
ENSG00000169067	ACTBL2	actin beta like 2 [Source:HGNC Symbol;Acc:HGNC:17780]	0	NA	NA	NA	NA	NA
ENSG00000169154	GOT1L1	glutamic-oxaloacetic transaminase 1 like 1 [Source:HGNC Symbol;Acc:HGNC:28487]	0	NA	NA	NA	NA	NA
ENSG00000169214	OR6F1	olfactory receptor family 6 subfamily F member 1 [Source:HGNC Symbol;Acc:HGNC:15027]	0	NA	NA	NA	NA	NA
ENSG00000169297	NR0B1	nuclear receptor subfamily 0 group B member 1 [Source:HGNC Symbol;Acc:HGNC:7960]	0	NA	NA	NA	NA	NA
ENSG00000169340	PDILT	protein disulfide isomerase like, testis expressed [Source:HGNC Symbol;Acc:HGNC:27338]	0	NA	NA	NA	NA	NA
ENSG00000169344	UMOD	uromodulin [Source:HGNC Symbol;Acc:HGNC:12559]	0	NA	NA	NA	NA	NA
ENSG00000169347	GP2	glycoprotein 2 [Source:HGNC Symbol;Acc:HGNC:4441]	0	NA	NA	NA	NA	NA
ENSG00000169393	ELSPBP1	epididymal sperm binding protein 1 [Source:HGNC Symbol;Acc:HGNC:14417]	0	NA	NA	NA	NA	NA
ENSG00000169484	OR4K14	olfactory receptor family 4 subfamily K member 14 [Source:HGNC Symbol;Acc:HGNC:15352]	0	NA	NA	NA	NA	NA
ENSG00000169488	OR4K15	olfactory receptor family 4 subfamily K member 15 [Source:HGNC Symbol;Acc:HGNC:15353]	0	NA	NA	NA	NA	NA
ENSG00000169509	CRCT1	cysteine rich C-terminal 1 [Source:HGNC Symbol;Acc:HGNC:29875]	0	NA	NA	NA	NA	NA
ENSG00000169548	ZNF280A	zinc finger protein 280A [Source:HGNC Symbol;Acc:HGNC:18597]	0	NA	NA	NA	NA	NA
ENSG00000169550	MUC15	mucin 15, cell surface associated [Source:HGNC Symbol;Acc:HGNC:14956]	0	NA	NA	NA	NA	NA
ENSG00000169551	CT55	cancer/testis antigen 55 [Source:HGNC Symbol;Acc:HGNC:26047]	0	NA	NA	NA	NA	NA
ENSG00000169594	BNC1	basonuclin 1 [Source:HGNC Symbol;Acc:HGNC:1081]	0	NA	NA	NA	NA	NA
ENSG00000169605	GKN1	gastrokine 1 [Source:HGNC Symbol;Acc:HGNC:23217]	0	NA	NA	NA	NA	NA
ENSG00000169676	DRD5	dopamine receptor D5 [Source:HGNC Symbol;Acc:HGNC:3026]	0	NA	NA	NA	NA	NA
ENSG00000169688	MT1B	metallothionein 1B [Source:HGNC Symbol;Acc:HGNC:7394]	0	NA	NA	NA	NA	NA
ENSG00000169717	ACTRT2	actin related protein T2 [Source:HGNC Symbol;Acc:HGNC:24026]	0	NA	NA	NA	NA	NA
ENSG00000169763	PRYP3	PTPN13 like Y-linked pseudogene 3 [Source:HGNC Symbol;Acc:HGNC:34020]	0	NA	NA	NA	NA	NA
ENSG00000169777	TAS2R1	taste 2 receptor member 1 [Source:HGNC Symbol;Acc:HGNC:14909]	0	NA	NA	NA	NA	NA
ENSG00000169789	PRY	PTPN13 like Y-linked [Source:HGNC Symbol;Acc:HGNC:14024]	0	NA	NA	NA	NA	NA
ENSG00000169800	RBMY1F	RNA binding motif protein Y-linked family 1 member F [Source:HGNC Symbol;Acc:HGNC:23974]	0	NA	NA	NA	NA	NA
ENSG00000169836	TACR3	tachykinin receptor 3 [Source:HGNC Symbol;Acc:HGNC:11528]	0	NA	NA	NA	NA	NA
ENSG00000169840	GSX1	GS homeobox 1 [Source:HGNC Symbol;Acc:HGNC:20374]	0	NA	NA	NA	NA	NA
ENSG00000169856	ONECUT1	one cut homeobox 1 [Source:HGNC Symbol;Acc:HGNC:8138]	0	NA	NA	NA	NA	NA
ENSG00000169906	S100G	S100 calcium binding protein G [Source:HGNC Symbol;Acc:HGNC:1436]	0	NA	NA	NA	NA	NA
ENSG00000169953	HSFY2	heat shock transcription factor Y-linked 2 [Source:HGNC Symbol;Acc:HGNC:23950]	0	NA	NA	NA	NA	NA
ENSG00000170099	SERPINA6	serpin family A member 6 [Source:HGNC Symbol;Acc:HGNC:1540]	0	NA	NA	NA	NA	NA
ENSG00000170152	AL391987.1	0	0	NA	NA	NA	NA	NA
ENSG00000170162	VGLL2	vestigial like family member 2 [Source:HGNC Symbol;Acc:HGNC:20232]	0	NA	NA	NA	NA	NA
ENSG00000170166	HOXD4	homeobox D4 [Source:HGNC Symbol;Acc:HGNC:5138]	0	NA	NA	NA	NA	NA
ENSG00000170178	HOXD12	homeobox D12 [Source:HGNC Symbol;Acc:HGNC:5135]	0	NA	NA	NA	NA	NA
ENSG00000170255	MRGPRX1	MAS related GPR family member X1 [Source:HGNC Symbol;Acc:HGNC:17962]	0	NA	NA	NA	NA	NA
ENSG00000170279	C7orf33	chromosome 7 open reading frame 33 [Source:HGNC Symbol;Acc:HGNC:21724]	0	NA	NA	NA	NA	NA
ENSG00000170289	CNGB3	cyclic nucleotide gated channel subunit beta 3 [Source:HGNC Symbol;Acc:HGNC:2153]	0	NA	NA	NA	NA	NA
ENSG00000170290	SLN	sarcolipin [Source:HGNC Symbol;Acc:HGNC:11089]	0	NA	NA	NA	NA	NA
ENSG00000170324	FRMPD2	FERM and PDZ domain containing 2 [Source:HGNC Symbol;Acc:HGNC:28572]	0	NA	NA	NA	NA	NA
ENSG00000170367	CST5	cystatin D [Source:HGNC Symbol;Acc:HGNC:2477]	0	NA	NA	NA	NA	NA
ENSG00000170369	CST2	cystatin SA [Source:HGNC Symbol;Acc:HGNC:2474]	0	NA	NA	NA	NA	NA
ENSG00000170373	CST1	cystatin SN [Source:HGNC Symbol;Acc:HGNC:2473]	0	NA	NA	NA	NA	NA
ENSG00000170419	VSTM2A	V-set and transmembrane domain containing 2A [Source:HGNC Symbol;Acc:HGNC:28499]	0	NA	NA	NA	NA	NA
ENSG00000170465	KRT6C	keratin 6C [Source:HGNC Symbol;Acc:HGNC:20406]	0	NA	NA	NA	NA	NA
ENSG00000170477	KRT4	keratin 4 [Source:HGNC Symbol;Acc:HGNC:6441]	0	NA	NA	NA	NA	NA
ENSG00000170516	COX7B2	cytochrome c oxidase subunit 7B2 [Source:HGNC Symbol;Acc:HGNC:24381]	0	NA	NA	NA	NA	NA
ENSG00000170561	IRX2	iroquois homeobox 2 [Source:HGNC Symbol;Acc:HGNC:14359]	0	NA	NA	NA	NA	NA
ENSG00000170577	SIX2	SIX homeobox 2 [Source:HGNC Symbol;Acc:HGNC:10888]	0	NA	NA	NA	NA	NA
ENSG00000170605	OR9K2	olfactory receptor family 9 subfamily K member 2 [Source:HGNC Symbol;Acc:HGNC:15339]	0	NA	NA	NA	NA	NA
ENSG00000170683	OR10A3	olfactory receptor family 10 subfamily A member 3 [Source:HGNC Symbol;Acc:HGNC:8162]	0	NA	NA	NA	NA	NA
ENSG00000170775	GPR37	G protein-coupled receptor 37 [Source:HGNC Symbol;Acc:HGNC:4494]	0	NA	NA	NA	NA	NA
ENSG00000170777	TPD52L3	TPD52 like 3 [Source:HGNC Symbol;Acc:HGNC:23382]	0	NA	NA	NA	NA	NA
ENSG00000170782	OR10A4	olfactory receptor family 10 subfamily A member 4 [Source:HGNC Symbol;Acc:HGNC:15130]	0	NA	NA	NA	NA	NA
ENSG00000170788	DYDC1	DPY30 domain containing 1 [Source:HGNC Symbol;Acc:HGNC:23460]	0	NA	NA	NA	NA	NA
ENSG00000170790	OR10A2	olfactory receptor family 10 subfamily A member 2 [Source:HGNC Symbol;Acc:HGNC:8161]	0	NA	NA	NA	NA	NA
ENSG00000170807	LMOD2	leiomodin 2 [Source:HGNC Symbol;Acc:HGNC:6648]	0	NA	NA	NA	NA	NA
ENSG00000170820	FSHR	follicle stimulating hormone receptor [Source:HGNC Symbol;Acc:HGNC:3969]	0	NA	NA	NA	NA	NA
ENSG00000170848	PSG6	pregnancy specific beta-1-glycoprotein 6 [Source:HGNC Symbol;Acc:HGNC:9523]	0	NA	NA	NA	NA	NA
ENSG00000170920	OR7G3	olfactory receptor family 7 subfamily G member 3 [Source:HGNC Symbol;Acc:HGNC:8467]	0	NA	NA	NA	NA	NA
ENSG00000170923	OR7G2	olfactory receptor family 7 subfamily G member 2 [Source:HGNC Symbol;Acc:HGNC:8466]	0	NA	NA	NA	NA	NA
ENSG00000170925	TEX13B	testis expressed 13B [Source:HGNC Symbol;Acc:HGNC:11736]	0	NA	NA	NA	NA	NA
ENSG00000170929	OR1M1	olfactory receptor family 1 subfamily M member 1 [Source:HGNC Symbol;Acc:HGNC:8220]	0	NA	NA	NA	NA	NA
ENSG00000170950	PGK2	phosphoglycerate kinase 2 [Source:HGNC Symbol;Acc:HGNC:8898]	0	NA	NA	NA	NA	NA
ENSG00000170961	HAS2	hyaluronan synthase 2 [Source:HGNC Symbol;Acc:HGNC:4819]	0	NA	NA	NA	NA	NA
ENSG00000170967	DDI1	DNA damage inducible 1 homolog 1 [Source:HGNC Symbol;Acc:HGNC:18961]	0	NA	NA	NA	NA	NA
ENSG00000171014	OR4D5	olfactory receptor family 4 subfamily D member 5 [Source:HGNC Symbol;Acc:HGNC:14852]	0	NA	NA	NA	NA	NA
ENSG00000171053	PATE1	prostate and testis expressed 1 [Source:HGNC Symbol;Acc:HGNC:24664]	0	NA	NA	NA	NA	NA
ENSG00000171054	OR13H1	olfactory receptor family 13 subfamily H member 1 [Source:HGNC Symbol;Acc:HGNC:14755]	0	NA	NA	NA	NA	NA
ENSG00000171060	C8orf74	chromosome 8 open reading frame 74 [Source:HGNC Symbol;Acc:HGNC:32296]	0	NA	NA	NA	NA	NA
ENSG00000171102	OBP2B	odorant binding protein 2B [Source:HGNC Symbol;Acc:HGNC:23381]	0	NA	NA	NA	NA	NA
ENSG00000171195	MUC7	mucin 7, secreted [Source:HGNC Symbol;Acc:HGNC:7518]	0	NA	NA	NA	NA	NA
ENSG00000171199	OPRPN	opiorphin prepropeptide [Source:HGNC Symbol;Acc:HGNC:17279]	0	NA	NA	NA	NA	NA
ENSG00000171201	SMR3B	submaxillary gland androgen regulated protein 3B [Source:HGNC Symbol;Acc:HGNC:17326]	0	NA	NA	NA	NA	NA
ENSG00000171209	CSN3	casein kappa [Source:HGNC Symbol;Acc:HGNC:2446]	0	NA	NA	NA	NA	NA
ENSG00000171217	CLDN20	claudin 20 [Source:HGNC Symbol;Acc:HGNC:2042]	0	NA	NA	NA	NA	NA
ENSG00000171234	UGT2B7	UDP glucuronosyltransferase family 2 member B7 [Source:HGNC Symbol;Acc:HGNC:12554]	0	NA	NA	NA	NA	NA
ENSG00000171243	SOSTDC1	sclerostin domain containing 1 [Source:HGNC Symbol;Acc:HGNC:21748]	0	NA	NA	NA	NA	NA
ENSG00000171303	KCNK3	potassium two pore domain channel subfamily K member 3 [Source:HGNC Symbol;Acc:HGNC:6278]	0	NA	NA	NA	NA	NA
ENSG00000171396	KRTAP4-4	keratin associated protein 4-4 [Source:HGNC Symbol;Acc:HGNC:16928]	0	NA	NA	NA	NA	NA
ENSG00000171403	KRT9	keratin 9 [Source:HGNC Symbol;Acc:HGNC:6447]	0	NA	NA	NA	NA	NA
ENSG00000171405	XAGE5	X antigen family member 5 [Source:HGNC Symbol;Acc:HGNC:30930]	0	NA	NA	NA	NA	NA
ENSG00000171446	KRT27	keratin 27 [Source:HGNC Symbol;Acc:HGNC:30841]	0	NA	NA	NA	NA	NA
ENSG00000171478	SPACA5B	sperm acrosome associated 5B [Source:HGNC Symbol;Acc:HGNC:19142]	0	NA	NA	NA	NA	NA
ENSG00000171481	OR1L3	olfactory receptor family 1 subfamily L member 3 [Source:HGNC Symbol;Acc:HGNC:8215]	0	NA	NA	NA	NA	NA
ENSG00000171495	MROH2B	maestro heat like repeat family member 2B [Source:HGNC Symbol;Acc:HGNC:26857]	0	NA	NA	NA	NA	NA
ENSG00000171540	OTP	orthopedia homeobox [Source:HGNC Symbol;Acc:HGNC:8518]	0	NA	NA	NA	NA	NA
ENSG00000171557	FGG	fibrinogen gamma chain [Source:HGNC Symbol;Acc:HGNC:3694]	0	NA	NA	NA	NA	NA
ENSG00000171570	RAB4B-EGLN2	RAB4B-EGLN2 readthrough (NMD candidate) [Source:HGNC Symbol;Acc:HGNC:44465]	0	NA	NA	NA	NA	NA
ENSG00000171587	DSCAM	DS cell adhesion molecule [Source:HGNC Symbol;Acc:HGNC:3039]	0	NA	NA	NA	NA	NA
ENSG00000171804	WDR87	WD repeat domain 87 [Source:HGNC Symbol;Acc:HGNC:29934]	0	NA	NA	NA	NA	NA
ENSG00000171815	PCDHB1	protocadherin beta 1 [Source:HGNC Symbol;Acc:HGNC:8680]	0	NA	NA	NA	NA	NA
ENSG00000171936	OR10H3	olfactory receptor family 10 subfamily H member 3 [Source:NCBI gene;Acc:26532]	0	NA	NA	NA	NA	NA
ENSG00000171942	OR10H2	olfactory receptor family 10 subfamily H member 2 [Source:NCBI gene;Acc:26538]	0	NA	NA	NA	NA	NA
ENSG00000171944	OR52A5	olfactory receptor family 52 subfamily A member 5 [Source:HGNC Symbol;Acc:HGNC:19580]	0	NA	NA	NA	NA	NA
ENSG00000172016	REG3A	regenerating family member 3 alpha [Source:HGNC Symbol;Acc:HGNC:8601]	0	NA	NA	NA	NA	NA
ENSG00000172073	TEX37	testis expressed 37 [Source:HGNC Symbol;Acc:HGNC:26341]	0	NA	NA	NA	NA	NA
ENSG00000172146	OR1A1	olfactory receptor family 1 subfamily A member 1 (gene/pseudogene) [Source:HGNC Symbol;Acc:HGNC:8179]	0	NA	NA	NA	NA	NA
ENSG00000172150	OR1A2	olfactory receptor family 1 subfamily A member 2 [Source:HGNC Symbol;Acc:HGNC:8180]	0	NA	NA	NA	NA	NA
ENSG00000172154	OR8I2	olfactory receptor family 8 subfamily I member 2 [Source:HGNC Symbol;Acc:HGNC:15310]	0	NA	NA	NA	NA	NA
ENSG00000172155	LCE1D	late cornified envelope 1D [Source:HGNC Symbol;Acc:HGNC:29465]	0	NA	NA	NA	NA	NA
ENSG00000172156	CCL11	C-C motif chemokine ligand 11 [Source:HGNC Symbol;Acc:HGNC:10610]	0	NA	NA	NA	NA	NA
ENSG00000172199	OR8U1	olfactory receptor family 8 subfamily U member 1 [Source:HGNC Symbol;Acc:HGNC:19611]	0	NA	NA	NA	NA	NA
ENSG00000172201	ID4	inhibitor of DNA binding 4, HLH protein [Source:HGNC Symbol;Acc:HGNC:5363]	0	NA	NA	NA	NA	NA
ENSG00000172209	GPR22	G protein-coupled receptor 22 [Source:HGNC Symbol;Acc:HGNC:4477]	0	NA	NA	NA	NA	NA
ENSG00000172238	ATOH1	atonal bHLH transcription factor 1 [Source:HGNC Symbol;Acc:HGNC:797]	0	NA	NA	NA	NA	NA
ENSG00000172288	CDY1	chromodomain Y-linked 1 [Source:HGNC Symbol;Acc:HGNC:1809]	0	NA	NA	NA	NA	NA
ENSG00000172289	OR10V1	olfactory receptor family 10 subfamily V member 1 [Source:HGNC Symbol;Acc:HGNC:15136]	0	NA	NA	NA	NA	NA
ENSG00000172320	OR5A1	olfactory receptor family 5 subfamily A member 1 [Source:HGNC Symbol;Acc:HGNC:8319]	0	NA	NA	NA	NA	NA
ENSG00000172352	CDY1B	chromodomain Y-linked 1B [Source:HGNC Symbol;Acc:HGNC:23920]	0	NA	NA	NA	NA	NA
ENSG00000172377	OR9I1	olfactory receptor family 9 subfamily I member 1 [Source:HGNC Symbol;Acc:HGNC:14718]	0	NA	NA	NA	NA	NA
ENSG00000172421	EFCAB3	EF-hand calcium binding domain 3 [Source:HGNC Symbol;Acc:HGNC:26379]	0	NA	NA	NA	NA	NA
ENSG00000172457	OR9G4	olfactory receptor family 9 subfamily G member 4 [Source:HGNC Symbol;Acc:HGNC:15322]	0	NA	NA	NA	NA	NA
ENSG00000172459	OR5AR1	olfactory receptor family 5 subfamily AR member 1 (gene/pseudogene) [Source:HGNC Symbol;Acc:HGNC:15260]	0	NA	NA	NA	NA	NA
ENSG00000172461	FUT9	fucosyltransferase 9 [Source:HGNC Symbol;Acc:HGNC:4020]	0	NA	NA	NA	NA	NA
ENSG00000172464	OR5AP2	olfactory receptor family 5 subfamily AP member 2 [Source:HGNC Symbol;Acc:HGNC:15258]	0	NA	NA	NA	NA	NA
ENSG00000172468	HSFY1	heat shock transcription factor Y-linked 1 [Source:HGNC Symbol;Acc:HGNC:18568]	0	NA	NA	NA	NA	NA
ENSG00000172478	MAB21L4	mab-21 like 4 [Source:HGNC Symbol;Acc:HGNC:26216]	0	NA	NA	NA	NA	NA
ENSG00000172487	OR8J1	olfactory receptor family 8 subfamily J member 1 [Source:HGNC Symbol;Acc:HGNC:14855]	0	NA	NA	NA	NA	NA
ENSG00000172489	OR5T3	olfactory receptor family 5 subfamily T member 3 [Source:HGNC Symbol;Acc:HGNC:15297]	0	NA	NA	NA	NA	NA
ENSG00000172689	MS4A10	membrane spanning 4-domains A10 [Source:HGNC Symbol;Acc:HGNC:13368]	0	NA	NA	NA	NA	NA
ENSG00000172769	OR5B3	olfactory receptor family 5 subfamily B member 3 [Source:HGNC Symbol;Acc:HGNC:8324]	0	NA	NA	NA	NA	NA
ENSG00000172772	OR10W1	olfactory receptor family 10 subfamily W member 1 [Source:HGNC Symbol;Acc:HGNC:15139]	0	NA	NA	NA	NA	NA
ENSG00000172938	MRGPRD	MAS related GPR family member D [Source:HGNC Symbol;Acc:HGNC:29626]	0	NA	NA	NA	NA	NA
ENSG00000172955	ADH6	alcohol dehydrogenase 6 (class V) [Source:HGNC Symbol;Acc:HGNC:255]	0	NA	NA	NA	NA	NA
ENSG00000172969	FRG2C	FSHD region gene 2 family member C [Source:HGNC Symbol;Acc:HGNC:33626]	0	NA	NA	NA	NA	NA
ENSG00000173237	C11orf86	chromosome 11 open reading frame 86 [Source:HGNC Symbol;Acc:HGNC:34442]	0	NA	NA	NA	NA	NA
ENSG00000173250	GPR151	G protein-coupled receptor 151 [Source:HGNC Symbol;Acc:HGNC:23624]	0	NA	NA	NA	NA	NA
ENSG00000173285	OR10K1	olfactory receptor family 10 subfamily K member 1 [Source:HGNC Symbol;Acc:HGNC:14693]	0	NA	NA	NA	NA	NA
ENSG00000173302	GPR148	G protein-coupled receptor 148 [Source:HGNC Symbol;Acc:HGNC:23623]	0	NA	NA	NA	NA	NA
ENSG00000173335	CST9	cystatin 9 [Source:HGNC Symbol;Acc:HGNC:13261]	0	NA	NA	NA	NA	NA
ENSG00000173366	AC097637.1	novel twinfilin, actin-binding protein, homolog 2 (Drosophila) (TWF2) and toll-like receptor 9 (TLR9) protein	0	NA	NA	NA	NA	NA
ENSG00000173401	GLIPR1L1	GLIPR1 like 1 [Source:HGNC Symbol;Acc:HGNC:28392]	0	NA	NA	NA	NA	NA
ENSG00000173431	RNASE8	ribonuclease A family member 8 [Source:HGNC Symbol;Acc:HGNC:19277]	0	NA	NA	NA	NA	NA
ENSG00000173464	RNASE11	ribonuclease A family member 11 (inactive) [Source:HGNC Symbol;Acc:HGNC:19269]	0	NA	NA	NA	NA	NA
ENSG00000173467	AGR3	anterior gradient 3, protein disulphide isomerase family member [Source:HGNC Symbol;Acc:HGNC:24167]	0	NA	NA	NA	NA	NA
ENSG00000173557	FAM166C	family with sequence similarity 166 member C [Source:HGNC Symbol;Acc:HGNC:27938]	0	NA	NA	NA	NA	NA
ENSG00000173572	NLRP13	NLR family pyrin domain containing 13 [Source:HGNC Symbol;Acc:HGNC:22937]	0	NA	NA	NA	NA	NA
ENSG00000173612	GPRC6A	G protein-coupled receptor class C group 6 member A [Source:HGNC Symbol;Acc:HGNC:18510]	0	NA	NA	NA	NA	NA
ENSG00000173627	APOBEC4	apolipoprotein B mRNA editing enzyme catalytic polypeptide like 4 [Source:HGNC Symbol;Acc:HGNC:32152]	0	NA	NA	NA	NA	NA
ENSG00000173673	HES3	hes family bHLH transcription factor 3 [Source:HGNC Symbol;Acc:HGNC:26226]	0	NA	NA	NA	NA	NA
ENSG00000173678	SPDYE2B	speedy/RINGO cell cycle regulator family member E2B [Source:HGNC Symbol;Acc:HGNC:48334]	0	NA	NA	NA	NA	NA
ENSG00000173769	TOPAZ1	testis and ovary specific PAZ domain containing 1 [Source:HGNC Symbol;Acc:HGNC:24746]	0	NA	NA	NA	NA	NA
ENSG00000173826	KCNH6	potassium voltage-gated channel subfamily H member 6 [Source:HGNC Symbol;Acc:HGNC:18862]	0	NA	NA	NA	NA	NA
ENSG00000173908	KRT28	keratin 28 [Source:HGNC Symbol;Acc:HGNC:30842]	0	NA	NA	NA	NA	NA
ENSG00000174016	TENT5D	terminal nucleotidyltransferase 5D [Source:HGNC Symbol;Acc:HGNC:28399]	0	NA	NA	NA	NA	NA
ENSG00000174145	NWD2	NACHT and WD repeat domain containing 2 [Source:HGNC Symbol;Acc:HGNC:29229]	0	NA	NA	NA	NA	NA
ENSG00000174156	GSTA3	glutathione S-transferase alpha 3 [Source:HGNC Symbol;Acc:HGNC:4628]	0	NA	NA	NA	NA	NA
ENSG00000174279	EVX2	even-skipped homeobox 2 [Source:HGNC Symbol;Acc:HGNC:3507]	0	NA	NA	NA	NA	NA
ENSG00000174325	DIRC1	disrupted in renal carcinoma 1 [Source:HGNC Symbol;Acc:HGNC:15760]	0	NA	NA	NA	NA	NA
ENSG00000174339	OR2Y1	olfactory receptor family 2 subfamily Y member 1 [Source:HGNC Symbol;Acc:HGNC:14837]	0	NA	NA	NA	NA	NA
ENSG00000174429	ABRA	actin binding Rho activating protein [Source:HGNC Symbol;Acc:HGNC:30655]	0	NA	NA	NA	NA	NA
ENSG00000174450	GOLGA6L2	golgin A6 family like 2 [Source:HGNC Symbol;Acc:HGNC:26695]	0	NA	NA	NA	NA	NA
ENSG00000174502	SLC26A9	solute carrier family 26 member 9 [Source:HGNC Symbol;Acc:HGNC:14469]	0	NA	NA	NA	NA	NA
ENSG00000174562	KLK15	kallikrein related peptidase 15 [Source:HGNC Symbol;Acc:HGNC:20453]	0	NA	NA	NA	NA	NA
ENSG00000174576	NPAS4	neuronal PAS domain protein 4 [Source:HGNC Symbol;Acc:HGNC:18983]	0	NA	NA	NA	NA	NA
ENSG00000174667	OR7D4	olfactory receptor family 7 subfamily D member 4 [Source:HGNC Symbol;Acc:HGNC:8380]	0	NA	NA	NA	NA	NA
ENSG00000174914	OR9G1	olfactory receptor family 9 subfamily G member 1 [Source:HGNC Symbol;Acc:HGNC:15319]	0	NA	NA	NA	NA	NA
ENSG00000174937	OR5M3	olfactory receptor family 5 subfamily M member 3 [Source:HGNC Symbol;Acc:HGNC:14806]	0	NA	NA	NA	NA	NA
ENSG00000174948	GPR149	G protein-coupled receptor 149 [Source:HGNC Symbol;Acc:HGNC:23627]	0	NA	NA	NA	NA	NA
ENSG00000174957	OR5J2	olfactory receptor family 5 subfamily J member 2 [Source:HGNC Symbol;Acc:HGNC:19612]	0	NA	NA	NA	NA	NA
ENSG00000174970	OR10AG1	olfactory receptor family 10 subfamily AG member 1 [Source:HGNC Symbol;Acc:HGNC:19607]	0	NA	NA	NA	NA	NA
ENSG00000174982	OR4S2	olfactory receptor family 4 subfamily S member 2 [Source:HGNC Symbol;Acc:HGNC:15183]	0	NA	NA	NA	NA	NA
ENSG00000175018	TEX36	testis expressed 36 [Source:HGNC Symbol;Acc:HGNC:31653]	0	NA	NA	NA	NA	NA
ENSG00000175143	OR2T1	olfactory receptor family 2 subfamily T member 1 [Source:HGNC Symbol;Acc:HGNC:8277]	0	NA	NA	NA	NA	NA
ENSG00000175325	PROP1	PROP paired-like homeobox 1 [Source:HGNC Symbol;Acc:HGNC:9455]	0	NA	NA	NA	NA	NA
ENSG00000175329	ISX	intestine specific homeobox [Source:HGNC Symbol;Acc:HGNC:28084]	0	NA	NA	NA	NA	NA
ENSG00000175336	APOF	apolipoprotein F [Source:HGNC Symbol;Acc:HGNC:615]	0	NA	NA	NA	NA	NA
ENSG00000175535	PNLIP	pancreatic lipase [Source:HGNC Symbol;Acc:HGNC:9155]	0	NA	NA	NA	NA	NA
ENSG00000175646	PRM1	protamine 1 [Source:HGNC Symbol;Acc:HGNC:9447]	0	NA	NA	NA	NA	NA
ENSG00000175809	CBLL2	Cbl proto-oncogene like 2 [Source:HGNC Symbol;Acc:HGNC:26371]	0	NA	NA	NA	NA	NA
ENSG00000175877	TMEM270	transmembrane protein 270 [Source:HGNC Symbol;Acc:HGNC:23018]	0	NA	NA	NA	NA	NA
ENSG00000175946	KLHL38	kelch like family member 38 [Source:HGNC Symbol;Acc:HGNC:34435]	0	NA	NA	NA	NA	NA
ENSG00000176009	ASCL3	achaete-scute family bHLH transcription factor 3 [Source:HGNC Symbol;Acc:HGNC:740]	0	NA	NA	NA	NA	NA
ENSG00000176020	AMIGO3	adhesion molecule with Ig like domain 3 [Source:HGNC Symbol;Acc:HGNC:24075]	0	NA	NA	NA	NA	NA
ENSG00000176165	FOXG1	forkhead box G1 [Source:HGNC Symbol;Acc:HGNC:3811]	0	NA	NA	NA	NA	NA
ENSG00000176194	CIDEA	cell death inducing DFFA like effector a [Source:HGNC Symbol;Acc:HGNC:1976]	0	NA	NA	NA	NA	NA
ENSG00000176219	OR11H6	olfactory receptor family 11 subfamily H member 6 [Source:HGNC Symbol;Acc:HGNC:15349]	0	NA	NA	NA	NA	NA
ENSG00000176230	OR4K17	olfactory receptor family 4 subfamily K member 17 [Source:HGNC Symbol;Acc:HGNC:15355]	0	NA	NA	NA	NA	NA
ENSG00000176231	OR10H4	olfactory receptor family 10 subfamily H member 4 [Source:HGNC Symbol;Acc:HGNC:15388]	0	NA	NA	NA	NA	NA
ENSG00000176239	OR51B6	olfactory receptor family 51 subfamily B member 6 [Source:HGNC Symbol;Acc:HGNC:19600]	0	NA	NA	NA	NA	NA
ENSG00000176246	OR4L1	olfactory receptor family 4 subfamily L member 1 (gene/pseudogene) [Source:HGNC Symbol;Acc:HGNC:15356]	0	NA	NA	NA	NA	NA
ENSG00000176253	OR4K13	olfactory receptor family 4 subfamily K member 13 [Source:HGNC Symbol;Acc:HGNC:15351]	0	NA	NA	NA	NA	NA
ENSG00000176256	HMGB4	high mobility group box 4 [Source:HGNC Symbol;Acc:HGNC:24954]	0	NA	NA	NA	NA	NA
ENSG00000176269	OR4F21	olfactory receptor family 4 subfamily F member 21 [Source:HGNC Symbol;Acc:HGNC:19583]	0	NA	NA	NA	NA	NA
ENSG00000176281	OR4K5	olfactory receptor family 4 subfamily K member 5 [Source:HGNC Symbol;Acc:HGNC:14745]	0	NA	NA	NA	NA	NA
ENSG00000176294	OR4N2	olfactory receptor family 4 subfamily N member 2 [Source:NCBI gene;Acc:390429]	0	NA	NA	NA	NA	NA
ENSG00000176299	OR4M1	olfactory receptor family 4 subfamily M member 1 [Source:HGNC Symbol;Acc:HGNC:14735]	0	NA	NA	NA	NA	NA
ENSG00000176540	OR4C5	olfactory receptor family 4 subfamily C member 5 (gene/pseudogene) [Source:HGNC Symbol;Acc:HGNC:14702]	0	NA	NA	NA	NA	NA
ENSG00000176547	OR4C3	olfactory receptor family 4 subfamily C member 3 [Source:HGNC Symbol;Acc:HGNC:14697]	0	NA	NA	NA	NA	NA
ENSG00000176555	OR4S1	olfactory receptor family 4 subfamily S member 1 [Source:HGNC Symbol;Acc:HGNC:14705]	0	NA	NA	NA	NA	NA
ENSG00000176566	DCAF4L2	DDB1 and CUL4 associated factor 4 like 2 [Source:HGNC Symbol;Acc:HGNC:26657]	0	NA	NA	NA	NA	NA
ENSG00000176567	OR4X1	olfactory receptor family 4 subfamily X member 1 (gene/pseudogene) [Source:HGNC Symbol;Acc:HGNC:14854]	0	NA	NA	NA	NA	NA
ENSG00000176571	CNBD1	cyclic nucleotide binding domain containing 1 [Source:HGNC Symbol;Acc:HGNC:26663]	0	NA	NA	NA	NA	NA
ENSG00000176605	C14orf177	chromosome 14 open reading frame 177 [Source:HGNC Symbol;Acc:HGNC:26375]	0	NA	NA	NA	NA	NA
ENSG00000176679	TGIF2LY	TGFB induced factor homeobox 2 like Y-linked [Source:HGNC Symbol;Acc:HGNC:18569]	0	NA	NA	NA	NA	NA
ENSG00000176695	OR4F17	olfactory receptor family 4 subfamily F member 17 [Source:HGNC Symbol;Acc:HGNC:15381]	0	NA	NA	NA	NA	NA
ENSG00000176742	OR51V1	olfactory receptor family 51 subfamily V member 1 [Source:HGNC Symbol;Acc:HGNC:19597]	0	NA	NA	NA	NA	NA
ENSG00000176746	MAGEB6	MAGE family member B6 [Source:HGNC Symbol;Acc:HGNC:23796]	0	NA	NA	NA	NA	NA
ENSG00000176774	MAGEB18	MAGE family member B18 [Source:HGNC Symbol;Acc:HGNC:28515]	0	NA	NA	NA	NA	NA
ENSG00000176782	DEFB104A	defensin beta 104A [Source:HGNC Symbol;Acc:HGNC:18115]	0	NA	NA	NA	NA	NA
ENSG00000176787	OR52E2	olfactory receptor family 52 subfamily E member 2 [Source:HGNC Symbol;Acc:HGNC:14769]	0	NA	NA	NA	NA	NA
ENSG00000176797	DEFB103A	defensin beta 103A [Source:HGNC Symbol;Acc:HGNC:15967]	0	NA	NA	NA	NA	NA
ENSG00000176798	OR51L1	olfactory receptor family 51 subfamily L member 1 [Source:HGNC Symbol;Acc:HGNC:14759]	0	NA	NA	NA	NA	NA
ENSG00000176893	OR51G2	olfactory receptor family 51 subfamily G member 2 [Source:HGNC Symbol;Acc:HGNC:15198]	0	NA	NA	NA	NA	NA
ENSG00000176900	OR51T1	olfactory receptor family 51 subfamily T member 1 [Source:HGNC Symbol;Acc:HGNC:15205]	0	NA	NA	NA	NA	NA
ENSG00000176922	OR51S1	olfactory receptor family 51 subfamily S member 1 [Source:HGNC Symbol;Acc:HGNC:15204]	0	NA	NA	NA	NA	NA
ENSG00000176925	OR51F2	olfactory receptor family 51 subfamily F member 2 [Source:HGNC Symbol;Acc:HGNC:15197]	0	NA	NA	NA	NA	NA
ENSG00000176979	TRIM60	tripartite motif containing 60 [Source:HGNC Symbol;Acc:HGNC:21162]	0	NA	NA	NA	NA	NA
ENSG00000177023	DEFB104B	defensin beta 104B [Source:HGNC Symbol;Acc:HGNC:26165]	0	NA	NA	NA	NA	NA
ENSG00000177047	IFNW1	interferon omega 1 [Source:HGNC Symbol;Acc:HGNC:5448]	0	NA	NA	NA	NA	NA
ENSG00000177143	CETN1	centrin 1 [Source:HGNC Symbol;Acc:HGNC:1866]	0	NA	NA	NA	NA	NA
ENSG00000177151	OR2T35	olfactory receptor family 2 subfamily T member 35 [Source:HGNC Symbol;Acc:HGNC:31257]	0	NA	NA	NA	NA	NA
ENSG00000177174	OR14C36	olfactory receptor family 14 subfamily C member 36 [Source:HGNC Symbol;Acc:HGNC:15026]	0	NA	NA	NA	NA	NA
ENSG00000177186	OR2M7	olfactory receptor family 2 subfamily M member 7 [Source:HGNC Symbol;Acc:HGNC:19594]	0	NA	NA	NA	NA	NA
ENSG00000177201	OR2T12	olfactory receptor family 2 subfamily T member 12 [Source:HGNC Symbol;Acc:HGNC:19592]	0	NA	NA	NA	NA	NA
ENSG00000177202	SPACA4	sperm acrosome associated 4 [Source:HGNC Symbol;Acc:HGNC:16441]	0	NA	NA	NA	NA	NA
ENSG00000177243	DEFB103B	defensin beta 103B [Source:HGNC Symbol;Acc:HGNC:31702]	0	NA	NA	NA	NA	NA
ENSG00000177257	DEFB4B	defensin beta 4B [Source:HGNC Symbol;Acc:HGNC:30193]	0	NA	NA	NA	NA	NA
ENSG00000177414	UBE2U	ubiquitin conjugating enzyme E2 U [Source:HGNC Symbol;Acc:HGNC:28559]	0	NA	NA	NA	NA	NA
ENSG00000177468	OLIG3	oligodendrocyte transcription factor 3 [Source:HGNC Symbol;Acc:HGNC:18003]	0	NA	NA	NA	NA	NA
ENSG00000177476	OR2G3	olfactory receptor family 2 subfamily G member 3 [Source:HGNC Symbol;Acc:HGNC:15008]	0	NA	NA	NA	NA	NA
ENSG00000177504	VCX2	variable charge X-linked 2 [Source:HGNC Symbol;Acc:HGNC:18158]	0	NA	NA	NA	NA	NA
ENSG00000177511	ST8SIA3	ST8 alpha-N-acetyl-neuraminide alpha-2,8-sialyltransferase 3 [Source:HGNC Symbol;Acc:HGNC:14269]	0	NA	NA	NA	NA	NA
ENSG00000177684	DEFB114	defensin beta 114 [Source:HGNC Symbol;Acc:HGNC:18095]	0	NA	NA	NA	NA	NA
ENSG00000177689	MAGEB10	MAGE family member B10 [Source:HGNC Symbol;Acc:HGNC:25377]	0	NA	NA	NA	NA	NA
ENSG00000177693	OR4F4	olfactory receptor family 4 subfamily F member 4 [Source:HGNC Symbol;Acc:HGNC:8301]	0	NA	NA	NA	NA	NA
ENSG00000177938	CAPZA3	capping actin protein of muscle Z-line subunit alpha 3 [Source:HGNC Symbol;Acc:HGNC:24205]	0	NA	NA	NA	NA	NA
ENSG00000177992	SPATA31E1	SPATA31 subfamily E member 1 [Source:HGNC Symbol;Acc:HGNC:26672]	0	NA	NA	NA	NA	NA
ENSG00000177994	C2orf73	chromosome 2 open reading frame 73 [Source:HGNC Symbol;Acc:HGNC:26861]	0	NA	NA	NA	NA	NA
ENSG00000178031	ADAMTSL1	ADAMTS like 1 [Source:HGNC Symbol;Acc:HGNC:14632]	0	NA	NA	NA	NA	NA
ENSG00000178235	SLITRK1	SLIT and NTRK like family member 1 [Source:HGNC Symbol;Acc:HGNC:20297]	0	NA	NA	NA	NA	NA
ENSG00000178257	PRM3	protamine 3 [Source:HGNC Symbol;Acc:HGNC:13732]	0	NA	NA	NA	NA	NA
ENSG00000178287	SPAG11A	sperm associated antigen 11A [Source:HGNC Symbol;Acc:HGNC:33342]	0	NA	NA	NA	NA	NA
ENSG00000178358	OR2D3	olfactory receptor family 2 subfamily D member 3 [Source:HGNC Symbol;Acc:HGNC:15146]	0	NA	NA	NA	NA	NA
ENSG00000178363	CALML3	calmodulin like 3 [Source:HGNC Symbol;Acc:HGNC:1452]	0	NA	NA	NA	NA	NA
ENSG00000178372	CALML5	calmodulin like 5 [Source:HGNC Symbol;Acc:HGNC:18180]	0	NA	NA	NA	NA	NA
ENSG00000178394	HTR1A	5-hydroxytryptamine receptor 1A [Source:HGNC Symbol;Acc:HGNC:5286]	0	NA	NA	NA	NA	NA
ENSG00000178403	NEUROG2	neurogenin 2 [Source:HGNC Symbol;Acc:HGNC:13805]	0	NA	NA	NA	NA	NA
ENSG00000178522	AMBN	ameloblastin [Source:HGNC Symbol;Acc:HGNC:452]	0	NA	NA	NA	NA	NA
ENSG00000178586	OR6B3	olfactory receptor family 6 subfamily B member 3 [Source:HGNC Symbol;Acc:HGNC:15042]	0	NA	NA	NA	NA	NA
ENSG00000178591	DEFB125	defensin beta 125 [Source:HGNC Symbol;Acc:HGNC:18105]	0	NA	NA	NA	NA	NA
ENSG00000178597	PSAPL1	prosaposin like 1 (gene/pseudogene) [Source:HGNC Symbol;Acc:HGNC:33131]	0	NA	NA	NA	NA	NA
ENSG00000178602	OTOS	otospiralin [Source:HGNC Symbol;Acc:HGNC:22644]	0	NA	NA	NA	NA	NA
ENSG00000178645	C10orf53	chromosome 10 open reading frame 53 [Source:HGNC Symbol;Acc:HGNC:27421]	0	NA	NA	NA	NA	NA
ENSG00000178662	CSRNP3	cysteine and serine rich nuclear protein 3 [Source:HGNC Symbol;Acc:HGNC:30729]	0	NA	NA	NA	NA	NA
ENSG00000178690	DYNAP	dynactin associated protein [Source:HGNC Symbol;Acc:HGNC:26808]	0	NA	NA	NA	NA	NA
ENSG00000178772	CPN2	carboxypeptidase N subunit 2 [Source:HGNC Symbol;Acc:HGNC:2313]	0	NA	NA	NA	NA	NA
ENSG00000178776	C5orf46	chromosome 5 open reading frame 46 [Source:HGNC Symbol;Acc:HGNC:33768]	0	NA	NA	NA	NA	NA
ENSG00000178796	RIIAD1	regulatory subunit of type II PKA R-subunit domain containing 1 [Source:HGNC Symbol;Acc:HGNC:26686]	0	NA	NA	NA	NA	NA
ENSG00000178804	H1-8	H1.8 linker histone [Source:HGNC Symbol;Acc:HGNC:18463]	0	NA	NA	NA	NA	NA
ENSG00000178828	RNF186	ring finger protein 186 [Source:HGNC Symbol;Acc:HGNC:25978]	0	NA	NA	NA	NA	NA
ENSG00000178928	TPRX1	tetrapeptide repeat homeobox 1 [Source:HGNC Symbol;Acc:HGNC:32174]	0	NA	NA	NA	NA	NA
ENSG00000178934	LGALS7B	galectin 7B [Source:HGNC Symbol;Acc:HGNC:34447]	0	NA	NA	NA	NA	NA
ENSG00000179002	TAS1R2	taste 1 receptor member 2 [Source:HGNC Symbol;Acc:HGNC:14905]	0	NA	NA	NA	NA	NA
ENSG00000179046	TRIML2	tripartite motif family like 2 [Source:HGNC Symbol;Acc:HGNC:26378]	0	NA	NA	NA	NA	NA
ENSG00000179055	OR13D1	olfactory receptor family 13 subfamily D member 1 [Source:HGNC Symbol;Acc:HGNC:14695]	0	NA	NA	NA	NA	NA
ENSG00000179059	ZFP42	ZFP42 zinc finger protein [Source:HGNC Symbol;Acc:HGNC:30949]	0	NA	NA	NA	NA	NA
ENSG00000179270	PCARE	photoreceptor cilium actin regulator [Source:HGNC Symbol;Acc:HGNC:34383]	0	NA	NA	NA	NA	NA
ENSG00000179300	RTL3	retrotransposon Gag like 3 [Source:HGNC Symbol;Acc:HGNC:22997]	0	NA	NA	NA	NA	NA
ENSG00000179407	DNAJB8	DnaJ heat shock protein family (Hsp40) member B8 [Source:HGNC Symbol;Acc:HGNC:23699]	0	NA	NA	NA	NA	NA
ENSG00000179412	HNRNPCL4	heterogeneous nuclear ribonucleoprotein C like 4 [Source:HGNC Symbol;Acc:HGNC:51333]	0	NA	NA	NA	NA	NA
ENSG00000179546	HTR1D	5-hydroxytryptamine receptor 1D [Source:HGNC Symbol;Acc:HGNC:5289]	0	NA	NA	NA	NA	NA
ENSG00000179615	OR2AP1	olfactory receptor family 2 subfamily AP member 1 [Source:HGNC Symbol;Acc:HGNC:15335]	0	NA	NA	NA	NA	NA
ENSG00000179626	OR6C4	olfactory receptor family 6 subfamily C member 4 [Source:HGNC Symbol;Acc:HGNC:19632]	0	NA	NA	NA	NA	NA
ENSG00000179695	OR6C2	olfactory receptor family 6 subfamily C member 2 [Source:HGNC Symbol;Acc:HGNC:15436]	0	NA	NA	NA	NA	NA
ENSG00000179772	FOXS1	forkhead box S1 [Source:HGNC Symbol;Acc:HGNC:3735]	0	NA	NA	NA	NA	NA
ENSG00000179813	FAM216B	family with sequence similarity 216 member B [Source:HGNC Symbol;Acc:HGNC:26883]	0	NA	NA	NA	NA	NA
ENSG00000179817	MRGPRX4	MAS related GPR family member X4 [Source:HGNC Symbol;Acc:HGNC:17617]	0	NA	NA	NA	NA	NA
ENSG00000179919	OR10A7	olfactory receptor family 10 subfamily A member 7 [Source:HGNC Symbol;Acc:HGNC:15329]	0	NA	NA	NA	NA	NA
ENSG00000180043	FAM71E2	family with sequence similarity 71 member E2 [Source:HGNC Symbol;Acc:HGNC:25278]	0	NA	NA	NA	NA	NA
ENSG00000180053	NKX2-6	NK2 homeobox 6 [Source:HGNC Symbol;Acc:HGNC:32940]	0	NA	NA	NA	NA	NA
ENSG00000180083	WFDC11	WAP four-disulfide core domain 11 [Source:HGNC Symbol;Acc:HGNC:20478]	0	NA	NA	NA	NA	NA
ENSG00000180205	WFDC9	WAP four-disulfide core domain 9 [Source:HGNC Symbol;Acc:HGNC:20380]	0	NA	NA	NA	NA	NA
ENSG00000180219	FAM71C	family with sequence similarity 71 member C [Source:HGNC Symbol;Acc:HGNC:28594]	0	NA	NA	NA	NA	NA
ENSG00000180269	GPR139	G protein-coupled receptor 139 [Source:HGNC Symbol;Acc:HGNC:19995]	0	NA	NA	NA	NA	NA
ENSG00000180305	WFDC10A	WAP four-disulfide core domain 10A [Source:HGNC Symbol;Acc:HGNC:16139]	0	NA	NA	NA	NA	NA
ENSG00000180318	ALX1	ALX homeobox 1 [Source:HGNC Symbol;Acc:HGNC:1494]	0	NA	NA	NA	NA	NA
ENSG00000180332	KCTD4	potassium channel tetramerization domain containing 4 [Source:HGNC Symbol;Acc:HGNC:23227]	0	NA	NA	NA	NA	NA
ENSG00000180386	KRTAP9-7	keratin associated protein 9-7 [Source:HGNC Symbol;Acc:HGNC:18915]	0	NA	NA	NA	NA	NA
ENSG00000180424	DEFB123	defensin beta 123 [Source:HGNC Symbol;Acc:HGNC:18103]	0	NA	NA	NA	NA	NA
ENSG00000180432	CYP8B1	cytochrome P450 family 8 subfamily B member 1 [Source:HGNC Symbol;Acc:HGNC:2653]	0	NA	NA	NA	NA	NA
ENSG00000180433	OR6K6	olfactory receptor family 6 subfamily K member 6 [Source:HGNC Symbol;Acc:HGNC:15033]	0	NA	NA	NA	NA	NA
ENSG00000180440	SERTM1	serine rich and transmembrane domain containing 1 [Source:HGNC Symbol;Acc:HGNC:33792]	0	NA	NA	NA	NA	NA
ENSG00000180475	OR10Q1	olfactory receptor family 10 subfamily Q member 1 [Source:HGNC Symbol;Acc:HGNC:15134]	0	NA	NA	NA	NA	NA
ENSG00000180483	DEFB119	defensin beta 119 [Source:HGNC Symbol;Acc:HGNC:18099]	0	NA	NA	NA	NA	NA
ENSG00000180638	SLC47A2	solute carrier family 47 member 2 [Source:HGNC Symbol;Acc:HGNC:26439]	0	NA	NA	NA	NA	NA
ENSG00000180658	OR2A4	olfactory receptor family 2 subfamily A member 4 [Source:HGNC Symbol;Acc:HGNC:14729]	0	NA	NA	NA	NA	NA
ENSG00000180708	OR10K2	olfactory receptor family 10 subfamily K member 2 [Source:HGNC Symbol;Acc:HGNC:14826]	0	NA	NA	NA	NA	NA
ENSG00000180772	AGTR2	angiotensin II receptor type 2 [Source:HGNC Symbol;Acc:HGNC:338]	0	NA	NA	NA	NA	NA
ENSG00000180872	DEFB112	defensin beta 112 [Source:HGNC Symbol;Acc:HGNC:18093]	0	NA	NA	NA	NA	NA
ENSG00000181273	OR5AK2	olfactory receptor family 5 subfamily AK member 2 [Source:HGNC Symbol;Acc:HGNC:15251]	0	NA	NA	NA	NA	NA
ENSG00000181371	OR5M8	olfactory receptor family 5 subfamily M member 8 [Source:HGNC Symbol;Acc:HGNC:14846]	0	NA	NA	NA	NA	NA
ENSG00000181499	OR6T1	olfactory receptor family 6 subfamily T member 1 [Source:HGNC Symbol;Acc:HGNC:14848]	0	NA	NA	NA	NA	NA
ENSG00000181518	OR8D4	olfactory receptor family 8 subfamily D member 4 [Source:HGNC Symbol;Acc:HGNC:14840]	0	NA	NA	NA	NA	NA
ENSG00000181552	EDDM3B	epididymal protein 3B [Source:HGNC Symbol;Acc:HGNC:19223]	0	NA	NA	NA	NA	NA
ENSG00000181609	OR52D1	olfactory receptor family 52 subfamily D member 1 (gene/pseudogene) [Source:HGNC Symbol;Acc:HGNC:15212]	0	NA	NA	NA	NA	NA
ENSG00000181617	FDCSP	follicular dendritic cell secreted protein [Source:HGNC Symbol;Acc:HGNC:19215]	0	NA	NA	NA	NA	NA
ENSG00000181693	OR8H1	olfactory receptor family 8 subfamily H member 1 [Source:HGNC Symbol;Acc:HGNC:14824]	0	NA	NA	NA	NA	NA
ENSG00000181698	OR5T1	olfactory receptor family 5 subfamily T member 1 [Source:HGNC Symbol;Acc:HGNC:14821]	0	NA	NA	NA	NA	NA
ENSG00000181718	OR5T2	olfactory receptor family 5 subfamily T member 2 [Source:HGNC Symbol;Acc:HGNC:15296]	0	NA	NA	NA	NA	NA
ENSG00000181752	OR8K5	olfactory receptor family 8 subfamily K member 5 [Source:HGNC Symbol;Acc:HGNC:15315]	0	NA	NA	NA	NA	NA
ENSG00000181761	OR8H3	olfactory receptor family 8 subfamily H member 3 [Source:HGNC Symbol;Acc:HGNC:15309]	0	NA	NA	NA	NA	NA
ENSG00000181767	OR8H2	olfactory receptor family 8 subfamily H member 2 [Source:HGNC Symbol;Acc:HGNC:15308]	0	NA	NA	NA	NA	NA
ENSG00000181785	OR5AS1	olfactory receptor family 5 subfamily AS member 1 [Source:HGNC Symbol;Acc:HGNC:15261]	0	NA	NA	NA	NA	NA
ENSG00000181786	ACTL9	actin like 9 [Source:HGNC Symbol;Acc:HGNC:28494]	0	NA	NA	NA	NA	NA
ENSG00000181867	FTMT	ferritin mitochondrial [Source:HGNC Symbol;Acc:HGNC:17345]	0	NA	NA	NA	NA	NA
ENSG00000181927	OR4P4	olfactory receptor family 4 subfamily P member 4 [Source:HGNC Symbol;Acc:HGNC:15180]	0	NA	NA	NA	NA	NA
ENSG00000181939	OR4C15	olfactory receptor family 4 subfamily C member 15 [Source:HGNC Symbol;Acc:HGNC:15171]	0	NA	NA	NA	NA	NA
ENSG00000181958	OR4A15	olfactory receptor family 4 subfamily A member 15 [Source:HGNC Symbol;Acc:HGNC:15152]	0	NA	NA	NA	NA	NA
ENSG00000181961	OR4A16	olfactory receptor family 4 subfamily A member 16 [Source:HGNC Symbol;Acc:HGNC:15153]	0	NA	NA	NA	NA	NA
ENSG00000182053	TRIM49B	tripartite motif containing 49B [Source:HGNC Symbol;Acc:HGNC:42955]	0	NA	NA	NA	NA	NA
ENSG00000182070	OR52A1	olfactory receptor family 52 subfamily A member 1 [Source:HGNC Symbol;Acc:HGNC:8318]	0	NA	NA	NA	NA	NA
ENSG00000182083	OR6B2	olfactory receptor family 6 subfamily B member 2 [Source:HGNC Symbol;Acc:HGNC:15041]	0	NA	NA	NA	NA	NA
ENSG00000182111	ZNF716	zinc finger protein 716 [Source:HGNC Symbol;Acc:HGNC:32458]	0	NA	NA	NA	NA	NA
ENSG00000182170	MRGPRG	MAS related GPR family member G [Source:HGNC Symbol;Acc:HGNC:24829]	0	NA	NA	NA	NA	NA
ENSG00000182177	ASB18	ankyrin repeat and SOCS box containing 18 [Source:HGNC Symbol;Acc:HGNC:19770]	0	NA	NA	NA	NA	NA
ENSG00000182187	CRYGB	crystallin gamma B [Source:HGNC Symbol;Acc:HGNC:2409]	0	NA	NA	NA	NA	NA
ENSG00000182223	ZAR1	zygote arrest 1 [Source:HGNC Symbol;Acc:HGNC:20436]	0	NA	NA	NA	NA	NA
ENSG00000182255	KCNA4	potassium voltage-gated channel subfamily A member 4 [Source:HGNC Symbol;Acc:HGNC:6222]	0	NA	NA	NA	NA	NA
ENSG00000182256	GABRG3	gamma-aminobutyric acid type A receptor gamma3 subunit [Source:HGNC Symbol;Acc:HGNC:4088]	0	NA	NA	NA	NA	NA
ENSG00000182261	NLRP10	NLR family pyrin domain containing 10 [Source:HGNC Symbol;Acc:HGNC:21464]	0	NA	NA	NA	NA	NA
ENSG00000182315	MBD3L3	methyl-CpG binding domain protein 3 like 3 [Source:HGNC Symbol;Acc:HGNC:37205]	0	NA	NA	NA	NA	NA
ENSG00000182329	KIAA2012	KIAA2012 [Source:HGNC Symbol;Acc:HGNC:51250]	0	NA	NA	NA	NA	NA
ENSG00000182330	PRAMEF8	PRAME family member 8 [Source:HGNC Symbol;Acc:HGNC:24074]	0	NA	NA	NA	NA	NA
ENSG00000182333	LIPF	lipase F, gastric type [Source:HGNC Symbol;Acc:HGNC:6622]	0	NA	NA	NA	NA	NA
ENSG00000182334	OR5P3	olfactory receptor family 5 subfamily P member 3 [Source:HGNC Symbol;Acc:HGNC:14784]	0	NA	NA	NA	NA	NA
ENSG00000182346	DAOA	D-amino acid oxidase activator [Source:HGNC Symbol;Acc:HGNC:21191]	0	NA	NA	NA	NA	NA
ENSG00000182348	ZNF804B	zinc finger protein 804B [Source:HGNC Symbol;Acc:HGNC:21958]	0	NA	NA	NA	NA	NA
ENSG00000182415	CDY2A	chromodomain Y-linked 2A [Source:HGNC Symbol;Acc:HGNC:1810]	0	NA	NA	NA	NA	NA
ENSG00000182447	OTOL1	otolin 1 [Source:HGNC Symbol;Acc:HGNC:34071]	0	NA	NA	NA	NA	NA
ENSG00000182533	CAV3	caveolin 3 [Source:HGNC Symbol;Acc:HGNC:1529]	0	NA	NA	NA	NA	NA
ENSG00000182613	OR2V2	olfactory receptor family 2 subfamily V member 2 [Source:HGNC Symbol;Acc:HGNC:15341]	0	NA	NA	NA	NA	NA
ENSG00000182631	RXFP3	relaxin family peptide receptor 3 [Source:HGNC Symbol;Acc:HGNC:24883]	0	NA	NA	NA	NA	NA
ENSG00000182634	OR10G7	olfactory receptor family 10 subfamily G member 7 [Source:HGNC Symbol;Acc:HGNC:14842]	0	NA	NA	NA	NA	NA
ENSG00000182645	CCDC172	coiled-coil domain containing 172 [Source:HGNC Symbol;Acc:HGNC:30524]	0	NA	NA	NA	NA	NA
ENSG00000182652	AL512310.1	olfactory receptor family 4 subfamily Q member 3 [Source:NCBI gene;Acc:441669]	0	NA	NA	NA	NA	NA
ENSG00000182712	CMC4	C-X9-C motif containing 4 [Source:HGNC Symbol;Acc:HGNC:35428]	0	NA	NA	NA	NA	NA
ENSG00000182793	GSTA5	glutathione S-transferase alpha 5 [Source:HGNC Symbol;Acc:HGNC:19662]	0	NA	NA	NA	NA	NA
ENSG00000182816	KRTAP13-2	keratin associated protein 13-2 [Source:HGNC Symbol;Acc:HGNC:18923]	0	NA	NA	NA	NA	NA
ENSG00000182836	PLCXD3	phosphatidylinositol specific phospholipase C X domain containing 3 [Source:HGNC Symbol;Acc:HGNC:31822]	0	NA	NA	NA	NA	NA
ENSG00000182854	OR4F15	olfactory receptor family 4 subfamily F member 15 [Source:HGNC Symbol;Acc:HGNC:15078]	0	NA	NA	NA	NA	NA
ENSG00000182898	TCHHL1	trichohyalin like 1 [Source:HGNC Symbol;Acc:HGNC:31796]	0	NA	NA	NA	NA	NA
ENSG00000182938	OTOP3	otopetrin 3 [Source:HGNC Symbol;Acc:HGNC:19658]	0	NA	NA	NA	NA	NA
ENSG00000182968	SOX1	SRY-box transcription factor 1 [Source:HGNC Symbol;Acc:HGNC:11189]	0	NA	NA	NA	NA	NA
ENSG00000182974	AC135068.1	novel olfactory receptor protein similar to OR4M2	0	NA	NA	NA	NA	NA
ENSG00000183024	OR1G1	olfactory receptor family 1 subfamily G member 1 [Source:HGNC Symbol;Acc:HGNC:8204]	0	NA	NA	NA	NA	NA
ENSG00000183035	CYLC1	cylicin 1 [Source:HGNC Symbol;Acc:HGNC:2582]	0	NA	NA	NA	NA	NA
ENSG00000183036	PCP4	Purkinje cell protein 4 [Source:HGNC Symbol;Acc:HGNC:8742]	0	NA	NA	NA	NA	NA
ENSG00000183067	IGSF5	immunoglobulin superfamily member 5 [Source:HGNC Symbol;Acc:HGNC:5952]	0	NA	NA	NA	NA	NA
ENSG00000183114	FAM43B	family with sequence similarity 43 member B [Source:HGNC Symbol;Acc:HGNC:31791]	0	NA	NA	NA	NA	NA
ENSG00000183206	POTEC	POTE ankyrin domain family member C [Source:HGNC Symbol;Acc:HGNC:33894]	0	NA	NA	NA	NA	NA
ENSG00000183269	OR52E8	olfactory receptor family 52 subfamily E member 8 [Source:HGNC Symbol;Acc:HGNC:15217]	0	NA	NA	NA	NA	NA
ENSG00000183273	CCDC60	coiled-coil domain containing 60 [Source:HGNC Symbol;Acc:HGNC:28610]	0	NA	NA	NA	NA	NA
ENSG00000183303	OR5P2	olfactory receptor family 5 subfamily P member 2 [Source:HGNC Symbol;Acc:HGNC:14783]	0	NA	NA	NA	NA	NA
ENSG00000183304	FAM9A	family with sequence similarity 9 member A [Source:HGNC Symbol;Acc:HGNC:18403]	0	NA	NA	NA	NA	NA
ENSG00000183305	MAGEA2B	MAGE family member A2B [Source:HGNC Symbol;Acc:HGNC:19340]	0	NA	NA	NA	NA	NA
ENSG00000183378	OVCH2	ovochymase 2 (gene/pseudogene) [Source:HGNC Symbol;Acc:HGNC:29970]	0	NA	NA	NA	NA	NA
ENSG00000183434	TFDP3	transcription factor Dp family member 3 [Source:HGNC Symbol;Acc:HGNC:24603]	0	NA	NA	NA	NA	NA
ENSG00000183559	C10orf120	chromosome 10 open reading frame 120 [Source:HGNC Symbol;Acc:HGNC:25707]	0	NA	NA	NA	NA	NA
ENSG00000183629	GOLGA8G	golgin A8 family member G [Source:HGNC Symbol;Acc:HGNC:25328]	0	NA	NA	NA	NA	NA
ENSG00000183631	PRR32	proline rich 32 [Source:HGNC Symbol;Acc:HGNC:34498]	0	NA	NA	NA	NA	NA
ENSG00000183668	PSG9	pregnancy specific beta-1-glycoprotein 9 [Source:HGNC Symbol;Acc:HGNC:9526]	0	NA	NA	NA	NA	NA
ENSG00000183706	OR4N4	olfactory receptor family 4 subfamily N member 4 [Source:HGNC Symbol;Acc:HGNC:15375]	0	NA	NA	NA	NA	NA
ENSG00000183709	IFNL2	interferon lambda 2 [Source:HGNC Symbol;Acc:HGNC:18364]	0	NA	NA	NA	NA	NA
ENSG00000183753	BPY2	basic charge Y-linked 2 [Source:HGNC Symbol;Acc:HGNC:13508]	0	NA	NA	NA	NA	NA
ENSG00000183783	KCTD8	potassium channel tetramerization domain containing 8 [Source:HGNC Symbol;Acc:HGNC:22394]	0	NA	NA	NA	NA	NA
ENSG00000183791	ELOA3D	elongin A3 family member D [Source:HGNC Symbol;Acc:HGNC:33511]	0	NA	NA	NA	NA	NA
ENSG00000183795	BPY2B	basic charge Y-linked 2B [Source:HGNC Symbol;Acc:HGNC:25449]	0	NA	NA	NA	NA	NA
ENSG00000183807	FAM162B	family with sequence similarity 162 member B [Source:HGNC Symbol;Acc:HGNC:21549]	0	NA	NA	NA	NA	NA
ENSG00000183862	CNGA2	cyclic nucleotide gated channel subunit alpha 2 [Source:HGNC Symbol;Acc:HGNC:2149]	0	NA	NA	NA	NA	NA
ENSG00000183888	SRARP	steroid receptor associated and regulated protein [Source:HGNC Symbol;Acc:HGNC:28339]	0	NA	NA	NA	NA	NA
ENSG00000183908	LRRC55	leucine rich repeat containing 55 [Source:HGNC Symbol;Acc:HGNC:32324]	0	NA	NA	NA	NA	NA
ENSG00000184032	KRTAP20-2	keratin associated protein 20-2 [Source:HGNC Symbol;Acc:HGNC:18944]	0	NA	NA	NA	NA	NA
ENSG00000184033	CTAG1B	cancer/testis antigen 1B [Source:HGNC Symbol;Acc:HGNC:2491]	0	NA	NA	NA	NA	NA
ENSG00000184108	TRIML1	tripartite motif family like 1 [Source:HGNC Symbol;Acc:HGNC:26698]	0	NA	NA	NA	NA	NA
ENSG00000184155	OR10J5	olfactory receptor family 10 subfamily J member 5 [Source:HGNC Symbol;Acc:HGNC:14993]	0	NA	NA	NA	NA	NA
ENSG00000184166	OR1D2	olfactory receptor family 1 subfamily D member 2 [Source:HGNC Symbol;Acc:HGNC:8183]	0	NA	NA	NA	NA	NA
ENSG00000184254	ALDH1A3	aldehyde dehydrogenase 1 family member A3 [Source:HGNC Symbol;Acc:HGNC:409]	0	NA	NA	NA	NA	NA
ENSG00000184258	CDR1	cerebellar degeneration related protein 1 [Source:HGNC Symbol;Acc:HGNC:1798]	0	NA	NA	NA	NA	NA
ENSG00000184276	DEFB108B	defensin beta 108B [Source:HGNC Symbol;Acc:HGNC:29966]	0	NA	NA	NA	NA	NA
ENSG00000184302	SIX6	SIX homeobox 6 [Source:HGNC Symbol;Acc:HGNC:10892]	0	NA	NA	NA	NA	NA
ENSG00000184345	IQCF2	IQ motif containing F2 [Source:HGNC Symbol;Acc:HGNC:31815]	0	NA	NA	NA	NA	NA
ENSG00000184351	KRTAP19-1	keratin associated protein 19-1 [Source:HGNC Symbol;Acc:HGNC:18936]	0	NA	NA	NA	NA	NA
ENSG00000184388	PABPC1L2B	poly(A) binding protein cytoplasmic 1 like 2B [Source:HGNC Symbol;Acc:HGNC:31852]	0	NA	NA	NA	NA	NA
ENSG00000184394	OR4N5	olfactory receptor family 4 subfamily N member 5 [Source:HGNC Symbol;Acc:HGNC:15358]	0	NA	NA	NA	NA	NA
ENSG00000184408	KCND2	potassium voltage-gated channel subfamily D member 2 [Source:HGNC Symbol;Acc:HGNC:6238]	0	NA	NA	NA	NA	NA
ENSG00000184434	LRRC19	leucine rich repeat containing 19 [Source:HGNC Symbol;Acc:HGNC:23379]	0	NA	NA	NA	NA	NA
ENSG00000184471	C1QTNF8	C1q and TNF related 8 [Source:HGNC Symbol;Acc:HGNC:31374]	0	NA	NA	NA	NA	NA
ENSG00000184478	OR56A3	olfactory receptor family 56 subfamily A member 3 [Source:HGNC Symbol;Acc:HGNC:14786]	0	NA	NA	NA	NA	NA
ENSG00000184502	GAST	gastrin [Source:HGNC Symbol;Acc:HGNC:4164]	0	NA	NA	NA	NA	NA
ENSG00000184544	DHRS7C	dehydrogenase/reductase 7C [Source:HGNC Symbol;Acc:HGNC:32423]	0	NA	NA	NA	NA	NA
ENSG00000184564	SLITRK6	SLIT and NTRK like family member 6 [Source:HGNC Symbol;Acc:HGNC:23503]	0	NA	NA	NA	NA	NA
ENSG00000184571	PIWIL3	piwi like RNA-mediated gene silencing 3 [Source:HGNC Symbol;Acc:HGNC:18443]	0	NA	NA	NA	NA	NA
ENSG00000184601	C14orf180	chromosome 14 open reading frame 180 [Source:HGNC Symbol;Acc:HGNC:33795]	0	NA	NA	NA	NA	NA
ENSG00000184672	RALYL	RALY RNA binding protein like [Source:HGNC Symbol;Acc:HGNC:27036]	0	NA	NA	NA	NA	NA
ENSG00000184698	OR51M1	olfactory receptor family 51 subfamily M member 1 [Source:HGNC Symbol;Acc:HGNC:14847]	0	NA	NA	NA	NA	NA
ENSG00000184724	KRTAP6-1	keratin associated protein 6-1 [Source:HGNC Symbol;Acc:HGNC:18931]	0	NA	NA	NA	NA	NA
ENSG00000184735	DDX53	DEAD-box helicase 53 [Source:HGNC Symbol;Acc:HGNC:20083]	0	NA	NA	NA	NA	NA
ENSG00000184814	PRR23B	proline rich 23B [Source:HGNC Symbol;Acc:HGNC:33764]	0	NA	NA	NA	NA	NA
ENSG00000184845	DRD1	dopamine receptor D1 [Source:HGNC Symbol;Acc:HGNC:3020]	0	NA	NA	NA	NA	NA
ENSG00000184895	SRY	sex determining region Y [Source:HGNC Symbol;Acc:HGNC:11311]	0	NA	NA	NA	NA	NA
ENSG00000184933	OR6A2	olfactory receptor family 6 subfamily A member 2 [Source:HGNC Symbol;Acc:HGNC:15301]	0	NA	NA	NA	NA	NA
ENSG00000184954	OR6C70	olfactory receptor family 6 subfamily C member 70 [Source:HGNC Symbol;Acc:HGNC:31299]	0	NA	NA	NA	NA	NA
ENSG00000184999	SLC22A10	solute carrier family 22 member 10 [Source:HGNC Symbol;Acc:HGNC:18057]	0	NA	NA	NA	NA	NA
ENSG00000185002	RFX6	regulatory factor X6 [Source:HGNC Symbol;Acc:HGNC:21478]	0	NA	NA	NA	NA	NA
ENSG00000185038	MROH2A	maestro heat like repeat family member 2A [Source:HGNC Symbol;Acc:HGNC:27936]	0	NA	NA	NA	NA	NA
ENSG00000185053	SGCZ	sarcoglycan zeta [Source:HGNC Symbol;Acc:HGNC:14075]	0	NA	NA	NA	NA	NA
ENSG00000185105	MYADML2	myeloid associated differentiation marker like 2 [Source:HGNC Symbol;Acc:HGNC:34548]	0	NA	NA	NA	NA	NA
ENSG00000185149	NPY2R	neuropeptide Y receptor Y2 [Source:HGNC Symbol;Acc:HGNC:7957]	0	NA	NA	NA	NA	NA
ENSG00000185176	AQP12B	aquaporin 12B [Source:HGNC Symbol;Acc:HGNC:6096]	0	NA	NA	NA	NA	NA
ENSG00000185177	ZNF479	zinc finger protein 479 [Source:HGNC Symbol;Acc:HGNC:23258]	0	NA	NA	NA	NA	NA
ENSG00000185231	MC2R	melanocortin 2 receptor [Source:HGNC Symbol;Acc:HGNC:6930]	0	NA	NA	NA	NA	NA
ENSG00000185247	MAGEA11	MAGE family member A11 [Source:HGNC Symbol;Acc:HGNC:6798]	0	NA	NA	NA	NA	NA
ENSG00000185294	SPPL2C	signal peptide peptidase like 2C [Source:HGNC Symbol;Acc:HGNC:28902]	0	NA	NA	NA	NA	NA
ENSG00000185313	SCN10A	sodium voltage-gated channel alpha subunit 10 [Source:HGNC Symbol;Acc:HGNC:10582]	0	NA	NA	NA	NA	NA
ENSG00000185385	OR7A17	olfactory receptor family 7 subfamily A member 17 [Source:HGNC Symbol;Acc:HGNC:8363]	0	NA	NA	NA	NA	NA
ENSG00000185448	FAM47A	family with sequence similarity 47 member A [Source:HGNC Symbol;Acc:HGNC:29962]	0	NA	NA	NA	NA	NA
ENSG00000185652	NTF3	neurotrophin 3 [Source:HGNC Symbol;Acc:HGNC:8023]	0	NA	NA	NA	NA	NA
ENSG00000185681	MORN5	MORN repeat containing 5 [Source:HGNC Symbol;Acc:HGNC:17841]	0	NA	NA	NA	NA	NA
ENSG00000185821	OR6C76	olfactory receptor family 6 subfamily C member 76 [Source:HGNC Symbol;Acc:HGNC:31305]	0	NA	NA	NA	NA	NA
ENSG00000185873	TMPRSS11B	transmembrane serine protease 11B [Source:HGNC Symbol;Acc:HGNC:25398]	0	NA	NA	NA	NA	NA
ENSG00000185894	BPY2C	basic charge Y-linked 2C [Source:HGNC Symbol;Acc:HGNC:18225]	0	NA	NA	NA	NA	NA
ENSG00000185926	OR4C46	olfactory receptor family 4 subfamily C member 46 [Source:HGNC Symbol;Acc:HGNC:31271]	0	NA	NA	NA	NA	NA
ENSG00000185966	LCE3E	late cornified envelope 3E [Source:HGNC Symbol;Acc:HGNC:29463]	0	NA	NA	NA	NA	NA
ENSG00000185982	DEFB128	defensin beta 128 [Source:HGNC Symbol;Acc:HGNC:18106]	0	NA	NA	NA	NA	NA
ENSG00000185985	SLITRK2	SLIT and NTRK like family member 2 [Source:HGNC Symbol;Acc:HGNC:13449]	0	NA	NA	NA	NA	NA
ENSG00000186009	ATP4B	ATPase H+/K+ transporting subunit beta [Source:HGNC Symbol;Acc:HGNC:820]	0	NA	NA	NA	NA	NA
ENSG00000186090	HTR3D	5-hydroxytryptamine receptor 3D [Source:HGNC Symbol;Acc:HGNC:24004]	0	NA	NA	NA	NA	NA
ENSG00000186092	OR4F5	olfactory receptor family 4 subfamily F member 5 [Source:HGNC Symbol;Acc:HGNC:14825]	0	NA	NA	NA	NA	NA
ENSG00000186103	ARGFX	arginine-fifty homeobox [Source:HGNC Symbol;Acc:HGNC:30146]	0	NA	NA	NA	NA	NA
ENSG00000186113	OR5D14	olfactory receptor family 5 subfamily D member 14 [Source:HGNC Symbol;Acc:HGNC:15281]	0	NA	NA	NA	NA	NA
ENSG00000186119	OR5D18	olfactory receptor family 5 subfamily D member 18 [Source:HGNC Symbol;Acc:HGNC:15285]	0	NA	NA	NA	NA	NA
ENSG00000186136	TAS2R42	taste 2 receptor member 42 [Source:HGNC Symbol;Acc:HGNC:18888]	0	NA	NA	NA	NA	NA
ENSG00000186143	PRR30	proline rich 30 [Source:HGNC Symbol;Acc:HGNC:28677]	0	NA	NA	NA	NA	NA
ENSG00000186146	DEFB131A	defensin beta 131A [Source:HGNC Symbol;Acc:HGNC:18108]	0	NA	NA	NA	NA	NA
ENSG00000186160	CYP4Z1	cytochrome P450 family 4 subfamily Z member 1 [Source:HGNC Symbol;Acc:HGNC:20583]	0	NA	NA	NA	NA	NA
ENSG00000186226	LCE1E	late cornified envelope 1E [Source:HGNC Symbol;Acc:HGNC:29466]	0	NA	NA	NA	NA	NA
ENSG00000186306	OR10T2	olfactory receptor family 10 subfamily T member 2 [Source:HGNC Symbol;Acc:HGNC:14816]	0	NA	NA	NA	NA	NA
ENSG00000186329	TMEM212	transmembrane protein 212 [Source:HGNC Symbol;Acc:HGNC:34295]	0	NA	NA	NA	NA	NA
ENSG00000186335	SLC36A2	solute carrier family 36 member 2 [Source:HGNC Symbol;Acc:HGNC:18762]	0	NA	NA	NA	NA	NA
ENSG00000186393	KRT26	keratin 26 [Source:HGNC Symbol;Acc:HGNC:30840]	0	NA	NA	NA	NA	NA
ENSG00000186440	OR6P1	olfactory receptor family 6 subfamily P member 1 [Source:HGNC Symbol;Acc:HGNC:15036]	0	NA	NA	NA	NA	NA
ENSG00000186474	KLK12	kallikrein related peptidase 12 [Source:HGNC Symbol;Acc:HGNC:6360]	0	NA	NA	NA	NA	NA
ENSG00000186479	RGS7BP	regulator of G protein signaling 7 binding protein [Source:HGNC Symbol;Acc:HGNC:23271]	0	NA	NA	NA	NA	NA
ENSG00000186493	C5orf38	chromosome 5 open reading frame 38 [Source:HGNC Symbol;Acc:HGNC:24226]	0	NA	NA	NA	NA	NA
ENSG00000186509	OR9Q1	olfactory receptor family 9 subfamily Q member 1 [Source:HGNC Symbol;Acc:HGNC:14724]	0	NA	NA	NA	NA	NA
ENSG00000186513	OR9Q2	olfactory receptor family 9 subfamily Q member 2 [Source:HGNC Symbol;Acc:HGNC:15328]	0	NA	NA	NA	NA	NA
ENSG00000186562	DEFB105A	defensin beta 105A [Source:HGNC Symbol;Acc:HGNC:18087]	0	NA	NA	NA	NA	NA
ENSG00000186572	DEFB107A	defensin beta 107A [Source:HGNC Symbol;Acc:HGNC:18086]	0	NA	NA	NA	NA	NA
ENSG00000186579	DEFB106A	defensin beta 106A [Source:HGNC Symbol;Acc:HGNC:18088]	0	NA	NA	NA	NA	NA
ENSG00000186599	DEFB105B	defensin beta 105B [Source:HGNC Symbol;Acc:HGNC:29930]	0	NA	NA	NA	NA	NA
ENSG00000186675	MAGEE2	MAGE family member E2 [Source:HGNC Symbol;Acc:HGNC:24935]	0	NA	NA	NA	NA	NA
ENSG00000186684	CYP27C1	cytochrome P450 family 27 subfamily C member 1 [Source:HGNC Symbol;Acc:HGNC:33480]	0	NA	NA	NA	NA	NA
ENSG00000186788	SPATA31D3	SPATA31 subfamily D member 3 [Source:HGNC Symbol;Acc:HGNC:38603]	0	NA	NA	NA	NA	NA
ENSG00000186795	KCNK18	potassium two pore domain channel subfamily K member 18 [Source:HGNC Symbol;Acc:HGNC:19439]	0	NA	NA	NA	NA	NA
ENSG00000186803	IFNA10	interferon alpha 10 [Source:HGNC Symbol;Acc:HGNC:5418]	0	NA	NA	NA	NA	NA
ENSG00000186838	SELENOV	selenoprotein V [Source:HGNC Symbol;Acc:HGNC:30399]	0	NA	NA	NA	NA	NA
ENSG00000186844	LCE1A	late cornified envelope 1A [Source:HGNC Symbol;Acc:HGNC:29459]	0	NA	NA	NA	NA	NA
ENSG00000186867	QRFPR	pyroglutamylated RFamide peptide receptor [Source:HGNC Symbol;Acc:HGNC:15565]	0	NA	NA	NA	NA	NA
ENSG00000186881	OR13F1	olfactory receptor family 13 subfamily F member 1 [Source:HGNC Symbol;Acc:HGNC:14723]	0	NA	NA	NA	NA	NA
ENSG00000186886	OR5D3P	olfactory receptor family 5 subfamily D member 3 pseudogene [Source:HGNC Symbol;Acc:HGNC:8336]	0	NA	NA	NA	NA	NA
ENSG00000186895	FGF3	fibroblast growth factor 3 [Source:HGNC Symbol;Acc:HGNC:3681]	0	NA	NA	NA	NA	NA
ENSG00000186897	C1QL4	complement C1q like 4 [Source:HGNC Symbol;Acc:HGNC:31416]	0	NA	NA	NA	NA	NA
ENSG00000186924	KRTAP22-1	keratin associated protein 22-1 [Source:HGNC Symbol;Acc:HGNC:18947]	0	NA	NA	NA	NA	NA
ENSG00000186925	KRTAP19-6	keratin associated protein 19-6 [Source:HGNC Symbol;Acc:HGNC:18941]	0	NA	NA	NA	NA	NA
ENSG00000186930	KRTAP6-2	keratin associated protein 6-2 [Source:HGNC Symbol;Acc:HGNC:18932]	0	NA	NA	NA	NA	NA
ENSG00000186943	OR13C8	olfactory receptor family 13 subfamily C member 8 [Source:HGNC Symbol;Acc:HGNC:15103]	0	NA	NA	NA	NA	NA
ENSG00000186965	KRTAP19-2	keratin associated protein 19-2 [Source:HGNC Symbol;Acc:HGNC:18937]	0	NA	NA	NA	NA	NA
ENSG00000186967	KRTAP19-4	keratin associated protein 19-4 [Source:HGNC Symbol;Acc:HGNC:18939]	0	NA	NA	NA	NA	NA
ENSG00000186970	KRTAP15-1	keratin associated protein 15-1 [Source:HGNC Symbol;Acc:HGNC:18927]	0	NA	NA	NA	NA	NA
ENSG00000186971	KRTAP13-4	keratin associated protein 13-4 [Source:HGNC Symbol;Acc:HGNC:18926]	0	NA	NA	NA	NA	NA
ENSG00000186977	KRTAP19-5	keratin associated protein 19-5 [Source:HGNC Symbol;Acc:HGNC:18940]	0	NA	NA	NA	NA	NA
ENSG00000186980	KRTAP23-1	keratin associated protein 23-1 [Source:HGNC Symbol;Acc:HGNC:18928]	0	NA	NA	NA	NA	NA
ENSG00000187003	ACTL7A	actin like 7A [Source:HGNC Symbol;Acc:HGNC:161]	0	NA	NA	NA	NA	NA
ENSG00000187021	PNLIPRP1	pancreatic lipase related protein 1 [Source:HGNC Symbol;Acc:HGNC:9156]	0	NA	NA	NA	NA	NA
ENSG00000187026	KRTAP21-2	keratin associated protein 21-2 [Source:HGNC Symbol;Acc:HGNC:18946]	0	NA	NA	NA	NA	NA
ENSG00000187048	CYP4A11	cytochrome P450 family 4 subfamily A member 11 [Source:HGNC Symbol;Acc:HGNC:2642]	0	NA	NA	NA	NA	NA
ENSG00000187082	DEFB106B	defensin beta 106B [Source:HGNC Symbol;Acc:HGNC:28879]	0	NA	NA	NA	NA	NA
ENSG00000187094	CCK	cholecystokinin [Source:HGNC Symbol;Acc:HGNC:1569]	0	NA	NA	NA	NA	NA
ENSG00000187140	FOXD3	forkhead box D3 [Source:HGNC Symbol;Acc:HGNC:3804]	0	NA	NA	NA	NA	NA
ENSG00000187151	ANGPTL5	angiopoietin like 5 [Source:HGNC Symbol;Acc:HGNC:19705]	0	NA	NA	NA	NA	NA
ENSG00000187170	LCE4A	late cornified envelope 4A [Source:HGNC Symbol;Acc:HGNC:16613]	0	NA	NA	NA	NA	NA
ENSG00000187173	LCE2A	late cornified envelope 2A [Source:HGNC Symbol;Acc:HGNC:29469]	0	NA	NA	NA	NA	NA
ENSG00000187175	KRTAP12-1	keratin associated protein 12-1 [Source:HGNC Symbol;Acc:HGNC:20529]	0	NA	NA	NA	NA	NA
ENSG00000187180	LCE2C	late cornified envelope 2C [Source:HGNC Symbol;Acc:HGNC:29460]	0	NA	NA	NA	NA	NA
ENSG00000187191	DAZ3	deleted in azoospermia 3 [Source:HGNC Symbol;Acc:HGNC:15965]	0	NA	NA	NA	NA	NA
ENSG00000187238	LCE3B	late cornified envelope 3B [Source:HGNC Symbol;Acc:HGNC:29462]	0	NA	NA	NA	NA	NA
ENSG00000187272	KRTAP9-8	keratin associated protein 9-8 [Source:HGNC Symbol;Acc:HGNC:17231]	0	NA	NA	NA	NA	NA
ENSG00000187516	H2AP	H2A.P histone [Source:HGNC Symbol;Acc:HGNC:18417]	0	NA	NA	NA	NA	NA
ENSG00000187545	PRAMEF10	PRAME family member 10 [Source:HGNC Symbol;Acc:HGNC:27997]	0	NA	NA	NA	NA	NA
ENSG00000187550	SBK2	SH3 domain binding kinase family member 2 [Source:HGNC Symbol;Acc:HGNC:34416]	0	NA	NA	NA	NA	NA
ENSG00000187569	DPPA3	developmental pluripotency associated 3 [Source:HGNC Symbol;Acc:HGNC:19199]	0	NA	NA	NA	NA	NA
ENSG00000187612	OR5W2	olfactory receptor family 5 subfamily W member 2 [Source:HGNC Symbol;Acc:HGNC:15299]	0	NA	NA	NA	NA	NA
ENSG00000187616	MYMK	myomaker, myoblast fusion factor [Source:HGNC Symbol;Acc:HGNC:33778]	0	NA	NA	NA	NA	NA
ENSG00000187658	C5orf52	chromosome 5 open reading frame 52 [Source:HGNC Symbol;Acc:HGNC:35121]	0	NA	NA	NA	NA	NA
ENSG00000187664	HAPLN4	hyaluronan and proteoglycan link protein 4 [Source:HGNC Symbol;Acc:HGNC:31357]	0	NA	NA	NA	NA	NA
ENSG00000187689	AMTN	amelotin [Source:HGNC Symbol;Acc:HGNC:33188]	0	NA	NA	NA	NA	NA
ENSG00000187701	OR2T27	olfactory receptor family 2 subfamily T member 27 [Source:HGNC Symbol;Acc:HGNC:31252]	0	NA	NA	NA	NA	NA
ENSG00000187754	SSX7	SSX family member 7 [Source:HGNC Symbol;Acc:HGNC:19653]	0	NA	NA	NA	NA	NA
ENSG00000187772	LIN28B	lin-28 homolog B [Source:HGNC Symbol;Acc:HGNC:32207]	0	NA	NA	NA	NA	NA
ENSG00000187806	TMEM202	transmembrane protein 202 [Source:HGNC Symbol;Acc:HGNC:33733]	0	NA	NA	NA	NA	NA
ENSG00000187823	RTL4	retrotransposon Gag like 4 [Source:HGNC Symbol;Acc:HGNC:25214]	0	NA	NA	NA	NA	NA
ENSG00000187833	C2orf78	chromosome 2 open reading frame 78 [Source:HGNC Symbol;Acc:HGNC:34349]	0	NA	NA	NA	NA	NA
ENSG00000187857	OR6C75	olfactory receptor family 6 subfamily C member 75 [Source:HGNC Symbol;Acc:HGNC:31304]	0	NA	NA	NA	NA	NA
ENSG00000187871	GFRAL	GDNF family receptor alpha like [Source:HGNC Symbol;Acc:HGNC:32789]	0	NA	NA	NA	NA	NA
ENSG00000187889	FYB2	FYN binding protein 2 [Source:HGNC Symbol;Acc:HGNC:27295]	0	NA	NA	NA	NA	NA
ENSG00000187918	OR51I2	olfactory receptor family 51 subfamily I member 2 [Source:HGNC Symbol;Acc:HGNC:15201]	0	NA	NA	NA	NA	NA
ENSG00000187969	ZCCHC13	zinc finger CCHC-type containing 13 [Source:HGNC Symbol;Acc:HGNC:31749]	0	NA	NA	NA	NA	NA
ENSG00000188050	RNF133	ring finger protein 133 [Source:HGNC Symbol;Acc:HGNC:21154]	0	NA	NA	NA	NA	NA
ENSG00000188089	PLA2G4E	phospholipase A2 group IVE [Source:HGNC Symbol;Acc:HGNC:24791]	0	NA	NA	NA	NA	NA
ENSG00000188100	FAM25A	family with sequence similarity 25 member A [Source:HGNC Symbol;Acc:HGNC:23436]	0	NA	NA	NA	NA	NA
ENSG00000188120	DAZ1	deleted in azoospermia 1 [Source:HGNC Symbol;Acc:HGNC:2682]	0	NA	NA	NA	NA	NA
ENSG00000188133	TMEM215	transmembrane protein 215 [Source:HGNC Symbol;Acc:HGNC:33816]	0	NA	NA	NA	NA	NA
ENSG00000188223	AD000671.1	novel protein	0	NA	NA	NA	NA	NA
ENSG00000188269	OR7A5	olfactory receptor family 7 subfamily A member 5 [Source:HGNC Symbol;Acc:HGNC:8368]	0	NA	NA	NA	NA	NA
ENSG00000188293	IGFL1	IGF like family member 1 [Source:HGNC Symbol;Acc:HGNC:24093]	0	NA	NA	NA	NA	NA
ENSG00000188324	OR6C6	olfactory receptor family 6 subfamily C member 6 [Source:HGNC Symbol;Acc:HGNC:31293]	0	NA	NA	NA	NA	NA
ENSG00000188334	BSPH1	binder of sperm protein homolog 1 [Source:HGNC Symbol;Acc:HGNC:33906]	0	NA	NA	NA	NA	NA
ENSG00000188379	IFNA2	interferon alpha 2 [Source:HGNC Symbol;Acc:HGNC:5423]	0	NA	NA	NA	NA	NA
ENSG00000188386	PPP3R2	protein phosphatase 3 regulatory subunit B, beta [Source:HGNC Symbol;Acc:HGNC:9318]	0	NA	NA	NA	NA	NA
ENSG00000188394	GPR21	G protein-coupled receptor 21 [Source:HGNC Symbol;Acc:HGNC:4476]	0	NA	NA	NA	NA	NA
ENSG00000188408	MAGEB5	MAGE family member B5 [Source:HGNC Symbol;Acc:HGNC:23795]	0	NA	NA	NA	NA	NA
ENSG00000188425	NANOS2	nanos C2HC-type zinc finger 2 [Source:NCBI gene;Acc:339345]	0	NA	NA	NA	NA	NA
ENSG00000188488	SERPINA5	serpin family A member 5 [Source:HGNC Symbol;Acc:HGNC:8723]	0	NA	NA	NA	NA	NA
ENSG00000188581	KRTAP1-1	keratin associated protein 1-1 [Source:HGNC Symbol;Acc:HGNC:16772]	0	NA	NA	NA	NA	NA
ENSG00000188620	HMX3	H6 family homeobox 3 [Source:HGNC Symbol;Acc:HGNC:5019]	0	NA	NA	NA	NA	NA
ENSG00000188624	IGFL3	IGF like family member 3 [Source:HGNC Symbol;Acc:HGNC:32930]	0	NA	NA	NA	NA	NA
ENSG00000188655	RNASE9	ribonuclease A family member 9 (inactive) [Source:HGNC Symbol;Acc:HGNC:20673]	0	NA	NA	NA	NA	NA
ENSG00000188691	OR56A5	olfactory receptor family 56 subfamily A member 5 [Source:HGNC Symbol;Acc:HGNC:14792]	0	NA	NA	NA	NA	NA
ENSG00000188694	KRTAP24-1	keratin associated protein 24-1 [Source:HGNC Symbol;Acc:HGNC:33902]	0	NA	NA	NA	NA	NA
ENSG00000188770	OPTC	opticin [Source:HGNC Symbol;Acc:HGNC:8158]	0	NA	NA	NA	NA	NA
ENSG00000188771	PLET1	placenta expressed transcript 1 [Source:HGNC Symbol;Acc:HGNC:30053]	0	NA	NA	NA	NA	NA
ENSG00000188784	PLA2G2E	phospholipase A2 group IIE [Source:HGNC Symbol;Acc:HGNC:13414]	0	NA	NA	NA	NA	NA
ENSG00000188803	SHISA6	shisa family member 6 [Source:HGNC Symbol;Acc:HGNC:34491]	0	NA	NA	NA	NA	NA
ENSG00000188817	SNTN	sentan, cilia apical structure protein [Source:HGNC Symbol;Acc:HGNC:33706]	0	NA	NA	NA	NA	NA
ENSG00000188909	BSX	brain specific homeobox [Source:HGNC Symbol;Acc:HGNC:20450]	0	NA	NA	NA	NA	NA
ENSG00000188984	AADACL3	arylacetamide deacetylase like 3 [Source:HGNC Symbol;Acc:HGNC:32037]	0	NA	NA	NA	NA	NA
ENSG00000188991	SLC15A5	solute carrier family 15 member 5 [Source:HGNC Symbol;Acc:HGNC:33455]	0	NA	NA	NA	NA	NA
ENSG00000189052	CGB5	chorionic gonadotropin subunit beta 5 [Source:HGNC Symbol;Acc:HGNC:16452]	0	NA	NA	NA	NA	NA
ENSG00000189064	GAGE2A	G antigen 2A [Source:HGNC Symbol;Acc:HGNC:4099]	0	NA	NA	NA	NA	NA
ENSG00000189090	FAM25G	family with sequence similarity 25 member G [Source:HGNC Symbol;Acc:HGNC:23590]	0	NA	NA	NA	NA	NA
ENSG00000189099	PRSS48	serine protease 48 [Source:HGNC Symbol;Acc:HGNC:24635]	0	NA	NA	NA	NA	NA
ENSG00000189108	IL1RAPL2	interleukin 1 receptor accessory protein like 2 [Source:HGNC Symbol;Acc:HGNC:5997]	0	NA	NA	NA	NA	NA
ENSG00000189132	FAM47B	family with sequence similarity 47 member B [Source:HGNC Symbol;Acc:HGNC:26659]	0	NA	NA	NA	NA	NA
ENSG00000189139	FSCB	fibrous sheath CABYR binding protein [Source:HGNC Symbol;Acc:HGNC:20494]	0	NA	NA	NA	NA	NA
ENSG00000189169	KRTAP10-12	keratin associated protein 10-12 [Source:HGNC Symbol;Acc:HGNC:20533]	0	NA	NA	NA	NA	NA
ENSG00000189181	OR14I1	olfactory receptor family 14 subfamily I member 1 [Source:HGNC Symbol;Acc:HGNC:19575]	0	NA	NA	NA	NA	NA
ENSG00000189186	DCAF8L2	DDB1 and CUL4 associated factor 8 like 2 [Source:HGNC Symbol;Acc:HGNC:31811]	0	NA	NA	NA	NA	NA
ENSG00000189252	SPANXN3	SPANX family member N3 [Source:HGNC Symbol;Acc:HGNC:33176]	0	NA	NA	NA	NA	NA
ENSG00000189280	GJB5	gap junction protein beta 5 [Source:HGNC Symbol;Acc:HGNC:4287]	0	NA	NA	NA	NA	NA
ENSG00000189299	FOXR2	forkhead box R2 [Source:HGNC Symbol;Acc:HGNC:30469]	0	NA	NA	NA	NA	NA
ENSG00000189320	FAM180A	family with sequence similarity 180 member A [Source:HGNC Symbol;Acc:HGNC:33773]	0	NA	NA	NA	NA	NA
ENSG00000189357	SPATA31D4	SPATA31 subfamily D member 4 [Source:HGNC Symbol;Acc:HGNC:38601]	0	NA	NA	NA	NA	NA
ENSG00000189401	OTUD6A	OTU deubiquitinase 6A [Source:HGNC Symbol;Acc:HGNC:32312]	0	NA	NA	NA	NA	NA
ENSG00000196098	OR5K4	olfactory receptor family 5 subfamily K member 4 [Source:HGNC Symbol;Acc:HGNC:31291]	0	NA	NA	NA	NA	NA
ENSG00000196099	OR6M1	olfactory receptor family 6 subfamily M member 1 [Source:HGNC Symbol;Acc:HGNC:14711]	0	NA	NA	NA	NA	NA
ENSG00000196131	VN1R2	vomeronasal 1 receptor 2 [Source:HGNC Symbol;Acc:HGNC:19872]	0	NA	NA	NA	NA	NA
ENSG00000196136	SERPINA3	serpin family A member 3 [Source:HGNC Symbol;Acc:HGNC:16]	0	NA	NA	NA	NA	NA
ENSG00000196166	C8orf86	chromosome 8 open reading frame 86 [Source:HGNC Symbol;Acc:HGNC:33774]	0	NA	NA	NA	NA	NA
ENSG00000196171	OR6K2	olfactory receptor family 6 subfamily K member 2 [Source:HGNC Symbol;Acc:HGNC:15029]	0	NA	NA	NA	NA	NA
ENSG00000196184	OR10J1	olfactory receptor family 10 subfamily J member 1 [Source:HGNC Symbol;Acc:HGNC:8175]	0	NA	NA	NA	NA	NA
ENSG00000196224	KRTAP5-3	keratin associated protein 5-3 [Source:HGNC Symbol;Acc:HGNC:23598]	0	NA	NA	NA	NA	NA
ENSG00000196228	SULT1C3	sulfotransferase family 1C member 3 [Source:HGNC Symbol;Acc:HGNC:33543]	0	NA	NA	NA	NA	NA
ENSG00000196248	OR10S1	olfactory receptor family 10 subfamily S member 1 [Source:HGNC Symbol;Acc:HGNC:14807]	0	NA	NA	NA	NA	NA
ENSG00000196289	BECN2	beclin 2 [Source:HGNC Symbol;Acc:HGNC:38606]	0	NA	NA	NA	NA	NA
ENSG00000196341	OR8D1	olfactory receptor family 8 subfamily D member 1 [Source:HGNC Symbol;Acc:HGNC:8481]	0	NA	NA	NA	NA	NA
ENSG00000196344	ADH7	alcohol dehydrogenase 7 (class IV), mu or sigma polypeptide [Source:HGNC Symbol;Acc:HGNC:256]	0	NA	NA	NA	NA	NA
ENSG00000196376	SLC35F1	solute carrier family 35 member F1 [Source:HGNC Symbol;Acc:HGNC:21483]	0	NA	NA	NA	NA	NA
ENSG00000196406	SPANXD	SPANX family member D [Source:HGNC Symbol;Acc:HGNC:14332]	0	NA	NA	NA	NA	NA
ENSG00000196468	FGF16	fibroblast growth factor 16 [Source:HGNC Symbol;Acc:HGNC:3672]	0	NA	NA	NA	NA	NA
ENSG00000196475	GK2	glycerol kinase 2 [Source:HGNC Symbol;Acc:HGNC:4291]	0	NA	NA	NA	NA	NA
ENSG00000196570	PFN3	profilin 3 [Source:HGNC Symbol;Acc:HGNC:18627]	0	NA	NA	NA	NA	NA
ENSG00000196578	OR5AC2	olfactory receptor family 5 subfamily AC member 2 [Source:HGNC Symbol;Acc:HGNC:15431]	0	NA	NA	NA	NA	NA
ENSG00000196589	MBD3L2B	methyl-CpG binding domain protein 3 like 2B [Source:HGNC Symbol;Acc:HGNC:53435]	0	NA	NA	NA	NA	NA
ENSG00000196616	ADH1B	alcohol dehydrogenase 1B (class I), beta polypeptide [Source:HGNC Symbol;Acc:HGNC:250]	0	NA	NA	NA	NA	NA
ENSG00000196734	LCE1B	late cornified envelope 1B [Source:HGNC Symbol;Acc:HGNC:16611]	0	NA	NA	NA	NA	NA
ENSG00000196767	POU3F4	POU class 3 homeobox 4 [Source:HGNC Symbol;Acc:HGNC:9217]	0	NA	NA	NA	NA	NA
ENSG00000196772	OR14A16	olfactory receptor family 14 subfamily A member 16 [Source:HGNC Symbol;Acc:HGNC:15022]	0	NA	NA	NA	NA	NA
ENSG00000196800	SPINK14	serine peptidase inhibitor, Kazal type 14 (putative) [Source:HGNC Symbol;Acc:HGNC:33825]	0	NA	NA	NA	NA	NA
ENSG00000196805	SPRR2B	small proline rich protein 2B [Source:HGNC Symbol;Acc:HGNC:11262]	0	NA	NA	NA	NA	NA
ENSG00000196826	AC008758.1	novel zinc finger protein	0	NA	NA	NA	NA	NA
ENSG00000196832	OR11G2	olfactory receptor family 11 subfamily G member 2 [Source:HGNC Symbol;Acc:HGNC:15346]	0	NA	NA	NA	NA	NA
ENSG00000196866	H2AC7	H2A clustered histone 7 [Source:HGNC Symbol;Acc:HGNC:4729]	0	NA	NA	NA	NA	NA
ENSG00000196932	TMEM26	transmembrane protein 26 [Source:HGNC Symbol;Acc:HGNC:28550]	0	NA	NA	NA	NA	NA
ENSG00000196944	OR2T4	olfactory receptor family 2 subfamily T member 4 [Source:HGNC Symbol;Acc:HGNC:15016]	0	NA	NA	NA	NA	NA
ENSG00000196990	FAM163B	family with sequence similarity 163 member B [Source:HGNC Symbol;Acc:HGNC:33277]	0	NA	NA	NA	NA	NA
ENSG00000197079	KRT35	keratin 35 [Source:HGNC Symbol;Acc:HGNC:6453]	0	NA	NA	NA	NA	NA
ENSG00000197084	LCE1C	late cornified envelope 1C [Source:HGNC Symbol;Acc:HGNC:29464]	0	NA	NA	NA	NA	NA
ENSG00000197106	SLC6A17	solute carrier family 6 member 17 [Source:HGNC Symbol;Acc:HGNC:31399]	0	NA	NA	NA	NA	NA
ENSG00000197123	ZNF679	zinc finger protein 679 [Source:HGNC Symbol;Acc:HGNC:28650]	0	NA	NA	NA	NA	NA
ENSG00000197172	MAGEA6	MAGE family member A6 [Source:HGNC Symbol;Acc:HGNC:6804]	0	NA	NA	NA	NA	NA
ENSG00000197177	ADGRA1	adhesion G protein-coupled receptor A1 [Source:HGNC Symbol;Acc:HGNC:13838]	0	NA	NA	NA	NA	NA
ENSG00000197309	OR10D3	olfactory receptor family 10 subfamily D member 3 (putative) [Source:HGNC Symbol;Acc:HGNC:8168]	0	NA	NA	NA	NA	NA
ENSG00000197360	ZNF98	zinc finger protein 98 [Source:HGNC Symbol;Acc:HGNC:13174]	0	NA	NA	NA	NA	NA
ENSG00000197364	S100A7L2	S100 calcium binding protein A7 like 2 [Source:HGNC Symbol;Acc:HGNC:21655]	0	NA	NA	NA	NA	NA
ENSG00000197409	H3C4	H3 clustered histone 4 [Source:HGNC Symbol;Acc:HGNC:4767]	0	NA	NA	NA	NA	NA
ENSG00000197416	FABP12	fatty acid binding protein 12 [Source:HGNC Symbol;Acc:HGNC:34524]	0	NA	NA	NA	NA	NA
ENSG00000197428	OR51D1	olfactory receptor family 51 subfamily D member 1 [Source:HGNC Symbol;Acc:HGNC:15193]	0	NA	NA	NA	NA	NA
ENSG00000197430	OPALIN	oligodendrocytic myelin paranodal and inner loop protein [Source:HGNC Symbol;Acc:HGNC:20707]	0	NA	NA	NA	NA	NA
ENSG00000197437	OR13G1	olfactory receptor family 13 subfamily G member 1 [Source:HGNC Symbol;Acc:HGNC:14999]	0	NA	NA	NA	NA	NA
ENSG00000197532	OR6Y1	olfactory receptor family 6 subfamily Y member 1 [Source:HGNC Symbol;Acc:HGNC:14823]	0	NA	NA	NA	NA	NA
ENSG00000197584	KCNMB2	potassium calcium-activated channel subfamily M regulatory beta subunit 2 [Source:HGNC Symbol;Acc:HGNC:6286]	0	NA	NA	NA	NA	NA
ENSG00000197616	MYH6	myosin heavy chain 6 [Source:HGNC Symbol;Acc:HGNC:7576]	0	NA	NA	NA	NA	NA
ENSG00000197651	CCER1	coiled-coil glutamate rich protein 1 [Source:HGNC Symbol;Acc:HGNC:28373]	0	NA	NA	NA	NA	NA
ENSG00000197674	OR51C1P	olfactory receptor family 51 subfamily C member 1 pseudogene [Source:HGNC Symbol;Acc:HGNC:15191]	0	NA	NA	NA	NA	NA
ENSG00000197683	KRTAP26-1	keratin associated protein 26-1 [Source:HGNC Symbol;Acc:HGNC:33760]	0	NA	NA	NA	NA	NA
ENSG00000197706	OR6C74	olfactory receptor family 6 subfamily C member 74 [Source:HGNC Symbol;Acc:HGNC:31303]	0	NA	NA	NA	NA	NA
ENSG00000197745	SCGB1D4	secretoglobin family 1D member 4 [Source:HGNC Symbol;Acc:HGNC:31748]	0	NA	NA	NA	NA	NA
ENSG00000197786	OR5B17	olfactory receptor family 5 subfamily B member 17 [Source:HGNC Symbol;Acc:HGNC:15267]	0	NA	NA	NA	NA	NA
ENSG00000197790	OR52M1	olfactory receptor family 52 subfamily M member 1 [Source:HGNC Symbol;Acc:HGNC:15225]	0	NA	NA	NA	NA	NA
ENSG00000197849	OR8G1	olfactory receptor family 8 subfamily G member 1 (gene/pseudogene) [Source:HGNC Symbol;Acc:HGNC:8484]	0	NA	NA	NA	NA	NA
ENSG00000197887	OR1S2	olfactory receptor family 1 subfamily S member 2 [Source:HGNC Symbol;Acc:HGNC:15141]	0	NA	NA	NA	NA	NA
ENSG00000197891	SLC22A12	solute carrier family 22 member 12 [Source:HGNC Symbol;Acc:HGNC:17989]	0	NA	NA	NA	NA	NA
ENSG00000197893	NRAP	nebulin related anchoring protein [Source:HGNC Symbol;Acc:HGNC:7988]	0	NA	NA	NA	NA	NA
ENSG00000197901	SLC22A6	solute carrier family 22 member 6 [Source:HGNC Symbol;Acc:HGNC:10970]	0	NA	NA	NA	NA	NA
ENSG00000197919	IFNA1	interferon alpha 1 [Source:HGNC Symbol;Acc:HGNC:5417]	0	NA	NA	NA	NA	NA
ENSG00000197938	OR5H2	olfactory receptor family 5 subfamily H member 2 [Source:HGNC Symbol;Acc:HGNC:14752]	0	NA	NA	NA	NA	NA
ENSG00000197953	AADACL2	arylacetamide deacetylase like 2 [Source:HGNC Symbol;Acc:HGNC:24427]	0	NA	NA	NA	NA	NA
ENSG00000197991	AL592490.1	novel protein	0	NA	NA	NA	NA	NA
ENSG00000198021	SPANXA1	sperm protein associated with the nucleus, X-linked, family member A1 [Source:HGNC Symbol;Acc:HGNC:11218]	0	NA	NA	NA	NA	NA
ENSG00000198077	CYP2A7	cytochrome P450 family 2 subfamily A member 7 [Source:HGNC Symbol;Acc:HGNC:2611]	0	NA	NA	NA	NA	NA
ENSG00000198083	KRTAP9-9	keratin associated protein 9-9 [Source:HGNC Symbol;Acc:HGNC:16773]	0	NA	NA	NA	NA	NA
ENSG00000198090	KRTAP4-6	keratin associated protein 4-6 [Source:HGNC Symbol;Acc:HGNC:18909]	0	NA	NA	NA	NA	NA
ENSG00000198092	TMPRSS11F	transmembrane serine protease 11F [Source:HGNC Symbol;Acc:HGNC:29994]	0	NA	NA	NA	NA	NA
ENSG00000198099	ADH4	alcohol dehydrogenase 4 (class II), pi polypeptide [Source:HGNC Symbol;Acc:HGNC:252]	0	NA	NA	NA	NA	NA
ENSG00000198104	OR2T6	olfactory receptor family 2 subfamily T member 6 [Source:HGNC Symbol;Acc:HGNC:15018]	0	NA	NA	NA	NA	NA
ENSG00000198129	DEFB107B	defensin beta 107B [Source:HGNC Symbol;Acc:HGNC:31918]	0	NA	NA	NA	NA	NA
ENSG00000198173	FAM47C	family with sequence similarity 47 member C [Source:HGNC Symbol;Acc:HGNC:25301]	0	NA	NA	NA	NA	NA
ENSG00000198183	BPIFA1	BPI fold containing family A member 1 [Source:HGNC Symbol;Acc:HGNC:15749]	0	NA	NA	NA	NA	NA
ENSG00000198203	SULT1C2	sulfotransferase family 1C member 2 [Source:HGNC Symbol;Acc:HGNC:11456]	0	NA	NA	NA	NA	NA
ENSG00000198211	AC092143.1	novel protein (MC1R-TUBB3 readthrough)	0	NA	NA	NA	NA	NA
ENSG00000198271	KRTAP4-5	keratin associated protein 4-5 [Source:HGNC Symbol;Acc:HGNC:18899]	0	NA	NA	NA	NA	NA
ENSG00000198326	TMEM239	transmembrane protein 239 [Source:HGNC Symbol;Acc:HGNC:40044]	0	NA	NA	NA	NA	NA
ENSG00000198390	KRTAP13-1	keratin associated protein 13-1 [Source:HGNC Symbol;Acc:HGNC:18924]	0	NA	NA	NA	NA	NA
ENSG00000198398	TMEM207	transmembrane protein 207 [Source:HGNC Symbol;Acc:HGNC:33705]	0	NA	NA	NA	NA	NA
ENSG00000198471	RTP2	receptor transporter protein 2 [Source:HGNC Symbol;Acc:HGNC:32486]	0	NA	NA	NA	NA	NA
ENSG00000198573	SPANXC	SPANX family member C [Source:HGNC Symbol;Acc:HGNC:14331]	0	NA	NA	NA	NA	NA
ENSG00000198601	OR2M2	olfactory receptor family 2 subfamily M member 2 [Source:HGNC Symbol;Acc:HGNC:8268]	0	NA	NA	NA	NA	NA
ENSG00000198670	LPA	lipoprotein(a) [Source:HGNC Symbol;Acc:HGNC:6667]	0	NA	NA	NA	NA	NA
ENSG00000198674	OR10G6	olfactory receptor family 10 subfamily G member 6 [Source:HGNC Symbol;Acc:HGNC:14836]	0	NA	NA	NA	NA	NA
ENSG00000198678	OR5BS1P	olfactory receptor family 5 subfamily BS member 1 pseudogene [Source:HGNC Symbol;Acc:HGNC:19627]	0	NA	NA	NA	NA	NA
ENSG00000198681	MAGEA1	MAGE family member A1 [Source:HGNC Symbol;Acc:HGNC:6796]	0	NA	NA	NA	NA	NA
ENSG00000198739	LRRTM3	leucine rich repeat transmembrane neuronal 3 [Source:HGNC Symbol;Acc:HGNC:19410]	0	NA	NA	NA	NA	NA
ENSG00000198765	SYCP1	synaptonemal complex protein 1 [Source:HGNC Symbol;Acc:HGNC:11487]	0	NA	NA	NA	NA	NA
ENSG00000198797	BRINP2	BMP/retinoic acid inducible neural specific 2 [Source:HGNC Symbol;Acc:HGNC:13746]	0	NA	NA	NA	NA	NA
ENSG00000198812	LRRC10	leucine rich repeat containing 10 [Source:HGNC Symbol;Acc:HGNC:20264]	0	NA	NA	NA	NA	NA
ENSG00000198854	C1orf68	chromosome 1 open reading frame 68 [Source:HGNC Symbol;Acc:HGNC:29468]	0	NA	NA	NA	NA	NA
ENSG00000198889	DCAF12L1	DDB1 and CUL4 associated factor 12 like 1 [Source:HGNC Symbol;Acc:HGNC:29395]	0	NA	NA	NA	NA	NA
ENSG00000198930	CSAG1	chondrosarcoma associated gene 1 [Source:HGNC Symbol;Acc:HGNC:24294]	0	NA	NA	NA	NA	NA
ENSG00000198944	SOWAHA	sosondowah ankyrin repeat domain family member A [Source:HGNC Symbol;Acc:HGNC:27033]	0	NA	NA	NA	NA	NA
ENSG00000198965	OR10R2	olfactory receptor family 10 subfamily R member 2 [Source:HGNC Symbol;Acc:HGNC:14820]	0	NA	NA	NA	NA	NA
ENSG00000203618	GP1BB	glycoprotein Ib platelet subunit beta [Source:HGNC Symbol;Acc:HGNC:4440]	0	NA	NA	NA	NA	NA
ENSG00000203661	OR2T5	olfactory receptor family 2 subfamily T member 5 [Source:HGNC Symbol;Acc:HGNC:15017]	0	NA	NA	NA	NA	NA
ENSG00000203722	RAET1G	retinoic acid early transcript 1G [Source:HGNC Symbol;Acc:HGNC:16795]	0	NA	NA	NA	NA	NA
ENSG00000203733	GJE1	gap junction protein epsilon 1 [Source:HGNC Symbol;Acc:HGNC:33251]	0	NA	NA	NA	NA	NA
ENSG00000203784	LELP1	late cornified envelope like proline rich 1 [Source:HGNC Symbol;Acc:HGNC:32046]	0	NA	NA	NA	NA	NA
ENSG00000203785	SPRR2E	small proline rich protein 2E [Source:HGNC Symbol;Acc:HGNC:11265]	0	NA	NA	NA	NA	NA
ENSG00000203786	KPRP	keratinocyte proline rich protein [Source:HGNC Symbol;Acc:HGNC:31823]	0	NA	NA	NA	NA	NA
ENSG00000203795	FAM24A	family with sequence similarity 24 member A [Source:HGNC Symbol;Acc:HGNC:23470]	0	NA	NA	NA	NA	NA
ENSG00000203811	H3C14	H3 clustered histone 14 [Source:HGNC Symbol;Acc:HGNC:20503]	0	NA	NA	NA	NA	NA
ENSG00000203837	PNLIPRP3	pancreatic lipase related protein 3 [Source:HGNC Symbol;Acc:HGNC:23492]	0	NA	NA	NA	NA	NA
ENSG00000203852	H3C15	H3 clustered histone 15 [Source:HGNC Symbol;Acc:HGNC:20505]	0	NA	NA	NA	NA	NA
ENSG00000203857	HSD3B1	hydroxy-delta-5-steroid dehydrogenase, 3 beta- and steroid delta-isomerase 1 [Source:HGNC Symbol;Acc:HGNC:5217]	0	NA	NA	NA	NA	NA
ENSG00000203859	HSD3B2	hydroxy-delta-5-steroid dehydrogenase, 3 beta- and steroid delta-isomerase 2 [Source:HGNC Symbol;Acc:HGNC:5218]	0	NA	NA	NA	NA	NA
ENSG00000203909	DPPA5	developmental pluripotency associated 5 [Source:HGNC Symbol;Acc:HGNC:19201]	0	NA	NA	NA	NA	NA
ENSG00000203923	SPANXN1	SPANX family member N1 [Source:HGNC Symbol;Acc:HGNC:33174]	0	NA	NA	NA	NA	NA
ENSG00000203926	SPANXA2	SPANX family member A2 [Source:HGNC Symbol;Acc:HGNC:14328]	0	NA	NA	NA	NA	NA
ENSG00000203933	CXorf66	chromosome X open reading frame 66 [Source:HGNC Symbol;Acc:HGNC:33743]	0	NA	NA	NA	NA	NA
ENSG00000203942	C10orf62	chromosome 10 open reading frame 62 [Source:HGNC Symbol;Acc:HGNC:23294]	0	NA	NA	NA	NA	NA
ENSG00000203952	CCDC160	coiled-coil domain containing 160 [Source:HGNC Symbol;Acc:HGNC:37286]	0	NA	NA	NA	NA	NA
ENSG00000203970	DEFB110	defensin beta 110 [Source:HGNC Symbol;Acc:HGNC:18091]	0	NA	NA	NA	NA	NA
ENSG00000203972	GLYATL3	glycine-N-acyltransferase like 3 [Source:HGNC Symbol;Acc:HGNC:21349]	0	NA	NA	NA	NA	NA
ENSG00000203989	RHOXF2B	Rhox homeobox family member 2B [Source:HGNC Symbol;Acc:HGNC:33519]	0	NA	NA	NA	NA	NA
ENSG00000204003	AL355987.1	novel protein	0	NA	NA	NA	NA	NA
ENSG00000204006	C1orf185	chromosome 1 open reading frame 185 [Source:HGNC Symbol;Acc:HGNC:28096]	0	NA	NA	NA	NA	NA
ENSG00000204007	GLT6D1	glycosyltransferase 6 domain containing 1 [Source:HGNC Symbol;Acc:HGNC:23671]	0	NA	NA	NA	NA	NA
ENSG00000204019	CT83	cancer/testis antigen 83 [Source:HGNC Symbol;Acc:HGNC:33494]	0	NA	NA	NA	NA	NA
ENSG00000204021	LIPK	lipase family member K [Source:HGNC Symbol;Acc:HGNC:23444]	0	NA	NA	NA	NA	NA
ENSG00000204033	LRIT2	leucine rich repeat, Ig-like and transmembrane domains 2 [Source:HGNC Symbol;Acc:HGNC:23443]	0	NA	NA	NA	NA	NA
ENSG00000204071	TCEAL6	transcription elongation factor A like 6 [Source:HGNC Symbol;Acc:HGNC:24553]	0	NA	NA	NA	NA	NA
ENSG00000204128	C2orf72	chromosome 2 open reading frame 72 [Source:HGNC Symbol;Acc:HGNC:27418]	0	NA	NA	NA	NA	NA
ENSG00000204175	GPRIN2	G protein regulated inducer of neurite outgrowth 2 [Source:HGNC Symbol;Acc:HGNC:23730]	0	NA	NA	NA	NA	NA
ENSG00000204278	TMEM235	transmembrane protein 235 [Source:HGNC Symbol;Acc:HGNC:27563]	0	NA	NA	NA	NA	NA
ENSG00000204279	PAGE3	PAGE family member 3 [Source:HGNC Symbol;Acc:HGNC:4110]	0	NA	NA	NA	NA	NA
ENSG00000204296	TSBP1	testis expressed basic protein 1 [Source:HGNC Symbol;Acc:HGNC:13922]	0	NA	NA	NA	NA	NA
ENSG00000204300	TMEM225	transmembrane protein 225 [Source:HGNC Symbol;Acc:HGNC:32390]	0	NA	NA	NA	NA	NA
ENSG00000204335	SP5	Sp5 transcription factor [Source:HGNC Symbol;Acc:HGNC:14529]	0	NA	NA	NA	NA	NA
ENSG00000204363	SPANXN5	SPANX family member N5 [Source:HGNC Symbol;Acc:HGNC:33178]	0	NA	NA	NA	NA	NA
ENSG00000204379	XAGE1A	X antigen family member 1A [Source:HGNC Symbol;Acc:HGNC:4111]	0	NA	NA	NA	NA	NA
ENSG00000204382	XAGE1B	X antigen family member 1B [Source:HGNC Symbol;Acc:HGNC:25400]	0	NA	NA	NA	NA	NA
ENSG00000204414	CSHL1	chorionic somatomammotropin hormone like 1 [Source:HGNC Symbol;Acc:HGNC:2442]	0	NA	NA	NA	NA	NA
ENSG00000204442	FAM155A	family with sequence similarity 155 member A [Source:HGNC Symbol;Acc:HGNC:33877]	0	NA	NA	NA	NA	NA
ENSG00000204449	TRIM49C	tripartite motif containing 49C [Source:HGNC Symbol;Acc:HGNC:38877]	0	NA	NA	NA	NA	NA
ENSG00000204450	TRIM64	tripartite motif containing 64 [Source:HGNC Symbol;Acc:HGNC:14663]	0	NA	NA	NA	NA	NA
ENSG00000204478	PRAMEF20	PRAME family member 20 [Source:HGNC Symbol;Acc:HGNC:25224]	0	NA	NA	NA	NA	NA
ENSG00000204479	PRAMEF17	PRAME family member 17 [Source:HGNC Symbol;Acc:HGNC:29485]	0	NA	NA	NA	NA	NA
ENSG00000204480	PRAMEF19	PRAME family member 19 [Source:HGNC Symbol;Acc:HGNC:24908]	0	NA	NA	NA	NA	NA
ENSG00000204481	PRAMEF14	PRAME family member 14 [Source:HGNC Symbol;Acc:HGNC:13576]	0	NA	NA	NA	NA	NA
ENSG00000204501	PRAMEF15	PRAME family member 15 [Source:HGNC Symbol;Acc:HGNC:26764]	0	NA	NA	NA	NA	NA
ENSG00000204505	PRAMEF9	PRAME family member 9 [Source:HGNC Symbol;Acc:HGNC:27996]	0	NA	NA	NA	NA	NA
ENSG00000204510	PRAMEF7	PRAME family member 7 [Source:HGNC Symbol;Acc:HGNC:28415]	0	NA	NA	NA	NA	NA
ENSG00000204518	AADACL4	arylacetamide deacetylase like 4 [Source:HGNC Symbol;Acc:HGNC:32038]	0	NA	NA	NA	NA	NA
ENSG00000204538	PSORS1C2	psoriasis susceptibility 1 candidate 2 [Source:HGNC Symbol;Acc:HGNC:17199]	0	NA	NA	NA	NA	NA
ENSG00000204542	C6orf15	chromosome 6 open reading frame 15 [Source:HGNC Symbol;Acc:HGNC:13927]	0	NA	NA	NA	NA	NA
ENSG00000204544	MUC21	mucin 21, cell surface associated [Source:HGNC Symbol;Acc:HGNC:21661]	0	NA	NA	NA	NA	NA
ENSG00000204548	DEFB121	defensin beta 121 [Source:HGNC Symbol;Acc:HGNC:18101]	0	NA	NA	NA	NA	NA
ENSG00000204571	KRTAP5-11	keratin associated protein 5-11 [Source:HGNC Symbol;Acc:HGNC:23606]	0	NA	NA	NA	NA	NA
ENSG00000204595	DPRX	divergent-paired related homeobox [Source:HGNC Symbol;Acc:HGNC:32166]	0	NA	NA	NA	NA	NA
ENSG00000204612	FOXB2	forkhead box B2 [Source:HGNC Symbol;Acc:HGNC:23315]	0	NA	NA	NA	NA	NA
ENSG00000204640	NMS	neuromedin S [Source:HGNC Symbol;Acc:HGNC:32203]	0	NA	NA	NA	NA	NA
ENSG00000204657	OR2H2	olfactory receptor family 2 subfamily H member 2 [Source:HGNC Symbol;Acc:HGNC:8253]	0	NA	NA	NA	NA	NA
ENSG00000204671	IL31	interleukin 31 [Source:HGNC Symbol;Acc:HGNC:19372]	0	NA	NA	NA	NA	NA
ENSG00000204687	MAS1L	MAS1 proto-oncogene like, G protein-coupled receptor [Source:HGNC Symbol;Acc:HGNC:13961]	0	NA	NA	NA	NA	NA
ENSG00000204694	OR11A1	olfactory receptor family 11 subfamily A member 1 [Source:HGNC Symbol;Acc:HGNC:8176]	0	NA	NA	NA	NA	NA
ENSG00000204695	OR14J1	olfactory receptor family 14 subfamily J member 1 [Source:HGNC Symbol;Acc:HGNC:13971]	0	NA	NA	NA	NA	NA
ENSG00000204700	OR2J2	olfactory receptor family 2 subfamily J member 2 [Source:HGNC Symbol;Acc:HGNC:8260]	0	NA	NA	NA	NA	NA
ENSG00000204703	OR2B3	olfactory receptor family 2 subfamily B member 3 [Source:HGNC Symbol;Acc:HGNC:8238]	0	NA	NA	NA	NA	NA
ENSG00000204704	OR2W1	olfactory receptor family 2 subfamily W member 1 [Source:HGNC Symbol;Acc:HGNC:8281]	0	NA	NA	NA	NA	NA
ENSG00000204869	IGFL4	IGF like family member 4 [Source:HGNC Symbol;Acc:HGNC:32931]	0	NA	NA	NA	NA	NA
ENSG00000204880	KRTAP4-8	keratin associated protein 4-8 [Source:HGNC Symbol;Acc:HGNC:17230]	0	NA	NA	NA	NA	NA
ENSG00000204887	KRTAP1-4	keratin associated protein 1-4 [Source:HGNC Symbol;Acc:HGNC:18904]	0	NA	NA	NA	NA	NA
ENSG00000204918	PRR20B	proline rich 20B [Source:HGNC Symbol;Acc:HGNC:37220]	0	NA	NA	NA	NA	NA
ENSG00000204919	PRR20A	proline rich 20A [Source:HGNC Symbol;Acc:HGNC:24754]	0	NA	NA	NA	NA	NA
ENSG00000204928	GRXCR2	glutaredoxin and cysteine rich domain containing 2 [Source:HGNC Symbol;Acc:HGNC:33862]	0	NA	NA	NA	NA	NA
ENSG00000204941	PSG5	pregnancy specific beta-1-glycoprotein 5 [Source:HGNC Symbol;Acc:HGNC:9522]	0	NA	NA	NA	NA	NA
ENSG00000204952	FBXO47	F-box protein 47 [Source:HGNC Symbol;Acc:HGNC:31969]	0	NA	NA	NA	NA	NA
ENSG00000204962	PCDHA8	protocadherin alpha 8 [Source:HGNC Symbol;Acc:HGNC:8674]	0	NA	NA	NA	NA	NA
ENSG00000204969	PCDHA2	protocadherin alpha 2 [Source:HGNC Symbol;Acc:HGNC:8668]	0	NA	NA	NA	NA	NA
ENSG00000204970	PCDHA1	protocadherin alpha 1 [Source:HGNC Symbol;Acc:HGNC:8663]	0	NA	NA	NA	NA	NA
ENSG00000205029	OR5D16	olfactory receptor family 5 subfamily D member 16 [Source:HGNC Symbol;Acc:HGNC:15283]	0	NA	NA	NA	NA	NA
ENSG00000205030	OR5L2	olfactory receptor family 5 subfamily L member 2 [Source:HGNC Symbol;Acc:HGNC:8351]	0	NA	NA	NA	NA	NA
ENSG00000205076	LGALS7	galectin 7 [Source:HGNC Symbol;Acc:HGNC:6568]	0	NA	NA	NA	NA	NA
ENSG00000205108	FAM205A	family with sequence similarity 205 member A [Source:HGNC Symbol;Acc:HGNC:41911]	0	NA	NA	NA	NA	NA
ENSG00000205116	TMEM88B	transmembrane protein 88B [Source:HGNC Symbol;Acc:HGNC:37099]	0	NA	NA	NA	NA	NA
ENSG00000205186	FABP9	fatty acid binding protein 9 [Source:HGNC Symbol;Acc:HGNC:3563]	0	NA	NA	NA	NA	NA
ENSG00000205279	CTXN3	cortexin 3 [Source:HGNC Symbol;Acc:HGNC:31110]	0	NA	NA	NA	NA	NA
ENSG00000205301	MGAT4D	MGAT4 family member D [Source:HGNC Symbol;Acc:HGNC:43619]	0	NA	NA	NA	NA	NA
ENSG00000205327	OR6C68	olfactory receptor family 6 subfamily C member 68 [Source:HGNC Symbol;Acc:HGNC:31297]	0	NA	NA	NA	NA	NA
ENSG00000205328	OR6C65	olfactory receptor family 6 subfamily C member 65 [Source:HGNC Symbol;Acc:HGNC:31295]	0	NA	NA	NA	NA	NA
ENSG00000205329	OR6C3	olfactory receptor family 6 subfamily C member 3 [Source:HGNC Symbol;Acc:HGNC:15437]	0	NA	NA	NA	NA	NA
ENSG00000205330	OR6C1	olfactory receptor family 6 subfamily C member 1 [Source:HGNC Symbol;Acc:HGNC:8355]	0	NA	NA	NA	NA	NA
ENSG00000205362	MT1A	metallothionein 1A [Source:HGNC Symbol;Acc:HGNC:7393]	0	NA	NA	NA	NA	NA
ENSG00000205363	INSYN1	inhibitory synaptic factor 1 [Source:HGNC Symbol;Acc:HGNC:33753]	0	NA	NA	NA	NA	NA
ENSG00000205409	OR52E6	olfactory receptor family 52 subfamily E member 6 [Source:HGNC Symbol;Acc:HGNC:15215]	0	NA	NA	NA	NA	NA
ENSG00000205439	KRTAP12-3	keratin associated protein 12-3 [Source:HGNC Symbol;Acc:HGNC:20531]	0	NA	NA	NA	NA	NA
ENSG00000205442	IZUMO3	IZUMO family member 3 [Source:HGNC Symbol;Acc:HGNC:31421]	0	NA	NA	NA	NA	NA
ENSG00000205457	TP53TG3C	TP53 target 3C [Source:HGNC Symbol;Acc:HGNC:42962]	0	NA	NA	NA	NA	NA
ENSG00000205495	OR52J3	olfactory receptor family 52 subfamily J member 3 [Source:HGNC Symbol;Acc:HGNC:14799]	0	NA	NA	NA	NA	NA
ENSG00000205496	OR51A2	olfactory receptor family 51 subfamily A member 2 [Source:HGNC Symbol;Acc:HGNC:14764]	0	NA	NA	NA	NA	NA
ENSG00000205497	OR51A4	olfactory receptor family 51 subfamily A member 4 [Source:HGNC Symbol;Acc:HGNC:14795]	0	NA	NA	NA	NA	NA
ENSG00000205549	C9orf92	chromosome 9 open reading frame 92 [Source:HGNC Symbol;Acc:HGNC:19054]	0	NA	NA	NA	NA	NA
ENSG00000205649	HTN3	histatin 3 [Source:HGNC Symbol;Acc:HGNC:5284]	0	NA	NA	NA	NA	NA
ENSG00000205667	ARSH	arylsulfatase family member H [Source:HGNC Symbol;Acc:HGNC:32488]	0	NA	NA	NA	NA	NA
ENSG00000205678	TECRL	trans-2,3-enoyl-CoA reductase like [Source:HGNC Symbol;Acc:HGNC:27365]	0	NA	NA	NA	NA	NA
ENSG00000205718	MBD3L4	methyl-CpG binding domain protein 3 like 4 [Source:HGNC Symbol;Acc:HGNC:37206]	0	NA	NA	NA	NA	NA
ENSG00000205754	SLCO1B7	solute carrier organic anion transporter family member 1B7 (putative) [Source:HGNC Symbol;Acc:HGNC:32934]	0	NA	NA	NA	NA	NA
ENSG00000205777	GAGE1	G antigen 1 [Source:HGNC Symbol;Acc:HGNC:4098]	0	NA	NA	NA	NA	NA
ENSG00000205857	NANOGNB	NANOG neighbor homeobox [Source:HGNC Symbol;Acc:HGNC:24958]	0	NA	NA	NA	NA	NA
ENSG00000205858	LRRC72	leucine rich repeat containing 72 [Source:HGNC Symbol;Acc:HGNC:42972]	0	NA	NA	NA	NA	NA
ENSG00000205864	KRTAP5-6	keratin associated protein 5-6 [Source:HGNC Symbol;Acc:HGNC:23600]	0	NA	NA	NA	NA	NA
ENSG00000205882	DEFB134	defensin beta 134 [Source:HGNC Symbol;Acc:HGNC:32399]	0	NA	NA	NA	NA	NA
ENSG00000205883	DEFB135	defensin beta 135 [Source:HGNC Symbol;Acc:HGNC:32400]	0	NA	NA	NA	NA	NA
ENSG00000205884	DEFB136	defensin beta 136 [Source:HGNC Symbol;Acc:HGNC:34433]	0	NA	NA	NA	NA	NA
ENSG00000205899	BHLHA9	basic helix-loop-helix family member a9 [Source:HGNC Symbol;Acc:HGNC:35126]	0	NA	NA	NA	NA	NA
ENSG00000205916	DAZ4	deleted in azoospermia 4 [Source:HGNC Symbol;Acc:HGNC:15966]	0	NA	NA	NA	NA	NA
ENSG00000205922	ONECUT3	one cut homeobox 3 [Source:NCBI gene;Acc:390874]	0	NA	NA	NA	NA	NA
ENSG00000205929	C21orf62	chromosome 21 open reading frame 62 [Source:HGNC Symbol;Acc:HGNC:1305]	0	NA	NA	NA	NA	NA
ENSG00000205944	DAZ2	deleted in azoospermia 2 [Source:HGNC Symbol;Acc:HGNC:15964]	0	NA	NA	NA	NA	NA
ENSG00000206026	SMIM21	small integral membrane protein 21 [Source:HGNC Symbol;Acc:HGNC:27598]	0	NA	NA	NA	NA	NA
ENSG00000206043	C18orf63	chromosome 18 open reading frame 63 [Source:HGNC Symbol;Acc:HGNC:40037]	0	NA	NA	NA	NA	NA
ENSG00000206073	SERPINB4	serpin family B member 4 [Source:HGNC Symbol;Acc:HGNC:10570]	0	NA	NA	NA	NA	NA
ENSG00000206075	SERPINB5	serpin family B member 5 [Source:HGNC Symbol;Acc:HGNC:8949]	0	NA	NA	NA	NA	NA
ENSG00000206105	KRTAP20-4	keratin associated protein 20-4 [Source:HGNC Symbol;Acc:HGNC:34002]	0	NA	NA	NA	NA	NA
ENSG00000206106	KRTAP22-2	keratin associated protein 22-2 [Source:HGNC Symbol;Acc:HGNC:37091]	0	NA	NA	NA	NA	NA
ENSG00000206107	KRTAP27-1	keratin associated protein 27-1 [Source:HGNC Symbol;Acc:HGNC:33864]	0	NA	NA	NA	NA	NA
ENSG00000206181	ELOA2	elongin A2 [Source:HGNC Symbol;Acc:HGNC:30771]	0	NA	NA	NA	NA	NA
ENSG00000206260	PRR23A	proline rich 23A [Source:HGNC Symbol;Acc:HGNC:37172]	0	NA	NA	NA	NA	NA
ENSG00000206262	FOXL2NB	FOXL2 neighbor [Source:HGNC Symbol;Acc:HGNC:34428]	0	NA	NA	NA	NA	NA
ENSG00000206422	LRRC30	leucine rich repeat containing 30 [Source:HGNC Symbol;Acc:HGNC:30219]	0	NA	NA	NA	NA	NA
ENSG00000206474	OR10C1	olfactory receptor family 10 subfamily C member 1 (gene/pseudogene) [Source:HGNC Symbol;Acc:HGNC:8165]	0	NA	NA	NA	NA	NA
ENSG00000206536	OR5K3	olfactory receptor family 5 subfamily K member 3 [Source:HGNC Symbol;Acc:HGNC:31290]	0	NA	NA	NA	NA	NA
ENSG00000206538	VGLL3	vestigial like family member 3 [Source:HGNC Symbol;Acc:HGNC:24327]	0	NA	NA	NA	NA	NA
ENSG00000206579	XKR4	XK related 4 [Source:HGNC Symbol;Acc:HGNC:29394]	0	NA	NA	NA	NA	NA
ENSG00000212122	TSSK1B	testis specific serine kinase 1B [Source:HGNC Symbol;Acc:HGNC:14968]	0	NA	NA	NA	NA	NA
ENSG00000212659	KRTAP9-6	keratin associated protein 9-6 [Source:HGNC Symbol;Acc:HGNC:18914]	0	NA	NA	NA	NA	NA
ENSG00000212721	KRTAP4-11	keratin associated protein 4-11 [Source:HGNC Symbol;Acc:HGNC:18911]	0	NA	NA	NA	NA	NA
ENSG00000212722	KRTAP4-9	keratin associated protein 4-9 [Source:HGNC Symbol;Acc:HGNC:18910]	0	NA	NA	NA	NA	NA
ENSG00000212724	KRTAP2-3	keratin associated protein 2-3 [Source:HGNC Symbol;Acc:HGNC:18906]	0	NA	NA	NA	NA	NA
ENSG00000212725	KRTAP2-1	keratin associated protein 2-1 [Source:HGNC Symbol;Acc:HGNC:16775]	0	NA	NA	NA	NA	NA
ENSG00000212899	KRTAP3-3	keratin associated protein 3-3 [Source:HGNC Symbol;Acc:HGNC:18890]	0	NA	NA	NA	NA	NA
ENSG00000212900	KRTAP3-2	keratin associated protein 3-2 [Source:HGNC Symbol;Acc:HGNC:16779]	0	NA	NA	NA	NA	NA
ENSG00000212901	KRTAP3-1	keratin associated protein 3-1 [Source:HGNC Symbol;Acc:HGNC:16778]	0	NA	NA	NA	NA	NA
ENSG00000212938	KRTAP6-3	keratin associated protein 6-3 [Source:HGNC Symbol;Acc:HGNC:18933]	0	NA	NA	NA	NA	NA
ENSG00000213022	KLK9	kallikrein related peptidase 9 [Source:HGNC Symbol;Acc:HGNC:6370]	0	NA	NA	NA	NA	NA
ENSG00000213029	AL117350.1	Protein SPHAR [Source:UniProtKB/Swiss-Prot;Acc:Q15513]	0	NA	NA	NA	NA	NA
ENSG00000213215	OR2F1	olfactory receptor family 2 subfamily F member 1 (gene/pseudogene) [Source:HGNC Symbol;Acc:HGNC:8246]	0	NA	NA	NA	NA	NA
ENSG00000213218	CSH2	chorionic somatomammotropin hormone 2 [Source:HGNC Symbol;Acc:HGNC:2441]	0	NA	NA	NA	NA	NA
ENSG00000213297	ZNF625-ZNF20	ZNF625-ZNF20 readthrough (NMD candidate) [Source:HGNC Symbol;Acc:HGNC:48368]	0	NA	NA	NA	NA	NA
ENSG00000213401	MAGEA12	MAGE family member A12 [Source:HGNC Symbol;Acc:HGNC:6799]	0	NA	NA	NA	NA	NA
ENSG00000213402	PTPRCAP	protein tyrosine phosphatase receptor type C associated protein [Source:HGNC Symbol;Acc:HGNC:9667]	0	NA	NA	NA	NA	NA
ENSG00000213417	KRTAP2-4	keratin associated protein 2-4 [Source:HGNC Symbol;Acc:HGNC:18891]	0	NA	NA	NA	NA	NA
ENSG00000213424	KRT222	keratin 222 [Source:HGNC Symbol;Acc:HGNC:28695]	0	NA	NA	NA	NA	NA
ENSG00000213578	CPLX3	complexin 3 [Source:HGNC Symbol;Acc:HGNC:27652]	0	NA	NA	NA	NA	NA
ENSG00000213588	ZBTB9	zinc finger and BTB domain containing 9 [Source:HGNC Symbol;Acc:HGNC:28323]	0	NA	NA	NA	NA	NA
ENSG00000213648	SULT1A4	sulfotransferase family 1A member 4 [Source:HGNC Symbol;Acc:HGNC:30004]	0	NA	NA	NA	NA	NA
ENSG00000213689	TREX1	three prime repair exonuclease 1 [Source:HGNC Symbol;Acc:HGNC:12269]	0	NA	NA	NA	NA	NA
ENSG00000213822	CEACAM18	CEA cell adhesion molecule 18 [Source:HGNC Symbol;Acc:HGNC:31949]	0	NA	NA	NA	NA	NA
ENSG00000213886	UBD	ubiquitin D [Source:HGNC Symbol;Acc:HGNC:18795]	0	NA	NA	NA	NA	NA
ENSG00000213921	LEUTX	leucine twenty homeobox [Source:HGNC Symbol;Acc:HGNC:31953]	0	NA	NA	NA	NA	NA
ENSG00000213927	CCL27	C-C motif chemokine ligand 27 [Source:HGNC Symbol;Acc:HGNC:10626]	0	NA	NA	NA	NA	NA
ENSG00000213996	TM6SF2	transmembrane 6 superfamily member 2 [Source:HGNC Symbol;Acc:HGNC:11861]	0	NA	NA	NA	NA	NA
ENSG00000214042	IFNA7	interferon alpha 7 [Source:HGNC Symbol;Acc:HGNC:5428]	0	NA	NA	NA	NA	NA
ENSG00000214107	MAGEB1	MAGE family member B1 [Source:HGNC Symbol;Acc:HGNC:6808]	0	NA	NA	NA	NA	NA
ENSG00000214265	AC124312.1	novel protein	0	NA	NA	NA	NA	NA
ENSG00000214285	NPS	neuropeptide S [Source:HGNC Symbol;Acc:HGNC:33940]	0	NA	NA	NA	NA	NA
ENSG00000214324	C3orf56	chromosome 3 open reading frame 56 [Source:HGNC Symbol;Acc:HGNC:32481]	0	NA	NA	NA	NA	NA
ENSG00000214338	SOGA3	SOGA family member 3 [Source:HGNC Symbol;Acc:HGNC:21494]	0	NA	NA	NA	NA	NA
ENSG00000214414	TRIM77	tripartite motif containing 77 [Source:HGNC Symbol;Acc:HGNC:34228]	0	NA	NA	NA	NA	NA
ENSG00000214415	GNAT3	G protein subunit alpha transducin 3 [Source:HGNC Symbol;Acc:HGNC:22800]	0	NA	NA	NA	NA	NA
ENSG00000214447	FAM187A	family with sequence similarity 187 member A [Source:HGNC Symbol;Acc:HGNC:35153]	0	NA	NA	NA	NA	NA
ENSG00000214518	KRTAP2-2	keratin associated protein 2-2 [Source:HGNC Symbol;Acc:HGNC:18905]	0	NA	NA	NA	NA	NA
ENSG00000214642	DEFB113	defensin beta 113 [Source:HGNC Symbol;Acc:HGNC:18094]	0	NA	NA	NA	NA	NA
ENSG00000214681	IQCF5	IQ motif containing F5 [Source:HGNC Symbol;Acc:HGNC:35159]	0	NA	NA	NA	NA	NA
ENSG00000214686	IQCF6	IQ motif containing F6 [Source:HGNC Symbol;Acc:HGNC:35158]	0	NA	NA	NA	NA	NA
ENSG00000214732	AL096814.1	Uncharacterized protein 114841037 [Source:NCBI gene;Acc:114841037]	0	NA	NA	NA	NA	NA
ENSG00000214736	TOMM6	translocase of outer mitochondrial membrane 6 [Source:HGNC Symbol;Acc:HGNC:34528]	0	NA	NA	NA	NA	NA
ENSG00000214782	MS4A18	membrane spanning 4-domains A18 [Source:HGNC Symbol;Acc:HGNC:37636]	0	NA	NA	NA	NA	NA
ENSG00000214842	RAD51AP2	RAD51 associated protein 2 [Source:HGNC Symbol;Acc:HGNC:34417]	0	NA	NA	NA	NA	NA
ENSG00000214891	TRIM64C	tripartite motif containing 64C [Source:HGNC Symbol;Acc:HGNC:37148]	0	NA	NA	NA	NA	NA
ENSG00000214929	SPATA31D1	SPATA31 subfamily D member 1 [Source:HGNC Symbol;Acc:HGNC:37283]	0	NA	NA	NA	NA	NA
ENSG00000214978	GSG1L2	GSG1 like 2 [Source:HGNC Symbol;Acc:HGNC:51826]	0	NA	NA	NA	NA	NA
ENSG00000215009	ACSM4	acyl-CoA synthetase medium chain family member 4 [Source:HGNC Symbol;Acc:HGNC:32016]	0	NA	NA	NA	NA	NA
ENSG00000215029	TCP11X2	t-complex 11 family, X-linked 2 [Source:HGNC Symbol;Acc:HGNC:48335]	0	NA	NA	NA	NA	NA
ENSG00000215113	CXorf49B	chromosome X open reading frame 49B [Source:HGNC Symbol;Acc:HGNC:34229]	0	NA	NA	NA	NA	NA
ENSG00000215115	CXorf49	chromosome X open reading frame 49 [Source:HGNC Symbol;Acc:HGNC:30891]	0	NA	NA	NA	NA	NA
ENSG00000215203	GRXCR1	glutaredoxin and cysteine rich domain containing 1 [Source:HGNC Symbol;Acc:HGNC:31673]	0	NA	NA	NA	NA	NA
ENSG00000215262	KCNU1	potassium calcium-activated channel subfamily U member 1 [Source:HGNC Symbol;Acc:HGNC:18867]	0	NA	NA	NA	NA	NA
ENSG00000215269	GAGE12G	G antigen 12G [Source:HGNC Symbol;Acc:HGNC:31907]	0	NA	NA	NA	NA	NA
ENSG00000215343	ZNF705D	zinc finger protein 705D [Source:HGNC Symbol;Acc:HGNC:33202]	0	NA	NA	NA	NA	NA
ENSG00000215356	ZNF705B	zinc finger protein 705B [Source:HGNC Symbol;Acc:HGNC:32284]	0	NA	NA	NA	NA	NA
ENSG00000215372	ZNF705G	zinc finger protein 705G [Source:HGNC Symbol;Acc:HGNC:37134]	0	NA	NA	NA	NA	NA
ENSG00000215472	RPL17-C18orf32	RPL17-C18orf32 readthrough [Source:HGNC Symbol;Acc:HGNC:44661]	0	NA	NA	NA	NA	NA
ENSG00000215474	SKOR2	SKI family transcriptional corepressor 2 [Source:HGNC Symbol;Acc:HGNC:32695]	0	NA	NA	NA	NA	NA
ENSG00000215545	DEFB116	defensin beta 116 [Source:HGNC Symbol;Acc:HGNC:18097]	0	NA	NA	NA	NA	NA
ENSG00000215547	DEFB115	defensin beta 115 [Source:HGNC Symbol;Acc:HGNC:18096]	0	NA	NA	NA	NA	NA
ENSG00000215695	RSC1A1	regulator of solute carriers 1 [Source:HGNC Symbol;Acc:HGNC:10458]	0	NA	NA	NA	NA	NA
ENSG00000215906	LACTBL1	lactamase beta like 1 [Source:HGNC Symbol;Acc:HGNC:35445]	0	NA	NA	NA	NA	NA
ENSG00000216649	GAGE12E	G antigen 12E [Source:HGNC Symbol;Acc:HGNC:31905]	0	NA	NA	NA	NA	NA
ENSG00000218336	TENM3	teneurin transmembrane protein 3 [Source:HGNC Symbol;Acc:HGNC:29944]	0	NA	NA	NA	NA	NA
ENSG00000219073	CELA3B	chymotrypsin like elastase 3B [Source:HGNC Symbol;Acc:HGNC:15945]	0	NA	NA	NA	NA	NA
ENSG00000219435	CATSPERZ	catsper channel auxiliary subunit zeta [Source:HGNC Symbol;Acc:HGNC:19231]	0	NA	NA	NA	NA	NA
ENSG00000220948	TRIM51GP	tripartite motif-containing 51G, pseudogene [Source:HGNC Symbol;Acc:HGNC:43972]	0	NA	NA	NA	NA	NA
ENSG00000221813	OR6B1	olfactory receptor family 6 subfamily B member 1 [Source:HGNC Symbol;Acc:HGNC:8354]	0	NA	NA	NA	NA	NA
ENSG00000221818	EBF2	EBF transcription factor 2 [Source:HGNC Symbol;Acc:HGNC:19090]	0	NA	NA	NA	NA	NA
ENSG00000221826	PSG3	pregnancy specific beta-1-glycoprotein 3 [Source:HGNC Symbol;Acc:HGNC:9520]	0	NA	NA	NA	NA	NA
ENSG00000221840	OR4A5	olfactory receptor family 4 subfamily A member 5 [Source:HGNC Symbol;Acc:HGNC:15162]	0	NA	NA	NA	NA	NA
ENSG00000221852	KRTAP1-5	keratin associated protein 1-5 [Source:HGNC Symbol;Acc:HGNC:16777]	0	NA	NA	NA	NA	NA
ENSG00000221859	KRTAP10-10	keratin associated protein 10-10 [Source:HGNC Symbol;Acc:HGNC:22972]	0	NA	NA	NA	NA	NA
ENSG00000221864	KRTAP12-2	keratin associated protein 12-2 [Source:HGNC Symbol;Acc:HGNC:20530]	0	NA	NA	NA	NA	NA
ENSG00000221867	MAGEA3	MAGE family member A3 [Source:HGNC Symbol;Acc:HGNC:6801]	0	NA	NA	NA	NA	NA
ENSG00000221874	ZNF816-ZNF321P	ZNF816-ZNF321P readthrough [Source:HGNC Symbol;Acc:HGNC:38879]	0	NA	NA	NA	NA	NA
ENSG00000221878	PSG7	pregnancy specific beta-1-glycoprotein 7 (gene/pseudogene) [Source:HGNC Symbol;Acc:HGNC:9524]	0	NA	NA	NA	NA	NA
ENSG00000221880	KRTAP1-3	keratin associated protein 1-3 [Source:HGNC Symbol;Acc:HGNC:16771]	0	NA	NA	NA	NA	NA
ENSG00000221888	OR1C1	olfactory receptor family 1 subfamily C member 1 [Source:HGNC Symbol;Acc:HGNC:8182]	0	NA	NA	NA	NA	NA
ENSG00000221900	POM121L12	POM121 transmembrane nucleoporin like 12 [Source:HGNC Symbol;Acc:HGNC:25369]	0	NA	NA	NA	NA	NA
ENSG00000221910	OR2F2	olfactory receptor family 2 subfamily F member 2 [Source:HGNC Symbol;Acc:HGNC:8247]	0	NA	NA	NA	NA	NA
ENSG00000221931	OR6X1	olfactory receptor family 6 subfamily X member 1 [Source:HGNC Symbol;Acc:HGNC:14737]	0	NA	NA	NA	NA	NA
ENSG00000221933	OR2A25	olfactory receptor family 2 subfamily A member 25 [Source:HGNC Symbol;Acc:HGNC:19562]	0	NA	NA	NA	NA	NA
ENSG00000221938	OR2A14	olfactory receptor family 2 subfamily A member 14 [Source:HGNC Symbol;Acc:HGNC:15084]	0	NA	NA	NA	NA	NA
ENSG00000221954	OR4C12	olfactory receptor family 4 subfamily C member 12 [Source:HGNC Symbol;Acc:HGNC:15168]	0	NA	NA	NA	NA	NA
ENSG00000221989	OR2A2	olfactory receptor family 2 subfamily A member 2 [Source:HGNC Symbol;Acc:HGNC:8230]	0	NA	NA	NA	NA	NA
ENSG00000222018	FAM243A	family with sequence similarity 243 member A [Source:HGNC Symbol;Acc:HGNC:39602]	0	NA	NA	NA	NA	NA
ENSG00000222036	POTEM	POTE ankyrin domain family member M [Source:HGNC Symbol;Acc:HGNC:37096]	0	NA	NA	NA	NA	NA
ENSG00000223443	USP17L2	ubiquitin specific peptidase 17 like family member 2 [Source:HGNC Symbol;Acc:HGNC:34434]	0	NA	NA	NA	NA	NA
ENSG00000223591	CENPVL1	centromere protein V like 1 [Source:HGNC Symbol;Acc:HGNC:31851]	0	NA	NA	NA	NA	NA
ENSG00000223953	C1QTNF5	C1q and TNF related 5 [Source:HGNC Symbol;Acc:HGNC:14344]	0	NA	NA	NA	NA	NA
ENSG00000224089	CT47A10	cancer/testis antigen family 47 member A10 [Source:HGNC Symbol;Acc:HGNC:33291]	0	NA	NA	NA	NA	NA
ENSG00000224107	ETDB	embryonic testis differentiation homolog B [Source:HGNC Symbol;Acc:HGNC:44269]	0	NA	NA	NA	NA	NA
ENSG00000224440	CXorf51A	chromosome X open reading frame 51A [Source:HGNC Symbol;Acc:HGNC:30533]	0	NA	NA	NA	NA	NA
ENSG00000224586	GPX5	glutathione peroxidase 5 [Source:HGNC Symbol;Acc:HGNC:4557]	0	NA	NA	NA	NA	NA
ENSG00000224902	GAGE12H	G antigen 12H [Source:HGNC Symbol;Acc:HGNC:31908]	0	NA	NA	NA	NA	NA
ENSG00000224916	APOC4-APOC2	APOC4-APOC2 readthrough (NMD candidate) [Source:HGNC Symbol;Acc:HGNC:44426]	0	NA	NA	NA	NA	NA
ENSG00000224960	PPP4R3C	protein phosphatase 4 regulatory subunit 3C [Source:HGNC Symbol;Acc:HGNC:33146]	0	NA	NA	NA	NA	NA
ENSG00000225180	PVALEF	parvalbumin like EF-hand containing [Source:HGNC Symbol;Acc:HGNC:40053]	0	NA	NA	NA	NA	NA
ENSG00000225327	USP17L3	ubiquitin specific peptidase 17 like family member 3 [Source:HGNC Symbol;Acc:HGNC:37175]	0	NA	NA	NA	NA	NA
ENSG00000225781	OR6V1	olfactory receptor family 6 subfamily V member 1 [Source:HGNC Symbol;Acc:HGNC:15090]	0	NA	NA	NA	NA	NA
ENSG00000225899	FRG2B	FSHD region gene 2 family member B [Source:HGNC Symbol;Acc:HGNC:33518]	0	NA	NA	NA	NA	NA
ENSG00000225950	NTF4	neurotrophin 4 [Source:HGNC Symbol;Acc:HGNC:8024]	0	NA	NA	NA	NA	NA
ENSG00000226023	CT47A6	cancer/testis antigen family 47 member A6 [Source:HGNC Symbol;Acc:HGNC:33287]	0	NA	NA	NA	NA	NA
ENSG00000226372	DCAF8L1	DDB1 and CUL4 associated factor 8 like 1 [Source:HGNC Symbol;Acc:HGNC:31810]	0	NA	NA	NA	NA	NA
ENSG00000226430	USP17L7	ubiquitin specific peptidase 17 like family member 7 [Source:HGNC Symbol;Acc:HGNC:37180]	0	NA	NA	NA	NA	NA
ENSG00000226490	AC138647.1	novel protein	0	NA	NA	NA	NA	NA
ENSG00000226600	CT47A9	cancer/testis antigen family 47 member A9 [Source:HGNC Symbol;Acc:HGNC:33290]	0	NA	NA	NA	NA	NA
ENSG00000226685	CT47A12	cancer/testis antigen family 47 member A12 [Source:HGNC Symbol;Acc:HGNC:33292]	0	NA	NA	NA	NA	NA
ENSG00000226929	CT47A11	cancer/testis antigen family 47 member A11 [Source:HGNC Symbol;Acc:HGNC:27397]	0	NA	NA	NA	NA	NA
ENSG00000226941	RBMY1J	RNA binding motif protein Y-linked family 1 member J [Source:HGNC Symbol;Acc:HGNC:23917]	0	NA	NA	NA	NA	NA
ENSG00000227059	ANHX	anomalous homeobox [Source:HGNC Symbol;Acc:HGNC:40024]	0	NA	NA	NA	NA	NA
ENSG00000227140	USP17L5	ubiquitin specific peptidase 17 like family member 5 [Source:HGNC Symbol;Acc:HGNC:37177]	0	NA	NA	NA	NA	NA
ENSG00000227151	PRR20D	proline rich 20D [Source:HGNC Symbol;Acc:HGNC:37222]	0	NA	NA	NA	NA	NA
ENSG00000227488	GAGE12D	G antigen 12D [Source:HGNC Symbol;Acc:HGNC:31904]	0	NA	NA	NA	NA	NA
ENSG00000227551	USP17L12	ubiquitin specific peptidase 17 like family member 12 [Source:HGNC Symbol;Acc:HGNC:44440]	0	NA	NA	NA	NA	NA
ENSG00000228075	BOD1L2	biorientation of chromosomes in cell division 1 like 2 [Source:HGNC Symbol;Acc:HGNC:28505]	0	NA	NA	NA	NA	NA
ENSG00000228144	AC078927.1	novel protein	0	NA	NA	NA	NA	NA
ENSG00000228517	CT47A7	cancer/testis antigen family 47 member A7 [Source:HGNC Symbol;Acc:HGNC:33288]	0	NA	NA	NA	NA	NA
ENSG00000228567	VN1R4	vomeronasal 1 receptor 4 [Source:HGNC Symbol;Acc:HGNC:19871]	0	NA	NA	NA	NA	NA
ENSG00000228607	CLDN25	claudin 25 [Source:HGNC Symbol;Acc:HGNC:37218]	0	NA	NA	NA	NA	NA
ENSG00000228836	CT45A5	cancer/testis antigen family 45 member A5 [Source:HGNC Symbol;Acc:HGNC:33270]	0	NA	NA	NA	NA	NA
ENSG00000228856	USP17L30	ubiquitin specific peptidase 17 like family member 30 [Source:HGNC Symbol;Acc:HGNC:44458]	0	NA	NA	NA	NA	NA
ENSG00000228927	TSPY3	testis specific protein Y-linked 3 [Source:HGNC Symbol;Acc:HGNC:33876]	0	NA	NA	NA	NA	NA
ENSG00000229415	SFTA3	surfactant associated 3 [Source:HGNC Symbol;Acc:HGNC:18387]	0	NA	NA	NA	NA	NA
ENSG00000229544	NKX1-2	NK1 homeobox 2 [Source:HGNC Symbol;Acc:HGNC:31652]	0	NA	NA	NA	NA	NA
ENSG00000229549	TSPY8	testis specific protein Y-linked 8 [Source:HGNC Symbol;Acc:HGNC:37471]	0	NA	NA	NA	NA	NA
ENSG00000229571	PRAMEF25	PRAME family member 25 [Source:HGNC Symbol;Acc:HGNC:49179]	0	NA	NA	NA	NA	NA
ENSG00000229579	USP17L26	ubiquitin specific peptidase 17 like family member 26 [Source:HGNC Symbol;Acc:HGNC:44454]	0	NA	NA	NA	NA	NA
ENSG00000229637	PRAC2	PRAC2 small nuclear protein [Source:HGNC Symbol;Acc:HGNC:30143]	0	NA	NA	NA	NA	NA
ENSG00000229924	FAM90A26	family with sequence similarity 90 member A26 [Source:HGNC Symbol;Acc:HGNC:43746]	0	NA	NA	NA	NA	NA
ENSG00000229972	IQCF3	IQ motif containing F3 [Source:HGNC Symbol;Acc:HGNC:31816]	0	NA	NA	NA	NA	NA
ENSG00000230031	POTEB2	POTE ankyrin domain family member B2 [Source:HGNC Symbol;Acc:HGNC:48327]	0	NA	NA	NA	NA	NA
ENSG00000230054	TEX53	testis expressed 53 [Source:HGNC Symbol;Acc:HGNC:53655]	0	NA	NA	NA	NA	NA
ENSG00000230062	ANKRD66	ankyrin repeat domain 66 [Source:HGNC Symbol;Acc:HGNC:44669]	0	NA	NA	NA	NA	NA
ENSG00000230178	OR4F3	olfactory receptor family 4 subfamily F member 3 [Source:HGNC Symbol;Acc:HGNC:8300]	0	NA	NA	NA	NA	NA
ENSG00000230268	SSU72P8	SSU72 pseudogene 8 [Source:HGNC Symbol;Acc:HGNC:43627]	0	NA	NA	NA	NA	NA
ENSG00000230301	OR5H6	olfactory receptor family 5 subfamily H member 6 (gene/pseudogene) [Source:HGNC Symbol;Acc:HGNC:14767]	0	NA	NA	NA	NA	NA
ENSG00000230347	CT47A8	cancer/testis antigen family 47 member A8 [Source:HGNC Symbol;Acc:HGNC:33289]	0	NA	NA	NA	NA	NA
ENSG00000230430	USP17L25	ubiquitin specific peptidase 17 like family member 25 [Source:HGNC Symbol;Acc:HGNC:44452]	0	NA	NA	NA	NA	NA
ENSG00000230522	MBD3L2	methyl-CpG binding domain protein 3 like 2 [Source:HGNC Symbol;Acc:HGNC:18532]	0	NA	NA	NA	NA	NA
ENSG00000230549	USP17L1	ubiquitin specific peptidase 17 like family member 1 [Source:HGNC Symbol;Acc:HGNC:37182]	0	NA	NA	NA	NA	NA
ENSG00000230594	CT47A4	cancer/testis antigen family 47 member A4 [Source:HGNC Symbol;Acc:HGNC:33285]	0	NA	NA	NA	NA	NA
ENSG00000230657	PRB4	proline rich protein BstNI subfamily 4 [Source:HGNC Symbol;Acc:HGNC:9340]	0	NA	NA	NA	NA	NA
ENSG00000230873	STMND1	stathmin domain containing 1 [Source:HGNC Symbol;Acc:HGNC:44668]	0	NA	NA	NA	NA	NA
ENSG00000231051	USP17L28	ubiquitin specific peptidase 17 like family member 28 [Source:HGNC Symbol;Acc:HGNC:44456]	0	NA	NA	NA	NA	NA
ENSG00000231068	KRTAP21-3	keratin associated protein 21-3 [Source:HGNC Symbol;Acc:HGNC:34216]	0	NA	NA	NA	NA	NA
ENSG00000231192	OR5H1	olfactory receptor family 5 subfamily H member 1 [Source:HGNC Symbol;Acc:HGNC:8346]	0	NA	NA	NA	NA	NA
ENSG00000231213	PLSCR5	phospholipid scramblase family member 5 [Source:HGNC Symbol;Acc:HGNC:19952]	0	NA	NA	NA	NA	NA
ENSG00000231396	USP17L10	ubiquitin specific peptidase 17 like family member 10 [Source:HGNC Symbol;Acc:HGNC:44438]	0	NA	NA	NA	NA	NA
ENSG00000231637	USP17L29	ubiquitin specific peptidase 17 like family member 29 [Source:HGNC Symbol;Acc:HGNC:44457]	0	NA	NA	NA	NA	NA
ENSG00000231924	PSG1	pregnancy specific beta-1-glycoprotein 1 [Source:HGNC Symbol;Acc:HGNC:9514]	0	NA	NA	NA	NA	NA
ENSG00000232030	MAGEB6B	MAGE family member B6B [Source:HGNC Symbol;Acc:HGNC:28824]	0	NA	NA	NA	NA	NA
ENSG00000232113	TEX50	testis expressed 50 [Source:HGNC Symbol;Acc:HGNC:52382]	0	NA	NA	NA	NA	NA
ENSG00000232258	TMEM114	transmembrane protein 114 [Source:HGNC Symbol;Acc:HGNC:33227]	0	NA	NA	NA	NA	NA
ENSG00000232263	KRTAP25-1	keratin associated protein 25-1 [Source:HGNC Symbol;Acc:HGNC:34003]	0	NA	NA	NA	NA	NA
ENSG00000232264	USP17L24	ubiquitin specific peptidase 17 like family member 24 [Source:HGNC Symbol;Acc:HGNC:44453]	0	NA	NA	NA	NA	NA
ENSG00000232382	OR5K1	olfactory receptor family 5 subfamily K member 1 [Source:HGNC Symbol;Acc:HGNC:8349]	0	NA	NA	NA	NA	NA
ENSG00000232399	USP17L13	ubiquitin specific peptidase 17 like family member 13 [Source:HGNC Symbol;Acc:HGNC:44441]	0	NA	NA	NA	NA	NA
ENSG00000232423	PRAMEF6	PRAME family member 6 [Source:HGNC Symbol;Acc:HGNC:30583]	0	NA	NA	NA	NA	NA
ENSG00000232948	DEFB130A	defensin beta 130A [Source:HGNC Symbol;Acc:HGNC:18107]	0	NA	NA	NA	NA	NA
ENSG00000233041	PHGR1	proline, histidine and glycine rich 1 [Source:HGNC Symbol;Acc:HGNC:37226]	0	NA	NA	NA	NA	NA
ENSG00000233050	DEFB130B	defensin beta 130B [Source:HGNC Symbol;Acc:HGNC:39814]	0	NA	NA	NA	NA	NA
ENSG00000233136	USP17L11	ubiquitin specific peptidase 17 like family member 11 [Source:HGNC Symbol;Acc:HGNC:44439]	0	NA	NA	NA	NA	NA
ENSG00000233232	NPIPB7	nuclear pore complex interacting protein family member B7 [Source:HGNC Symbol;Acc:HGNC:33832]	0	NA	NA	NA	NA	NA
ENSG00000233412	OR5H15	olfactory receptor family 5 subfamily H member 15 [Source:HGNC Symbol;Acc:HGNC:31287]	0	NA	NA	NA	NA	NA
ENSG00000233670	PIRT	phosphoinositide interacting regulator of transient receptor potential channels [Source:HGNC Symbol;Acc:HGNC:37239]	0	NA	NA	NA	NA	NA
ENSG00000233701	PRR23C	proline rich 23C [Source:HGNC Symbol;Acc:HGNC:37173]	0	NA	NA	NA	NA	NA
ENSG00000233803	TSPY4	testis specific protein Y-linked 4 [Source:HGNC Symbol;Acc:HGNC:37287]	0	NA	NA	NA	NA	NA
ENSG00000233816	IFNA13	interferon alpha 13 [Source:HGNC Symbol;Acc:HGNC:5419]	0	NA	NA	NA	NA	NA
ENSG00000233917	POTEB	POTE ankyrin domain family member B [Source:HGNC Symbol;Acc:HGNC:33734]	0	NA	NA	NA	NA	NA
ENSG00000234186	C16orf82	chromosome 16 open reading frame 82 [Source:HGNC Symbol;Acc:HGNC:30755]	0	NA	NA	NA	NA	NA
ENSG00000234224	TMEM229A	transmembrane protein 229A [Source:HGNC Symbol;Acc:HGNC:37279]	0	NA	NA	NA	NA	NA
ENSG00000234278	PRR20E	proline rich 20E [Source:HGNC Symbol;Acc:HGNC:37223]	0	NA	NA	NA	NA	NA
ENSG00000234414	RBMY1A1	RNA binding motif protein Y-linked family 1 member A1 [Source:HGNC Symbol;Acc:HGNC:9912]	0	NA	NA	NA	NA	NA
ENSG00000234438	KBTBD13	kelch repeat and BTB domain containing 13 [Source:HGNC Symbol;Acc:HGNC:37227]	0	NA	NA	NA	NA	NA
ENSG00000234602	MCIDAS	multiciliate differentiation and DNA synthesis associated cell cycle protein [Source:HGNC Symbol;Acc:HGNC:40050]	0	NA	NA	NA	NA	NA
ENSG00000234828	IQCM	IQ motif containing M [Source:HGNC Symbol;Acc:HGNC:53443]	0	NA	NA	NA	NA	NA
ENSG00000234829	IFNA17	interferon alpha 17 [Source:HGNC Symbol;Acc:HGNC:5422]	0	NA	NA	NA	NA	NA
ENSG00000234906	APOC2	apolipoprotein C2 [Source:HGNC Symbol;Acc:HGNC:609]	0	NA	NA	NA	NA	NA
ENSG00000235268	KDM4E	lysine demethylase 4E [Source:HGNC Symbol;Acc:HGNC:37098]	0	NA	NA	NA	NA	NA
ENSG00000235608	NKX1-1	NK1 homeobox 1 [Source:HGNC Symbol;Acc:HGNC:24975]	0	NA	NA	NA	NA	NA
ENSG00000235631	RNF148	ring finger protein 148 [Source:HGNC Symbol;Acc:HGNC:22411]	0	NA	NA	NA	NA	NA
ENSG00000235699	CXorf51B	chromosome X open reading frame 51B [Source:HGNC Symbol;Acc:HGNC:42787]	0	NA	NA	NA	NA	NA
ENSG00000235710	AL109810.2	uncharacterized LOC149373 [Source:NCBI gene;Acc:149373]	0	NA	NA	NA	NA	NA
ENSG00000235711	ANKRD34C	ankyrin repeat domain 34C [Source:HGNC Symbol;Acc:HGNC:33888]	0	NA	NA	NA	NA	NA
ENSG00000235718	MFRP	membrane frizzled-related protein [Source:HGNC Symbol;Acc:HGNC:18121]	0	NA	NA	NA	NA	NA
ENSG00000235780	USP17L27	ubiquitin specific peptidase 17 like family member 27 [Source:HGNC Symbol;Acc:HGNC:44455]	0	NA	NA	NA	NA	NA
ENSG00000235942	LCE6A	late cornified envelope 6A [Source:HGNC Symbol;Acc:HGNC:31824]	0	NA	NA	NA	NA	NA
ENSG00000236027	PATE3	prostate and testis expressed 3 [Source:HGNC Symbol;Acc:HGNC:35426]	0	NA	NA	NA	NA	NA
ENSG00000236032	OR5H14	olfactory receptor family 5 subfamily H member 14 [Source:HGNC Symbol;Acc:HGNC:31286]	0	NA	NA	NA	NA	NA
ENSG00000236125	USP17L4	ubiquitin specific peptidase 17 like family member 4 [Source:HGNC Symbol;Acc:HGNC:37176]	0	NA	NA	NA	NA	NA
ENSG00000236126	CT47A3	cancer/testis antigen family 47 member A3 [Source:HGNC Symbol;Acc:HGNC:33284]	0	NA	NA	NA	NA	NA
ENSG00000236371	CT47A1	cancer/testis antigen family 47 member A1 [Source:HGNC Symbol;Acc:HGNC:33282]	0	NA	NA	NA	NA	NA
ENSG00000236398	TAS2R39	taste 2 receptor member 39 [Source:HGNC Symbol;Acc:HGNC:18886]	0	NA	NA	NA	NA	NA
ENSG00000236424	TSPY10	testis specific protein Y-linked 10 [Source:HGNC Symbol;Acc:HGNC:37473]	0	NA	NA	NA	NA	NA
ENSG00000236446	CT47B1	cancer/testis antigen family 47 member B1 [Source:HGNC Symbol;Acc:HGNC:33293]	0	NA	NA	NA	NA	NA
ENSG00000236543	AL354761.1	lipocalin 1-like [Source:NCBI gene;Acc:102723971]	0	NA	NA	NA	NA	NA
ENSG00000236637	IFNA4	interferon alpha 4 [Source:HGNC Symbol;Acc:HGNC:5425]	0	NA	NA	NA	NA	NA
ENSG00000236737	GAGE12B	G antigen 12B [Source:HGNC Symbol;Acc:HGNC:26779]	0	NA	NA	NA	NA	NA
ENSG00000236980	C3orf84	chromosome 3 open reading frame 84 [Source:HGNC Symbol;Acc:HGNC:44666]	0	NA	NA	NA	NA	NA
ENSG00000236981	OR10G9	olfactory receptor family 10 subfamily G member 9 [Source:HGNC Symbol;Acc:HGNC:15129]	0	NA	NA	NA	NA	NA
ENSG00000237038	USP17L8	ubiquitin specific peptidase 17 like family member 8 [Source:HGNC Symbol;Acc:HGNC:37181]	0	NA	NA	NA	NA	NA
ENSG00000237110	TAAR9	trace amine associated receptor 9 (gene/pseudogene) [Source:HGNC Symbol;Acc:HGNC:20977]	0	NA	NA	NA	NA	NA
ENSG00000237136	C4orf51	chromosome 4 open reading frame 51 [Source:HGNC Symbol;Acc:HGNC:37264]	0	NA	NA	NA	NA	NA
ENSG00000237247	MBD3L5	methyl-CpG binding domain protein 3 like 5 [Source:HGNC Symbol;Acc:HGNC:37204]	0	NA	NA	NA	NA	NA
ENSG00000237353	PATE4	prostate and testis expressed 4 [Source:HGNC Symbol;Acc:HGNC:35427]	0	NA	NA	NA	NA	NA
ENSG00000237378	AL445989.1	keratin-associated protein 21-1-like [Source:NCBI gene;Acc:112267897]	0	NA	NA	NA	NA	NA
ENSG00000237412	PRSS56	serine protease 56 [Source:HGNC Symbol;Acc:HGNC:39433]	0	NA	NA	NA	NA	NA
ENSG00000237521	OR7E24	olfactory receptor family 7 subfamily E member 24 [Source:HGNC Symbol;Acc:HGNC:8396]	0	NA	NA	NA	NA	NA
ENSG00000237524	TEX51	testis expressed 51 [Source:HGNC Symbol;Acc:HGNC:52387]	0	NA	NA	NA	NA	NA
ENSG00000237671	GAGE12C	G antigen 12C [Source:HGNC Symbol;Acc:HGNC:28402]	0	NA	NA	NA	NA	NA
ENSG00000237700	PRAMEF33	PRAME family member 33 [Source:HGNC Symbol;Acc:HGNC:49193]	0	NA	NA	NA	NA	NA
ENSG00000237957	CT47A5	cancer/testis antigen family 47 member A5 [Source:HGNC Symbol;Acc:HGNC:33286]	0	NA	NA	NA	NA	NA
ENSG00000238074	TSPY9P	testis specific protein Y-linked 9, pseudogene [Source:HGNC Symbol;Acc:HGNC:37472]	0	NA	NA	NA	NA	NA
ENSG00000238210	ETDA	embryonic testis differentiation homolog A [Source:HGNC Symbol;Acc:HGNC:53449]	0	NA	NA	NA	NA	NA
ENSG00000239395	AC118470.1	novel protein	0	NA	NA	NA	NA	NA
ENSG00000239620	PRR20G	proline rich 20G [Source:HGNC Symbol;Acc:HGNC:53837]	0	NA	NA	NA	NA	NA
ENSG00000239810	PRAMEF11	PRAME family member 11 [Source:HGNC Symbol;Acc:HGNC:14086]	0	NA	NA	NA	NA	NA
ENSG00000239886	KRTAP9-2	keratin associated protein 9-2 [Source:HGNC Symbol;Acc:HGNC:16926]	0	NA	NA	NA	NA	NA
ENSG00000240021	TEX35	testis expressed 35 [Source:HGNC Symbol;Acc:HGNC:25366]	0	NA	NA	NA	NA	NA
ENSG00000240045	STRIT1	small transmembrane regulator of ion transport 1 [Source:HGNC Symbol;Acc:HGNC:52297]	0	NA	NA	NA	NA	NA
ENSG00000240224	UGT1A5	UDP glucuronosyltransferase family 1 member A5 [Source:HGNC Symbol;Acc:HGNC:12537]	0	NA	NA	NA	NA	NA
ENSG00000240386	LCE1F	late cornified envelope 1F [Source:HGNC Symbol;Acc:HGNC:29467]	0	NA	NA	NA	NA	NA
ENSG00000240432	KRTAP13-3	keratin associated protein 13-3 [Source:HGNC Symbol;Acc:HGNC:18925]	0	NA	NA	NA	NA	NA
ENSG00000240542	KRTAP9-1	keratin associated protein 9-1 [Source:HGNC Symbol;Acc:HGNC:18912]	0	NA	NA	NA	NA	NA
ENSG00000240871	KRTAP4-7	keratin associated protein 4-7 [Source:HGNC Symbol;Acc:HGNC:18898]	0	NA	NA	NA	NA	NA
ENSG00000241119	UGT1A9	UDP glucuronosyltransferase family 1 member A9 [Source:HGNC Symbol;Acc:HGNC:12541]	0	NA	NA	NA	NA	NA
ENSG00000241128	OR14A2	olfactory receptor family 14 subfamily A member 2 [Source:HGNC Symbol;Acc:HGNC:15024]	0	NA	NA	NA	NA	NA
ENSG00000241149	AC115220.1	novel zinc finger protein	0	NA	NA	NA	NA	NA
ENSG00000241224	C3orf85	chromosome 3 open reading frame 85 [Source:HGNC Symbol;Acc:HGNC:53432]	0	NA	NA	NA	NA	NA
ENSG00000241476	SSX2	SSX family member 2 [Source:HGNC Symbol;Acc:HGNC:11336]	0	NA	NA	NA	NA	NA
ENSG00000241595	KRTAP9-4	keratin associated protein 9-4 [Source:HGNC Symbol;Acc:HGNC:18902]	0	NA	NA	NA	NA	NA
ENSG00000241598	KRTAP5-4	keratin associated protein 5-4 [Source:HGNC Symbol;Acc:HGNC:23599]	0	NA	NA	NA	NA	NA
ENSG00000241635	UGT1A1	UDP glucuronosyltransferase family 1 member A1 [Source:HGNC Symbol;Acc:HGNC:12530]	0	NA	NA	NA	NA	NA
ENSG00000241690	AL035460.1	novel protein	0	NA	NA	NA	NA	NA
ENSG00000241697	TMEFF1	transmembrane protein with EGF like and two follistatin like domains 1 [Source:HGNC Symbol;Acc:HGNC:11866]	0	NA	NA	NA	NA	NA
[truncated: 18,388 more rows]

## Sheet: 32_58_vs_Ctrl
ID	Symbol	Name	baseMean	log2FoldChange	lfcSE	stat	pvalue	padj
[truncated: 20,100 more rows]

## Sheet: 0_31_vs_Ctrl
ID	Symbol	Name	baseMean	log2FoldChange	lfcSE	stat	pvalue	padj
[truncated: 20,100 more rows]

[truncated: 1 more sheets: ACTB_vs_Ctrl]
