# Supplementary material for: Blood transcriptomics reveal the evolution and resolution of the immune response in tuberculosis
Source: J Exp Med. 2021 Sep 7;218(10):e20210915. doi: 10.1084/jem.20210915 (PMC8493863; doi:10.1084/jem.20210915)
Supplement: Data S3 — shows the Zak corrected DEG lists shown in Fig. 4 C. [file JEM_20210915_DataS3.xlsx]

## Sheet: summary
	comparison	total diff.reg	up (> logFC 1)	down (< logFC -1)
	0_31_vs_NP	4769	1155	473
	32_78_vs_NP	93	50	13
	79_104_vs_NP	12	7	5
	181_250_vs_NP	953	88	46
	251_360_vs_NP	98	51	3
	361_540_vs_NP	10	3	7
	534_642_vs_NP	8	2	5

## Sheet: 0_31_vs_NP
ID	Name	Type	Symbol	logFC	adj.p.val
ENSG00000225071	ribosomal protein S26 (RPS26) pseudogene	processed_pseudogene	AC004552.1	5.5554	1.03098e-05
ENSG00000177144	nudix hydrolase 4B [Source:HGNC Symbol;Acc:HGNC:18012]	protein_coding	NUDT4B	5.42103	0.0019498
ENSG00000076864	RAP1 GTPase activating protein [Source:HGNC Symbol;Acc:HGNC:9858]	protein_coding	RAP1GAP	5.32814	1.96847e-12
ENSG00000204936	CD177 molecule [Source:HGNC Symbol;Acc:HGNC:30072]	protein_coding	CD177	5.07776	7.20483e-06
ENSG00000108387	septin 4 [Source:HGNC Symbol;Acc:HGNC:9165]	protein_coding	SEPTIN4	5.00409	3.33634e-16
ENSG00000234571	H2B histone pseudogene 2 [Source:HGNC Symbol;Acc:HGNC:20654]	transcribed_unprocessed_pseudogene	H2BP2	4.89622	1.63874e-13
ENSG00000170439	methyltransferase like 7B [Source:HGNC Symbol;Acc:HGNC:28276]	protein_coding	METTL7B	4.55598	4.25452e-09
ENSG00000173239	lipase family member M [Source:HGNC Symbol;Acc:HGNC:23455]	protein_coding	LIPM	4.46911	1.79734e-13
ENSG00000265531	Fc fragment of IgG receptor Ic, pseudogene [Source:HGNC Symbol;Acc:HGNC:3615]	unprocessed_pseudogene	FCGR1CP	4.46782	3.37985e-15
ENSG00000174358	solute carrier family 6 member 19 [Source:HGNC Symbol;Acc:HGNC:27960]	protein_coding	SLC6A19	4.43516	0.00201105
ENSG00000152766	ankyrin repeat domain 22 [Source:HGNC Symbol;Acc:HGNC:28321]	protein_coding	ANKRD22	4.3908	4.02024e-13
ENSG00000100336	apolipoprotein L4 [Source:HGNC Symbol;Acc:HGNC:14867]	protein_coding	APOL4	4.22548	1.71154e-09
ENSG00000218153	keratin 18 pseudogene 22 [Source:HGNC Symbol;Acc:HGNC:33390]	processed_pseudogene	KRT18P22	4.13548	0.000526595
ENSG00000272196	H2A clustered histone 19 [Source:HGNC Symbol;Acc:HGNC:29668]	protein_coding	H2AC19	4.11528	2.81583e-05
ENSG00000254602	novel transcript, sense overlapping CLP1	lncRNA	AP000662.1	4.06102	0.000441255
ENSG00000149131	serpin family G member 1 [Source:HGNC Symbol;Acc:HGNC:1228]	protein_coding	SERPING1	4.02238	3.16582e-11
ENSG00000225492	guanylate binding protein 1 pseudogene 1 [Source:HGNC Symbol;Acc:HGNC:39561]	transcribed_unprocessed_pseudogene	GBP1P1	3.92536	2.03961e-08
ENSG00000253691	immunoglobulin kappa variable 2/OR22-4 (pseudogene) [Source:HGNC Symbol;Acc:HGNC:5813]	IG_V_pseudogene	IGKV2OR22-4	3.89227	0.000184088
ENSG00000178752	erythroferrone [Source:HGNC Symbol;Acc:HGNC:26727]	protein_coding	ERFE	3.85162	3.52998e-06
ENSG00000197646	programmed cell death 1 ligand 2 [Source:HGNC Symbol;Acc:HGNC:18731]	protein_coding	PDCD1LG2	3.83903	1.71042e-11
ENSG00000204933	CD177 molecule pseudogene 1 [Source:HGNC Symbol;Acc:HGNC:34508]	unprocessed_pseudogene	CD177P1	3.8262	0.00280922
ENSG00000179101	H3 histone pseudogene 47 [Source:HGNC Symbol;Acc:HGNC:54475]	processed_pseudogene	H3P47	3.81238	1.46075e-06
ENSG00000168062	basic leucine zipper ATF-like transcription factor 2 [Source:HGNC Symbol;Acc:HGNC:25163]	protein_coding	BATF2	3.77723	2.89959e-11
ENSG00000124785	neuritin 1 [Source:HGNC Symbol;Acc:HGNC:17972]	protein_coding	NRN1	3.75604	4.94149e-08
ENSG00000108950	FAM20A golgi associated secretory pathway pseudokinase [Source:HGNC Symbol;Acc:HGNC:23015]	protein_coding	FAM20A	3.70515	1.23353e-12
ENSG00000183347	guanylate binding protein family member 6 [Source:HGNC Symbol;Acc:HGNC:25395]	protein_coding	GBP6	3.66643	7.89207e-12
ENSG00000120217	CD274 molecule [Source:HGNC Symbol;Acc:HGNC:17635]	protein_coding	CD274	3.64981	6.56779e-15
ENSG00000087085	acetylcholinesterase (Cartwright blood group) [Source:HGNC Symbol;Acc:HGNC:108]	protein_coding	ACHE	3.63321	1.22283e-06
ENSG00000226004	long intergenic non-protein coding RNA 2528 [Source:HGNC Symbol;Acc:HGNC:53554]	lncRNA	LINC02528	3.59916	0.000160939
ENSG00000159189	complement C1q C chain [Source:HGNC Symbol;Acc:HGNC:1245]	protein_coding	C1QC	3.47321	5.23331e-07
ENSG00000204791	sphingomyelin phosphodiesterase 5, pseudogene [Source:HGNC Symbol;Acc:HGNC:52275]	transcribed_unitary_pseudogene	SMPD5	3.43939	8.99679e-09
ENSG00000214872	smoothelin like 1 [Source:HGNC Symbol;Acc:HGNC:32394]	protein_coding	SMTNL1	3.41362	2.30417e-06
ENSG00000147689	family with sequence similarity 83 member A [Source:HGNC Symbol;Acc:HGNC:28210]	protein_coding	FAM83A	3.39957	0.00147377
ENSG00000223387	long intergenic non-protein coding RNA 2068 [Source:HGNC Symbol;Acc:HGNC:52914]	lncRNA	LINC02068	3.38912	0.002643
ENSG00000123500	collagen type X alpha 1 chain [Source:HGNC Symbol;Acc:HGNC:2185]	protein_coding	COL10A1	3.36905	6.5568e-07
ENSG00000010030	ETS variant transcription factor 7 [Source:HGNC Symbol;Acc:HGNC:18160]	protein_coding	ETV7	3.36063	1.4397e-07
ENSG00000255221	caspase recruitment domain family member 17 [Source:HGNC Symbol;Acc:HGNC:33827]	protein_coding	CARD17	3.33677	8.782e-08
ENSG00000185897	free fatty acid receptor 3 [Source:HGNC Symbol;Acc:HGNC:4499]	protein_coding	FFAR3	3.32564	0.000107834
ENSG00000165949	interferon alpha inducible protein 27 [Source:HGNC Symbol;Acc:HGNC:5397]	protein_coding	IFI27	3.29846	0.00386682
ENSG00000134321	radical S-adenosyl methionine domain containing 2 [Source:HGNC Symbol;Acc:HGNC:30908]	protein_coding	RSAD2	3.29312	0.000106769
ENSG00000150337	Fc fragment of IgG receptor Ia [Source:HGNC Symbol;Acc:HGNC:3613]	protein_coding	FCGR1A	3.28777	4.10439e-11
ENSG00000186583	spermatogenesis and centriole associated 1 [Source:HGNC Symbol;Acc:HGNC:30510]	protein_coding	SPATC1	3.28175	7.27583e-10
ENSG00000265735	RNA, 7SL, cytoplasmic 5, pseudogene [Source:HGNC Symbol;Acc:HGNC:10040]	misc_RNA	RN7SL5P	3.27683	0.02644
ENSG00000222335	0	misc_RNA	AC069257.1	3.23263	5.202e-05
ENSG00000118473	SH3GL interacting endocytic adaptor 1 [Source:HGNC Symbol;Acc:HGNC:25412]	protein_coding	SGIP1	3.19445	0.000186558
ENSG00000158578	5'-aminolevulinate synthase 2 [Source:HGNC Symbol;Acc:HGNC:397]	protein_coding	ALAS2	3.19325	1.69161e-05
ENSG00000240583	aquaporin 1 (Colton blood group) [Source:HGNC Symbol;Acc:HGNC:633]	protein_coding	AQP1	3.16901	1.14213e-09
ENSG00000147647	dihydropyrimidinase [Source:HGNC Symbol;Acc:HGNC:3013]	protein_coding	DPYS	3.13007	0.0139008
ENSG00000244642	RNA, 7SL, cytoplasmic 396, pseudogene [Source:HGNC Symbol;Acc:HGNC:46412]	misc_RNA	RN7SL396P	3.12857	0.000338154
ENSG00000233029	novel transcript	lncRNA	AC244453.2	3.10105	1.14025e-10
ENSG00000169245	C-X-C motif chemokine ligand 10 [Source:HGNC Symbol;Acc:HGNC:10637]	protein_coding	CXCL10	3.07978	6.67591e-05
ENSG00000197272	interleukin 27 [Source:HGNC Symbol;Acc:HGNC:19157]	protein_coding	IL27	3.07354	5.453e-14
ENSG00000173369	complement C1q B chain [Source:HGNC Symbol;Acc:HGNC:1242]	protein_coding	C1QB	3.06225	1.91954e-06
ENSG00000235840	novel transcript	lncRNA	AC012363.3	3.04889	0.000949389
ENSG00000213088	atypical chemokine receptor 1 (Duffy blood group) [Source:HGNC Symbol;Acc:HGNC:4035]	protein_coding	ACKR1	3.03577	0.00745818
ENSG00000233785	novel transcript	lncRNA	AC131011.2	3.02557	1.12658e-06
ENSG00000231256	CFAP97 domain containing 1 [Source:HGNC Symbol;Acc:HGNC:37241]	protein_coding	CFAP97D1	3.01839	4.50367e-06
ENSG00000102794	aconitate decarboxylase 1 [Source:HGNC Symbol;Acc:HGNC:33904]	protein_coding	ACOD1	3.00959	0.000122839
ENSG00000196517	solute carrier family 6 member 9 [Source:HGNC Symbol;Acc:HGNC:11056]	protein_coding	SLC6A9	3.00542	5.75591e-08
ENSG00000230225	MT-ND5 pseudogene 14 [Source:HGNC Symbol;Acc:HGNC:42276]	unprocessed_pseudogene	MTND5P14	2.99538	0.0186895
ENSG00000163958	zinc finger DHHC-type containing 19 [Source:HGNC Symbol;Acc:HGNC:20713]	protein_coding	ZDHHC19	2.97986	1.38683e-07
ENSG00000251576	long intergenic non-protein coding RNA 1267 [Source:HGNC Symbol;Acc:HGNC:50320]	lncRNA	LINC01267	2.97858	0.0112437
ENSG00000233030	novel transcript, antisense to FCGR1A	lncRNA	AC243772.2	2.97307	5.46067e-10
ENSG00000248769	POM121 membrane glycoprotein-like 1 (POM121L1) pseudogene	unprocessed_pseudogene	AC139495.1	2.96847	0.00126446
ENSG00000223298	RNY3 pseudogene 8 [Source:HGNC Symbol;Acc:HGNC:42492]	misc_RNA	RNY3P8	2.93752	1.17241e-05
ENSG00000169877	alpha hemoglobin stabilizing protein [Source:HGNC Symbol;Acc:HGNC:18075]	protein_coding	AHSP	2.9298	8.84502e-06
ENSG00000231528	family with sequence similarity 225 member A [Source:HGNC Symbol;Acc:HGNC:27855]	lncRNA	FAM225A	2.91847	6.00782e-06
ENSG00000271304	divergent-paired related homeobox pseudogene 2 [Source:HGNC Symbol;Acc:HGNC:32168]	transcribed_processed_pseudogene	DPRXP2	2.91434	4.59854e-05
ENSG00000139572	G protein-coupled receptor 84 [Source:HGNC Symbol;Acc:HGNC:4535]	protein_coding	GPR84	2.91229	1.62616e-14
ENSG00000070182	spectrin beta, erythrocytic [Source:HGNC Symbol;Acc:HGNC:11274]	protein_coding	SPTB	2.90586	3.69055e-06
ENSG00000238015	ribosomal protein L23 (RPL23) pseudogene	processed_pseudogene	AC104837.2	2.90041	0.0127018
ENSG00000238025	zinc finger DHHC-type containing 4 pseudogene 1 [Source:HGNC Symbol;Acc:HGNC:39443]	processed_pseudogene	ZDHHC4P1	2.89964	0.0061959
ENSG00000154451	guanylate binding protein 5 [Source:HGNC Symbol;Acc:HGNC:19895]	protein_coding	GBP5	2.87886	1.49928e-10
ENSG00000273573	0	misc_RNA	AL590998.1	2.86401	0.00387202
ENSG00000198019	Fc fragment of IgG receptor Ib [Source:HGNC Symbol;Acc:HGNC:3614]	protein_coding	FCGR1B	2.85597	4.97878e-12
ENSG00000133742	carbonic anhydrase 1 [Source:HGNC Symbol;Acc:HGNC:1368]	protein_coding	CA1	2.85262	0.000355152
ENSG00000115155	otoferlin [Source:HGNC Symbol;Acc:HGNC:8515]	protein_coding	OTOF	2.83716	0.00473608
ENSG00000137959	interferon induced protein 44 like [Source:HGNC Symbol;Acc:HGNC:17817]	protein_coding	IFI44L	2.82955	0.000894753
ENSG00000183019	mast cell expressed membrane protein 1 [Source:HGNC Symbol;Acc:HGNC:27291]	protein_coding	MCEMP1	2.82328	1.04341e-07
ENSG00000135424	integrin subunit alpha 7 [Source:HGNC Symbol;Acc:HGNC:6143]	protein_coding	ITGA7	2.8189	2.9375e-11
ENSG00000070729	cyclic nucleotide gated channel subunit beta 1 [Source:HGNC Symbol;Acc:HGNC:2151]	protein_coding	CNGB1	2.81601	6.55007e-05
ENSG00000101335	myosin light chain 9 [Source:HGNC Symbol;Acc:HGNC:15754]	protein_coding	MYL9	2.80871	5.34251e-05
ENSG00000260943	long intergenic non-protein coding RNA 2555 [Source:HGNC Symbol;Acc:HGNC:53593]	lncRNA	LINC02555	2.79684	5.88228e-11
ENSG00000143416	selenium binding protein 1 [Source:HGNC Symbol;Acc:HGNC:10719]	protein_coding	SELENBP1	2.79561	9.95493e-05
ENSG00000257017	haptoglobin [Source:HGNC Symbol;Acc:HGNC:5141]	protein_coding	HP	2.79559	8.72131e-05
ENSG00000117228	guanylate binding protein 1 [Source:HGNC Symbol;Acc:HGNC:4182]	protein_coding	GBP1	2.79315	1.00602e-11
ENSG00000188013	Meis homeobox 3 pseudogene 2 [Source:HGNC Symbol;Acc:HGNC:17638]	processed_pseudogene	MEIS3P2	2.78363	0.0252743
ENSG00000187608	ISG15 ubiquitin like modifier [Source:HGNC Symbol;Acc:HGNC:4053]	protein_coding	ISG15	2.77956	0.000237677
ENSG00000249992	transmembrane protein 158 (gene/pseudogene) [Source:HGNC Symbol;Acc:HGNC:30293]	protein_coding	TMEM158	2.77789	2.26478e-07
ENSG00000211976	immunoglobulin heavy variable 3-73 [Source:HGNC Symbol;Acc:HGNC:5623]	IG_V_gene	IGHV3-73	2.77225	2.98615e-07
ENSG00000251158	POM121 membrane glycoprotein-like (POM121L1) pseudogene	unprocessed_pseudogene	AC131392.2	2.76694	6.79096e-05
ENSG00000183762	kringle containing transmembrane protein 1 [Source:HGNC Symbol;Acc:HGNC:17550]	protein_coding	KREMEN1	2.72899	2.11477e-06
ENSG00000112053	solute carrier family 26 member 8 [Source:HGNC Symbol;Acc:HGNC:14468]	protein_coding	SLC26A8	2.72538	1.43095e-07
ENSG00000176046	nuclear protein 1, transcriptional regulator [Source:HGNC Symbol;Acc:HGNC:29990]	protein_coding	NUPR1	2.71713	0.000547191
ENSG00000162722	tripartite motif containing 58 [Source:HGNC Symbol;Acc:HGNC:24150]	protein_coding	TRIM58	2.70479	8.75563e-05
ENSG00000142089	interferon induced transmembrane protein 3 [Source:HGNC Symbol;Acc:HGNC:5414]	protein_coding	IFITM3	2.70361	4.37238e-08
ENSG00000254859	novel transcript	lncRNA	AC067930.3	2.70011	5.72241e-05
ENSG00000198216	calcium voltage-gated channel subunit alpha1 E [Source:HGNC Symbol;Acc:HGNC:1392]	protein_coding	CACNA1E	2.69181	2.46264e-10
ENSG00000137965	interferon induced protein 44 [Source:HGNC Symbol;Acc:HGNC:16938]	protein_coding	IFI44	2.69002	0.000157848
ENSG00000162873	kelch domain containing 8A [Source:HGNC Symbol;Acc:HGNC:25573]	protein_coding	KLHDC8A	2.68597	1.79668e-06
ENSG00000269887	novel transcript, sense intronic to PBX1	lncRNA	AL391001.1	2.68495	0.00037328
ENSG00000170180	glycophorin A (MNS blood group) [Source:HGNC Symbol;Acc:HGNC:4702]	protein_coding	GYPA	2.67147	0.0181727
ENSG00000223914	long intergenic non-protein coding RNA 2471 [Source:HGNC Symbol;Acc:HGNC:53410]	lncRNA	LINC02471	2.66183	6.19403e-05
ENSG00000167768	keratin 1 [Source:HGNC Symbol;Acc:HGNC:6412]	protein_coding	KRT1	2.65795	0.000220685
ENSG00000126709	interferon alpha inducible protein 6 [Source:HGNC Symbol;Acc:HGNC:4054]	protein_coding	IFI6	2.65347	6.90694e-06
ENSG00000184838	proline rich 16 [Source:HGNC Symbol;Acc:HGNC:29654]	protein_coding	PRR16	2.65106	0.00584054
ENSG00000184557	suppressor of cytokine signaling 3 [Source:HGNC Symbol;Acc:HGNC:19391]	protein_coding	SOCS3	2.63257	5.20759e-12
ENSG00000250361	glycophorin B (MNS blood group) [Source:HGNC Symbol;Acc:HGNC:4703]	protein_coding	GYPB	2.62699	0.0077378
ENSG00000184792	oxysterol binding protein 2 [Source:HGNC Symbol;Acc:HGNC:8504]	protein_coding	OSBP2	2.62341	2.98407e-07
ENSG00000159871	LY6/PLAUR domain containing 5 [Source:HGNC Symbol;Acc:HGNC:26397]	protein_coding	LYPD5	2.60701	5.27503e-07
ENSG00000241860	novel transcript	lncRNA	AL627309.5	2.60459	0.000732889
ENSG00000137757	caspase 5 [Source:HGNC Symbol;Acc:HGNC:1506]	protein_coding	CASP5	2.60164	2.37339e-08
ENSG00000265992	embryonic stem cell related [Source:HGNC Symbol;Acc:HGNC:39079]	lncRNA	ESRG	2.59959	0.0332695
ENSG00000119917	interferon induced protein with tetratricopeptide repeats 3 [Source:HGNC Symbol;Acc:HGNC:5411]	protein_coding	IFIT3	2.58617	5.27503e-07
ENSG00000224426	solute carrier family 31 member 1 pseudogene 1 [Source:HGNC Symbol;Acc:HGNC:17124]	processed_pseudogene	SLC31A1P1	2.58334	0.00032039
ENSG00000236785	short chain dehydrogenase/reductase family 42E, member 1 pseudogene 5 [Source:HGNC Symbol;Acc:HGNC:51832]	processed_pseudogene	SDR42E1P5	2.58294	0.0473691
ENSG00000100558	pleckstrin 2 [Source:HGNC Symbol;Acc:HGNC:19238]	protein_coding	PLEK2	2.57964	1.13593e-05
ENSG00000004939	solute carrier family 4 member 1 (Diego blood group) [Source:HGNC Symbol;Acc:HGNC:11027]	protein_coding	SLC4A1	2.57613	0.00116178
ENSG00000223722	interferon induced transmembrane protein 3 (1-8U) (IFITM3) pseudogene	processed_pseudogene	AC023157.1	2.57043	0.00777294
ENSG00000169627	bolA family member 2B [Source:HGNC Symbol;Acc:HGNC:32479]	protein_coding	BOLA2B	2.56852	0.0451686
ENSG00000126251	G protein-coupled receptor 42 (gene/pseudogene) [Source:HGNC Symbol;Acc:HGNC:4500]	protein_coding	GPR42	2.56766	0.00220427
ENSG00000133106	epithelial stromal interaction 1 [Source:HGNC Symbol;Acc:HGNC:16465]	protein_coding	EPSTI1	2.56698	1.17617e-07
ENSG00000183598	H3 clustered histone 13 [Source:HGNC Symbol;Acc:HGNC:25311]	protein_coding	H3C13	2.56684	0.00886855
ENSG00000088827	sialic acid binding Ig like lectin 1 [Source:HGNC Symbol;Acc:HGNC:11127]	protein_coding	SIGLEC1	2.56454	0.00228059
ENSG00000136160	endothelin receptor type B [Source:HGNC Symbol;Acc:HGNC:3180]	protein_coding	EDNRB	2.56311	0.0124293
ENSG00000167994	RAB3A interacting protein like 1 [Source:HGNC Symbol;Acc:HGNC:9780]	protein_coding	RAB3IL1	2.55553	3.75878e-05
ENSG00000222179	RN7SK pseudogene 26 [Source:HGNC Symbol;Acc:HGNC:45750]	misc_RNA	RN7SKP26	2.55505	5.3211e-06
ENSG00000238243	olfactory receptor family 2 subfamily W member 3 [Source:HGNC Symbol;Acc:HGNC:15021]	protein_coding	OR2W3	2.55458	0.000342539
ENSG00000166278	complement C2 [Source:HGNC Symbol;Acc:HGNC:1248]	protein_coding	C2	2.53014	1.02157e-06
ENSG00000182352	chromosome 17 open reading frame 77 [Source:HGNC Symbol;Acc:HGNC:26480]	lncRNA	C17orf77	2.52994	0.0088859
ENSG00000253819	long intergenic non-protein coding RNA 1151 [Source:HGNC Symbol;Acc:HGNC:49471]	lncRNA	LINC01151	2.51381	0.00117978
ENSG00000074660	scavenger receptor class F member 1 [Source:HGNC Symbol;Acc:HGNC:16820]	protein_coding	SCARF1	2.51203	1.34828e-12
ENSG00000279537	TEC	TEC	AC020658.7	2.50719	0.0170995
ENSG00000279320	TEC	TEC	AC069528.2	2.50397	1.29123e-15
ENSG00000047597	X-linked Kx blood group [Source:HGNC Symbol;Acc:HGNC:12811]	protein_coding	XK	2.49608	1.23223e-06
ENSG00000243273	novel transcript	lncRNA	AC020636.1	2.4927	0.0011796
ENSG00000134326	cytidine/uridine monophosphate kinase 2 [Source:HGNC Symbol;Acc:HGNC:27015]	protein_coding	CMPK2	2.48648	0.000197321
ENSG00000243870	RNA, 7SL, cytoplasmic 236, pseudogene [Source:HGNC Symbol;Acc:HGNC:46252]	misc_RNA	RN7SL236P	2.48522	0.00966377
ENSG00000156381	ankyrin repeat domain 9 [Source:HGNC Symbol;Acc:HGNC:20096]	protein_coding	ANKRD9	2.48424	3.79524e-10
ENSG00000078098	fibroblast activation protein alpha [Source:HGNC Symbol;Acc:HGNC:3590]	protein_coding	FAP	2.48305	0.00561602
ENSG00000145335	synuclein alpha [Source:HGNC Symbol;Acc:HGNC:11138]	protein_coding	SNCA	2.48198	0.00026827
ENSG00000267461	novel transcript	lncRNA	AC079210.1	2.4806	0.00013951
ENSG00000277873	novel transcript, antisense to RFC5	lncRNA	AC131159.2	2.47465	0.000126982
ENSG00000118113	matrix metallopeptidase 8 [Source:HGNC Symbol;Acc:HGNC:7175]	protein_coding	MMP8	2.46903	0.00962479
ENSG00000163746	phospholipid scramblase 2 [Source:HGNC Symbol;Acc:HGNC:16494]	protein_coding	PLSCR2	2.45931	2.11477e-06
ENSG00000137198	guanosine monophosphate reductase [Source:HGNC Symbol;Acc:HGNC:4376]	protein_coding	GMPR	2.45752	1.68968e-06
ENSG00000123838	complement component 4 binding protein alpha [Source:HGNC Symbol;Acc:HGNC:1325]	protein_coding	C4BPA	2.4556	0.0305577
ENSG00000225886	novel transcript, antisense to IFI6	lncRNA	AL445490.1	2.45422	0.000197147
ENSG00000110436	solute carrier family 1 member 2 [Source:HGNC Symbol;Acc:HGNC:10940]	protein_coding	SLC1A2	2.45345	0.0384483
ENSG00000011201	anosmin 1 [Source:HGNC Symbol;Acc:HGNC:6211]	protein_coding	ANOS1	2.45093	0.00320922
ENSG00000163568	absent in melanoma 2 [Source:HGNC Symbol;Acc:HGNC:357]	protein_coding	AIM2	2.44673	1.16417e-09
ENSG00000282828	novel transcript	lncRNA	AC009971.1	2.43845	0.00972002
ENSG00000112077	Rh associated glycoprotein [Source:HGNC Symbol;Acc:HGNC:10006]	protein_coding	RHAG	2.43798	0.00868854
ENSG00000235321	novel transcript	lncRNA	AC007556.1	2.43342	3.08521e-05
ENSG00000143036	solute carrier family 44 member 3 [Source:HGNC Symbol;Acc:HGNC:28689]	protein_coding	SLC44A3	2.42633	8.83407e-05
ENSG00000173372	complement C1q A chain [Source:HGNC Symbol;Acc:HGNC:1241]	protein_coding	C1QA	2.42583	6.01234e-06
ENSG00000211654	immunoglobulin lambda variable 5-37 [Source:HGNC Symbol;Acc:HGNC:5922]	IG_V_gene	IGLV5-37	2.42299	0.00182243
ENSG00000143595	aquaporin 10 [Source:HGNC Symbol;Acc:HGNC:16029]	protein_coding	AQP10	2.40777	0.00170463
ENSG00000235008	IGF-II mRNA-binding protein 3 (KOC1) pseudogene	processed_pseudogene	AL023775.1	2.40761	0.00230302
ENSG00000224081	SLC44A3 antisense RNA 1 [Source:HGNC Symbol;Acc:HGNC:49057]	transcribed_processed_pseudogene	SLC44A3-AS1	2.40739	0.00155978
ENSG00000162772	activating transcription factor 3 [Source:HGNC Symbol;Acc:HGNC:785]	protein_coding	ATF3	2.40718	6.64062e-06
ENSG00000187902	shisa family member 7 [Source:HGNC Symbol;Acc:HGNC:35409]	protein_coding	SHISA7	2.40638	0.00730684
ENSG00000204710	speedy/RINGO cell cycle regulator family member C [Source:HGNC Symbol;Acc:HGNC:32681]	protein_coding	SPDYC	2.40386	0.0247023
ENSG00000161911	triggering receptor expressed on myeloid cells like 1 [Source:HGNC Symbol;Acc:HGNC:20434]	protein_coding	TREML1	2.40376	4.65725e-06
ENSG00000138772	annexin A3 [Source:HGNC Symbol;Acc:HGNC:541]	protein_coding	ANXA3	2.40124	6.22678e-05
ENSG00000164509	interleukin 31 receptor A [Source:HGNC Symbol;Acc:HGNC:18969]	protein_coding	IL31RA	2.39949	0.000290518
ENSG00000257452	novel transcript, antisense to OAS1, OAS2 and OAS3	lncRNA	AC004551.1	2.3973	0.0123773
ENSG00000211647	immunoglobulin lambda variable 5-48 (non-functional) [Source:HGNC Symbol;Acc:HGNC:5925]	IG_V_gene	IGLV5-48	2.39541	0.0214188
ENSG00000129682	fibroblast growth factor 13 [Source:HGNC Symbol;Acc:HGNC:3670]	protein_coding	FGF13	2.39494	0.00457083
ENSG00000254056	immunoglobulin heavy variable 3-71 (pseudogene) [Source:HGNC Symbol;Acc:HGNC:5621]	IG_V_pseudogene	IGHV3-71	2.39159	7.87762e-06
ENSG00000258521	novel transcript, antisense to WARS	lncRNA	AL157871.2	2.38826	8.94729e-10
ENSG00000243649	complement factor B [Source:HGNC Symbol;Acc:HGNC:1037]	protein_coding	CFB	2.3872	0.000555784
ENSG00000162949	calpain 13 [Source:HGNC Symbol;Acc:HGNC:16663]	protein_coding	CAPN13	2.38346	0.00509839
ENSG00000152078	TLC domain containing 4 [Source:HGNC Symbol;Acc:HGNC:26477]	protein_coding	TLCD4	2.37967	1.79668e-06
ENSG00000199695	RNA, U6 small nuclear 1128, pseudogene [Source:HGNC Symbol;Acc:HGNC:48091]	snRNA	RNU6-1128P	2.37938	0.00407501
ENSG00000163666	HESX homeobox 1 [Source:HGNC Symbol;Acc:HGNC:4877]	protein_coding	HESX1	2.37881	0.000224413
ENSG00000166947	erythrocyte membrane protein band 4.2 [Source:HGNC Symbol;Acc:HGNC:3381]	protein_coding	EPB42	2.37826	0.000736424
ENSG00000174944	purinergic receptor P2Y14 [Source:HGNC Symbol;Acc:HGNC:16442]	protein_coding	P2RY14	2.37555	6.34834e-07
ENSG00000105610	Kruppel like factor 1 [Source:HGNC Symbol;Acc:HGNC:6345]	protein_coding	KLF1	2.36959	5.54636e-05
ENSG00000266970	novel transcript	lncRNA	AC061992.2	2.36082	5.84193e-07
ENSG00000136231	insulin like growth factor 2 mRNA binding protein 3 [Source:HGNC Symbol;Acc:HGNC:28868]	protein_coding	IGF2BP3	2.35874	3.17125e-08
ENSG00000226738	#N/A	#N/A	#N/A	2.35428	0.000993881
ENSG00000130821	solute carrier family 6 member 8 [Source:HGNC Symbol;Acc:HGNC:11055]	protein_coding	SLC6A8	2.3456	4.40476e-05
ENSG00000223361	ferritin heavy chain 1 pseudogene 10 [Source:HGNC Symbol;Acc:HGNC:3980]	transcribed_processed_pseudogene	FTH1P10	2.34267	0.0003407
ENSG00000168779	short stature homeobox 2 [Source:HGNC Symbol;Acc:HGNC:10854]	protein_coding	SHOX2	2.34095	0.0023867
ENSG00000272567	novel transcript	lncRNA	AC109347.2	2.34033	1.46714e-08
ENSG00000102230	phosphate cytidylyltransferase 1, choline, beta [Source:HGNC Symbol;Acc:HGNC:8755]	protein_coding	PCYT1B	2.33517	5.55884e-05
ENSG00000241886	novel transcript, sense intronic to GK	lncRNA	AC112496.1	2.33453	1.33802e-09
ENSG00000204613	tripartite motif containing 10 [Source:HGNC Symbol;Acc:HGNC:10072]	protein_coding	TRIM10	2.32278	0.00017125
ENSG00000136842	tropomodulin 1 [Source:HGNC Symbol;Acc:HGNC:11871]	protein_coding	TMOD1	2.31825	0.000364115
ENSG00000169248	C-X-C motif chemokine ligand 11 [Source:HGNC Symbol;Acc:HGNC:10638]	protein_coding	CXCL11	2.31744	0.00740636
ENSG00000231095	glycogenin 1 pseudogene 3 [Source:HGNC Symbol;Acc:HGNC:39711]	processed_pseudogene	GYG1P3	2.31517	4.5225e-05
ENSG00000120885	clusterin [Source:HGNC Symbol;Acc:HGNC:2095]	protein_coding	CLU	2.30936	4.10168e-07
ENSG00000264400	RNA, 7SL, cytoplasmic 491, pseudogene [Source:HGNC Symbol;Acc:HGNC:46507]	misc_RNA	RN7SL491P	2.30889	0.00013344
ENSG00000188175	HEPACAM family member 2 [Source:HGNC Symbol;Acc:HGNC:27364]	protein_coding	HEPACAM2	2.29986	0.00642658
ENSG00000183111	Rho guanine nucleotide exchange factor 37 [Source:HGNC Symbol;Acc:HGNC:34430]	protein_coding	ARHGEF37	2.29957	2.73598e-05
ENSG00000172967	XK related 3 [Source:HGNC Symbol;Acc:HGNC:28778]	protein_coding	XKR3	2.29797	0.0277219
ENSG00000274173	novel transcript	lncRNA	AL035661.1	2.29641	0.0139459
ENSG00000152229	proline-serine-threonine phosphatase interacting protein 2 [Source:HGNC Symbol;Acc:HGNC:9581]	protein_coding	PSTPIP2	2.28919	6.66827e-15
ENSG00000236911	novel transcript, antisense to CR1	lncRNA	AL137789.1	2.28517	0.00193069
ENSG00000079308	tensin 1 [Source:HGNC Symbol;Acc:HGNC:11973]	protein_coding	TNS1	2.28278	0.000264081
ENSG00000188313	phospholipid scramblase 1 [Source:HGNC Symbol;Acc:HGNC:9092]	protein_coding	PLSCR1	2.27648	1.88882e-11
ENSG00000120210	insulin like 6 [Source:HGNC Symbol;Acc:HGNC:6089]	protein_coding	INSL6	2.27436	0.00143019
ENSG00000088826	spermine oxidase [Source:HGNC Symbol;Acc:HGNC:15862]	protein_coding	SMOX	2.26902	2.55262e-07
ENSG00000237419	novel transcript	lncRNA	AL954642.1	2.26628	0.0338611
ENSG00000002549	leucine aminopeptidase 3 [Source:HGNC Symbol;Acc:HGNC:18449]	protein_coding	LAP3	2.26409	2.56303e-08
ENSG00000206177	hemoglobin subunit mu [Source:HGNC Symbol;Acc:HGNC:4826]	protein_coding	HBM	2.26128	0.000578192
ENSG00000185745	interferon induced protein with tetratricopeptide repeats 1 [Source:HGNC Symbol;Acc:HGNC:5407]	protein_coding	IFIT1	2.25739	0.00131451
ENSG00000123610	TNF alpha induced protein 6 [Source:HGNC Symbol;Acc:HGNC:11898]	protein_coding	TNFAIP6	2.25665	1.24512e-06
ENSG00000111331	2'-5'-oligoadenylate synthetase 3 [Source:HGNC Symbol;Acc:HGNC:8088]	protein_coding	OAS3	2.25634	0.000805685
ENSG00000236279	C-type lectin domain family 2 member L [Source:HGNC Symbol;Acc:HGNC:21969]	protein_coding	CLEC2L	2.2487	0.00160501
ENSG00000203666	EF-hand calcium binding domain 2 [Source:HGNC Symbol;Acc:HGNC:28166]	protein_coding	EFCAB2	2.23644	1.00602e-11
ENSG00000160200	cystathionine beta-synthase [Source:HGNC Symbol;Acc:HGNC:1550]	protein_coding	CBS	2.23385	0.0335766
ENSG00000163121	neuralized E3 ubiquitin protein ligase 3 [Source:HGNC Symbol;Acc:HGNC:25162]	protein_coding	NEURL3	2.2319	0.00316044
ENSG00000130176	calponin 1 [Source:HGNC Symbol;Acc:HGNC:2155]	protein_coding	CNN1	2.2314	0.0172092
ENSG00000254420	novel transcript	lncRNA	AP003086.1	2.21559	0.00849277
ENSG00000005961	integrin subunit alpha 2b [Source:HGNC Symbol;Acc:HGNC:6138]	protein_coding	ITGA2B	2.20766	6.5986e-05
ENSG00000163251	frizzled class receptor 5 [Source:HGNC Symbol;Acc:HGNC:4043]	protein_coding	FZD5	2.20738	1.1392e-10
ENSG00000206356	putative POM121-like protein 1-like [Source:NCBI gene;Acc:100652833]	processed_pseudogene	AC114324.1	2.20658	0.00153409
ENSG00000233974	POM121 membrane glycoprotein (POM121) pseudogene	processed_pseudogene	AC138951.1	2.20591	9.83161e-06
ENSG00000243055	GK antisense RNA 1 [Source:HGNC Symbol;Acc:HGNC:40255]	lncRNA	GK-AS1	2.20321	4.4774e-10
ENSG00000249502	novel transcript, antisense to LAP3	lncRNA	AC006160.1	2.20301	6.79096e-05
ENSG00000255328	novel transcript	lncRNA	AC136475.5	2.20191	0.00439589
ENSG00000105609	leukocyte immunoglobulin like receptor B5 [Source:HGNC Symbol;Acc:HGNC:6609]	protein_coding	LILRB5	2.20144	0.00161047
ENSG00000187244	basal cell adhesion molecule (Lutheran blood group) [Source:HGNC Symbol;Acc:HGNC:6722]	protein_coding	BCAM	2.19952	0.0269292
ENSG00000160932	lymphocyte antigen 6 family member E [Source:HGNC Symbol;Acc:HGNC:6727]	protein_coding	LY6E	2.19694	3.76267e-05
ENSG00000182347	decaprenyl diphosphate synthase subunit 1 pseudogene 1 [Source:HGNC Symbol;Acc:HGNC:49740]	processed_pseudogene	PDSS1P1	2.19473	0.00499003
ENSG00000237372	novel transcript	lncRNA	AL606807.1	2.19151	0.000275474
ENSG00000241566	immunoglobulin kappa variable 2D-24 (non-functional) [Source:HGNC Symbol;Acc:HGNC:5797]	IG_V_gene	IGKV2D-24	2.19143	0.0039373
ENSG00000282100	heat shock protein 90 alpha family class B member 4, pseudogene [Source:HGNC Symbol;Acc:HGNC:32538]	processed_pseudogene	HSP90AB4P	2.18574	0.0122957
ENSG00000145685	LHFPL tetraspan subfamily member 2 [Source:HGNC Symbol;Acc:HGNC:6588]	protein_coding	LHFPL2	2.17461	1.00602e-11
ENSG00000158089	polypeptide N-acetylgalactosaminyltransferase 14 [Source:HGNC Symbol;Acc:HGNC:22946]	protein_coding	GALNT14	2.17261	0.000242054
ENSG00000229331	GK intronic transcript 1 [Source:HGNC Symbol;Acc:HGNC:41339]	lncRNA	GK-IT1	2.16509	1.4371e-07
ENSG00000254639	novel transcript	lncRNA	AC116021.1	2.16321	0.00270696
ENSG00000113140	secreted protein acidic and cysteine rich [Source:HGNC Symbol;Acc:HGNC:11219]	protein_coding	SPARC	2.16219	4.01371e-06
ENSG00000109272	platelet factor 4 variant 1 [Source:HGNC Symbol;Acc:HGNC:8862]	protein_coding	PF4V1	2.15861	0.00103255
ENSG00000246375	PPM1K divergent transcript [Source:HGNC Symbol;Acc:HGNC:54093]	lncRNA	PPM1K-DT	2.15799	0.0274219
ENSG00000138646	HECT and RLD domain containing E3 ubiquitin protein ligase 5 [Source:HGNC Symbol;Acc:HGNC:24368]	protein_coding	HERC5	2.1563	0.000363851
ENSG00000253394	long intergenic non-protein coding RNA 534 [Source:HGNC Symbol;Acc:HGNC:43643]	lncRNA	LINC00534	2.15616	0.00289062
ENSG00000273272	novel transcript	lncRNA	U62317.4	2.15364	2.60152e-06
ENSG00000139832	RAB20, member RAS oncogene family [Source:HGNC Symbol;Acc:HGNC:18260]	protein_coding	RAB20	2.14982	3.82399e-10
ENSG00000253595	long intergenic non-protein coding RNA 1300 [Source:HGNC Symbol;Acc:HGNC:50460]	lncRNA	LINC01300	2.14575	0.0398909
ENSG00000188820	calcium homeostasis modulator family member 6 [Source:HGNC Symbol;Acc:HGNC:33391]	protein_coding	CALHM6	2.14379	1.28796e-06
ENSG00000136514	receptor transporter protein 4 [Source:HGNC Symbol;Acc:HGNC:23992]	protein_coding	RTP4	2.14298	7.56087e-08
ENSG00000179044	exocyst complex component 3 like 1 [Source:HGNC Symbol;Acc:HGNC:27540]	protein_coding	EXOC3L1	2.13899	5.7243e-06
ENSG00000069535	monoamine oxidase B [Source:HGNC Symbol;Acc:HGNC:6834]	protein_coding	MAOB	2.13819	0.0226999
ENSG00000261614	Y-box binding protein 3 pseudogene 1 [Source:HGNC Symbol;Acc:HGNC:2429]	processed_pseudogene	YBX3P1	2.13646	5.99598e-05
ENSG00000158856	dematin actin binding protein [Source:HGNC Symbol;Acc:HGNC:3382]	protein_coding	DMTN	2.13612	0.000540011
ENSG00000073792	insulin like growth factor 2 mRNA binding protein 2 [Source:HGNC Symbol;Acc:HGNC:28867]	protein_coding	IGF2BP2	2.13365	4.39696e-07
ENSG00000204277	long intergenic non-protein coding RNA 1993 [Source:HGNC Symbol;Acc:HGNC:52826]	lncRNA	LINC01993	2.13271	0.000383095
ENSG00000129244	ATPase Na+/K+ transporting subunit beta 2 [Source:HGNC Symbol;Acc:HGNC:805]	protein_coding	ATP1B2	2.13182	0.00166148
ENSG00000196917	hydroxycarboxylic acid receptor 1 [Source:HGNC Symbol;Acc:HGNC:4532]	protein_coding	HCAR1	2.12146	0.00188936
ENSG00000078081	lysosomal associated membrane protein 3 [Source:HGNC Symbol;Acc:HGNC:14582]	protein_coding	LAMP3	2.12037	0.000176071
ENSG00000141574	secreted and transmembrane 1 [Source:HGNC Symbol;Acc:HGNC:10707]	protein_coding	SECTM1	2.11729	1.23247e-12
ENSG00000278771	RNA component of signal recognition particle 7SL3 [Source:HGNC Symbol;Acc:HGNC:23135]	misc_RNA	RN7SL3	2.11521	0.0148914
ENSG00000197993	Kell metallo-endopeptidase (Kell blood group) [Source:HGNC Symbol;Acc:HGNC:6308]	protein_coding	KEL	2.10944	0.000294036
ENSG00000179978	NAIP pseudogene 2 [Source:HGNC Symbol;Acc:HGNC:16042]	unprocessed_pseudogene	NAIPP2	2.10636	1.39376e-06
ENSG00000103148	NPR3 like, GATOR1 complex subunit [Source:HGNC Symbol;Acc:HGNC:14124]	protein_coding	NPRL3	2.09934	6.65276e-08
ENSG00000060138	Y-box binding protein 3 [Source:HGNC Symbol;Acc:HGNC:2428]	protein_coding	YBX3	2.09403	1.02989e-05
ENSG00000089127	2'-5'-oligoadenylate synthetase 1 [Source:HGNC Symbol;Acc:HGNC:8086]	protein_coding	OAS1	2.09318	5.77205e-05
ENSG00000237927	novel transcript	lncRNA	AL078604.2	2.09258	5.55884e-05
ENSG00000282021	novel transcript	lncRNA	AC100810.3	2.08928	0.0401765
ENSG00000168899	vesicle associated membrane protein 5 [Source:HGNC Symbol;Acc:HGNC:12646]	protein_coding	VAMP5	2.08807	1.21742e-09
ENSG00000188282	RUN and FYVE domain containing 4 [Source:HGNC Symbol;Acc:HGNC:24804]	protein_coding	RUFY4	2.08112	9.14724e-07
ENSG00000184500	protein S [Source:HGNC Symbol;Acc:HGNC:9456]	protein_coding	PROS1	2.08095	0.000209622
ENSG00000240233	RNA, 7SL, cytoplasmic 587, pseudogene [Source:HGNC Symbol;Acc:HGNC:46603]	misc_RNA	RN7SL587P	2.08057	0.0036612
ENSG00000187554	toll like receptor 5 [Source:HGNC Symbol;Acc:HGNC:11851]	protein_coding	TLR5	2.07696	1.0824e-07
ENSG00000167100	sterile alpha motif domain containing 14 [Source:HGNC Symbol;Acc:HGNC:27312]	protein_coding	SAMD14	2.07273	0.00220427
ENSG00000204010	interferon induced protein with tetratricopeptide repeats 1B [Source:HGNC Symbol;Acc:HGNC:23442]	protein_coding	IFIT1B	2.07184	0.000409373
ENSG00000147697	gasdermin C [Source:HGNC Symbol;Acc:HGNC:7151]	protein_coding	GSDMC	2.07065	0.00795122
ENSG00000171552	BCL2 like 1 [Source:HGNC Symbol;Acc:HGNC:992]	protein_coding	BCL2L1	2.06949	2.11477e-06
ENSG00000172331	bisphosphoglycerate mutase [Source:HGNC Symbol;Acc:HGNC:1093]	protein_coding	BPGM	2.06583	8.87321e-08
ENSG00000116663	F-box protein 6 [Source:HGNC Symbol;Acc:HGNC:13585]	protein_coding	FBXO6	2.05841	3.95062e-13
ENSG00000259182	novel transcript	lncRNA	AC019254.1	2.05804	5.12769e-06
ENSG00000205786	long intergenic non-protein coding RNA 1531 [Source:HGNC Symbol;Acc:HGNC:51270]	lncRNA	LINC01531	2.05459	3.44554e-06
ENSG00000132530	XIAP associated factor 1 [Source:HGNC Symbol;Acc:HGNC:30932]	protein_coding	XAF1	2.05259	8.10396e-06
ENSG00000207171	0	snoRNA	AC079926.1	2.05149	0.000464705
ENSG00000177989	outer dense fiber of sperm tails 3B [Source:HGNC Symbol;Acc:HGNC:34388]	protein_coding	ODF3B	2.05084	1.56478e-09
ENSG00000198814	glycerol kinase [Source:HGNC Symbol;Acc:HGNC:4289]	protein_coding	GK	2.05014	9.06054e-11
ENSG00000215156	POM121-like protein 1 pseudogene	processed_pseudogene	AC138409.1	2.04846	0.0112805
ENSG00000259651	MT-CO3 pseudogene 23 [Source:HGNC Symbol;Acc:HGNC:52126]	processed_pseudogene	MTCO3P23	2.04577	0.0242532
ENSG00000162512	syndecan 3 [Source:HGNC Symbol;Acc:HGNC:10660]	protein_coding	SDC3	2.04311	0.000132937
ENSG00000270972	novel transcript	lncRNA	AC136475.9	2.04301	0.0129347
ENSG00000271736	long intergenic non-protein coding RNA 2772 [Source:HGNC Symbol;Acc:HGNC:54292]	lncRNA	LINC02772	2.03717	0.0208706
ENSG00000280620	SCA7/ATXN7 antisense RNA 1 [Source:HGNC Symbol;Acc:HGNC:43718]	lncRNA	SCAANT1	2.03625	0.000190932
ENSG00000239906	novel transcript	lncRNA	AL627309.2	2.03295	0.00281929
ENSG00000244491	novel transcript, antisense to SUN2	lncRNA	AL021707.5	2.03207	0.000772612
ENSG00000104892	kinesin light chain 3 [Source:HGNC Symbol;Acc:HGNC:20717]	protein_coding	KLC3	2.02985	0.00786236
ENSG00000181856	solute carrier family 2 member 4 [Source:HGNC Symbol;Acc:HGNC:11009]	protein_coding	SLC2A4	2.02901	0.00302852
ENSG00000163218	peptidoglycan recognition protein 4 [Source:HGNC Symbol;Acc:HGNC:30015]	protein_coding	PGLYRP4	2.02771	0.0299158
ENSG00000079385	CEA cell adhesion molecule 1 [Source:HGNC Symbol;Acc:HGNC:1814]	protein_coding	CEACAM1	2.02337	4.65869e-11
ENSG00000166257	sodium voltage-gated channel beta subunit 3 [Source:HGNC Symbol;Acc:HGNC:20665]	protein_coding	SCN3B	2.02325	0.00204096
ENSG00000185339	transcobalamin 2 [Source:HGNC Symbol;Acc:HGNC:11653]	protein_coding	TCN2	2.02126	2.26736e-06
ENSG00000274012	RNA component of signal recognition particle 7SL2 [Source:HGNC Symbol;Acc:HGNC:23134]	misc_RNA	RN7SL2	2.021	0.00096737
ENSG00000134809	translocase of inner mitochondrial membrane 10 [Source:HGNC Symbol;Acc:HGNC:11814]	protein_coding	TIMM10	2.02057	2.49061e-06
ENSG00000215196	BASP1 antisense RNA 1 [Source:HGNC Symbol;Acc:HGNC:26609]	lncRNA	BASP1-AS1	2.01389	0.00368552
ENSG00000214708	novel transcript, antisense to RHOT1	lncRNA	AC116407.1	2.0127	0.000614101
ENSG00000272821	novel transcript, antisense to SCO2	lncRNA	U62317.2	2.01018	1.15246e-08
ENSG00000173210	actin binding LIM protein family member 3 [Source:HGNC Symbol;Acc:HGNC:29132]	protein_coding	ABLIM3	2.00315	0.000630119
ENSG00000185338	suppressor of cytokine signaling 1 [Source:HGNC Symbol;Acc:HGNC:19383]	protein_coding	SOCS1	1.99365	2.89692e-08
ENSG00000250138	POM121 membrane glycoprotein-like 1 (POM121L1) pseudogene	unprocessed_pseudogene	AC139495.2	1.99313	0.00153409
ENSG00000230615	novel transcript	lncRNA	AL139220.2	1.98986	0.000632389
ENSG00000124098	family with sequence similarity 210 member B [Source:HGNC Symbol;Acc:HGNC:16102]	protein_coding	FAM210B	1.98826	4.67911e-06
ENSG00000148926	adrenomedullin [Source:HGNC Symbol;Acc:HGNC:259]	protein_coding	ADM	1.98726	4.09677e-06
ENSG00000178723	glutamate-ammonia ligase pseudogene 4 [Source:HGNC Symbol;Acc:HGNC:4345]	processed_pseudogene	GLULP4	1.98288	0.0428628
ENSG00000198959	transglutaminase 2 [Source:HGNC Symbol;Acc:HGNC:11778]	protein_coding	TGM2	1.97762	3.23911e-07
ENSG00000251139	novel transcript, antisense to ACSL1	lncRNA	AC084871.2	1.97663	0.000575452
ENSG00000204424	lymphocyte antigen 6 family member G6F [Source:HGNC Symbol;Acc:HGNC:13933]	protein_coding	LY6G6F	1.97308	0.000218032
ENSG00000133069	transmembrane and coiled-coil domain family 2 [Source:HGNC Symbol;Acc:HGNC:24239]	protein_coding	TMCC2	1.97235	2.52585e-06
ENSG00000255398	hydroxycarboxylic acid receptor 3 [Source:HGNC Symbol;Acc:HGNC:16824]	protein_coding	HCAR3	1.97195	7.84756e-07
ENSG00000182747	solute carrier family 35 member D3 [Source:HGNC Symbol;Acc:HGNC:15621]	protein_coding	SLC35D3	1.97159	0.0298173
ENSG00000110079	membrane spanning 4-domains A4A [Source:HGNC Symbol;Acc:HGNC:13371]	protein_coding	MS4A4A	1.97003	4.96042e-05
ENSG00000183722	LHFPL tetraspan subfamily member 6 [Source:HGNC Symbol;Acc:HGNC:6586]	protein_coding	LHFPL6	1.96929	0.00590967
ENSG00000211955	immunoglobulin heavy variable 3-33 [Source:HGNC Symbol;Acc:HGNC:5596]	IG_V_gene	IGHV3-33	1.96674	0.00179221
ENSG00000231123	spermatogenesis associated 20 pseudogene 1 [Source:HGNC Symbol;Acc:HGNC:39636]	processed_pseudogene	SPATA20P1	1.9626	0.000355375
ENSG00000196141	spermatogenesis associated serine rich 2 like [Source:HGNC Symbol;Acc:HGNC:24574]	protein_coding	SPATS2L	1.96132	1.71394e-05
ENSG00000273133	novel transcript, antisense to CC2D2A	lncRNA	AC116651.1	1.95754	4.40975e-06
ENSG00000138031	adenylate cyclase 3 [Source:HGNC Symbol;Acc:HGNC:234]	protein_coding	ADCY3	1.94856	1.57586e-13
ENSG00000259207	integrin subunit beta 3 [Source:HGNC Symbol;Acc:HGNC:6156]	protein_coding	ITGB3	1.94733	0.000251158
ENSG00000079215	solute carrier family 1 member 3 [Source:HGNC Symbol;Acc:HGNC:10941]	protein_coding	SLC1A3	1.94621	0.000114441
ENSG00000197301	HMGA2 antisense RNA 1 [Source:HGNC Symbol;Acc:HGNC:53973]	lncRNA	HMGA2-AS1	1.94474	9.08855e-05
ENSG00000137267	tubulin beta 2A class IIa [Source:HGNC Symbol;Acc:HGNC:12412]	protein_coding	TUBB2A	1.9441	0.02592
ENSG00000182782	hydroxycarboxylic acid receptor 2 [Source:HGNC Symbol;Acc:HGNC:24827]	protein_coding	HCAR2	1.9424	1.49623e-07
ENSG00000086506	hemoglobin subunit theta 1 [Source:HGNC Symbol;Acc:HGNC:4833]	protein_coding	HBQ1	1.94163	0.000526595
ENSG00000100342	apolipoprotein L1 [Source:HGNC Symbol;Acc:HGNC:618]	protein_coding	APOL1	1.94021	1.63874e-13
ENSG00000147896	interferon kappa [Source:HGNC Symbol;Acc:HGNC:21714]	protein_coding	IFNK	1.94006	0.0277707
ENSG00000228651	#N/A	#N/A	#N/A	1.93787	0.0390885
ENSG00000161133	ubiquitin specific peptidase 41 [Source:HGNC Symbol;Acc:HGNC:20070]	protein_coding	USP41	1.93719	0.0195421
ENSG00000280832	G-quadruplex forming sequence containing lncRNA [Source:HGNC Symbol;Acc:HGNC:48645]	lncRNA	GSEC	1.93701	1.18551e-06
ENSG00000228318	novel transcript	lncRNA	AP001610.2	1.93592	0.020684
ENSG00000243797	novel transcript, sense overlapping CCDC71L	lncRNA	AC004917.1	1.93536	0.000800735
ENSG00000152952	procollagen-lysine,2-oxoglutarate 5-dioxygenase 2 [Source:HGNC Symbol;Acc:HGNC:9082]	protein_coding	PLOD2	1.93483	0.00970906
ENSG00000140105	tryptophanyl-tRNA synthetase 1 [Source:HGNC Symbol;Acc:HGNC:12729]	protein_coding	WARS1	1.93402	3.41875e-09
ENSG00000233254	ribosomal protein L21 pseudogene 134 [Source:HGNC Symbol;Acc:HGNC:36006]	processed_pseudogene	RPL21P134	1.93284	0.0181263
ENSG00000158352	shroom family member 4 [Source:HGNC Symbol;Acc:HGNC:29215]	protein_coding	SHROOM4	1.93058	0.00401093
ENSG00000272767	JMJD1C antisense RNA 1 [Source:HGNC Symbol;Acc:HGNC:28222]	lncRNA	JMJD1C-AS1	1.92902	0.00940302
ENSG00000013306	solute carrier family 25 member 39 [Source:HGNC Symbol;Acc:HGNC:24279]	protein_coding	SLC25A39	1.92491	0.000934771
ENSG00000230724	long intergenic non-protein coding RNA 1001 [Source:HGNC Symbol;Acc:HGNC:38540]	lncRNA	LINC01001	1.92366	0.00446716
ENSG00000185507	interferon regulatory factor 7 [Source:HGNC Symbol;Acc:HGNC:6122]	protein_coding	IRF7	1.92253	5.47566e-10
ENSG00000259379	MT-ND5 pseudogene 32 [Source:HGNC Symbol;Acc:HGNC:51951]	processed_pseudogene	MTND5P32	1.92191	0.00736816
ENSG00000166091	CKLF like MARVEL transmembrane domain containing 5 [Source:HGNC Symbol;Acc:HGNC:19176]	protein_coding	CMTM5	1.9176	0.000311774
ENSG00000185885	interferon induced transmembrane protein 1 [Source:HGNC Symbol;Acc:HGNC:5412]	protein_coding	IFITM1	1.91205	5.03137e-13
ENSG00000172247	C1q and TNF related 4 [Source:HGNC Symbol;Acc:HGNC:14346]	protein_coding	C1QTNF4	1.91158	0.0199184
ENSG00000198478	SH3 domain binding glutamate rich protein like 2 [Source:HGNC Symbol;Acc:HGNC:15567]	protein_coding	SH3BGRL2	1.91111	0.000159433
ENSG00000178033	calcium homeostasis modulator family member 5 [Source:HGNC Symbol;Acc:HGNC:21568]	protein_coding	CALHM5	1.90795	0.00113805
ENSG00000225981	novel transcript	lncRNA	AC102953.1	1.90695	0.0152217
ENSG00000157551	potassium inwardly rectifying channel subfamily J member 15 [Source:HGNC Symbol;Acc:HGNC:6261]	protein_coding	KCNJ15	1.90633	4.61757e-06
ENSG00000162433	adenylate kinase 4 [Source:HGNC Symbol;Acc:HGNC:363]	protein_coding	AK4	1.90513	0.000181658
ENSG00000260859	novel transcript, sense intronic to CRISPLD2	lncRNA	AC025280.1	1.90508	0.0203907
ENSG00000121236	tripartite motif containing 6 [Source:HGNC Symbol;Acc:HGNC:16277]	protein_coding	TRIM6	1.90217	3.04783e-06
ENSG00000229754	C-X-C motif chemokine receptor 2 pseudogene 1 [Source:HGNC Symbol;Acc:HGNC:6028]	transcribed_unprocessed_pseudogene	CXCR2P1	1.90021	1.25085e-07
ENSG00000082146	STE20 related adaptor beta [Source:HGNC Symbol;Acc:HGNC:13205]	protein_coding	STRADB	1.89935	0.0003407
ENSG00000163736	pro-platelet basic protein [Source:HGNC Symbol;Acc:HGNC:9240]	protein_coding	PPBP	1.89759	0.000690708
ENSG00000157601	MX dynamin like GTPase 1 [Source:HGNC Symbol;Acc:HGNC:7532]	protein_coding	MX1	1.89588	0.00111096
ENSG00000136732	glycophorin C (Gerbich blood group) [Source:HGNC Symbol;Acc:HGNC:4704]	protein_coding	GYPC	1.89421	2.28985e-06
ENSG00000256020	novel transcript	lncRNA	AC006205.2	1.88959	0.0493867
ENSG00000054356	protein tyrosine phosphatase receptor type N [Source:HGNC Symbol;Acc:HGNC:9676]	protein_coding	PTPRN	1.88381	0.00670475
ENSG00000273802	H2B clustered histone 8 [Source:HGNC Symbol;Acc:HGNC:4746]	protein_coding	H2BC8	1.88226	7.48392e-08
ENSG00000068079	interferon induced protein 35 [Source:HGNC Symbol;Acc:HGNC:5399]	protein_coding	IFI35	1.88177	2.62092e-09
ENSG00000260234	CLRN1 and FAM188B2 readthrough transcript	protein_coding	AC020636.2	1.8788	0.0295448
ENSG00000166527	C-type lectin domain family 4 member D [Source:HGNC Symbol;Acc:HGNC:14554]	protein_coding	CLEC4D	1.87562	0.000399766
ENSG00000187116	leukocyte immunoglobulin like receptor A5 [Source:HGNC Symbol;Acc:HGNC:16309]	protein_coding	LILRA5	1.87395	6.92263e-06
ENSG00000233214	novel transcript	lncRNA	AC002511.2	1.87354	4.30476e-05
ENSG00000197256	KN motif and ankyrin repeat domains 2 [Source:HGNC Symbol;Acc:HGNC:29300]	protein_coding	KANK2	1.87139	3.83783e-05
ENSG00000145365	TRAF interacting protein with forkhead associated domain [Source:HGNC Symbol;Acc:HGNC:19075]	protein_coding	TIFA	1.87075	3.89838e-12
ENSG00000230712	gamma-glutamyltransferase light chain 4 pseudogene [Source:HGNC Symbol;Acc:HGNC:33428]	unprocessed_pseudogene	GGTLC4P	1.86902	0.020684
ENSG00000164849	G protein-coupled receptor 146 [Source:HGNC Symbol;Acc:HGNC:21718]	protein_coding	GPR146	1.869	1.61705e-05
ENSG00000204420	megakaryocyte and platelet inhibitory receptor G6b [Source:HGNC Symbol;Acc:HGNC:13937]	protein_coding	MPIG6B	1.86622	0.000239543
ENSG00000172159	FERM domain containing 3 [Source:HGNC Symbol;Acc:HGNC:24125]	protein_coding	FRMD3	1.86481	6.38187e-08
ENSG00000099985	oncostatin M [Source:HGNC Symbol;Acc:HGNC:8506]	protein_coding	OSM	1.86465	5.76359e-07
ENSG00000270921	capicua transcriptional repressor pseudogene 23 [Source:HGNC Symbol;Acc:HGNC:48833]	processed_pseudogene	CICP23	1.86366	0.0414172
ENSG00000163554	spectrin alpha, erythrocytic 1 [Source:HGNC Symbol;Acc:HGNC:11272]	protein_coding	SPTA1	1.86233	0.00166082
ENSG00000095932	small integral membrane protein 24 [Source:HGNC Symbol;Acc:HGNC:37244]	protein_coding	SMIM24	1.86231	0.00144214
ENSG00000221963	apolipoprotein L6 [Source:HGNC Symbol;Acc:HGNC:14870]	protein_coding	APOL6	1.86173	3.02227e-12
ENSG00000259418	novel transcript, antisense to SORD	lncRNA	AC091117.3	1.85855	0.0100882
ENSG00000099834	cadherin related family member 5 [Source:HGNC Symbol;Acc:HGNC:7521]	protein_coding	CDHR5	1.85473	8.0142e-06
ENSG00000187627	RANBP2 like and GRIP domain containing 1 [Source:HGNC Symbol;Acc:HGNC:32414]	protein_coding	RGPD1	1.85374	0.0287235
ENSG00000162654	guanylate binding protein 4 [Source:HGNC Symbol;Acc:HGNC:20480]	protein_coding	GBP4	1.85358	7.99114e-09
ENSG00000235105	amyotrophic lateral sclerosis 2 (juvenile) chromosome region, candidate 2 (ALS2CR2) pseudogene	processed_pseudogene	AL356968.2	1.84944	0.00132457
ENSG00000005249	protein kinase cAMP-dependent type II regulatory subunit beta [Source:HGNC Symbol;Acc:HGNC:9392]	protein_coding	PRKAR2B	1.84941	1.74168e-05
ENSG00000156587	ubiquitin conjugating enzyme E2 L6 [Source:HGNC Symbol;Acc:HGNC:12490]	protein_coding	UBE2L6	1.84639	2.45032e-12
ENSG00000150773	PIH1 domain containing 2 [Source:HGNC Symbol;Acc:HGNC:25210]	protein_coding	PIH1D2	1.84366	0.0371929
ENSG00000167680	semaphorin 6B [Source:HGNC Symbol;Acc:HGNC:10739]	protein_coding	SEMA6B	1.84055	0.00143201
ENSG00000240296	YME1-like 1 (S. cerevisiae) (YME1L1) pseudogene	processed_pseudogene	AC245052.5	1.84035	0.024188
ENSG00000119686	feline leukemia virus subgroup C cellular receptor family member 2 [Source:HGNC Symbol;Acc:HGNC:20105]	protein_coding	FLVCR2	1.84005	6.57498e-09
ENSG00000279296	p53 regulation associated lncRNA [Source:HGNC Symbol;Acc:HGNC:52646]	TEC	PRAL	1.83932	0.000972329
ENSG00000277157	H4 clustered histone 4 [Source:HGNC Symbol;Acc:HGNC:4782]	protein_coding	H4C4	1.83842	0.00020235
ENSG00000268705	BCL2 interacting protein 3 pseudogene 26 [Source:HGNC Symbol;Acc:HGNC:49706]	processed_pseudogene	BNIP3P26	1.83486	0.0204425
ENSG00000102010	BMX non-receptor tyrosine kinase [Source:HGNC Symbol;Acc:HGNC:1079]	protein_coding	BMX	1.8346	0.00250198
ENSG00000181788	siah E3 ubiquitin protein ligase 2 [Source:HGNC Symbol;Acc:HGNC:10858]	protein_coding	SIAH2	1.83082	1.29123e-15
ENSG00000234436	leukocyte immunoglobulin-like receptor, subfamily A pseudogene	unprocessed_pseudogene	AC245884.2	1.8301	0.000452352
ENSG00000249790	novel transcript	lncRNA	AC092490.1	1.82706	0.0210104
ENSG00000225964	negative regulator of interferon response [Source:HGNC Symbol;Acc:HGNC:51269]	lncRNA	NRIR	1.82358	0.00267434
ENSG00000223177	RNA, 5S ribosomal pseudogene 39 [Source:HGNC Symbol;Acc:HGNC:42615]	rRNA_pseudogene	RNA5SP39	1.82163	0.000141852
ENSG00000198876	DDB1 and CUL4 associated factor 12 [Source:HGNC Symbol;Acc:HGNC:19911]	protein_coding	DCAF12	1.82106	1.45317e-07
ENSG00000112212	translocator protein 2 [Source:HGNC Symbol;Acc:HGNC:21256]	protein_coding	TSPO2	1.82055	0.00405521
ENSG00000233461	novel transcript	lncRNA	AL445524.1	1.81966	3.34697e-06
ENSG00000116675	DnaJ heat shock protein family (Hsp40) member C6 [Source:HGNC Symbol;Acc:HGNC:15469]	protein_coding	DNAJC6	1.81774	4.03823e-06
ENSG00000170525	6-phosphofructo-2-kinase/fructose-2,6-biphosphatase 3 [Source:HGNC Symbol;Acc:HGNC:8874]	protein_coding	PFKFB3	1.81208	9.56601e-07
ENSG00000121858	TNF superfamily member 10 [Source:HGNC Symbol;Acc:HGNC:11925]	protein_coding	TNFSF10	1.81166	3.03447e-09
ENSG00000087237	cholesteryl ester transfer protein [Source:HGNC Symbol;Acc:HGNC:1869]	protein_coding	CETP	1.81148	1.57586e-13
ENSG00000110693	SRY-box transcription factor 6 [Source:HGNC Symbol;Acc:HGNC:16421]	protein_coding	SOX6	1.81115	0.00013907
ENSG00000249138	proteoglycan 3 (PRG3) pseudogene	transcribed_processed_pseudogene	AC084871.1	1.81084	0.0246486
ENSG00000127831	villin 1 [Source:HGNC Symbol;Acc:HGNC:12690]	protein_coding	VIL1	1.8105	0.00389994
ENSG00000129538	ribonuclease A family member 1, pancreatic [Source:HGNC Symbol;Acc:HGNC:10044]	protein_coding	RNASE1	1.80997	0.0238025
ENSG00000138798	epidermal growth factor [Source:HGNC Symbol;Acc:HGNC:3229]	protein_coding	EGF	1.80809	0.000278957
ENSG00000134548	spexin hormone [Source:HGNC Symbol;Acc:HGNC:28139]	protein_coding	SPX	1.80523	0.00108706
ENSG00000243064	ATP binding cassette subfamily C member 13 (pseudogene) [Source:HGNC Symbol;Acc:HGNC:16022]	transcribed_unprocessed_pseudogene	ABCC13	1.80209	0.0129883
ENSG00000196358	netrin G2 [Source:HGNC Symbol;Acc:HGNC:14288]	protein_coding	NTNG2	1.79805	3.81021e-08
ENSG00000267293	U3 small nucleolar RNA-associated protein 18 homolog, pseudogene	processed_pseudogene	AC012569.1	1.79679	6.4957e-05
ENSG00000130489	#N/A	#N/A	#N/A	1.79608	4.62752e-07
ENSG00000251633	glycogenin 1 pseudogene 1 [Source:HGNC Symbol;Acc:HGNC:39712]	unprocessed_pseudogene	GYG1P1	1.7948	0.00369538
ENSG00000101188	neurotensin receptor 1 [Source:HGNC Symbol;Acc:HGNC:8039]	protein_coding	NTSR1	1.79434	0.00562553
ENSG00000251634	NAIP pseudogene 4 [Source:HGNC Symbol;Acc:HGNC:54494]	unprocessed_pseudogene	NAIPP4	1.79184	0.000198918
ENSG00000132274	tripartite motif containing 22 [Source:HGNC Symbol;Acc:HGNC:16379]	protein_coding	TRIM22	1.7913	3.39628e-10
ENSG00000029534	ankyrin 1 [Source:HGNC Symbol;Acc:HGNC:492]	protein_coding	ANK1	1.78913	5.96414e-05
ENSG00000224846	NQO2 antisense RNA 1 [Source:HGNC Symbol;Acc:HGNC:40407]	lncRNA	NQO2-AS1	1.78765	0.0183292
ENSG00000258711	novel transcript	lncRNA	AL358334.2	1.78733	0.0298785
ENSG00000163430	follistatin like 1 [Source:HGNC Symbol;Acc:HGNC:3972]	protein_coding	FSTL1	1.78591	0.00383281
ENSG00000171236	leucine rich alpha-2-glycoprotein 1 [Source:HGNC Symbol;Acc:HGNC:29480]	protein_coding	LRG1	1.78118	3.30026e-05
ENSG00000237135	DEAD-box helicase 10 pseudogene 1 [Source:HGNC Symbol;Acc:HGNC:44960]	processed_pseudogene	DDX10P1	1.78083	0.0163862
ENSG00000198753	plexin B3 [Source:HGNC Symbol;Acc:HGNC:9105]	protein_coding	PLXNB3	1.77882	0.00763799
ENSG00000213205	STE20-related kinase adaptor beta pseudogene 1 [Source:HGNC Symbol;Acc:HGNC:22478]	processed_pseudogene	STRADBP1	1.77869	0.00123543
ENSG00000217275	ribosomal protein S10 (RPS10) pseudogene	processed_pseudogene	AL031777.1	1.77786	2.28623e-05
ENSG00000227339	thyroid hormone receptor associated protein 3 pseudogene 1 [Source:HGNC Symbol;Acc:HGNC:32386]	processed_pseudogene	THRAP3P1	1.77682	0.0262543
ENSG00000187775	dynein axonemal heavy chain 17 [Source:HGNC Symbol;Acc:HGNC:2946]	protein_coding	DNAH17	1.77606	1.19562e-09
ENSG00000129673	aralkylamine N-acetyltransferase [Source:HGNC Symbol;Acc:HGNC:19]	protein_coding	AANAT	1.77496	1.80036e-06
ENSG00000266978	novel transcript, antisense to MRPL4 and ICAM1	lncRNA	AC011511.2	1.77349	0.000197147
ENSG00000188672	Rh blood group CcEe antigens [Source:HGNC Symbol;Acc:HGNC:10008]	protein_coding	RHCE	1.77317	0.0115084
ENSG00000233750	capicua transcriptional repressor pseudogene 27 [Source:HGNC Symbol;Acc:HGNC:48835]	processed_pseudogene	CICP27	1.77266	0.00916155
ENSG00000121380	BCL2 like 14 [Source:HGNC Symbol;Acc:HGNC:16657]	protein_coding	BCL2L14	1.77249	0.0128262
ENSG00000185630	PBX homeobox 1 [Source:HGNC Symbol;Acc:HGNC:8632]	protein_coding	PBX1	1.77086	0.000173367
ENSG00000214145	long intergenic non-protein coding RNA 887 [Source:HGNC Symbol;Acc:HGNC:48574]	lncRNA	LINC00887	1.77041	0.0171128
ENSG00000169704	glycoprotein IX platelet [Source:HGNC Symbol;Acc:HGNC:4444]	protein_coding	GP9	1.76955	0.000669313
ENSG00000274290	H2B clustered histone 6 [Source:HGNC Symbol;Acc:HGNC:4753]	protein_coding	H2BC6	1.76758	0.000107406
ENSG00000108861	dual specificity phosphatase 3 [Source:HGNC Symbol;Acc:HGNC:3069]	protein_coding	DUSP3	1.76601	1.57586e-13
ENSG00000216331	H1.12 linker histone, cluster member pseudogene [Source:HGNC Symbol;Acc:HGNC:19163]	unprocessed_pseudogene	H1-12P	1.76439	8.19008e-05
ENSG00000238152	olfactory receptor family 7 subfamily E member 140 pseudogene [Source:HGNC Symbol;Acc:HGNC:19561]	unprocessed_pseudogene	OR7E140P	1.76344	0.0425219
ENSG00000205846	C-type lectin domain containing 6A [Source:HGNC Symbol;Acc:HGNC:14556]	protein_coding	CLEC6A	1.76101	0.0118619
ENSG00000210174	mitochondrially encoded tRNA-Arg (CGN) [Source:HGNC Symbol;Acc:HGNC:7496]	Mt_tRNA	MT-TR	1.75741	0.00186996
ENSG00000106853	prostaglandin reductase 1 [Source:HGNC Symbol;Acc:HGNC:18429]	protein_coding	PTGR1	1.75719	0.0190566
ENSG00000272666	uncharacterized LOC105373098 [Source:NCBI gene;Acc:105373098]	lncRNA	U62317.1	1.75686	3.90377e-07
ENSG00000177409	sterile alpha motif domain containing 9 like [Source:HGNC Symbol;Acc:HGNC:1349]	protein_coding	SAMD9L	1.75607	2.69244e-07
ENSG00000226012	novel transcript	lncRNA	AP001434.1	1.75527	0.00141322
ENSG00000226501	upstream transcription factor 1 pseudogene 1 [Source:HGNC Symbol;Acc:HGNC:23773]	processed_pseudogene	USF1P1	1.75185	0.0251054
ENSG00000196747	H2A clustered histone 13 [Source:HGNC Symbol;Acc:HGNC:4725]	protein_coding	H2AC13	1.75166	0.00120093
ENSG00000179165	peroxisomal testis enriched protein 1 [Source:HGNC Symbol;Acc:HGNC:18312]	protein_coding	PXT1	1.751	0.0198022
ENSG00000273812	novel transcript	lncRNA	BX640514.2	1.75097	0.000800125
ENSG00000119950	MAX interactor 1, dimerization protein [Source:HGNC Symbol;Acc:HGNC:7534]	protein_coding	MXI1	1.75075	1.94763e-06
ENSG00000163531	neurofascin [Source:HGNC Symbol;Acc:HGNC:29866]	protein_coding	NFASC	1.74801	0.00511567
ENSG00000119922	interferon induced protein with tetratricopeptide repeats 2 [Source:HGNC Symbol;Acc:HGNC:5409]	protein_coding	IFIT2	1.74538	0.000111629
ENSG00000224177	long intergenic non-protein coding RNA 570 [Source:HGNC Symbol;Acc:HGNC:43717]	lncRNA	LINC00570	1.74241	0.0127537
ENSG00000163735	C-X-C motif chemokine ligand 5 [Source:HGNC Symbol;Acc:HGNC:10642]	protein_coding	CXCL5	1.74105	0.00644489
ENSG00000255838	adenylate kinase 3 (AK3) pseudogene	unprocessed_pseudogene	AC069262.1	1.74095	0.00386682
ENSG00000143545	RAB13, member RAS oncogene family [Source:HGNC Symbol;Acc:HGNC:9762]	protein_coding	RAB13	1.74044	1.16417e-09
ENSG00000175643	RecQ mediated genome instability 2 [Source:HGNC Symbol;Acc:HGNC:28349]	protein_coding	RMI2	1.73664	0.000112391
ENSG00000254554	novel transcript	lncRNA	AC080023.1	1.73559	0.00252791
ENSG00000228804	novel transcript, antisense to RTP2 and BCL6	lncRNA	AC072022.1	1.73045	0.00248087
ENSG00000178814	5-oxoprolinase, ATP-hydrolysing [Source:HGNC Symbol;Acc:HGNC:8149]	protein_coding	OPLAH	1.72964	0.000182493
ENSG00000253549	CA3 antisense RNA 1 [Source:HGNC Symbol;Acc:HGNC:51657]	lncRNA	CA3-AS1	1.72346	0.00576152
ENSG00000184492	forkhead box D4 like 1 [Source:HGNC Symbol;Acc:HGNC:18521]	protein_coding	FOXD4L1	1.72154	0.0371929
ENSG00000134243	sortilin 1 [Source:HGNC Symbol;Acc:HGNC:11186]	protein_coding	SORT1	1.72083	1.52986e-09
ENSG00000258581	NADH dehydrogenase (ubiquinone) 1 beta subcomplex, 3, 12kDa (NDUFB3) pseudogene	processed_pseudogene	AL157871.3	1.71879	0.000604272
ENSG00000132170	peroxisome proliferator activated receptor gamma [Source:HGNC Symbol;Acc:HGNC:9236]	protein_coding	PPARG	1.71877	0.000954359
ENSG00000178719	glutamate ionotropic receptor NMDA type subunit associated protein 1 [Source:HGNC Symbol;Acc:HGNC:4589]	protein_coding	GRINA	1.70837	3.09973e-12
ENSG00000162367	TAL bHLH transcription factor 1, erythroid differentiation factor [Source:HGNC Symbol;Acc:HGNC:11556]	protein_coding	TAL1	1.7082	0.00034095
ENSG00000115290	growth factor receptor bound protein 14 [Source:HGNC Symbol;Acc:HGNC:4565]	protein_coding	GRB14	1.70574	0.010423
ENSG00000232680	novel transcript	lncRNA	AC002511.1	1.70526	0.00131451
ENSG00000272914	novel transcript, sense intronic to ZNF438	lncRNA	AL359532.1	1.70491	3.15085e-05
ENSG00000229515	fms related tyrosine kinase 1 pseudogene 1 [Source:HGNC Symbol;Acc:HGNC:44609]	processed_pseudogene	FLT1P1	1.70485	0.00860637
ENSG00000236525	novel transcript	lncRNA	AC007278.2	1.7039	0.00187943
ENSG00000102524	TNF superfamily member 13b [Source:HGNC Symbol;Acc:HGNC:11929]	protein_coding	TNFSF13B	1.70375	7.2705e-08
ENSG00000167105	transmembrane protein 92 [Source:HGNC Symbol;Acc:HGNC:26579]	protein_coding	TMEM92	1.70176	0.0105072
ENSG00000105048	troponin T1, slow skeletal type [Source:HGNC Symbol;Acc:HGNC:11948]	protein_coding	TNNT1	1.70068	0.0137946
ENSG00000173193	poly(ADP-ribose) polymerase family member 14 [Source:HGNC Symbol;Acc:HGNC:29232]	protein_coding	PARP14	1.70001	2.26884e-08
ENSG00000184979	ubiquitin specific peptidase 18 [Source:HGNC Symbol;Acc:HGNC:12616]	protein_coding	USP18	1.69958	0.00800648
ENSG00000163737	platelet factor 4 [Source:HGNC Symbol;Acc:HGNC:8861]	protein_coding	PF4	1.69802	0.000652372
ENSG00000175800	olfactory receptor family 52 subfamily B member 3 pseudogene [Source:HGNC Symbol;Acc:HGNC:15208]	unitary_pseudogene	OR52B3P	1.6975	0.00106127
ENSG00000118777	ATP binding cassette subfamily G member 2 (Junior blood group) [Source:HGNC Symbol;Acc:HGNC:74]	protein_coding	ABCG2	1.69717	0.00261075
ENSG00000115415	signal transducer and activator of transcription 1 [Source:HGNC Symbol;Acc:HGNC:11362]	protein_coding	STAT1	1.69629	4.20499e-11
ENSG00000182732	regulator of G protein signaling 6 [Source:HGNC Symbol;Acc:HGNC:10002]	protein_coding	RGS6	1.69535	0.000384973
ENSG00000231233	CFAP58 divergent transcript [Source:HGNC Symbol;Acc:HGNC:45243]	lncRNA	CFAP58-DT	1.69489	1.33193e-05
ENSG00000150594	adrenoceptor alpha 2A [Source:HGNC Symbol;Acc:HGNC:281]	protein_coding	ADRA2A	1.69038	0.0293963
ENSG00000140479	proprotein convertase subtilisin/kexin type 6 [Source:HGNC Symbol;Acc:HGNC:8569]	protein_coding	PCSK6	1.68999	0.000356994
ENSG00000135114	2'-5'-oligoadenylate synthetase like [Source:HGNC Symbol;Acc:HGNC:8090]	protein_coding	OASL	1.68983	0.000693595
ENSG00000162645	guanylate binding protein 2 [Source:HGNC Symbol;Acc:HGNC:4183]	protein_coding	GBP2	1.68912	4.47885e-13
ENSG00000063015	seizure related 6 homolog [Source:HGNC Symbol;Acc:HGNC:15955]	protein_coding	SEZ6	1.6879	1.14846e-06
ENSG00000223401	#N/A	#N/A	#N/A	1.68673	0.00302852
ENSG00000270872	SLIT-ROBO Rho GTPase activating protein 2D (pseudogene) [Source:HGNC Symbol;Acc:HGNC:43932]	unprocessed_pseudogene	SRGAP2D	1.68671	0.0239974
ENSG00000167705	Rab interacting lysosomal protein [Source:HGNC Symbol;Acc:HGNC:30266]	protein_coding	RILP	1.68194	8.99862e-07
ENSG00000158714	SLAM family member 8 [Source:HGNC Symbol;Acc:HGNC:21391]	protein_coding	SLAMF8	1.68166	3.31112e-05
ENSG00000282988	novel protein	protein_coding	AL031777.2	1.6769	0.000110107
ENSG00000273176	novel transcript, antisense to TOM1	lncRNA	AL008635.1	1.67487	0.0495825
ENSG00000182512	glutaredoxin 5 [Source:HGNC Symbol;Acc:HGNC:20134]	protein_coding	GLRX5	1.67408	5.83602e-08
ENSG00000105376	intercellular adhesion molecule 5 [Source:HGNC Symbol;Acc:HGNC:5348]	protein_coding	ICAM5	1.67375	0.000261776
ENSG00000270030	novel transcript	lncRNA	AC136475.7	1.67315	0.0235626
ENSG00000165181	shortage in chiasmata 1 [Source:HGNC Symbol;Acc:HGNC:26535]	protein_coding	SHOC1	1.67249	6.13399e-05
ENSG00000105971	caveolin 2 [Source:HGNC Symbol;Acc:HGNC:1528]	protein_coding	CAV2	1.67004	0.00243962
ENSG00000138496	poly(ADP-ribose) polymerase family member 9 [Source:HGNC Symbol;Acc:HGNC:24118]	protein_coding	PARP9	1.66752	9.05731e-11
ENSG00000251230	MIR3945 host gene [Source:HGNC Symbol;Acc:HGNC:52002]	lncRNA	MIR3945HG	1.66522	0.000278273
ENSG00000073737	dehydrogenase/reductase 9 [Source:HGNC Symbol;Acc:HGNC:16888]	protein_coding	DHRS9	1.66505	2.07001e-08
ENSG00000136689	interleukin 1 receptor antagonist [Source:HGNC Symbol;Acc:HGNC:6000]	protein_coding	IL1RN	1.66333	6.98703e-06
ENSG00000281676	#N/A	#N/A	#N/A	1.66062	0.0155734
ENSG00000104804	TUB like protein 2 [Source:HGNC Symbol;Acc:HGNC:12424]	protein_coding	TULP2	1.65862	0.0188881
ENSG00000255443	CD44 antisense RNA 1 [Source:HGNC Symbol;Acc:HGNC:40133]	lncRNA	CD44-AS1	1.65853	0.000307574
ENSG00000228863	novel transcript, antisense to CD48	lncRNA	AL121985.1	1.65435	5.20624e-10
ENSG00000124491	coagulation factor XIII A chain [Source:HGNC Symbol;Acc:HGNC:3531]	protein_coding	F13A1	1.65411	5.77205e-05
ENSG00000181260	methylenetetrahydrofolate dehydrogenase (NADP+ dependent) 2, methenyltetrahydrofolate cyclohydrolase pseudogene 7 [Source:HGNC Symbol;Acc:HGNC:48865]	processed_pseudogene	MTHFD2P7	1.65267	0.00130576
ENSG00000167014	telomere repeat binding bouquet formation protein 2 [Source:HGNC Symbol;Acc:HGNC:28520]	protein_coding	TERB2	1.65212	0.0141343
ENSG00000082781	integrin subunit beta 5 [Source:HGNC Symbol;Acc:HGNC:6160]	protein_coding	ITGB5	1.65041	0.000326658
ENSG00000260979	novel transcript	lncRNA	AC022167.3	1.64916	0.00504924
ENSG00000264764	microRNA 4772 [Source:HGNC Symbol;Acc:HGNC:41741]	miRNA	MIR4772	1.64657	0.0299712
ENSG00000275210	novel transcript	lncRNA	AC245884.11	1.64504	0.000616777
ENSG00000105701	FKBP prolyl isomerase 8 [Source:HGNC Symbol;Acc:HGNC:3724]	protein_coding	FKBP8	1.64296	0.000136667
ENSG00000180712	long intergenic non-protein coding RNA 2363 [Source:HGNC Symbol;Acc:HGNC:53286]	lncRNA	LINC02363	1.63839	0.000962728
ENSG00000154146	neurogranin [Source:HGNC Symbol;Acc:HGNC:8000]	protein_coding	NRGN	1.63808	0.000359735
ENSG00000019169	macrophage receptor with collagenous structure [Source:HGNC Symbol;Acc:HGNC:6895]	protein_coding	MARCO	1.636	0.00660994
ENSG00000197903	H2B clustered histone 12 [Source:HGNC Symbol;Acc:HGNC:13954]	protein_coding	H2BC12	1.63167	1.85713e-07
ENSG00000277481	polycystin 1 like 3, transient receptor potential channel interacting [Source:HGNC Symbol;Acc:HGNC:21716]	protein_coding	PKD1L3	1.63148	0.0137533
ENSG00000244535	ribosomal protein L34 (RPL34) pseudogene	processed_pseudogene	AL049714.1	1.62766	0.0207652
ENSG00000266401	novel transcript, antisense to DLGAP1	lncRNA	AP002478.1	1.62671	0.00742452
ENSG00000267385	novel protein	protein_coding	AC011498.4	1.6257	0.00430524
ENSG00000122786	caldesmon 1 [Source:HGNC Symbol;Acc:HGNC:1441]	protein_coding	CALD1	1.62085	0.00620441
ENSG00000137628	DExD/H-box helicase 60 [Source:HGNC Symbol;Acc:HGNC:25942]	protein_coding	DDX60	1.62074	3.33828e-05
ENSG00000025708	thymidine phosphorylase [Source:HGNC Symbol;Acc:HGNC:3148]	protein_coding	TYMP	1.61985	4.00365e-08
ENSG00000267279	novel transcript	lncRNA	AC090409.1	1.61834	0.00518882
ENSG00000256826	ATP synthase membrane subunit f pseudogene 4 [Source:HGNC Symbol;Acc:HGNC:32451]	processed_pseudogene	ATP5MFP4	1.61813	0.000286458
ENSG00000163814	CUB domain containing protein 1 [Source:HGNC Symbol;Acc:HGNC:24357]	protein_coding	CDCP1	1.61773	0.00439739
ENSG00000112062	mitogen-activated protein kinase 14 [Source:HGNC Symbol;Acc:HGNC:6876]	protein_coding	MAPK14	1.61749	6.20535e-09
ENSG00000198336	myosin light chain 4 [Source:HGNC Symbol;Acc:HGNC:7585]	protein_coding	MYL4	1.61726	0.00341377
ENSG00000197721	complement C3b/C4b receptor 1 like [Source:HGNC Symbol;Acc:HGNC:2335]	protein_coding	CR1L	1.61471	0.000146218
ENSG00000138119	myoferlin [Source:HGNC Symbol;Acc:HGNC:3656]	protein_coding	MYOF	1.60962	0.000386555
ENSG00000281376	apoptotic BCL2L1-antisense long non-coding RNA [Source:HGNC Symbol;Acc:HGNC:49667]	lncRNA	ABALON	1.60775	0.000852899
ENSG00000183621	zinc finger protein 438 [Source:HGNC Symbol;Acc:HGNC:21029]	protein_coding	ZNF438	1.60255	5.18035e-07
ENSG00000279622	novel transcript, antisense to CRISPLD2	lncRNA	AC025280.2	1.60223	0.0287289
ENSG00000075399	VPS9 domain containing 1 [Source:HGNC Symbol;Acc:HGNC:13526]	protein_coding	VPS9D1	1.60213	1.74099e-09
ENSG00000223552	CCR5 antisense RNA [Source:HGNC Symbol;Acc:HGNC:54398]	lncRNA	CCR5AS	1.60192	4.48059e-05
ENSG00000163754	glycogenin 1 [Source:HGNC Symbol;Acc:HGNC:4699]	protein_coding	GYG1	1.60177	2.69233e-10
ENSG00000169247	SH3 domain and tetratricopeptide repeats 2 [Source:HGNC Symbol;Acc:HGNC:29427]	protein_coding	SH3TC2	1.60147	0.00240051
ENSG00000168394	transporter 1, ATP binding cassette subfamily B member [Source:HGNC Symbol;Acc:HGNC:43]	protein_coding	TAP1	1.5992	6.56779e-15
ENSG00000126262	free fatty acid receptor 2 [Source:HGNC Symbol;Acc:HGNC:4501]	protein_coding	FFAR2	1.59885	1.50965e-06
ENSG00000254017	immunoglobulin heavy constant epsilon P2 (pseudogene) [Source:HGNC Symbol;Acc:HGNC:5524]	IG_C_pseudogene	IGHEP2	1.59859	0.00192614
ENSG00000101162	tubulin beta 1 class VI [Source:HGNC Symbol;Acc:HGNC:16257]	protein_coding	TUBB1	1.59727	0.00173444
ENSG00000157927	Rap associating with DIL domain [Source:HGNC Symbol;Acc:HGNC:22226]	protein_coding	RADIL	1.59591	0.00732483
ENSG00000143768	left-right determination factor 2 [Source:HGNC Symbol;Acc:HGNC:3122]	protein_coding	LEFTY2	1.59397	0.0412535
ENSG00000023171	GRAM domain containing 1B [Source:HGNC Symbol;Acc:HGNC:29214]	protein_coding	GRAMD1B	1.5895	8.04484e-09
ENSG00000110080	ST3 beta-galactoside alpha-2,3-sialyltransferase 4 [Source:HGNC Symbol;Acc:HGNC:10864]	protein_coding	ST3GAL4	1.58802	2.37629e-05
ENSG00000020577	sterile alpha motif domain containing 4A [Source:HGNC Symbol;Acc:HGNC:23023]	protein_coding	SAMD4A	1.58781	0.000394935
ENSG00000255507	UVRAG divergent transcript [Source:HGNC Symbol;Acc:HGNC:53952]	lncRNA	UVRAG-DT	1.58765	0.0104361
ENSG00000167992	von Willebrand factor C and EGF domains [Source:HGNC Symbol;Acc:HGNC:26487]	protein_coding	VWCE	1.58691	0.0432379
ENSG00000162551	alkaline phosphatase, biomineralization associated [Source:HGNC Symbol;Acc:HGNC:438]	protein_coding	ALPL	1.58543	0.0231302
ENSG00000229054	ribosomal protein S29 pseudogene 14 [Source:HGNC Symbol;Acc:HGNC:36471]	processed_pseudogene	RPS29P14	1.58457	0.0070236
ENSG00000128512	dedicator of cytokinesis 4 [Source:HGNC Symbol;Acc:HGNC:19192]	protein_coding	DOCK4	1.58411	0.000309764
ENSG00000177294	F-box protein 39 [Source:HGNC Symbol;Acc:HGNC:28565]	protein_coding	FBXO39	1.58129	0.0377679
ENSG00000232450	ribosomal protein S2 (RPS2) pseudogene	transcribed_processed_pseudogene	AL133517.1	1.58004	3.39231e-08
ENSG00000085063	CD59 molecule (CD59 blood group) [Source:HGNC Symbol;Acc:HGNC:1689]	protein_coding	CD59	1.57642	1.62263e-12
ENSG00000151726	acyl-CoA synthetase long chain family member 1 [Source:HGNC Symbol;Acc:HGNC:3569]	protein_coding	ACSL1	1.57627	0.000540011
ENSG00000119326	catenin alpha like 1 [Source:HGNC Symbol;Acc:HGNC:2512]	protein_coding	CTNNAL1	1.57613	0.000107857
ENSG00000184678	H2B clustered histone 21 [Source:HGNC Symbol;Acc:HGNC:4760]	protein_coding	H2BC21	1.57295	1.25085e-07
ENSG00000255552	lymphocyte antigen 6 family member G6E [Source:HGNC Symbol;Acc:HGNC:13934]	protein_coding	LY6G6E	1.57132	0.0153305
ENSG00000258531	barrier to autointegration factor 1 pseudogene 1 [Source:HGNC Symbol;Acc:HGNC:20252]	processed_pseudogene	BANF1P1	1.57036	0.0494275
ENSG00000259238	novel transcript, antisense to BNIP2	lncRNA	AC092755.2	1.57028	0.00916155
ENSG00000159346	adiponectin receptor 1 [Source:HGNC Symbol;Acc:HGNC:24040]	protein_coding	ADIPOR1	1.56883	5.38648e-05
ENSG00000271947	novel transcript	lncRNA	AC017076.1	1.56591	0.00963543
ENSG00000174175	selectin P [Source:HGNC Symbol;Acc:HGNC:10721]	protein_coding	SELP	1.56335	5.27503e-07
ENSG00000205639	major facilitator superfamily domain containing 2B [Source:HGNC Symbol;Acc:HGNC:37207]	protein_coding	MFSD2B	1.55933	2e-05
ENSG00000237719	nudix (nucleoside diphosphate linked moiety X) type 5 motif (NUDT5) pseudogene	processed_pseudogene	Z95152.1	1.55847	0.00354144
ENSG00000198785	glutamate ionotropic receptor NMDA type subunit 3A [Source:HGNC Symbol;Acc:HGNC:16767]	protein_coding	GRIN3A	1.55172	2.89408e-07
ENSG00000187475	H1.6 linker histone, cluster member [Source:HGNC Symbol;Acc:HGNC:4720]	protein_coding	H1-6	1.55122	0.0197432
ENSG00000203814	H2B clustered histone 18 [Source:HGNC Symbol;Acc:HGNC:24700]	protein_coding	H2BC18	1.55046	0.00330734
ENSG00000236754	novel transcript	lncRNA	AC007666.1	1.54896	0.012933
ENSG00000224067	pseudogene similar to part of HLA-B associated transcript 2 (BAT2)	processed_pseudogene	AL354877.1	1.54714	0.00180843
ENSG00000143891	galactose mutarotase [Source:HGNC Symbol;Acc:HGNC:24063]	protein_coding	GALM	1.54547	1.00602e-11
ENSG00000108679	galectin 3 binding protein [Source:HGNC Symbol;Acc:HGNC:6564]	protein_coding	LGALS3BP	1.5451	4.02191e-06
ENSG00000182541	LIM domain kinase 2 [Source:HGNC Symbol;Acc:HGNC:6614]	protein_coding	LIMK2	1.54431	1.84406e-07
ENSG00000186354	#N/A	#N/A	#N/A	1.54168	0.000337153
ENSG00000167671	UBX domain protein 6 [Source:HGNC Symbol;Acc:HGNC:14928]	protein_coding	UBXN6	1.5405	6.31466e-05
ENSG00000111181	solute carrier family 6 member 12 [Source:HGNC Symbol;Acc:HGNC:11045]	protein_coding	SLC6A12	1.54023	0.00428588
ENSG00000172738	transmembrane protein 217 [Source:HGNC Symbol;Acc:HGNC:21238]	protein_coding	TMEM217	1.53895	0.0150376
ENSG00000113368	lamin B1 [Source:HGNC Symbol;Acc:HGNC:6637]	protein_coding	LMNB1	1.5379	7.43535e-06
ENSG00000113916	BCL6 transcription repressor [Source:HGNC Symbol;Acc:HGNC:1001]	protein_coding	BCL6	1.5374	0.000221454
ENSG00000235513	L3MBTL2 antisense RNA 1 [Source:HGNC Symbol;Acc:HGNC:40847]	lncRNA	L3MBTL2-AS1	1.53562	3.86541e-06
ENSG00000172426	radial spoke head component 9 [Source:HGNC Symbol;Acc:HGNC:21057]	protein_coding	RSPH9	1.53459	1.57808e-05
ENSG00000224203	ribosomal protein S23 pseudogene 10 [Source:HGNC Symbol;Acc:HGNC:48342]	unprocessed_pseudogene	RPS23P10	1.53358	0.0104313
ENSG00000003436	tissue factor pathway inhibitor [Source:HGNC Symbol;Acc:HGNC:11760]	protein_coding	TFPI	1.53346	0.00217745
ENSG00000082014	SWI/SNF related, matrix associated, actin dependent regulator of chromatin, subfamily d, member 3 [Source:HGNC Symbol;Acc:HGNC:11108]	protein_coding	SMARCD3	1.5326	2.62092e-09
ENSG00000229023	RAB1A, member RAS oncogene family (RAB1A) pseudogene.	processed_pseudogene	AC067945.1	1.53129	0.0196477
ENSG00000270105	novel transcript	lncRNA	AC136475.8	1.52969	0.0143681
ENSG00000205309	5',3'-nucleotidase, mitochondrial [Source:HGNC Symbol;Acc:HGNC:15769]	protein_coding	NT5M	1.52851	0.000187501
ENSG00000180535	basic helix-loop-helix family member a15 [Source:HGNC Symbol;Acc:HGNC:22265]	protein_coding	BHLHA15	1.52732	0.0180556
ENSG00000166002	single-pass membrane protein with coiled-coil domains 4 [Source:HGNC Symbol;Acc:HGNC:24810]	protein_coding	SMCO4	1.52633	4.19174e-10
ENSG00000278828	H3 clustered histone 10 [Source:HGNC Symbol;Acc:HGNC:4775]	protein_coding	H3C10	1.52563	0.000951075
ENSG00000115607	interleukin 18 receptor accessory protein [Source:HGNC Symbol;Acc:HGNC:5989]	protein_coding	IL18RAP	1.52468	2.17033e-06
ENSG00000158373	H2B clustered histone 5 [Source:HGNC Symbol;Acc:HGNC:4747]	protein_coding	H2BC5	1.52235	5.54636e-05
ENSG00000162840	metallothionein 2 pseudogene 1 [Source:HGNC Symbol;Acc:HGNC:7407]	processed_pseudogene	MT2P1	1.52209	0.0119663
ENSG00000180061	transmembrane protein 150B [Source:HGNC Symbol;Acc:HGNC:34415]	protein_coding	TMEM150B	1.52168	6.51512e-07
ENSG00000111666	choline phosphotransferase 1 [Source:HGNC Symbol;Acc:HGNC:17852]	protein_coding	CHPT1	1.52049	1.70254e-07
ENSG00000181381	DExD/H-box 60 like [Source:HGNC Symbol;Acc:HGNC:26429]	protein_coding	DDX60L	1.51965	1.2151e-06
ENSG00000140464	promyelocytic leukemia [Source:HGNC Symbol;Acc:HGNC:9113]	protein_coding	PML	1.51666	4.04349e-09
ENSG00000124635	H2B clustered histone 11 [Source:HGNC Symbol;Acc:HGNC:4761]	protein_coding	H2BC11	1.51656	6.31724e-05
ENSG00000257743	maltase-glucoamylase 2 (putative) [Source:HGNC Symbol;Acc:HGNC:28101]	protein_coding	MGAM2	1.51632	0.00860637
ENSG00000075073	tachykinin receptor 2 [Source:HGNC Symbol;Acc:HGNC:11527]	protein_coding	TACR2	1.51631	0.00833036
ENSG00000204323	small integral membrane protein 5 [Source:HGNC Symbol;Acc:HGNC:40030]	protein_coding	SMIM5	1.51518	0.000108582
ENSG00000271605	mast cell immunoglobulin like receptor 1 [Source:HGNC Symbol;Acc:HGNC:27570]	protein_coding	MILR1	1.51395	2.31459e-08
ENSG00000055332	eukaryotic translation initiation factor 2 alpha kinase 2 [Source:HGNC Symbol;Acc:HGNC:9437]	protein_coding	EIF2AK2	1.51279	1.0231e-05
ENSG00000225873	chromosome 3 open reading frame 86 [Source:HGNC Symbol;Acc:HGNC:44570]	transcribed_unitary_pseudogene	C3orf86	1.50986	0.00156139
ENSG00000158869	Fc fragment of IgE receptor Ig [Source:HGNC Symbol;Acc:HGNC:3611]	protein_coding	FCER1G	1.50685	5.47701e-07
ENSG00000022840	ring finger protein 10 [Source:HGNC Symbol;Acc:HGNC:10055]	protein_coding	RNF10	1.50672	1.1259e-07
ENSG00000121797	C-C motif chemokine receptor like 2 [Source:HGNC Symbol;Acc:HGNC:1612]	protein_coding	CCRL2	1.50652	2.28081e-08
ENSG00000132819	RNA binding motif protein 38 [Source:HGNC Symbol;Acc:HGNC:15818]	protein_coding	RBM38	1.50381	8.35072e-07
ENSG00000237276	anoctamin 7 like 1 (pseudogene) [Source:HGNC Symbol;Acc:HGNC:32248]	transcribed_unprocessed_pseudogene	ANO7L1	1.50351	0.000666517
ENSG00000253986	novel transcript	lncRNA	AC104561.3	1.50322	0.0135338
ENSG00000272669	novel transcript, antisense to SUN2	lncRNA	AL021707.6	1.50236	7.99183e-09
ENSG00000184611	potassium voltage-gated channel subfamily H member 7 [Source:HGNC Symbol;Acc:HGNC:18863]	protein_coding	KCNH7	1.50178	0.00127715
ENSG00000124256	Z-DNA binding protein 1 [Source:HGNC Symbol;Acc:HGNC:16176]	protein_coding	ZBP1	1.50115	1.49686e-06
ENSG00000249437	NLR family apoptosis inhibitory protein [Source:HGNC Symbol;Acc:HGNC:7634]	protein_coding	NAIP	1.50099	0.00723999
ENSG00000182795	chromosome 1 open reading frame 116 [Source:HGNC Symbol;Acc:HGNC:28667]	protein_coding	C1orf116	1.50077	0.0103933
ENSG00000077984	cystatin F [Source:HGNC Symbol;Acc:HGNC:2479]	protein_coding	CST7	1.50039	2.39388e-05
ENSG00000029153	aryl hydrocarbon receptor nuclear translocator like 2 [Source:HGNC Symbol;Acc:HGNC:18984]	protein_coding	ARNTL2	1.49966	0.00876276
ENSG00000233077	long intergenic non-protein coding RNA 1271 [Source:HGNC Symbol;Acc:HGNC:50327]	lncRNA	LINC01271	1.49953	0.00302852
ENSG00000163221	S100 calcium binding protein A12 [Source:HGNC Symbol;Acc:HGNC:10489]	protein_coding	S100A12	1.49811	0.00770861
ENSG00000270911	CTAGE family, member 5 (CTAGE5) pseudogene	processed_pseudogene	AC114878.2	1.49794	0.011606
ENSG00000234389	novel transcript	lncRNA	AC007278.1	1.49784	0.0120064
ENSG00000130513	growth differentiation factor 15 [Source:HGNC Symbol;Acc:HGNC:30142]	protein_coding	GDF15	1.49743	0.0446806
ENSG00000249934	nuclear receptor coactivator 4 pseudogene 2 [Source:HGNC Symbol;Acc:HGNC:52403]	processed_pseudogene	NCOA4P2	1.49677	0.00863689
ENSG00000283384	novel transcript	lncRNA	AL138694.1	1.49664	0.00950564
ENSG00000211942	immunoglobulin heavy variable 3-13 [Source:HGNC Symbol;Acc:HGNC:5581]	IG_V_gene	IGHV3-13	1.49646	0.0467769
ENSG00000128203	aspartate beta-hydroxylase domain containing 2 [Source:HGNC Symbol;Acc:HGNC:30437]	protein_coding	ASPHD2	1.49263	1.23247e-12
ENSG00000272941	novel transcript, antisense to C7orf49	lncRNA	AC083862.2	1.48921	3.70322e-08
ENSG00000152778	interferon induced protein with tetratricopeptide repeats 5 [Source:HGNC Symbol;Acc:HGNC:13328]	protein_coding	IFIT5	1.48896	1.64471e-05
ENSG00000128335	apolipoprotein L2 [Source:HGNC Symbol;Acc:HGNC:619]	protein_coding	APOL2	1.48839	1.23247e-12
ENSG00000147454	solute carrier family 25 member 37 [Source:HGNC Symbol;Acc:HGNC:29786]	protein_coding	SLC25A37	1.48194	5.86406e-06
ENSG00000229894	glycerol kinase 3 pseudogene [Source:HGNC Symbol;Acc:HGNC:4292]	protein_coding	GK3P	1.48026	0.000903412
ENSG00000148450	methionine sulfoxide reductase B2 [Source:HGNC Symbol;Acc:HGNC:17061]	protein_coding	MSRB2	1.47962	4.75213e-08
ENSG00000135378	proline rich and Gla domain 4 [Source:HGNC Symbol;Acc:HGNC:30799]	protein_coding	PRRG4	1.47887	0.000167551
ENSG00000115267	interferon induced with helicase C domain 1 [Source:HGNC Symbol;Acc:HGNC:18873]	protein_coding	IFIH1	1.47664	2.50124e-06
ENSG00000261211	novel transcript	lncRNA	AL031123.2	1.47485	0.00261878
ENSG00000238246	novel transcript	lncRNA	AC069549.1	1.47482	0.00152987
ENSG00000173626	trafficking protein particle complex 3 like [Source:HGNC Symbol;Acc:HGNC:21090]	protein_coding	TRAPPC3L	1.47475	0.0354048
ENSG00000259376	novel transcript, antisense to LRRK1	lncRNA	AC090907.1	1.47421	0.002643
ENSG00000166793	yippee like 4 [Source:HGNC Symbol;Acc:HGNC:18328]	protein_coding	YPEL4	1.47402	3.92946e-05
ENSG00000278869	novel transcript	lncRNA	BX539320.1	1.47383	0.000197238
ENSG00000133101	cyclin A1 [Source:HGNC Symbol;Acc:HGNC:1577]	protein_coding	CCNA1	1.47266	0.0166751
ENSG00000089169	rabphilin 3A [Source:HGNC Symbol;Acc:HGNC:17056]	protein_coding	RPH3A	1.47176	0.0231828
ENSG00000279349	TEC	TEC	AC092692.1	1.47034	8.17864e-05
ENSG00000115604	interleukin 18 receptor 1 [Source:HGNC Symbol;Acc:HGNC:5988]	protein_coding	IL18R1	1.47008	1.3838e-06
ENSG00000017483	solute carrier family 38 member 5 [Source:HGNC Symbol;Acc:HGNC:18070]	protein_coding	SLC38A5	1.46992	5.81346e-05
ENSG00000170581	signal transducer and activator of transcription 2 [Source:HGNC Symbol;Acc:HGNC:11363]	protein_coding	STAT2	1.46774	7.2705e-08
ENSG00000106070	growth factor receptor bound protein 10 [Source:HGNC Symbol;Acc:HGNC:4564]	protein_coding	GRB10	1.46721	0.00343513
ENSG00000155363	Mov10 RISC complex RNA helicase [Source:HGNC Symbol;Acc:HGNC:7200]	protein_coding	MOV10	1.46454	4.05299e-09
ENSG00000100985	matrix metallopeptidase 9 [Source:HGNC Symbol;Acc:HGNC:7176]	protein_coding	MMP9	1.4643	0.0313142
ENSG00000125148	metallothionein 2A [Source:HGNC Symbol;Acc:HGNC:7406]	protein_coding	MT2A	1.46335	0.00063222
ENSG00000229677	ribosomal protein L17 (RPL17) pseudogene	processed_pseudogene	AC018644.1	1.46129	0.00120311
ENSG00000276180	H4 clustered histone 9 [Source:HGNC Symbol;Acc:HGNC:4793]	protein_coding	H4C9	1.46063	5.7353e-07
ENSG00000140682	transforming growth factor beta 1 induced transcript 1 [Source:HGNC Symbol;Acc:HGNC:11767]	protein_coding	TGFB1I1	1.45924	0.00150429
ENSG00000270120	novel transcript	lncRNA	AC007728.3	1.45773	0.00392707
ENSG00000111335	2'-5'-oligoadenylate synthetase 2 [Source:HGNC Symbol;Acc:HGNC:8087]	protein_coding	OAS2	1.45543	0.00342751
ENSG00000085733	cortactin [Source:HGNC Symbol;Acc:HGNC:3338]	protein_coding	CTTN	1.45334	0.00386682
ENSG00000135636	dysferlin [Source:HGNC Symbol;Acc:HGNC:3097]	protein_coding	DYSF	1.45256	0.00302611
ENSG00000141086	chymotrypsin like [Source:HGNC Symbol;Acc:HGNC:2524]	protein_coding	CTRL	1.45212	0.00104444
ENSG00000197208	solute carrier family 22 member 4 [Source:HGNC Symbol;Acc:HGNC:10968]	protein_coding	SLC22A4	1.45191	0.0002148
ENSG00000123700	potassium inwardly rectifying channel subfamily J member 2 [Source:HGNC Symbol;Acc:HGNC:6263]	protein_coding	KCNJ2	1.45189	0.00015166
ENSG00000181634	TNF superfamily member 15 [Source:HGNC Symbol;Acc:HGNC:11931]	protein_coding	TNFSF15	1.45088	0.00243276
ENSG00000283036	long intergenic non-protein coding RNA 1988 [Source:HGNC Symbol;Acc:HGNC:52820]	lncRNA	LINC01988	1.44939	0.000405315
ENSG00000117226	guanylate binding protein 3 [Source:HGNC Symbol;Acc:HGNC:4184]	protein_coding	GBP3	1.44857	3.08443e-06
ENSG00000163823	C-C motif chemokine receptor 1 [Source:HGNC Symbol;Acc:HGNC:1602]	protein_coding	CCR1	1.44844	5.19994e-07
ENSG00000117115	peptidyl arginine deiminase 2 [Source:HGNC Symbol;Acc:HGNC:18341]	protein_coding	PADI2	1.44817	0.0064025
ENSG00000105711	sodium voltage-gated channel beta subunit 1 [Source:HGNC Symbol;Acc:HGNC:10586]	protein_coding	SCN1B	1.44722	0.000474332
ENSG00000136929	hemogen [Source:HGNC Symbol;Acc:HGNC:17509]	protein_coding	HEMGN	1.44624	0.00279839
ENSG00000254470	adaptor related protein complex 5 subunit beta 1 [Source:HGNC Symbol;Acc:HGNC:25104]	protein_coding	AP5B1	1.44477	2.39705e-07
ENSG00000252206	RNA, U7 small nuclear 40 pseudogene [Source:HGNC Symbol;Acc:HGNC:34136]	snRNA	RNU7-40P	1.44377	0.0307418
ENSG00000225075	novel transcript	lncRNA	AL603832.1	1.44288	0.000448054
ENSG00000262408	family with sequence similarity 89, member B (FAM89B) pseudogene	processed_pseudogene	AC015912.2	1.44191	0.0130403
ENSG00000261253	uncharacterized LOC100287036 [Source:NCBI gene;Acc:100287036]	lncRNA	AC137932.2	1.44031	0.0154744
ENSG00000123405	nuclear factor, erythroid 2 [Source:HGNC Symbol;Acc:HGNC:7780]	protein_coding	NFE2	1.43855	8.83672e-05
ENSG00000038945	macrophage scavenger receptor 1 [Source:HGNC Symbol;Acc:HGNC:7376]	protein_coding	MSR1	1.43715	0.0155349
ENSG00000281593	novel protein, ZNRF2-LINC01176 readthrough	protein_coding	AC006978.2	1.43669	0.012896
ENSG00000227032	ribosomal protein S2 pseudogene 36 [Source:HGNC Symbol;Acc:HGNC:36784]	processed_pseudogene	RPS2P36	1.43452	0.0481551
ENSG00000217159	LARP1 pseudogene 1 [Source:HGNC Symbol;Acc:HGNC:23183]	processed_pseudogene	LARP1P1	1.43387	0.000970278
ENSG00000181649	pleckstrin homology like domain family A member 2 [Source:HGNC Symbol;Acc:HGNC:12385]	protein_coding	PHLDA2	1.43319	0.025626
ENSG00000121060	tripartite motif containing 25 [Source:HGNC Symbol;Acc:HGNC:12932]	protein_coding	TRIM25	1.43292	4.61073e-08
ENSG00000267737	novel transcript	lncRNA	AC087645.2	1.43047	0.00173444
ENSG00000125538	interleukin 1 beta [Source:HGNC Symbol;Acc:HGNC:5992]	protein_coding	IL1B	1.42953	4.74978e-05
ENSG00000102362	synaptotagmin like 4 [Source:HGNC Symbol;Acc:HGNC:15588]	protein_coding	SYTL4	1.42807	0.0128259
ENSG00000256249	novel transcript	lncRNA	AC026333.3	1.42619	0.0126136
ENSG00000267365	KCNJ2 antisense RNA 1 [Source:HGNC Symbol;Acc:HGNC:43720]	lncRNA	KCNJ2-AS1	1.42556	0.00129407
ENSG00000277224	H2B clustered histone 7 [Source:HGNC Symbol;Acc:HGNC:4752]	protein_coding	H2BC7	1.42506	0.00216532
ENSG00000160716	cholinergic receptor nicotinic beta 2 subunit [Source:HGNC Symbol;Acc:HGNC:1962]	protein_coding	CHRNB2	1.42505	7.28053e-05
ENSG00000280248	TEC	TEC	AC124319.3	1.4235	0.000979216
ENSG00000163421	prokineticin 2 [Source:HGNC Symbol;Acc:HGNC:18455]	protein_coding	PROK2	1.42243	0.0097685
ENSG00000260592	novel transcript, antisense to TMC5	lncRNA	AC130456.3	1.42125	0.00908622
ENSG00000234065	MT-ND4 pseudogene 26 [Source:HGNC Symbol;Acc:HGNC:42213]	processed_pseudogene	MTND4P26	1.41965	0.0235832
ENSG00000236567	transcription factor 3 pseudogene 1 [Source:HGNC Symbol;Acc:HGNC:49742]	processed_pseudogene	TCF3P1	1.41954	0.0342765
ENSG00000087253	lysophosphatidylcholine acyltransferase 2 [Source:HGNC Symbol;Acc:HGNC:26032]	protein_coding	LPCAT2	1.41938	1.21213e-06
ENSG00000144677	CTD small phosphatase like [Source:HGNC Symbol;Acc:HGNC:16890]	protein_coding	CTDSPL	1.419	0.00121407
ENSG00000108309	RUN domain containing 3A [Source:HGNC Symbol;Acc:HGNC:16984]	protein_coding	RUNDC3A	1.4182	0.0495799
ENSG00000156113	potassium calcium-activated channel subfamily M alpha 1 [Source:HGNC Symbol;Acc:HGNC:6284]	protein_coding	KCNMA1	1.4173	0.0227839
ENSG00000146859	transmembrane protein 140 [Source:HGNC Symbol;Acc:HGNC:21870]	protein_coding	TMEM140	1.41509	1.41903e-07
ENSG00000277435	zinc finger, FYVE domain containing 9 (ZFYVE9) pseudogene	processed_pseudogene	AC138649.2	1.41468	0.0095588
ENSG00000183281	plasminogen like B1 [Source:HGNC Symbol;Acc:HGNC:9072]	protein_coding	PLGLB1	1.41054	0.014933
ENSG00000256812	calpain small subunit 2 [Source:HGNC Symbol;Acc:HGNC:16371]	protein_coding	CAPNS2	1.40743	0.00498519
ENSG00000146592	cAMP responsive element binding protein 5 [Source:HGNC Symbol;Acc:HGNC:16844]	protein_coding	CREB5	1.40635	0.00147077
ENSG00000210164	mitochondrially encoded tRNA-Gly (GGN) [Source:HGNC Symbol;Acc:HGNC:7486]	Mt_tRNA	MT-TG	1.4057	0.00234052
ENSG00000170271	fatty acid hydroxylase domain containing 2 [Source:HGNC Symbol;Acc:HGNC:1334]	protein_coding	FAXDC2	1.40294	0.0075327
ENSG00000273017	novel transcript, sense intronic BACH1	lncRNA	AP000240.1	1.40081	0.0021419
ENSG00000135604	syntaxin 11 [Source:HGNC Symbol;Acc:HGNC:11429]	protein_coding	STX11	1.40036	1.13593e-05
ENSG00000232912	RERE antisense RNA 1 [Source:HGNC Symbol;Acc:HGNC:40501]	lncRNA	RERE-AS1	1.40014	2.35462e-09
ENSG00000091436	mitogen-activated protein kinase kinase kinase 20 [Source:HGNC Symbol;Acc:HGNC:17797]	protein_coding	MAP3K20	1.39918	1.91319e-07
ENSG00000128383	apolipoprotein B mRNA editing enzyme catalytic subunit 3A [Source:HGNC Symbol;Acc:HGNC:17343]	protein_coding	APOBEC3A	1.39904	1.13538e-05
ENSG00000249309	novel transcript	lncRNA	AC020703.1	1.39897	0.0139919
ENSG00000163220	S100 calcium binding protein A9 [Source:HGNC Symbol;Acc:HGNC:10499]	protein_coding	S100A9	1.3957	0.00113656
ENSG00000250348	novel transcript	lncRNA	AC113404.1	1.39544	0.0340754
ENSG00000158406	H4 clustered histone 8 [Source:HGNC Symbol;Acc:HGNC:4788]	protein_coding	H4C8	1.39402	6.64062e-06
ENSG00000171631	pyrimidinergic receptor P2Y6 [Source:HGNC Symbol;Acc:HGNC:8543]	protein_coding	P2RY6	1.39354	0.000684086
ENSG00000066926	ferrochelatase [Source:HGNC Symbol;Acc:HGNC:3647]	protein_coding	FECH	1.39335	4.83051e-06
ENSG00000143774	guanylate kinase 1 [Source:HGNC Symbol;Acc:HGNC:4693]	protein_coding	GUK1	1.39308	4.8057e-06
ENSG00000210156	mitochondrially encoded tRNA-Lys (AAA/G) [Source:HGNC Symbol;Acc:HGNC:7489]	Mt_tRNA	MT-TK	1.39124	0.0118283
ENSG00000127920	G protein subunit gamma 11 [Source:HGNC Symbol;Acc:HGNC:4403]	protein_coding	GNG11	1.3894	0.00439321
ENSG00000244482	leukocyte immunoglobulin like receptor A6 [Source:HGNC Symbol;Acc:HGNC:15495]	protein_coding	LILRA6	1.38924	0.0002148
ENSG00000011105	tetraspanin 9 [Source:HGNC Symbol;Acc:HGNC:21640]	protein_coding	TSPAN9	1.3891	0.00248386
ENSG00000225450	novel transcript	lncRNA	AL021707.1	1.38826	8.49113e-05
ENSG00000108846	ATP binding cassette subfamily C member 3 [Source:HGNC Symbol;Acc:HGNC:54]	protein_coding	ABCC3	1.38677	0.00083057
ENSG00000134470	interleukin 15 receptor subunit alpha [Source:HGNC Symbol;Acc:HGNC:5978]	protein_coding	IL15RA	1.38648	4.88238e-09
ENSG00000256433	novel transcript	lncRNA	AC005840.2	1.38496	0.000632395
ENSG00000203710	complement C3b/C4b receptor 1 (Knops blood group) [Source:HGNC Symbol;Acc:HGNC:2334]	protein_coding	CR1	1.38489	0.0012666
ENSG00000123836	6-phosphofructo-2-kinase/fructose-2,6-biphosphatase 2 [Source:HGNC Symbol;Acc:HGNC:8873]	protein_coding	PFKFB2	1.38386	6.6809e-07
ENSG00000269970	novel transcript, sense intronic to PTGS1	lncRNA	AL162424.1	1.38162	0.00597642
ENSG00000107201	DExD/H-box helicase 58 [Source:HGNC Symbol;Acc:HGNC:19102]	protein_coding	DDX58	1.37821	1.70863e-05
ENSG00000104267	carbonic anhydrase 2 [Source:HGNC Symbol;Acc:HGNC:1373]	protein_coding	CA2	1.37798	0.000201028
ENSG00000275832	Rho GTPase activating protein 23 [Source:HGNC Symbol;Acc:HGNC:29293]	protein_coding	ARHGAP23	1.37737	5.55884e-05
ENSG00000254441	eukaryotic translation initiation factor 2, subunit 2 beta, 38kDa (EIF2S2) pseudogene	processed_pseudogene	AP001646.1	1.37716	0.03354
ENSG00000279841	novel transcript	TEC	AC092135.3	1.37682	0.000141852
ENSG00000162614	nexilin F-actin binding protein [Source:HGNC Symbol;Acc:HGNC:29557]	protein_coding	NEXN	1.37414	0.000389805
ENSG00000114127	5'-3' exoribonuclease 1 [Source:HGNC Symbol;Acc:HGNC:30654]	protein_coding	XRN1	1.37365	1.15424e-10
ENSG00000223549	MT-ND5 pseudogene 28 [Source:HGNC Symbol;Acc:HGNC:42290]	processed_pseudogene	MTND5P28	1.3717	0.00766673
ENSG00000105501	sialic acid binding Ig like lectin 5 [Source:HGNC Symbol;Acc:HGNC:10874]	protein_coding	SIGLEC5	1.36919	0.00122476
ENSG00000164181	ELOVL fatty acid elongase 7 [Source:HGNC Symbol;Acc:HGNC:26292]	protein_coding	ELOVL7	1.36757	0.00802698
ENSG00000171860	complement C3a receptor 1 [Source:HGNC Symbol;Acc:HGNC:1319]	protein_coding	C3AR1	1.36746	4.41004e-05
ENSG00000167676	perilipin 4 [Source:HGNC Symbol;Acc:HGNC:29393]	protein_coding	PLIN4	1.36681	0.00694744
ENSG00000113763	unc-5 netrin receptor A [Source:HGNC Symbol;Acc:HGNC:12567]	protein_coding	UNC5A	1.36457	0.000882598
ENSG00000130222	growth arrest and DNA damage inducible gamma [Source:HGNC Symbol;Acc:HGNC:4097]	protein_coding	GADD45G	1.36445	0.000563448
ENSG00000233547	novel transcript	lncRNA	AL158212.2	1.36127	0.0223648
ENSG00000251442	long intergenic non-protein coding RNA 1094 [Source:HGNC Symbol;Acc:HGNC:49219]	lncRNA	LINC01094	1.3586	0.00931804
ENSG00000222112	RN7SK pseudogene 16 [Source:HGNC Symbol;Acc:HGNC:45740]	misc_RNA	RN7SKP16	1.35704	0.00613609
ENSG00000123342	matrix metallopeptidase 19 [Source:HGNC Symbol;Acc:HGNC:7165]	protein_coding	MMP19	1.35582	0.0272051
ENSG00000279560	#N/A	#N/A	#N/A	1.35305	0.00455628
ENSG00000180769	WDFY3 antisense RNA 2 [Source:HGNC Symbol;Acc:HGNC:21603]	lncRNA	WDFY3-AS2	1.35113	0.00818185
ENSG00000183087	growth arrest specific 6 [Source:HGNC Symbol;Acc:HGNC:4168]	protein_coding	GAS6	1.35091	4.89191e-07
ENSG00000249244	glycerol kinase 2 pseudogene	unprocessed_pseudogene	AC110373.1	1.35032	0.019318
ENSG00000096968	Janus kinase 2 [Source:HGNC Symbol;Acc:HGNC:6192]	protein_coding	JAK2	1.34782	5.95347e-07
ENSG00000248476	BACH1 intronic transcript 1 [Source:HGNC Symbol;Acc:HGNC:40006]	lncRNA	BACH1-IT1	1.34604	7.13867e-05
ENSG00000230825	novel transcript	lncRNA	AC005532.1	1.3458	0.0345946
ENSG00000102796	dehydrogenase/reductase 12 [Source:HGNC Symbol;Acc:HGNC:25832]	protein_coding	DHRS12	1.34513	2.11477e-06
ENSG00000135148	TRAF-type zinc finger domain containing 1 [Source:HGNC Symbol;Acc:HGNC:24808]	protein_coding	TRAFD1	1.34455	9.37177e-11
ENSG00000137752	caspase 1 [Source:HGNC Symbol;Acc:HGNC:1499]	protein_coding	CASP1	1.3441	8.77792e-09
ENSG00000019102	V-set and immunoglobulin domain containing 2 [Source:HGNC Symbol;Acc:HGNC:17149]	protein_coding	VSIG2	1.34352	0.00474643
ENSG00000059804	solute carrier family 2 member 3 [Source:HGNC Symbol;Acc:HGNC:11007]	protein_coding	SLC2A3	1.34325	0.000166051
ENSG00000273004	novel transcript	lncRNA	AL078644.2	1.34168	0.011606
ENSG00000165185	KIAA1958 [Source:HGNC Symbol;Acc:HGNC:23427]	protein_coding	KIAA1958	1.33947	4.92947e-07
ENSG00000088726	transmembrane protein 40 [Source:HGNC Symbol;Acc:HGNC:25620]	protein_coding	TMEM40	1.33855	0.00278566
ENSG00000008441	nuclear factor I X [Source:HGNC Symbol;Acc:HGNC:7788]	protein_coding	NFIX	1.33553	0.000696803
ENSG00000247473	CARS antisense RNA 1 [Source:HGNC Symbol;Acc:HGNC:40125]	lncRNA	CARS-AS1	1.33469	0.0219849
ENSG00000130830	membrane palmitoylated protein 1 [Source:HGNC Symbol;Acc:HGNC:7219]	protein_coding	MPP1	1.33292	5.21442e-05
ENSG00000100505	tripartite motif containing 9 [Source:HGNC Symbol;Acc:HGNC:16288]	protein_coding	TRIM9	1.33244	0.0190103
ENSG00000171049	formyl peptide receptor 2 [Source:HGNC Symbol;Acc:HGNC:3827]	protein_coding	FPR2	1.33071	0.00051852
ENSG00000250893	novel transcript	lncRNA	AC098869.2	1.32994	0.00339421
ENSG00000151693	ArfGAP with SH3 domain, ankyrin repeat and PH domain 2 [Source:HGNC Symbol;Acc:HGNC:2721]	protein_coding	ASAP2	1.32801	0.00159312
ENSG00000136840	ST6 N-acetylgalactosaminide alpha-2,6-sialyltransferase 4 [Source:HGNC Symbol;Acc:HGNC:17846]	protein_coding	ST6GALNAC4	1.3265	0.000218032
ENSG00000136634	interleukin 10 [Source:HGNC Symbol;Acc:HGNC:5962]	protein_coding	IL10	1.32606	0.0480478
ENSG00000160883	hexokinase 3 [Source:HGNC Symbol;Acc:HGNC:4925]	protein_coding	HK3	1.32473	9.60505e-06
ENSG00000088053	glycoprotein VI platelet [Source:HGNC Symbol;Acc:HGNC:14388]	protein_coding	GP6	1.32268	0.0051282
ENSG00000134668	SPOC domain containing 1 [Source:HGNC Symbol;Acc:HGNC:26338]	protein_coding	SPOCD1	1.32245	0.022806
ENSG00000244071	ribosomal protein L9 pseudogene 33 [Source:HGNC Symbol;Acc:HGNC:36273]	processed_pseudogene	RPL9P33	1.32225	0.0083429
ENSG00000187800	platelet endothelial aggregation receptor 1 [Source:HGNC Symbol;Acc:HGNC:33631]	protein_coding	PEAR1	1.32095	0.0054164
ENSG00000229644	nicotinamide phosphoribosyltransferase pseudogene 1 [Source:HGNC Symbol;Acc:HGNC:17633]	processed_pseudogene	NAMPTP1	1.31745	0.00306638
ENSG00000236304	novel transcript	lncRNA	AP001189.1	1.31118	0.0291115
ENSG00000164136	interleukin 15 [Source:HGNC Symbol;Acc:HGNC:5977]	protein_coding	IL15	1.31093	1.46075e-06
ENSG00000156414	tudor domain containing 9 [Source:HGNC Symbol;Acc:HGNC:20122]	protein_coding	TDRD9	1.31035	0.0333611
ENSG00000232133	inosine monophosphate dehydrogenase 1 pseudogene 10 [Source:HGNC Symbol;Acc:HGNC:33965]	processed_pseudogene	IMPDH1P10	1.31021	0.000606193
ENSG00000104522	tissue specific transplantation antigen P35B [Source:HGNC Symbol;Acc:HGNC:12390]	protein_coding	TSTA3	1.30965	1.13443e-08
ENSG00000253276	coiled-coil domain containing 71 like [Source:HGNC Symbol;Acc:HGNC:26685]	protein_coding	CCDC71L	1.30939	1.06389e-05
ENSG00000130303	bone marrow stromal cell antigen 2 [Source:HGNC Symbol;Acc:HGNC:1119]	protein_coding	BST2	1.30931	5.88355e-07
ENSG00000091106	NLR family CARD domain containing 4 [Source:HGNC Symbol;Acc:HGNC:16412]	protein_coding	NLRC4	1.30927	1.86195e-05
ENSG00000276966	H4 clustered histone 5 [Source:HGNC Symbol;Acc:HGNC:4790]	protein_coding	H4C5	1.3033	0.000881981
ENSG00000263069	RNF213 antisense RNA 1 [Source:HGNC Symbol;Acc:HGNC:54402]	lncRNA	RNF213-AS1	1.30138	0.00107076
ENSG00000124762	cyclin dependent kinase inhibitor 1A [Source:HGNC Symbol;Acc:HGNC:1784]	protein_coding	CDKN1A	1.30129	4.49775e-06
ENSG00000104805	nucleobindin 1 [Source:HGNC Symbol;Acc:HGNC:8043]	protein_coding	NUCB1	1.29877	5.86559e-12
ENSG00000129667	rhomboid 5 homolog 2 [Source:HGNC Symbol;Acc:HGNC:20788]	protein_coding	RHBDF2	1.29783	6.86276e-10
ENSG00000263657	novel transcript, antisense to SSH2	lncRNA	AC023389.2	1.29734	0.0320159
ENSG00000112303	vanin 2 [Source:HGNC Symbol;Acc:HGNC:12706]	protein_coding	VNN2	1.29682	0.00373878
ENSG00000277463	novel transcript	lncRNA	AC080038.3	1.29622	0.0355531
ENSG00000162366	PDZK1 interacting protein 1 [Source:HGNC Symbol;Acc:HGNC:16887]	protein_coding	PDZK1IP1	1.2958	0.0422997
ENSG00000103642	lactamase beta [Source:HGNC Symbol;Acc:HGNC:16468]	protein_coding	LACTB	1.29551	7.23161e-10
ENSG00000065534	myosin light chain kinase [Source:HGNC Symbol;Acc:HGNC:7590]	protein_coding	MYLK	1.29476	0.00103604
ENSG00000236936	novel transcript	lncRNA	AL031005.1	1.29402	0.0389687
ENSG00000065911	methylenetetrahydrofolate dehydrogenase (NADP+ dependent) 2, methenyltetrahydrofolate cyclohydrolase [Source:HGNC Symbol;Acc:HGNC:7434]	protein_coding	MTHFD2	1.29215	1.17227e-05
ENSG00000163898	lipase H [Source:HGNC Symbol;Acc:HGNC:18483]	protein_coding	LIPH	1.29052	0.0341609
ENSG00000269720	coiled-coil domain containing 194 [Source:HGNC Symbol;Acc:HGNC:53438]	protein_coding	CCDC194	1.28901	0.0447534
ENSG00000103569	aquaporin 9 [Source:HGNC Symbol;Acc:HGNC:643]	protein_coding	AQP9	1.28887	0.00197069
ENSG00000210112	mitochondrially encoded tRNA-Met (AUA/G) [Source:HGNC Symbol;Acc:HGNC:7492]	Mt_tRNA	MT-TM	1.28877	0.0046039
ENSG00000230539	AOAH intronic transcript 1 [Source:HGNC Symbol;Acc:HGNC:41307]	lncRNA	AOAH-IT1	1.28868	0.00474518
ENSG00000188078	Hermansky-Pudlak syndrome 1 (HPS1) pseudogene	unprocessed_pseudogene	AL022313.1	1.28854	0.0167007
ENSG00000275441	novel transcript, antisense to CCDC101	lncRNA	AC020765.2	1.28795	0.00740636
ENSG00000270426	novel transcript, sense intronic to IRF2	lncRNA	AC099343.3	1.28783	1.09767e-06
ENSG00000196778	olfactory receptor family 52 subfamily K member 1 [Source:HGNC Symbol;Acc:HGNC:15222]	protein_coding	OR52K1	1.28756	0.00495869
ENSG00000167536	dehydrogenase/reductase 13 [Source:HGNC Symbol;Acc:HGNC:28326]	protein_coding	DHRS13	1.28433	0.000699791
ENSG00000116991	signal induced proliferation associated 1 like 2 [Source:HGNC Symbol;Acc:HGNC:23800]	protein_coding	SIPA1L2	1.28431	0.00435642
ENSG00000264968	novel transcript	lncRNA	AC090844.2	1.28228	0.0235546
ENSG00000186818	leukocyte immunoglobulin like receptor B4 [Source:HGNC Symbol;Acc:HGNC:6608]	protein_coding	LILRB4	1.28076	4.24922e-06
ENSG00000204815	tetratricopeptide repeat domain 25 [Source:HGNC Symbol;Acc:HGNC:25280]	protein_coding	TTC25	1.27875	0.0241982
ENSG00000103534	transmembrane channel like 5 [Source:HGNC Symbol;Acc:HGNC:22999]	protein_coding	TMC5	1.27868	0.00081915
ENSG00000255557	novel transcript	lncRNA	AP001266.2	1.27733	0.0132528
ENSG00000111199	transient receptor potential cation channel subfamily V member 4 [Source:HGNC Symbol;Acc:HGNC:18083]	protein_coding	TRPV4	1.2761	0.00425768
ENSG00000225101	olfactory receptor family 52 subfamily K member 3 pseudogene [Source:HGNC Symbol;Acc:HGNC:15224]	transcribed_unprocessed_pseudogene	OR52K3P	1.2749	0.00203737
ENSG00000105835	nicotinamide phosphoribosyltransferase [Source:HGNC Symbol;Acc:HGNC:30092]	protein_coding	NAMPT	1.27384	0.0018898
ENSG00000215244	long intergenic non-protein coding RNA 2649 [Source:HGNC Symbol;Acc:HGNC:54134]	lncRNA	LINC02649	1.27235	0.00311239
ENSG00000259704	novel transcript, sense overlapping 3' UTR of BLM	lncRNA	AC124248.1	1.27184	0.0132528
ENSG00000277075	H2A clustered histone 8 [Source:HGNC Symbol;Acc:HGNC:4724]	protein_coding	H2AC8	1.27131	0.0070236
ENSG00000279199	novel transcript	TEC	AC068669.1	1.26993	0.00297823
ENSG00000090339	intercellular adhesion molecule 1 [Source:HGNC Symbol;Acc:HGNC:5344]	protein_coding	ICAM1	1.26962	6.18327e-07
ENSG00000244617	aspartic peptidase retroviral like 1 [Source:HGNC Symbol;Acc:HGNC:26321]	protein_coding	ASPRV1	1.26934	0.00531745
ENSG00000155629	phosphoinositide-3-kinase adaptor protein 1 [Source:HGNC Symbol;Acc:HGNC:30034]	protein_coding	PIK3AP1	1.2691	1.0824e-07
ENSG00000131969	abhydrolase domain containing 12B [Source:HGNC Symbol;Acc:HGNC:19837]	protein_coding	ABHD12B	1.26812	0.00402116
ENSG00000169026	solute carrier family 49 member 3 [Source:HGNC Symbol;Acc:HGNC:26177]	protein_coding	SLC49A3	1.26644	3.94062e-07
ENSG00000143226	Fc fragment of IgG receptor IIa [Source:HGNC Symbol;Acc:HGNC:3616]	protein_coding	FCGR2A	1.26482	0.000176392
ENSG00000122783	cell cycle regulator of NHEJ [Source:HGNC Symbol;Acc:HGNC:22432]	protein_coding	CYREN	1.26458	9.09757e-10
ENSG00000125744	reticulon 2 [Source:HGNC Symbol;Acc:HGNC:10468]	protein_coding	RTN2	1.26234	7.55037e-05
ENSG00000180089	transmembrane protein 86B [Source:HGNC Symbol;Acc:HGNC:28448]	protein_coding	TMEM86B	1.26166	2.64865e-08
ENSG00000182566	C-type lectin domain family 4 member G [Source:HGNC Symbol;Acc:HGNC:24591]	protein_coding	CLEC4G	1.26159	0.0185251
ENSG00000064601	cathepsin A [Source:HGNC Symbol;Acc:HGNC:9251]	protein_coding	CTSA	1.26056	1.46695e-09
ENSG00000171729	transmembrane protein 51 [Source:HGNC Symbol;Acc:HGNC:25488]	protein_coding	TMEM51	1.25835	0.0292274
ENSG00000270504	novel transcript, antisense to PXDC1	lncRNA	AL391422.4	1.25729	0.0190103
ENSG00000184113	claudin 5 [Source:HGNC Symbol;Acc:HGNC:2047]	protein_coding	CLDN5	1.2571	0.0220437
ENSG00000134827	transcobalamin 1 [Source:HGNC Symbol;Acc:HGNC:11652]	protein_coding	TCN1	1.25556	0.00363118
ENSG00000138755	C-X-C motif chemokine ligand 9 [Source:HGNC Symbol;Acc:HGNC:7098]	protein_coding	CXCL9	1.25411	0.0427641
ENSG00000120306	cysteine rich transmembrane module containing 1 [Source:HGNC Symbol;Acc:HGNC:30239]	protein_coding	CYSTM1	1.25388	0.0061959
ENSG00000158470	beta-1,4-galactosyltransferase 5 [Source:HGNC Symbol;Acc:HGNC:928]	protein_coding	B4GALT5	1.25383	5.06106e-05
ENSG00000196787	H2A clustered histone 11 [Source:HGNC Symbol;Acc:HGNC:4737]	protein_coding	H2AC11	1.25351	0.000137792
ENSG00000119915	ELOVL fatty acid elongase 3 [Source:HGNC Symbol;Acc:HGNC:18047]	protein_coding	ELOVL3	1.25302	0.00389202
ENSG00000143452	HORMA domain containing 1 [Source:HGNC Symbol;Acc:HGNC:25245]	protein_coding	HORMAD1	1.25276	0.00621951
ENSG00000279078	SND1 intronic transcript 1 [Source:HGNC Symbol;Acc:HGNC:24158]	lncRNA	SND1-IT1	1.25262	0.00156022
ENSG00000174776	WD repeat domain 49 [Source:HGNC Symbol;Acc:HGNC:26587]	protein_coding	WDR49	1.25105	0.0439993
ENSG00000149564	endothelial cell adhesion molecule [Source:HGNC Symbol;Acc:HGNC:17474]	protein_coding	ESAM	1.25	0.000550538
ENSG00000099377	hydroxy-delta-5-steroid dehydrogenase, 3 beta- and steroid delta-isomerase 7 [Source:HGNC Symbol;Acc:HGNC:18324]	protein_coding	HSD3B7	1.24624	0.00164911
ENSG00000171051	formyl peptide receptor 1 [Source:HGNC Symbol;Acc:HGNC:3826]	protein_coding	FPR1	1.24603	0.000928179
ENSG00000064932	strawberry notch homolog 2 [Source:HGNC Symbol;Acc:HGNC:29158]	protein_coding	SBNO2	1.2426	6.95795e-05
ENSG00000254340	novel transcript	lncRNA	AC022784.5	1.24187	0.0165503
ENSG00000198829	succinate receptor 1 [Source:HGNC Symbol;Acc:HGNC:4542]	protein_coding	SUCNR1	1.24103	0.017463
ENSG00000136816	torsin family 1 member B [Source:HGNC Symbol;Acc:HGNC:11995]	protein_coding	TOR1B	1.24089	3.19708e-08
ENSG00000173281	protein phosphatase 1 regulatory subunit 3B [Source:HGNC Symbol;Acc:HGNC:14942]	protein_coding	PPP1R3B	1.24076	0.000636001
ENSG00000105967	transcription factor EC [Source:HGNC Symbol;Acc:HGNC:11754]	protein_coding	TFEC	1.24051	0.00285092
ENSG00000259755	novel transcript, antisense to LRRK1	lncRNA	AC090907.2	1.24006	0.0263336
ENSG00000127533	F2R like thrombin or trypsin receptor 3 [Source:HGNC Symbol;Acc:HGNC:3540]	protein_coding	F2RL3	1.23557	0.01095
ENSG00000268734	novel transcript	lncRNA	AC245128.3	1.23433	0.00366985
ENSG00000240065	proteasome 20S subunit beta 9 [Source:HGNC Symbol;Acc:HGNC:9546]	protein_coding	PSMB9	1.23402	1.45889e-08
ENSG00000138722	multimerin 1 [Source:HGNC Symbol;Acc:HGNC:7178]	protein_coding	MMRN1	1.23396	0.00282884
ENSG00000217648	pseudogene similar to presenilin associated, rhomboid-like PARL	processed_pseudogene	AL136116.3	1.23389	0.00664465
ENSG00000236562	interferon induced transmembrane protein 3 (1-8U) (IFITM3) pseudogene	processed_pseudogene	AC116049.1	1.23044	0.0441134
ENSG00000145491	rhophilin associated tail protein 1 like [Source:HGNC Symbol;Acc:HGNC:24060]	protein_coding	ROPN1L	1.2295	0.00397256
ENSG00000090013	biliverdin reductase B [Source:HGNC Symbol;Acc:HGNC:1063]	protein_coding	BLVRB	1.22943	0.000315042
ENSG00000168497	caveolae associated protein 2 [Source:HGNC Symbol;Acc:HGNC:10690]	protein_coding	CAVIN2	1.2287	0.0056016
ENSG00000111644	acrosin binding protein [Source:HGNC Symbol;Acc:HGNC:17195]	protein_coding	ACRBP	1.22824	5.06258e-05
ENSG00000196954	caspase 4 [Source:HGNC Symbol;Acc:HGNC:1505]	protein_coding	CASP4	1.22796	5.89747e-07
ENSG00000263766	novel transcript, antisense to NPEPPS	lncRNA	AC025682.2	1.22747	0.000232884
ENSG00000242324	PTPNS (protein tyrosine phosphatase, non-receptor type substrate 1) protein family pseudogene	unprocessed_pseudogene	AL049634.1	1.22696	0.00127456
ENSG00000163840	deltex E3 ubiquitin ligase 3L [Source:HGNC Symbol;Acc:HGNC:30323]	protein_coding	DTX3L	1.22661	4.65614e-09
ENSG00000163565	interferon gamma inducible protein 16 [Source:HGNC Symbol;Acc:HGNC:5395]	protein_coding	IFI16	1.2265	1.03343e-07
ENSG00000263535	adenylate kinase 4 pseudogene 1 [Source:HGNC Symbol;Acc:HGNC:364]	processed_pseudogene	AK4P1	1.22531	0.0121495
ENSG00000114541	FERM domain containing 4B [Source:HGNC Symbol;Acc:HGNC:24886]	protein_coding	FRMD4B	1.2236	1.01852e-06
ENSG00000172889	EGF like domain multiple 7 [Source:HGNC Symbol;Acc:HGNC:20594]	protein_coding	EGFL7	1.22232	0.000434521
ENSG00000183696	uridine phosphorylase 1 [Source:HGNC Symbol;Acc:HGNC:12576]	protein_coding	UPP1	1.22084	4.42312e-07
ENSG00000048342	coiled-coil and C2 domain containing 2A [Source:HGNC Symbol;Acc:HGNC:29253]	protein_coding	CC2D2A	1.22084	0.000321064
ENSG00000105639	Janus kinase 3 [Source:HGNC Symbol;Acc:HGNC:6193]	protein_coding	JAK3	1.22042	1.74099e-09
ENSG00000130066	spermidine/spermine N1-acetyltransferase 1 [Source:HGNC Symbol;Acc:HGNC:10540]	protein_coding	SAT1	1.21645	7.53179e-07
ENSG00000171189	glutamate ionotropic receptor kainate type subunit 1 [Source:HGNC Symbol;Acc:HGNC:4579]	protein_coding	GRIK1	1.21529	0.000711495
ENSG00000178146	glycerol kinase (GK) pseudogene	processed_pseudogene	AL672207.1	1.21501	0.000121057
ENSG00000228203	RNF144A antisense RNA 1 [Source:HGNC Symbol;Acc:HGNC:30963]	lncRNA	RNF144A-AS1	1.21265	0.00611943
ENSG00000204577	leukocyte immunoglobulin like receptor B3 [Source:HGNC Symbol;Acc:HGNC:6607]	protein_coding	LILRB3	1.21215	0.000450766
ENSG00000176834	V-set and immunoglobulin domain containing 10 [Source:HGNC Symbol;Acc:HGNC:26078]	protein_coding	VSIG10	1.21116	0.0010338
ENSG00000087157	phosphatidylglycerophosphate synthase 1 [Source:HGNC Symbol;Acc:HGNC:30029]	protein_coding	PGS1	1.21023	1.49686e-06
ENSG00000234518	prostaglandin E synthase 3 pseudogene 1 [Source:HGNC Symbol;Acc:HGNC:43824]	processed_pseudogene	PTGES3P1	1.20959	1.60705e-09
ENSG00000144118	RAS like proto-oncogene B [Source:HGNC Symbol;Acc:HGNC:9840]	protein_coding	RALB	1.20912	2.73598e-05
ENSG00000096063	SRSF protein kinase 1 [Source:HGNC Symbol;Acc:HGNC:11305]	protein_coding	SRPK1	1.20773	7.51404e-05
ENSG00000196743	GM2 ganglioside activator [Source:HGNC Symbol;Acc:HGNC:4367]	protein_coding	GM2A	1.20739	5.56293e-07
ENSG00000249252	C1QTNF7 antisense RNA 1 [Source:HGNC Symbol;Acc:HGNC:40683]	lncRNA	C1QTNF7-AS1	1.20679	0.0423187
ENSG00000234515	protein phosphatase 1 regulatory inhibitor subunit 2 pseudogene 1 [Source:HGNC Symbol;Acc:HGNC:9289]	transcribed_processed_pseudogene	PPP1R2P1	1.20626	0.00108024
ENSG00000203797	D-aspartate oxidase [Source:HGNC Symbol;Acc:HGNC:2727]	protein_coding	DDO	1.2046	0.0210025
ENSG00000210176	mitochondrially encoded tRNA-His (CAU/C) [Source:HGNC Symbol;Acc:HGNC:7487]	Mt_tRNA	MT-TH	1.20408	0.0332371
ENSG00000185201	interferon induced transmembrane protein 2 [Source:HGNC Symbol;Acc:HGNC:5413]	protein_coding	IFITM2	1.20339	0.00331711
ENSG00000185340	growth arrest specific 2 like 1 [Source:HGNC Symbol;Acc:HGNC:16955]	protein_coding	GAS2L1	1.20334	0.00108211
ENSG00000198736	methionine sulfoxide reductase B1 [Source:HGNC Symbol;Acc:HGNC:14133]	protein_coding	MSRB1	1.20316	0.00173444
ENSG00000161647	membrane palmitoylated protein 3 [Source:HGNC Symbol;Acc:HGNC:7221]	protein_coding	MPP3	1.20218	0.0231841
ENSG00000169313	purinergic receptor P2Y12 [Source:HGNC Symbol;Acc:HGNC:18124]	protein_coding	P2RY12	1.202	0.00368552
ENSG00000148175	stomatin [Source:HGNC Symbol;Acc:HGNC:3383]	protein_coding	STOM	1.20178	3.1426e-09
ENSG00000267990	novel sialic acid binding Ig-like lectin (SIGLEC) pseudogene	unprocessed_pseudogene	AC063977.2	1.19883	0.000563016
ENSG00000273314	novel transcript, antisense to CUL1	lncRNA	AC005229.4	1.19518	2.36988e-06
ENSG00000228817	BACH1 intronic transcript 2 [Source:HGNC Symbol;Acc:HGNC:40007]	lncRNA	BACH1-IT2	1.19395	6.8269e-05
ENSG00000144893	mediator complex subunit 12L [Source:HGNC Symbol;Acc:HGNC:16050]	protein_coding	MED12L	1.19272	0.00250879
ENSG00000130487	kelch domain containing 7B [Source:HGNC Symbol;Acc:HGNC:25145]	protein_coding	KLHDC7B	1.19219	0.00032039
ENSG00000101856	progesterone receptor membrane component 1 [Source:HGNC Symbol;Acc:HGNC:16090]	protein_coding	PGRMC1	1.19152	6.72907e-08
ENSG00000112299	vanin 1 [Source:HGNC Symbol;Acc:HGNC:12705]	protein_coding	VNN1	1.18977	0.0203905
ENSG00000132589	flotillin 2 [Source:HGNC Symbol;Acc:HGNC:3758]	protein_coding	FLOT2	1.186	0.000144159
ENSG00000141664	zinc finger CCHC-type containing 2 [Source:HGNC Symbol;Acc:HGNC:22916]	protein_coding	ZCCHC2	1.18524	0.000237072
ENSG00000261267	novel transcript, antisense to N4BP1	lncRNA	AC026470.2	1.18429	0.00526193
ENSG00000107566	ER lipid raft associated 1 [Source:HGNC Symbol;Acc:HGNC:16947]	protein_coding	ERLIN1	1.18406	4.73542e-09
ENSG00000146373	ring finger protein 217 [Source:HGNC Symbol;Acc:HGNC:21487]	protein_coding	RNF217	1.18338	0.000136141
ENSG00000185499	mucin 1, cell surface associated [Source:HGNC Symbol;Acc:HGNC:7508]	protein_coding	MUC1	1.18204	0.000549727
ENSG00000140839	C-type lectin domain family 18 member B [Source:HGNC Symbol;Acc:HGNC:33849]	protein_coding	CLEC18B	1.1819	0.00239155
ENSG00000116793	putative homeodomain transcription factor 1 [Source:HGNC Symbol;Acc:HGNC:8939]	protein_coding	PHTF1	1.17921	4.49694e-08
ENSG00000165507	DEPP1 autophagy regulator [Source:HGNC Symbol;Acc:HGNC:23355]	protein_coding	DEPP1	1.17834	0.00448873
ENSG00000280734	long intergenic non-protein coding RNA 1232 [Source:HGNC Symbol;Acc:HGNC:49755]	lncRNA	LINC01232	1.17829	1.82999e-06
ENSG00000251453	HAUS augmin like complex subunit 1 pseudogene 1 [Source:HGNC Symbol;Acc:HGNC:43760]	processed_pseudogene	HAUS1P1	1.17812	0.0414323
ENSG00000174307	pleckstrin homology like domain family A member 3 [Source:HGNC Symbol;Acc:HGNC:8934]	protein_coding	PHLDA3	1.17727	0.0477238
ENSG00000112195	triggering receptor expressed on myeloid cells like 2 [Source:HGNC Symbol;Acc:HGNC:21092]	protein_coding	TREML2	1.17723	0.000221454
ENSG00000237788	cytokine-like nuclear factor n-pac (N-PAC) pseudogene	processed_pseudogene	AL162615.1	1.17626	0.0163577
ENSG00000257285	novel transcript, antisense to HAUS4	lncRNA	AL132780.1	1.17621	0.00187072
ENSG00000260361	novel transcript	lncRNA	AC106028.3	1.17582	0.00068016
ENSG00000210191	mitochondrially encoded tRNA-Leu (CUN) 2 [Source:HGNC Symbol;Acc:HGNC:7491]	Mt_tRNA	MT-TL2	1.17573	0.0242502
ENSG00000179331	RAB39A, member RAS oncogene family [Source:HGNC Symbol;Acc:HGNC:16521]	protein_coding	RAB39A	1.1756	0.0123201
ENSG00000186431	Fc fragment of IgA receptor [Source:HGNC Symbol;Acc:HGNC:3608]	protein_coding	FCAR	1.17473	0.00392054
ENSG00000162747	Fc fragment of IgG receptor IIIb [Source:HGNC Symbol;Acc:HGNC:3620]	protein_coding	FCGR3B	1.17469	0.0102884
ENSG00000131979	GTP cyclohydrolase 1 [Source:HGNC Symbol;Acc:HGNC:4193]	protein_coding	GCH1	1.17465	2.08484e-05
ENSG00000026103	Fas cell surface death receptor [Source:HGNC Symbol;Acc:HGNC:11920]	protein_coding	FAS	1.17369	2.34631e-06
ENSG00000269956	MKNK1 antisense RNA 1 [Source:HGNC Symbol;Acc:HGNC:44129]	lncRNA	MKNK1-AS1	1.17296	0.0011028
ENSG00000099804	cell division cycle 34 [Source:HGNC Symbol;Acc:HGNC:1734]	protein_coding	CDC34	1.17242	0.000319823
ENSG00000132357	caspase recruitment domain family member 6 [Source:HGNC Symbol;Acc:HGNC:16394]	protein_coding	CARD6	1.1709	2.21807e-06
ENSG00000246016	long intergenic non-protein coding RNA 1513 [Source:HGNC Symbol;Acc:HGNC:51202]	lncRNA	LINC01513	1.17005	0.0126137
ENSG00000258101	novel transcript, antisense to TUBA1C	lncRNA	AC010173.1	1.16965	0.0348638
ENSG00000130589	helicase with zinc finger 2 [Source:HGNC Symbol;Acc:HGNC:30021]	protein_coding	HELZ2	1.1685	0.000178123
ENSG00000172771	EF-hand calcium binding domain 12 [Source:HGNC Symbol;Acc:HGNC:28061]	protein_coding	EFCAB12	1.16792	0.0022547
ENSG00000137767	sulfide quinone oxidoreductase [Source:HGNC Symbol;Acc:HGNC:20390]	protein_coding	SQOR	1.16736	6.31335e-07
ENSG00000188404	selectin L [Source:HGNC Symbol;Acc:HGNC:10720]	protein_coding	SELL	1.16668	6.5568e-07
ENSG00000122643	5'-nucleotidase, cytosolic IIIA [Source:HGNC Symbol;Acc:HGNC:17820]	protein_coding	NT5C3A	1.16603	3.3369e-07
ENSG00000148204	crumbs cell polarity complex component 2 [Source:HGNC Symbol;Acc:HGNC:18688]	protein_coding	CRB2	1.16492	0.0308561
ENSG00000223855	novel transcript	lncRNA	AC147651.1	1.16398	0.0304301
ENSG00000125347	interferon regulatory factor 1 [Source:HGNC Symbol;Acc:HGNC:6116]	protein_coding	IRF1	1.16395	4.25057e-08
ENSG00000212864	ring finger protein 208 [Source:HGNC Symbol;Acc:HGNC:25420]	protein_coding	RNF208	1.16348	0.00171906
ENSG00000183307	transmembrane protein 121B [Source:HGNC Symbol;Acc:HGNC:1844]	protein_coding	TMEM121B	1.16325	0.0087227
ENSG00000140563	multiple C2 and transmembrane domain containing 2 [Source:HGNC Symbol;Acc:HGNC:25636]	protein_coding	MCTP2	1.16252	0.000138819
ENSG00000173821	ring finger protein 213 [Source:HGNC Symbol;Acc:HGNC:14539]	protein_coding	RNF213	1.16143	9.12491e-07
ENSG00000164054	shisa family member 5 [Source:HGNC Symbol;Acc:HGNC:30376]	protein_coding	SHISA5	1.15992	6.56444e-08
ENSG00000167207	nucleotide binding oligomerization domain containing 2 [Source:HGNC Symbol;Acc:HGNC:5331]	protein_coding	NOD2	1.15981	0.00137495
ENSG00000225169	brain protein I3 pseudogene 1 [Source:HGNC Symbol;Acc:HGNC:33533]	processed_pseudogene	BRI3P1	1.15869	0.019318
ENSG00000230149	novel transcript, antisense to SUN2	lncRNA	AL021707.3	1.1582	8.31338e-07
ENSG00000186407	CD300e molecule [Source:HGNC Symbol;Acc:HGNC:28874]	protein_coding	CD300E	1.15815	0.000431163
ENSG00000111817	dermatan sulfate epimerase [Source:HGNC Symbol;Acc:HGNC:21144]	protein_coding	DSE	1.15396	3.35209e-06
ENSG00000168404	mixed lineage kinase domain like pseudokinase [Source:HGNC Symbol;Acc:HGNC:26617]	protein_coding	MLKL	1.15344	5.51664e-10
ENSG00000106804	complement C5 [Source:HGNC Symbol;Acc:HGNC:1331]	protein_coding	C5	1.15296	4.25508e-08
ENSG00000274180	N-acetyltransferase domain containing 1 [Source:HGNC Symbol;Acc:HGNC:30770]	protein_coding	NATD1	1.15255	0.00184434
ENSG00000185880	tripartite motif containing 69 [Source:HGNC Symbol;Acc:HGNC:17857]	protein_coding	TRIM69	1.15254	9.12742e-11
ENSG00000170858	leukocyte immunoglobulin-like receptor pseudogene 2 [Source:HGNC Symbol;Acc:HGNC:15497]	transcribed_processed_pseudogene	LILRP2	1.15069	0.00369538
ENSG00000176076	potassium voltage-gated channel subfamily E regulatory subunit 5 [Source:HGNC Symbol;Acc:HGNC:6241]	protein_coding	KCNE5	1.14944	0.00710005
ENSG00000235192	novel transcript	lncRNA	AC009495.3	1.14898	0.000464489
ENSG00000171611	pre T cell antigen receptor alpha [Source:HGNC Symbol;Acc:HGNC:21290]	protein_coding	PTCRA	1.14637	0.00411908
ENSG00000204525	major histocompatibility complex, class I, C [Source:HGNC Symbol;Acc:HGNC:4933]	protein_coding	HLA-C	1.14607	1.17071e-05
ENSG00000282851	BST2 interferon stimulated positive regulator [Source:HGNC Symbol;Acc:HGNC:51290]	lncRNA	BISPR	1.14355	2.21431e-05
ENSG00000135047	cathepsin L [Source:HGNC Symbol;Acc:HGNC:2537]	protein_coding	CTSL	1.14204	0.00446454
ENSG00000254614	novel transcript, antisense to CAPN1	lncRNA	AP003068.2	1.14192	0.01051
ENSG00000267394	novel transcript, antisense to ATXN7L3	lncRNA	AC004596.1	1.14089	0.000233677
ENSG00000138449	solute carrier family 40 member 1 [Source:HGNC Symbol;Acc:HGNC:10909]	protein_coding	SLC40A1	1.14014	0.000308023
ENSG00000145354	CDGSH iron sulfur domain 2 [Source:HGNC Symbol;Acc:HGNC:24212]	protein_coding	CISD2	1.13881	7.45955e-06
ENSG00000070190	dual adaptor of phosphotyrosine and 3-phosphoinositides 1 [Source:HGNC Symbol;Acc:HGNC:16500]	protein_coding	DAPP1	1.1374	4.00608e-08
ENSG00000196189	semaphorin 4A [Source:HGNC Symbol;Acc:HGNC:10729]	protein_coding	SEMA4A	1.13718	0.00116245
ENSG00000144655	cysteine and serine rich nuclear protein 1 [Source:HGNC Symbol;Acc:HGNC:14300]	protein_coding	CSRNP1	1.13643	6.076e-05
ENSG00000239480	novel transcript	lncRNA	AC073517.1	1.13579	0.00549838
ENSG00000170315	ubiquitin B [Source:HGNC Symbol;Acc:HGNC:12463]	protein_coding	UBB	1.13457	0.000306048
ENSG00000174125	toll like receptor 1 [Source:HGNC Symbol;Acc:HGNC:11847]	protein_coding	TLR1	1.13455	0.000147181
ENSG00000152380	family with sequence similarity 151 member B [Source:HGNC Symbol;Acc:HGNC:33716]	protein_coding	FAM151B	1.13254	0.000930255
ENSG00000102109	proprotein convertase subtilisin/kexin type 1 inhibitor [Source:HGNC Symbol;Acc:HGNC:17301]	protein_coding	PCSK1N	1.1318	0.0363289
ENSG00000264304	novel transcript, antisense to FLOT2	lncRNA	AC024267.4	1.13158	0.00508977
ENSG00000128918	aldehyde dehydrogenase 1 family member A2 [Source:HGNC Symbol;Acc:HGNC:15472]	protein_coding	ALDH1A2	1.13099	0.0211914
ENSG00000115271	grancalcin [Source:HGNC Symbol;Acc:HGNC:15990]	protein_coding	GCA	1.12935	0.00605863
ENSG00000268119	novel transcript	lncRNA	AC010615.2	1.12888	0.0136679
ENSG00000249396	long intergenic non-protein coding RNA 2212 [Source:HGNC Symbol;Acc:HGNC:53079]	lncRNA	LINC02212	1.12738	0.0391854
ENSG00000042062	RIPOR family member 3 [Source:HGNC Symbol;Acc:HGNC:16168]	protein_coding	RIPOR3	1.12552	1.17677e-05
ENSG00000128266	G protein subunit alpha z [Source:HGNC Symbol;Acc:HGNC:4395]	protein_coding	GNAZ	1.12477	0.0156092
ENSG00000225131	proteasome activator subunit 2 pseudogene 2 [Source:HGNC Symbol;Acc:HGNC:30160]	processed_pseudogene	PSME2P2	1.12462	0.0003407
ENSG00000100225	F-box protein 7 [Source:HGNC Symbol;Acc:HGNC:13586]	protein_coding	FBXO7	1.12334	0.0044062
ENSG00000173083	heparanase [Source:HGNC Symbol;Acc:HGNC:5164]	protein_coding	HPSE	1.12303	0.000370141
ENSG00000104375	serine/threonine kinase 3 [Source:HGNC Symbol;Acc:HGNC:11406]	protein_coding	STK3	1.12263	1.17071e-05
ENSG00000187741	FA complementation group A [Source:HGNC Symbol;Acc:HGNC:3582]	protein_coding	FANCA	1.12238	8.50633e-06
ENSG00000213492	5'-nucleotidase, cytosolic IIIA pseudogene 1 [Source:HGNC Symbol;Acc:HGNC:18530]	transcribed_processed_pseudogene	NT5C3AP1	1.1221	0.000154266
ENSG00000204634	TBC1 domain family member 8 [Source:HGNC Symbol;Acc:HGNC:17791]	protein_coding	TBC1D8	1.12123	0.000107406
ENSG00000283602	novel pseudogene	transcribed_unitary_pseudogene	AC116353.6	1.12067	0.00295268
ENSG00000179082	chromosome 9 open reading frame 106 (putative) [Source:HGNC Symbol;Acc:HGNC:31370]	lncRNA	C9orf106	1.11986	0.014248
ENSG00000207042	RNA, U6 small nuclear 196, pseudogene [Source:HGNC Symbol;Acc:HGNC:47159]	snRNA	RNU6-196P	1.11907	0.0160972
ENSG00000230795	major histocompatibility complex, class I, K (pseudogene) [Source:HGNC Symbol;Acc:HGNC:4969]	unprocessed_pseudogene	HLA-K	1.11631	0.00105227
ENSG00000164125	golgi associated kinase 1B [Source:HGNC Symbol;Acc:HGNC:25312]	protein_coding	GASK1B	1.11622	0.00138759
ENSG00000100911	proteasome activator subunit 2 [Source:HGNC Symbol;Acc:HGNC:9569]	protein_coding	PSME2	1.11466	1.33058e-05
ENSG00000251194	novel transcript	lncRNA	AL133330.1	1.11436	0.00305037
ENSG00000214456	perilipin 5 [Source:HGNC Symbol;Acc:HGNC:33196]	protein_coding	PLIN5	1.11424	0.0220463
ENSG00000100325	activating signal cointegrator 1 complex subunit 2 [Source:HGNC Symbol;Acc:HGNC:24103]	protein_coding	ASCC2	1.11411	0.00032039
ENSG00000161944	asialoglycoprotein receptor 2 [Source:HGNC Symbol;Acc:HGNC:743]	protein_coding	ASGR2	1.11364	0.00950878
ENSG00000250031	protein tyrosine phosphatase, non-receptor type 11 (PTPN11) pseudogene	processed_pseudogene	AC009927.1	1.11259	0.0434229
ENSG00000068366	acyl-CoA synthetase long chain family member 4 [Source:HGNC Symbol;Acc:HGNC:3571]	protein_coding	ACSL4	1.11234	3.12584e-05
ENSG00000174749	family with sequence similarity 241 member A [Source:HGNC Symbol;Acc:HGNC:26813]	protein_coding	FAM241A	1.10968	6.71311e-06
ENSG00000143771	cornichon family AMPA receptor auxiliary protein 4 [Source:HGNC Symbol;Acc:HGNC:25013]	protein_coding	CNIH4	1.10962	4.97646e-09
ENSG00000108771	DExH-box helicase 58 [Source:HGNC Symbol;Acc:HGNC:29517]	protein_coding	DHX58	1.10957	0.0018091
ENSG00000163464	C-X-C motif chemokine receptor 1 [Source:HGNC Symbol;Acc:HGNC:6026]	protein_coding	CXCR1	1.10919	0.00583752
ENSG00000110492	midkine [Source:HGNC Symbol;Acc:HGNC:6972]	protein_coding	MDK	1.10915	0.000296655
ENSG00000213694	sphingosine-1-phosphate receptor 3 [Source:HGNC Symbol;Acc:HGNC:3167]	protein_coding	S1PR3	1.10792	0.00108141
ENSG00000105402	NSF attachment protein alpha [Source:HGNC Symbol;Acc:HGNC:7641]	protein_coding	NAPA	1.10788	2.81233e-08
ENSG00000143162	cellular repressor of E1A stimulated genes 1 [Source:HGNC Symbol;Acc:HGNC:2351]	protein_coding	CREG1	1.10774	9.85215e-08
ENSG00000158104	4-hydroxyphenylpyruvate dioxygenase [Source:HGNC Symbol;Acc:HGNC:5147]	protein_coding	HPD	1.10544	0.0200114
ENSG00000232973	CYP1B1 antisense RNA 1 [Source:HGNC Symbol;Acc:HGNC:28543]	lncRNA	CYP1B1-AS1	1.1052	0.00914445
ENSG00000165029	ATP binding cassette subfamily A member 1 [Source:HGNC Symbol;Acc:HGNC:29]	protein_coding	ABCA1	1.10486	0.00423097
ENSG00000132109	tripartite motif containing 21 [Source:HGNC Symbol;Acc:HGNC:11312]	protein_coding	TRIM21	1.10424	1.49448e-07
ENSG00000283268	testis expressed 54 [Source:HGNC Symbol;Acc:HGNC:53729]	protein_coding	TEX54	1.10412	0.0317118
ENSG00000099860	growth arrest and DNA damage inducible beta [Source:HGNC Symbol;Acc:HGNC:4096]	protein_coding	GADD45B	1.1026	2.63569e-08
ENSG00000100368	colony stimulating factor 2 receptor beta common subunit [Source:HGNC Symbol;Acc:HGNC:2436]	protein_coding	CSF2RB	1.10045	0.0005119
ENSG00000118162	kaptin, actin binding protein [Source:HGNC Symbol;Acc:HGNC:6404]	protein_coding	KPTN	1.09899	4.84603e-06
ENSG00000162946	DISC1 scaffold protein [Source:HGNC Symbol;Acc:HGNC:2888]	protein_coding	DISC1	1.09715	9.12491e-07
ENSG00000106683	LIM domain kinase 1 [Source:HGNC Symbol;Acc:HGNC:6613]	protein_coding	LIMK1	1.09681	6.11821e-07
ENSG00000143479	dual specificity tyrosine phosphorylation regulated kinase 3 [Source:HGNC Symbol;Acc:HGNC:3094]	protein_coding	DYRK3	1.09677	0.0164152
ENSG00000146425	dynein light chain Tctex-type 1 [Source:HGNC Symbol;Acc:HGNC:11697]	protein_coding	DYNLT1	1.09592	1.03634e-05
ENSG00000214212	chromosome 19 open reading frame 38 [Source:HGNC Symbol;Acc:HGNC:34073]	protein_coding	C19orf38	1.09586	2.35073e-05
ENSG00000140564	furin, paired basic amino acid cleaving enzyme [Source:HGNC Symbol;Acc:HGNC:8568]	protein_coding	FURIN	1.09502	2.20332e-05
ENSG00000182885	adhesion G protein-coupled receptor G3 [Source:HGNC Symbol;Acc:HGNC:13728]	protein_coding	ADGRG3	1.09502	0.0168653
ENSG00000135363	LIM domain only 2 [Source:HGNC Symbol;Acc:HGNC:6642]	protein_coding	LMO2	1.09484	8.99217e-07
ENSG00000138061	cytochrome P450 family 1 subfamily B member 1 [Source:HGNC Symbol;Acc:HGNC:2597]	protein_coding	CYP1B1	1.0944	0.0185414
ENSG00000173559	nucleic acid binding protein 1 [Source:HGNC Symbol;Acc:HGNC:26232]	protein_coding	NABP1	1.09411	0.000972329
ENSG00000114450	G protein subunit beta 4 [Source:HGNC Symbol;Acc:HGNC:20731]	protein_coding	GNB4	1.09387	2.03213e-06
ENSG00000074416	monoglyceride lipase [Source:HGNC Symbol;Acc:HGNC:17038]	protein_coding	MGLL	1.09373	0.00307027
ENSG00000143333	regulator of G protein signaling 16 [Source:HGNC Symbol;Acc:HGNC:9997]	protein_coding	RGS16	1.09353	0.000891867
ENSG00000122490	solute carrier family 66 member 2 [Source:HGNC Symbol;Acc:HGNC:26188]	protein_coding	SLC66A2	1.09339	9.57046e-08
ENSG00000165406	membrane associated ring-CH-type finger 8 [Source:HGNC Symbol;Acc:HGNC:23356]	protein_coding	MARCHF8	1.09305	0.000232364
ENSG00000163162	ring finger protein 149 [Source:HGNC Symbol;Acc:HGNC:23137]	protein_coding	RNF149	1.09271	0.000149152
ENSG00000175356	signal peptide, CUB domain and EGF like domain containing 2 [Source:HGNC Symbol;Acc:HGNC:30425]	protein_coding	SCUBE2	1.09215	0.0246919
ENSG00000072422	Rho related BTB domain containing 1 [Source:HGNC Symbol;Acc:HGNC:18738]	protein_coding	RHOBTB1	1.09067	0.016402
ENSG00000125900	signal regulatory protein delta [Source:HGNC Symbol;Acc:HGNC:16248]	protein_coding	SIRPD	1.09056	0.00135435
ENSG00000129450	sialic acid binding Ig like lectin 9 [Source:HGNC Symbol;Acc:HGNC:10878]	protein_coding	SIGLEC9	1.09031	0.000666517
ENSG00000146416	androgen induced 1 [Source:HGNC Symbol;Acc:HGNC:21607]	protein_coding	AIG1	1.09024	2.97125e-10
ENSG00000232254	colony stimulating factor 2 receptor beta common subunit pseudogene 1 [Source:HGNC Symbol;Acc:HGNC:2437]	unprocessed_pseudogene	CSF2RBP1	1.09004	0.0494275
ENSG00000202461	0	misc_RNA	AL096840.1	1.08951	0.0383263
ENSG00000148834	glutathione S-transferase omega 1 [Source:HGNC Symbol;Acc:HGNC:13312]	protein_coding	GSTO1	1.08902	5.40345e-07
ENSG00000109046	WD repeat and SOCS box containing 1 [Source:HGNC Symbol;Acc:HGNC:19221]	protein_coding	WSB1	1.08838	3.01613e-07
ENSG00000183508	terminal nucleotidyltransferase 5C [Source:HGNC Symbol;Acc:HGNC:24712]	protein_coding	TENT5C	1.08744	0.00088282
ENSG00000122862	serglycin [Source:HGNC Symbol;Acc:HGNC:9361]	protein_coding	SRGN	1.0854	0.000704969
ENSG00000092036	HAUS augmin like complex subunit 4 [Source:HGNC Symbol;Acc:HGNC:20163]	protein_coding	HAUS4	1.08519	0.000284857
ENSG00000112096	superoxide dismutase 2 [Source:HGNC Symbol;Acc:HGNC:11180]	protein_coding	SOD2	1.08425	0.00250786
ENSG00000073331	alpha kinase 1 [Source:HGNC Symbol;Acc:HGNC:20917]	protein_coding	ALPK1	1.08397	0.00066817
ENSG00000169136	activating transcription factor 5 [Source:HGNC Symbol;Acc:HGNC:790]	protein_coding	ATF5	1.08224	0.000166051
ENSG00000253146	corepressor interacting with RBPJ, 1 pseudogene 1 [Source:HGNC Symbol;Acc:HGNC:44011]	processed_pseudogene	CIR1P1	1.08051	0.00120197
ENSG00000148288	globoside alpha-1,3-N-acetylgalactosaminyltransferase 1 (FORS blood group) [Source:HGNC Symbol;Acc:HGNC:20460]	protein_coding	GBGT1	1.07979	1.22182e-06
ENSG00000076770	muscleblind like splicing regulator 3 [Source:HGNC Symbol;Acc:HGNC:20564]	protein_coding	MBNL3	1.07941	1.9736e-05
ENSG00000108576	solute carrier family 6 member 4 [Source:HGNC Symbol;Acc:HGNC:11050]	protein_coding	SLC6A4	1.07847	0.020804
ENSG00000154917	RAB6B, member RAS oncogene family [Source:HGNC Symbol;Acc:HGNC:14902]	protein_coding	RAB6B	1.07843	0.00343014
ENSG00000238000	proteasome (prosome, macropain) activator subunit 2 (PA28 beta) (PSME2) pseudogene	processed_pseudogene	AC116347.1	1.07778	0.000154266
ENSG00000111321	lymphotoxin beta receptor [Source:HGNC Symbol;Acc:HGNC:6718]	protein_coding	LTBR	1.07747	3.88426e-05
ENSG00000085449	WD repeat and FYVE domain containing 1 [Source:HGNC Symbol;Acc:HGNC:20451]	protein_coding	WDFY1	1.07691	6.9436e-08
ENSG00000210077	mitochondrially encoded tRNA-Val (GUN) [Source:HGNC Symbol;Acc:HGNC:7500]	Mt_tRNA	MT-TV	1.07581	0.0193352
ENSG00000141469	solute carrier family 14 member 1 (Kidd blood group) [Source:HGNC Symbol;Acc:HGNC:10918]	protein_coding	SLC14A1	1.07177	0.00115614
ENSG00000213949	integrin subunit alpha 1 [Source:HGNC Symbol;Acc:HGNC:6134]	protein_coding	ITGA1	1.07094	0.00400638
ENSG00000158887	myelin protein zero [Source:HGNC Symbol;Acc:HGNC:7225]	polymorphic_pseudogene	MPZ	1.07093	7.06319e-05
ENSG00000177706	FAM20C golgi associated secretory pathway kinase [Source:HGNC Symbol;Acc:HGNC:22140]	protein_coding	FAM20C	1.07078	0.00886342
ENSG00000069399	BCL3 transcription coactivator [Source:HGNC Symbol;Acc:HGNC:998]	protein_coding	BCL3	1.07072	0.00226945
ENSG00000145287	placenta associated 8 [Source:HGNC Symbol;Acc:HGNC:19254]	protein_coding	PLAC8	1.07058	8.0512e-07
ENSG00000172493	AF4/FMR2 family member 1 [Source:HGNC Symbol;Acc:HGNC:7135]	protein_coding	AFF1	1.07013	1.58735e-07
ENSG00000101236	ring finger protein 24 [Source:HGNC Symbol;Acc:HGNC:13779]	protein_coding	RNF24	1.06959	0.00116245
ENSG00000196663	tectonin beta-propeller repeat containing 2 [Source:HGNC Symbol;Acc:HGNC:19957]	protein_coding	TECPR2	1.06947	0.00551356
ENSG00000175471	multiple C2 and transmembrane domain containing 1 [Source:HGNC Symbol;Acc:HGNC:26183]	protein_coding	MCTP1	1.06833	2.55904e-05
ENSG00000163625	WD repeat and FYVE domain containing 3 [Source:HGNC Symbol;Acc:HGNC:20751]	protein_coding	WDFY3	1.06805	0.0112637
ENSG00000095303	prostaglandin-endoperoxide synthase 1 [Source:HGNC Symbol;Acc:HGNC:9604]	protein_coding	PTGS1	1.06791	0.000711495
ENSG00000121807	C-C motif chemokine receptor 2 [Source:HGNC Symbol;Acc:HGNC:1603]	protein_coding	CCR2	1.06774	5.94191e-05
ENSG00000128342	LIF interleukin 6 family cytokine [Source:HGNC Symbol;Acc:HGNC:6596]	protein_coding	LIF	1.06725	0.0418747
ENSG00000207248	RNA, U6 small nuclear 1005, pseudogene [Source:HGNC Symbol;Acc:HGNC:47968]	snRNA	RNU6-1005P	1.06694	0.00681383
ENSG00000277511	novel transcript	lncRNA	AC116407.2	1.06673	0.00512301
ENSG00000226281	novel transcript	lncRNA	AL031123.1	1.06582	0.0169571
ENSG00000165914	tetratricopeptide repeat domain 7B [Source:HGNC Symbol;Acc:HGNC:19858]	protein_coding	TTC7B	1.06559	0.00767877
ENSG00000166171	deleted in primary ciliary dyskinesia homolog (mouse) [Source:HGNC Symbol;Acc:HGNC:24542]	protein_coding	DPCD	1.06489	0.00015433
ENSG00000248988	proteasome (prosome, macropain) activator subunit 2 (PA28 beta) (PSME2) pseudogene	processed_pseudogene	AC093700.2	1.06485	0.00269345
ENSG00000279191	#N/A	#N/A	#N/A	1.06408	0.0453765
ENSG00000011422	plasminogen activator, urokinase receptor [Source:HGNC Symbol;Acc:HGNC:9053]	protein_coding	PLAUR	1.0635	0.000356183
ENSG00000077238	interleukin 4 receptor [Source:HGNC Symbol;Acc:HGNC:6015]	protein_coding	IL4R	1.06312	0.000290998
ENSG00000143797	membrane bound O-acyltransferase domain containing 2 [Source:HGNC Symbol;Acc:HGNC:25193]	protein_coding	MBOAT2	1.06289	0.00109595
ENSG00000273032	DiGeorge syndrome critical region gene 9 [Source:HGNC Symbol;Acc:HGNC:17227]	lncRNA	DGCR9	1.06285	0.0187658
ENSG00000183486	MX dynamin like GTPase 2 [Source:HGNC Symbol;Acc:HGNC:7533]	protein_coding	MX2	1.06276	0.000250323
ENSG00000072401	ubiquitin conjugating enzyme E2 D1 [Source:HGNC Symbol;Acc:HGNC:12474]	protein_coding	UBE2D1	1.06239	0.00446372
ENSG00000260231	KDM7A divergent transcript [Source:HGNC Symbol;Acc:HGNC:48959]	lncRNA	KDM7A-DT	1.06065	5.21006e-05
ENSG00000007237	growth arrest specific 7 [Source:NCBI gene;Acc:8522]	protein_coding	AC005747.1	1.05887	0.000452592
ENSG00000234290	novel transcript	lncRNA	AC116366.2	1.05854	3.02804e-06
ENSG00000259792	novel transcript, antisense to TBC1D2B	lncRNA	AC104758.1	1.05764	0.00565117
ENSG00000178685	poly(ADP-ribose) polymerase family member 10 [Source:HGNC Symbol;Acc:HGNC:25895]	protein_coding	PARP10	1.05684	5.27232e-06
ENSG00000176170	sphingosine kinase 1 [Source:HGNC Symbol;Acc:HGNC:11240]	protein_coding	SPHK1	1.05465	8.72239e-05
ENSG00000180628	polycomb group ring finger 5 [Source:HGNC Symbol;Acc:HGNC:28264]	protein_coding	PCGF5	1.05231	3.49843e-08
ENSG00000131873	chondroitin sulfate synthase 1 [Source:HGNC Symbol;Acc:HGNC:17198]	protein_coding	CHSY1	1.05128	0.000246799
ENSG00000112335	sorting nexin 3 [Source:HGNC Symbol;Acc:HGNC:11174]	protein_coding	SNX3	1.04798	1.41705e-12
ENSG00000204397	caspase recruitment domain family member 16 [Source:HGNC Symbol;Acc:HGNC:33701]	protein_coding	CARD16	1.04735	0.00248449
ENSG00000158828	PTEN induced kinase 1 [Source:HGNC Symbol;Acc:HGNC:14581]	protein_coding	PINK1	1.04675	0.000874709
ENSG00000216490	IFI30 lysosomal thiol reductase [Source:HGNC Symbol;Acc:HGNC:5398]	protein_coding	IFI30	1.04653	0.000256394
ENSG00000121297	teashirt zinc finger homeobox 3 [Source:HGNC Symbol;Acc:HGNC:30700]	protein_coding	TSHZ3	1.04612	0.00270303
ENSG00000179840	PIK3CD antisense RNA 1 [Source:HGNC Symbol;Acc:HGNC:32346]	lncRNA	PIK3CD-AS1	1.04514	0.0003407
ENSG00000128594	leucine rich repeat containing 4 [Source:HGNC Symbol;Acc:HGNC:15586]	protein_coding	LRRC4	1.04445	0.0144397
ENSG00000143344	ral guanine nucleotide dissociation stimulator like 1 [Source:HGNC Symbol;Acc:HGNC:30281]	protein_coding	RGL1	1.04412	0.000329966
ENSG00000117010	zinc finger protein 684 [Source:HGNC Symbol;Acc:HGNC:28418]	protein_coding	ZNF684	1.04412	0.000187378
ENSG00000188906	leucine rich repeat kinase 2 [Source:HGNC Symbol;Acc:HGNC:18618]	protein_coding	LRRK2	1.0441	0.00317506
ENSG00000282572	novel transcript similar to family member with sequence similarity 157	lncRNA	AC215522.2	1.04403	0.0443483
ENSG00000123119	N-terminal EF-hand calcium binding protein 1 [Source:HGNC Symbol;Acc:HGNC:20983]	protein_coding	NECAB1	1.03974	0.046785
ENSG00000233154	long intergenic non-protein coding RNA 1762 [Source:HGNC Symbol;Acc:HGNC:52552]	lncRNA	LINC01762	1.03951	0.00179635
ENSG00000198355	Pim-3 proto-oncogene, serine/threonine kinase [Source:HGNC Symbol;Acc:HGNC:19310]	protein_coding	PIM3	1.03928	8.7445e-05
ENSG00000223799	IL10RB divergent transcript [Source:HGNC Symbol;Acc:HGNC:44303]	lncRNA	IL10RB-DT	1.03666	8.81265e-07
ENSG00000121316	phospholipase B domain containing 1 [Source:HGNC Symbol;Acc:HGNC:26215]	protein_coding	PLBD1	1.03585	0.00317879
ENSG00000251661	novel transcript, antisense to IFITM3	lncRNA	AC136475.1	1.03558	0.0384483
ENSG00000102897	LYR motif containing 1 [Source:HGNC Symbol;Acc:HGNC:25074]	protein_coding	LYRM1	1.0351	5.46067e-10
ENSG00000163235	transforming growth factor alpha [Source:HGNC Symbol;Acc:HGNC:11765]	protein_coding	TGFA	1.03443	0.00473608
ENSG00000188559	Ral GTPase activating protein catalytic alpha subunit 2 [Source:HGNC Symbol;Acc:HGNC:16207]	protein_coding	RALGAPA2	1.0325	2.14155e-05
ENSG00000008323	pleckstrin homology and RhoGEF domain containing G6 [Source:HGNC Symbol;Acc:HGNC:25562]	protein_coding	PLEKHG6	1.03231	0.00930409
ENSG00000105355	perilipin 3 [Source:HGNC Symbol;Acc:HGNC:16893]	protein_coding	PLIN3	1.03207	0.000500789
ENSG00000238005	novel transcript	lncRNA	AL391832.2	1.03206	0.0205868
ENSG00000101916	toll like receptor 8 [Source:HGNC Symbol;Acc:HGNC:15632]	protein_coding	TLR8	1.03137	0.00170463
ENSG00000095321	carnitine O-acetyltransferase [Source:HGNC Symbol;Acc:HGNC:2342]	protein_coding	CRAT	1.03043	5.81346e-05
ENSG00000188305	PEAK family member 3 [Source:HGNC Symbol;Acc:HGNC:24793]	protein_coding	PEAK3	1.03042	0.0140822
ENSG00000109743	bone marrow stromal cell antigen 1 [Source:HGNC Symbol;Acc:HGNC:1118]	protein_coding	BST1	1.03007	0.00102669
ENSG00000273311	DiGeorge syndrome critical region gene 11 [Source:HGNC Symbol;Acc:HGNC:17226]	lncRNA	DGCR11	1.02976	1.70482e-05
ENSG00000132256	tripartite motif containing 5 [Source:HGNC Symbol;Acc:HGNC:16276]	protein_coding	TRIM5	1.02971	2.41834e-06
ENSG00000273076	novel transcript, antisense to SUN2	lncRNA	AL021707.7	1.02806	0.000438019
ENSG00000240890	G2/M-phase specific E3 ubiquitin ligase (G2E3) pseudogene	processed_pseudogene	AC020633.1	1.02776	0.0177085
ENSG00000135404	CD63 molecule [Source:HGNC Symbol;Acc:HGNC:1692]	protein_coding	CD63	1.02765	3.37896e-06
ENSG00000152804	hematopoietically expressed homeobox [Source:HGNC Symbol;Acc:HGNC:4901]	protein_coding	HHEX	1.02511	5.52602e-08
ENSG00000102007	proteolipid protein 2 [Source:HGNC Symbol;Acc:HGNC:9087]	protein_coding	PLP2	1.02274	3.17125e-08
ENSG00000063854	hydroxyacylglutathione hydrolase [Source:HGNC Symbol;Acc:HGNC:4805]	protein_coding	HAGH	1.02138	0.00324846
ENSG00000236438	family with sequence similarity 157 member A [Source:HGNC Symbol;Acc:HGNC:34079]	transcribed_unprocessed_pseudogene	FAM157A	1.02079	0.0242915
ENSG00000021355	serpin family B member 1 [Source:HGNC Symbol;Acc:HGNC:3311]	protein_coding	SERPINB1	1.02034	9.07963e-06
ENSG00000061918	guanylate cyclase 1 soluble subunit beta 1 [Source:HGNC Symbol;Acc:HGNC:4687]	protein_coding	GUCY1B1	1.02012	0.00917004
ENSG00000196549	membrane metalloendopeptidase [Source:HGNC Symbol;Acc:HGNC:7154]	protein_coding	MME	1.01953	0.0387742
ENSG00000248996	novel transcript	lncRNA	AC145098.1	1.01824	0.014137
ENSG00000235257	ITGA9 antisense RNA 1 [Source:HGNC Symbol;Acc:HGNC:49668]	lncRNA	ITGA9-AS1	1.01793	0.024379
ENSG00000050628	prostaglandin E receptor 3 [Source:HGNC Symbol;Acc:HGNC:9595]	protein_coding	PTGER3	1.01786	0.0451806
ENSG00000088992	tescalcin [Source:HGNC Symbol;Acc:HGNC:26065]	protein_coding	TESC	1.01711	0.0184884
ENSG00000137414	family with sequence similarity 8 member A1 [Source:HGNC Symbol;Acc:HGNC:16372]	protein_coding	FAM8A1	1.01705	4.9891e-06
ENSG00000227788	MT-CO3 pseudogene 43 [Source:HGNC Symbol;Acc:HGNC:52146]	processed_pseudogene	MTCO3P43	1.01565	0.0210025
ENSG00000173110	heat shock protein family A (Hsp70) member 6 [Source:HGNC Symbol;Acc:HGNC:5239]	protein_coding	HSPA6	1.01547	0.00464764
ENSG00000185482	SH3 and cysteine rich domain 3 [Source:HGNC Symbol;Acc:HGNC:28423]	protein_coding	STAC3	1.01436	8.59784e-05
ENSG00000180596	H2B clustered histone 4 [Source:HGNC Symbol;Acc:HGNC:4757]	protein_coding	H2BC4	1.01348	0.0133658
ENSG00000114790	Rho guanine nucleotide exchange factor 26 [Source:HGNC Symbol;Acc:HGNC:24490]	protein_coding	ARHGEF26	1.01338	0.0333623
ENSG00000246430	long intergenic non-protein coding RNA 968 [Source:HGNC Symbol;Acc:HGNC:48727]	lncRNA	LINC00968	1.01292	0.00845846
ENSG00000034152	mitogen-activated protein kinase kinase 3 [Source:HGNC Symbol;Acc:HGNC:6843]	protein_coding	MAP2K3	1.0129	0.00014614
ENSG00000146094	docking protein 3 [Source:HGNC Symbol;Acc:HGNC:24583]	protein_coding	DOK3	1.01287	0.00777125
ENSG00000165178	neutrophil cytosolic factor 1C pseudogene [Source:HGNC Symbol;Acc:HGNC:32523]	unprocessed_pseudogene	NCF1C	1.01206	0.00389605
ENSG00000212743	long intergenic non-protein coding RNA 2656 [Source:HGNC Symbol;Acc:HGNC:54142]	lncRNA	LINC02656	1.01169	0.0180556
ENSG00000129038	lysyl oxidase like 1 [Source:HGNC Symbol;Acc:HGNC:6665]	protein_coding	LOXL1	1.01083	0.00652519
ENSG00000255139	novel transcript	lncRNA	AP000442.1	1.01059	1.83353e-05
ENSG00000164430	cyclic GMP-AMP synthase [Source:HGNC Symbol;Acc:HGNC:21367]	protein_coding	CGAS	1.00938	1.44663e-07
ENSG00000144848	autophagy related 3 [Source:HGNC Symbol;Acc:HGNC:20962]	protein_coding	ATG3	1.00899	1.01268e-06
ENSG00000258469	charged multivesicular body protein 4B pseudogene 1 [Source:HGNC Symbol;Acc:HGNC:43616]	processed_pseudogene	CHMP4BP1	1.00787	0.0397083
ENSG00000260660	taste receptor cell protein 1-like [Source:NCBI gene;Acc:105376731]	transcribed_unitary_pseudogene	AC113208.4	1.00517	0.00902253
ENSG00000106605	biliverdin reductase A [Source:HGNC Symbol;Acc:HGNC:1062]	protein_coding	BLVRA	1.00512	0.000212278
ENSG00000087086	ferritin light chain [Source:HGNC Symbol;Acc:HGNC:3999]	protein_coding	FTL	1.00483	7.7153e-05
ENSG00000258826	long intergenic non-protein coding RNA 1147 [Source:HGNC Symbol;Acc:HGNC:49468]	lncRNA	LINC01147	1.00284	0.040071
ENSG00000103257	solute carrier family 7 member 5 [Source:HGNC Symbol;Acc:HGNC:11063]	protein_coding	SLC7A5	1.00257	7.29407e-06
ENSG00000112290	WASP family member 1 [Source:HGNC Symbol;Acc:HGNC:12732]	protein_coding	WASF1	1.00245	0.00168868
ENSG00000103005	U6 snRNA biogenesis phosphodiesterase 1 [Source:HGNC Symbol;Acc:HGNC:25792]	protein_coding	USB1	1.00244	2.12823e-05
ENSG00000164713	brain protein I3 [Source:HGNC Symbol;Acc:HGNC:1109]	protein_coding	BRI3	1.00125	0.000180748
ENSG00000164251	F2R like trypsin receptor 1 [Source:HGNC Symbol;Acc:HGNC:3538]	protein_coding	F2RL1	1.00079	0.00941786
ENSG00000196116	tudor domain containing 7 [Source:HGNC Symbol;Acc:HGNC:30831]	protein_coding	TDRD7	1.00042	6.71311e-06
ENSG00000136819	chromosome 9 open reading frame 78 [Source:HGNC Symbol;Acc:HGNC:24932]	protein_coding	C9orf78	0.999443	0.000184746
ENSG00000266274	RNA, 7SL, cytoplasmic 138, pseudogene [Source:HGNC Symbol;Acc:HGNC:46154]	misc_RNA	RN7SL138P	0.999052	0.0235261
ENSG00000079277	MAPK interacting serine/threonine kinase 1 [Source:HGNC Symbol;Acc:HGNC:7110]	protein_coding	MKNK1	0.997997	5.80559e-05
ENSG00000123091	ring finger protein 11 [Source:HGNC Symbol;Acc:HGNC:10056]	protein_coding	RNF11	0.997114	4.26987e-05
ENSG00000224397	small integral membrane protein 25 [Source:HGNC Symbol;Acc:HGNC:50328]	lncRNA	SMIM25	0.995292	0.00473476
ENSG00000086300	sorting nexin 10 [Source:HGNC Symbol;Acc:HGNC:14974]	protein_coding	SNX10	0.99488	0.000303787
ENSG00000272181	novel transcript, antisense to PSMD6	lncRNA	AC012557.2	0.993171	0.00441766
ENSG00000090376	interleukin 1 receptor associated kinase 3 [Source:HGNC Symbol;Acc:HGNC:17020]	protein_coding	IRAK3	0.992937	0.00392707
ENSG00000104765	BCL2 interacting protein 3 like [Source:HGNC Symbol;Acc:HGNC:1085]	protein_coding	BNIP3L	0.992528	6.34065e-06
ENSG00000116711	phospholipase A2 group IVA [Source:HGNC Symbol;Acc:HGNC:9035]	protein_coding	PLA2G4A	0.992428	0.000979648
ENSG00000177674	angiotensin II receptor associated protein [Source:HGNC Symbol;Acc:HGNC:13539]	protein_coding	AGTRAP	0.99214	1.0231e-05
ENSG00000059378	poly(ADP-ribose) polymerase family member 12 [Source:HGNC Symbol;Acc:HGNC:21919]	protein_coding	PARP12	0.990731	0.00126759
ENSG00000232368	ferritin light chain pseudogene 2 [Source:HGNC Symbol;Acc:HGNC:4001]	processed_pseudogene	FTLP2	0.990575	0.000394195
ENSG00000118564	F-box and leucine rich repeat protein 5 [Source:HGNC Symbol;Acc:HGNC:13602]	protein_coding	FBXL5	0.990513	3.57247e-05
ENSG00000135218	CD36 molecule [Source:HGNC Symbol;Acc:HGNC:1663]	protein_coding	CD36	0.989534	0.0011796
ENSG00000260742	novel transcript, antisense to SSFA2	lncRNA	AC009962.1	0.989315	0.00998598
ENSG00000198858	R3H domain containing 4 [Source:HGNC Symbol;Acc:HGNC:28270]	protein_coding	R3HDM4	0.989161	0.00550663
ENSG00000054523	kinesin family member 1B [Source:HGNC Symbol;Acc:HGNC:16636]	protein_coding	KIF1B	0.988905	0.000475867
ENSG00000230204	ferritin heavy chain 1 pseudogene 5 [Source:HGNC Symbol;Acc:HGNC:3996]	processed_pseudogene	FTH1P5	0.988654	0.0164179
ENSG00000260467	novel transcript, antisense to CCDC135 and GPR97	lncRNA	AC018552.2	0.987857	0.0442325
ENSG00000011600	TYRO protein tyrosine kinase binding protein [Source:HGNC Symbol;Acc:HGNC:12449]	protein_coding	TYROBP	0.98777	0.000524915
ENSG00000236675	metaxin 1 pseudogene 1 [Source:HGNC Symbol;Acc:HGNC:7505]	unprocessed_pseudogene	MTX1P1	0.985878	0.0100422
ENSG00000170909	osteoclast associated Ig-like receptor [Source:HGNC Symbol;Acc:HGNC:29960]	protein_coding	OSCAR	0.985417	0.000631051
ENSG00000213722	dimethylarginine dimethylaminohydrolase 2 [Source:HGNC Symbol;Acc:HGNC:2716]	protein_coding	DDAH2	0.984892	2.35073e-05
ENSG00000099785	membrane associated ring-CH-type finger 2 [Source:HGNC Symbol;Acc:HGNC:28038]	protein_coding	MARCHF2	0.984725	5.83269e-05
ENSG00000164116	guanylate cyclase 1 soluble subunit alpha 1 [Source:HGNC Symbol;Acc:HGNC:4685]	protein_coding	GUCY1A1	0.984269	0.0137533
ENSG00000261226	novel transcript	lncRNA	AC092384.3	0.984164	0.00331849
ENSG00000132965	arachidonate 5-lipoxygenase activating protein [Source:HGNC Symbol;Acc:HGNC:436]	protein_coding	ALOX5AP	0.983684	0.00804203
ENSG00000081181	arginase 2 [Source:HGNC Symbol;Acc:HGNC:664]	protein_coding	ARG2	0.983412	0.000130731
ENSG00000197959	dynamin 3 [Source:HGNC Symbol;Acc:HGNC:29125]	protein_coding	DNM3	0.983349	0.000401561
ENSG00000205890	novel transcript, antisense to CCDC64B	lncRNA	AC108134.1	0.98248	0.0317118
ENSG00000205413	sterile alpha motif domain containing 9 [Source:HGNC Symbol;Acc:HGNC:1348]	protein_coding	SAMD9	0.982284	0.00155978
ENSG00000049245	vesicle associated membrane protein 3 [Source:HGNC Symbol;Acc:HGNC:12644]	protein_coding	VAMP3	0.982045	1.02606e-09
ENSG00000229719	MIR194-2 host gene [Source:HGNC Symbol;Acc:HGNC:51946]	lncRNA	MIR194-2HG	0.981597	0.0190231
ENSG00000209082	mitochondrially encoded tRNA-Leu (UUA/G) 1 [Source:HGNC Symbol;Acc:HGNC:7490]	Mt_tRNA	MT-TL1	0.981041	0.0187244
ENSG00000260145	novel transcript, antisense to NLRC5	lncRNA	AC023825.2	0.980353	0.0142858
ENSG00000136048	DNA damage regulated autophagy modulator 1 [Source:HGNC Symbol;Acc:HGNC:25645]	protein_coding	DRAM1	0.980284	0.00120197
ENSG00000172270	basigin (Ok blood group) [Source:HGNC Symbol;Acc:HGNC:1116]	protein_coding	BSG	0.980219	4.40476e-05
ENSG00000170837	G protein-coupled receptor 27 [Source:HGNC Symbol;Acc:HGNC:4482]	protein_coding	GPR27	0.980076	0.0133543
ENSG00000139083	ETS variant transcription factor 6 [Source:HGNC Symbol;Acc:HGNC:3495]	protein_coding	ETV6	0.979306	9.85446e-09
ENSG00000117592	peroxiredoxin 6 [Source:HGNC Symbol;Acc:HGNC:16753]	protein_coding	PRDX6	0.978925	1.27461e-05
ENSG00000145936	potassium calcium-activated channel subfamily M regulatory beta subunit 1 [Source:HGNC Symbol;Acc:HGNC:6285]	protein_coding	KCNMB1	0.977063	0.000386548
ENSG00000172936	MYD88 innate immune signal transduction adaptor [Source:HGNC Symbol;Acc:HGNC:7562]	protein_coding	MYD88	0.97695	2.21308e-06
ENSG00000115828	glutaminyl-peptide cyclotransferase [Source:HGNC Symbol;Acc:HGNC:9753]	protein_coding	QPCT	0.97692	0.0331235
ENSG00000167996	ferritin heavy chain 1 [Source:HGNC Symbol;Acc:HGNC:3976]	protein_coding	FTH1	0.976378	0.00439066
ENSG00000104903	LYL1 basic helix-loop-helix family member [Source:HGNC Symbol;Acc:HGNC:6734]	protein_coding	LYL1	0.975945	0.00186171
ENSG00000136026	cytoskeleton associated protein 4 [Source:HGNC Symbol;Acc:HGNC:16991]	protein_coding	CKAP4	0.975811	0.00268934
ENSG00000100596	serine palmitoyltransferase long chain base subunit 2 [Source:HGNC Symbol;Acc:HGNC:11278]	protein_coding	SPTLC2	0.975414	2.31888e-07
ENSG00000178896	exosome component 4 [Source:HGNC Symbol;Acc:HGNC:18189]	protein_coding	EXOSC4	0.974732	1.44178e-05
ENSG00000108960	monocyte to macrophage differentiation associated [Source:HGNC Symbol;Acc:HGNC:7153]	protein_coding	MMD	0.974381	0.00489168
ENSG00000119522	DENN domain containing 1A [Source:HGNC Symbol;Acc:HGNC:29324]	protein_coding	DENND1A	0.974278	1.03098e-05
ENSG00000225313	novel transcript	lncRNA	AL513327.1	0.97365	0.00939762
ENSG00000249096	long intergenic non-protein coding RNA 2362 [Source:HGNC Symbol;Acc:HGNC:53284]	lncRNA	LINC02362	0.973185	0.0203276
ENSG00000232187	ferritin heavy chain 1 pseudogene 7 [Source:HGNC Symbol;Acc:HGNC:3994]	processed_pseudogene	FTH1P7	0.972913	0.0158158
ENSG00000119655	NPC intracellular cholesterol transporter 2 [Source:HGNC Symbol;Acc:HGNC:14537]	protein_coding	NPC2	0.972093	1.63099e-05
ENSG00000168615	ADAM metallopeptidase domain 9 [Source:HGNC Symbol;Acc:HGNC:216]	protein_coding	ADAM9	0.969782	0.00140129
ENSG00000127954	STEAP4 metalloreductase [Source:HGNC Symbol;Acc:HGNC:21923]	protein_coding	STEAP4	0.968476	0.025408
ENSG00000254503	high-mobility group box 3 (HMGB3) pseudogene	processed_pseudogene	AC010319.1	0.965802	0.00135435
ENSG00000231084	ribosomal protein L22 pseudogene 24 [Source:HGNC Symbol;Acc:HGNC:53758]	processed_pseudogene	RPL22P24	0.964809	0.0194634
ENSG00000068024	histone deacetylase 4 [Source:HGNC Symbol;Acc:HGNC:14063]	protein_coding	HDAC4	0.964145	3.23202e-06
ENSG00000163412	eukaryotic translation initiation factor 4E family member 3 [Source:HGNC Symbol;Acc:HGNC:31837]	protein_coding	EIF4E3	0.963976	5.28338e-07
ENSG00000151948	glycosyltransferase 1 domain containing 1 [Source:HGNC Symbol;Acc:HGNC:26483]	protein_coding	GLT1D1	0.96378	0.0221059
ENSG00000113749	histamine receptor H2 [Source:HGNC Symbol;Acc:HGNC:5183]	protein_coding	HRH2	0.963465	0.0234064
ENSG00000258227	C-type lectin domain containing 5A [Source:HGNC Symbol;Acc:HGNC:2054]	protein_coding	CLEC5A	0.962453	0.0415093
ENSG00000169228	RAB24, member RAS oncogene family [Source:HGNC Symbol;Acc:HGNC:9765]	protein_coding	RAB24	0.961899	0.000231133
ENSG00000179761	pipecolic acid and sarcosine oxidase [Source:HGNC Symbol;Acc:HGNC:17804]	protein_coding	PIPOX	0.96162	0.000434391
ENSG00000261373	VPS9D1 antisense RNA 1 [Source:HGNC Symbol;Acc:HGNC:48915]	lncRNA	VPS9D1-AS1	0.959893	0.00120325
ENSG00000197006	methyltransferase like 9 [Source:HGNC Symbol;Acc:HGNC:24586]	protein_coding	METTL9	0.959665	7.23161e-10
ENSG00000177628	glucosylceramidase beta [Source:HGNC Symbol;Acc:HGNC:4177]	protein_coding	GBA	0.958873	4.68643e-07
ENSG00000197324	LDL receptor related protein 10 [Source:HGNC Symbol;Acc:HGNC:14553]	protein_coding	LRP10	0.958366	0.00083057
ENSG00000158825	cytidine deaminase [Source:HGNC Symbol;Acc:HGNC:1712]	protein_coding	CDA	0.958088	0.0391854
ENSG00000231925	TAP binding protein [Source:HGNC Symbol;Acc:HGNC:11566]	protein_coding	TAPBP	0.957978	4.68643e-07
ENSG00000100504	glycogen phosphorylase L [Source:HGNC Symbol;Acc:HGNC:9725]	protein_coding	PYGL	0.957511	0.0398107
ENSG00000279196	novel transcript	TEC	AC135048.4	0.957378	0.0117441
ENSG00000139178	complement C1r subcomponent like [Source:HGNC Symbol;Acc:HGNC:21265]	protein_coding	C1RL	0.95622	0.00040427
ENSG00000136869	toll like receptor 4 [Source:HGNC Symbol;Acc:HGNC:11850]	protein_coding	TLR4	0.954529	0.00504278
ENSG00000259394	Y box binding protein 1 (YBX1) pseudogene	processed_pseudogene	AC079328.1	0.952641	0.0144566
ENSG00000141526	solute carrier family 16 member 3 [Source:HGNC Symbol;Acc:HGNC:10924]	protein_coding	SLC16A3	0.95167	0.00223254
ENSG00000204264	proteasome 20S subunit beta 8 [Source:HGNC Symbol;Acc:HGNC:9545]	protein_coding	PSMB8	0.950559	8.88409e-08
ENSG00000122694	GLI pathogenesis related 2 [Source:HGNC Symbol;Acc:HGNC:18007]	protein_coding	GLIPR2	0.950451	6.19403e-05
ENSG00000103196	cysteine rich secretory protein LCCL domain containing 2 [Source:HGNC Symbol;Acc:HGNC:25248]	protein_coding	CRISPLD2	0.949899	0.0308385
ENSG00000101782	RIO kinase 3 [Source:HGNC Symbol;Acc:HGNC:11451]	protein_coding	RIOK3	0.948227	1.67093e-08
ENSG00000135899	SP110 nuclear body protein [Source:HGNC Symbol;Acc:HGNC:5401]	protein_coding	SP110	0.948222	3.58962e-06
ENSG00000103342	G1 to S phase transition 1 [Source:HGNC Symbol;Acc:HGNC:4621]	protein_coding	GSPT1	0.947597	0.0014615
ENSG00000266236	NARF intronic transcript 1 [Source:HGNC Symbol;Acc:HGNC:43651]	lncRNA	NARF-IT1	0.947231	0.0027891
ENSG00000135842	niban apoptosis regulator 1 [Source:HGNC Symbol;Acc:HGNC:16784]	protein_coding	NIBAN1	0.947014	0.0266057
ENSG00000237264	ferritin heavy chain 1 pseudogene 11 [Source:HGNC Symbol;Acc:HGNC:3981]	processed_pseudogene	FTH1P11	0.946718	0.0436728
ENSG00000251215	golgin A5 pseudogene 1 [Source:HGNC Symbol;Acc:HGNC:43925]	processed_pseudogene	GOLGA5P1	0.945554	0.0499056
ENSG00000219507	ferritin heavy chain 1 pseudogene 8 [Source:HGNC Symbol;Acc:HGNC:3995]	processed_pseudogene	FTH1P8	0.944815	0.00485545
ENSG00000157350	ST3 beta-galactoside alpha-2,3-sialyltransferase 2 [Source:HGNC Symbol;Acc:HGNC:10863]	protein_coding	ST3GAL2	0.944349	8.59784e-05
ENSG00000281100	TEC	TEC	AC105749.1	0.944326	8.31338e-07
ENSG00000180846	CSNK1G2 antisense RNA 1 [Source:HGNC Symbol;Acc:HGNC:28604]	lncRNA	CSNK1G2-AS1	0.943743	0.0154744
ENSG00000075420	fibronectin type III domain containing 3B [Source:HGNC Symbol;Acc:HGNC:24670]	protein_coding	FNDC3B	0.943361	0.00111336
ENSG00000111144	leukotriene A4 hydrolase [Source:HGNC Symbol;Acc:HGNC:6710]	protein_coding	LTA4H	0.943147	0.000450766
ENSG00000197536	IRF1 antisense RNA 1 [Source:HGNC Symbol;Acc:HGNC:33838]	lncRNA	IRF1-AS1	0.942754	5.83903e-07
ENSG00000274902	novel transcript	lncRNA	AC004241.2	0.941913	0.0163582
ENSG00000205018	uncharacterized LOC100129697 [Source:NCBI gene;Acc:100129697]	lncRNA	AC092384.1	0.940774	0.00259028
ENSG00000180549	fucosyltransferase 7 [Source:HGNC Symbol;Acc:HGNC:4018]	protein_coding	FUT7	0.939899	0.00551005
ENSG00000279861	TEC	TEC	AC073548.1	0.939276	1.01854e-05
ENSG00000100364	KIAA0930 [Source:HGNC Symbol;Acc:HGNC:1314]	protein_coding	KIAA0930	0.938643	1.4824e-06
ENSG00000253736	novel transcript, antisense to DUSP1	lncRNA	AC022217.4	0.938117	0.0365626
ENSG00000232043	novel transcript, antisense to PTPN1	lncRNA	AL133230.2	0.937302	0.00745696
ENSG00000165168	cytochrome b-245 beta chain [Source:HGNC Symbol;Acc:HGNC:2578]	protein_coding	CYBB	0.93716	0.000163485
ENSG00000104626	exoribonuclease 1 [Source:HGNC Symbol;Acc:HGNC:23994]	protein_coding	ERI1	0.936965	1.28893e-05
ENSG00000184497	transmembrane protein 255B [Source:HGNC Symbol;Acc:HGNC:28297]	protein_coding	TMEM255B	0.936955	0.00401093
ENSG00000265800	novel transcript, sense intronic to HN1	lncRNA	AC022211.4	0.936525	0.0189848
ENSG00000137462	toll like receptor 2 [Source:HGNC Symbol;Acc:HGNC:11848]	protein_coding	TLR2	0.936448	0.00644489
ENSG00000153029	major histocompatibility complex, class I-related [Source:HGNC Symbol;Acc:HGNC:4975]	protein_coding	MR1	0.936316	6.59817e-13
ENSG00000164715	lemur tyrosine kinase 2 [Source:HGNC Symbol;Acc:HGNC:17880]	protein_coding	LMTK2	0.936042	0.000161958
ENSG00000172183	interferon stimulated exonuclease gene 20 [Source:HGNC Symbol;Acc:HGNC:6130]	protein_coding	ISG20	0.935753	2.46638e-08
ENSG00000138111	major facilitator superfamily domain containing 13A [Source:HGNC Symbol;Acc:HGNC:26196]	protein_coding	MFSD13A	0.935494	1.92997e-07
ENSG00000142453	coactivator associated arginine methyltransferase 1 [Source:HGNC Symbol;Acc:HGNC:23393]	protein_coding	CARM1	0.935072	0.00126759
ENSG00000167851	CD300a molecule [Source:HGNC Symbol;Acc:HGNC:19319]	protein_coding	CD300A	0.935069	4.40476e-05
ENSG00000231770	TMEM44 antisense RNA 1 [Source:HGNC Symbol;Acc:HGNC:44272]	lncRNA	TMEM44-AS1	0.933322	0.00119313
ENSG00000062282	diacylglycerol O-acyltransferase 2 [Source:HGNC Symbol;Acc:HGNC:16940]	protein_coding	DGAT2	0.933304	0.0307471
ENSG00000202533	0	misc_RNA	AC116366.1	0.931977	0.0036612
ENSG00000125170	docking protein 4 [Source:HGNC Symbol;Acc:HGNC:19868]	protein_coding	DOK4	0.931594	0.048996
ENSG00000172216	CCAAT enhancer binding protein beta [Source:HGNC Symbol;Acc:HGNC:1834]	protein_coding	CEBPB	0.929357	0.00486087
ENSG00000213650	tyrosine 3-monooxygenase/tryptophan 5-monooxygenase activation protein, epsilon polypeptide (YWHAE) pseudogene	processed_pseudogene	AC092447.2	0.929269	0.00551881
ENSG00000175592	FOS like 1, AP-1 transcription factor subunit [Source:HGNC Symbol;Acc:HGNC:13718]	protein_coding	FOSL1	0.928247	0.0142561
ENSG00000204267	transporter 2, ATP binding cassette subfamily B member [Source:HGNC Symbol;Acc:HGNC:44]	protein_coding	TAP2	0.928067	3.23278e-06
ENSG00000082074	FYN binding protein 1 [Source:HGNC Symbol;Acc:HGNC:4036]	protein_coding	FYB1	0.92805	2.26419e-06
ENSG00000067992	pyruvate dehydrogenase kinase 3 [Source:HGNC Symbol;Acc:HGNC:8811]	protein_coding	PDK3	0.927887	0.000233945
ENSG00000188375	H3.5 histone [Source:HGNC Symbol;Acc:HGNC:33164]	protein_coding	H3-5	0.925588	0.00184046
ENSG00000243646	interleukin 10 receptor subunit beta [Source:HGNC Symbol;Acc:HGNC:5965]	protein_coding	IL10RB	0.925146	4.09677e-06
ENSG00000250995	novel pseudogene	processed_pseudogene	AL391280.2	0.92465	0.0359927
ENSG00000259319	novel transcript, antisense to JDP2	lncRNA	AF111167.2	0.924639	0.00395668
ENSG00000047648	Rho GTPase activating protein 6 [Source:HGNC Symbol;Acc:HGNC:676]	protein_coding	ARHGAP6	0.924456	0.0455839
ENSG00000270210	novel transcript	lncRNA	AC104695.3	0.924429	0.0281881
ENSG00000138190	exocyst complex component 6 [Source:HGNC Symbol;Acc:HGNC:23196]	protein_coding	EXOC6	0.924088	7.15907e-05
ENSG00000067182	TNF receptor superfamily member 1A [Source:HGNC Symbol;Acc:HGNC:11916]	protein_coding	TNFRSF1A	0.922735	0.000814269
ENSG00000183474	GTF2H2 family member C [Source:HGNC Symbol;Acc:HGNC:31394]	protein_coding	GTF2H2C	0.922616	0.00358734
ENSG00000183822	NCF4 antisense RNA 1 [Source:HGNC Symbol;Acc:HGNC:40393]	lncRNA	NCF4-AS1	0.92255	0.0240973
ENSG00000092051	junctophilin 4 [Source:HGNC Symbol;Acc:HGNC:20156]	protein_coding	JPH4	0.922429	0.0165633
ENSG00000165806	caspase 7 [Source:HGNC Symbol;Acc:HGNC:1508]	protein_coding	CASP7	0.921997	0.000117304
ENSG00000105281	solute carrier family 1 member 5 [Source:HGNC Symbol;Acc:HGNC:10943]	protein_coding	SLC1A5	0.921898	1.20762e-05
ENSG00000165490	DNA damage induced apoptosis suppressor [Source:HGNC Symbol;Acc:HGNC:26351]	protein_coding	DDIAS	0.92094	0.00534507
ENSG00000136861	CDK5 regulatory subunit associated protein 2 [Source:HGNC Symbol;Acc:HGNC:18672]	protein_coding	CDK5RAP2	0.920713	1.54865e-08
ENSG00000223522	novel transcript	lncRNA	AC093690.1	0.920206	0.00386682
ENSG00000198176	transcription factor Dp-1 [Source:HGNC Symbol;Acc:HGNC:11749]	protein_coding	TFDP1	0.919451	1.98693e-07
ENSG00000236383	coiled-coil domain containing 200 [Source:HGNC Symbol;Acc:HGNC:43658]	protein_coding	CCDC200	0.918692	0.000868482
ENSG00000101342	TBC/LysM-associated domain containing 2 [Source:HGNC Symbol;Acc:HGNC:16112]	protein_coding	TLDC2	0.918313	1.80745e-05
ENSG00000108984	mitogen-activated protein kinase kinase 6 [Source:HGNC Symbol;Acc:HGNC:6846]	protein_coding	MAP2K6	0.917962	9.1488e-06
ENSG00000229598	peroxiredoxin 3 pseudogene 1 [Source:HGNC Symbol;Acc:HGNC:39264]	processed_pseudogene	PRDX3P1	0.917948	0.0125204
ENSG00000118495	PLAG1 like zinc finger 1 [Source:HGNC Symbol;Acc:HGNC:9046]	protein_coding	PLAGL1	0.917794	0.000138947
ENSG00000182511	FES proto-oncogene, tyrosine kinase [Source:HGNC Symbol;Acc:HGNC:3657]	protein_coding	FES	0.917562	0.000792755
ENSG00000123130	acyl-CoA thioesterase 9 [Source:HGNC Symbol;Acc:HGNC:17152]	protein_coding	ACOT9	0.916676	6.9436e-08
ENSG00000175730	BCL2 antagonist/killer 1 pseudogene 1 [Source:HGNC Symbol;Acc:HGNC:996]	processed_pseudogene	BAK1P1	0.916043	4.96151e-05
ENSG00000102057	potassium voltage-gated channel subfamily D member 1 [Source:HGNC Symbol;Acc:HGNC:6237]	protein_coding	KCND1	0.914291	0.00034222
ENSG00000180340	frizzled class receptor 2 [Source:HGNC Symbol;Acc:HGNC:4040]	protein_coding	FZD2	0.914265	0.0032023
ENSG00000277791	proteasome 20S subunit beta 3 [Source:HGNC Symbol;Acc:HGNC:9540]	protein_coding	PSMB3	0.913679	1.03634e-05
ENSG00000267648	DTW domain containing 2 (DTWD2) pseudogene	transcribed_processed_pseudogene	AC060766.5	0.91281	0.00942281
ENSG00000030582	granulin precursor [Source:HGNC Symbol;Acc:HGNC:4601]	protein_coding	GRN	0.912633	0.00284165
ENSG00000269925	novel transcript, sense intronic to VAMP3	lncRNA	Z98884.2	0.912275	0.00151835
ENSG00000100024	beta-ureidopropionase 1 [Source:HGNC Symbol;Acc:HGNC:16297]	protein_coding	UPB1	0.911707	0.0187244
ENSG00000028116	VRK serine/threonine kinase 2 [Source:HGNC Symbol;Acc:HGNC:12719]	protein_coding	VRK2	0.908714	0.000140532
ENSG00000235865	GSN antisense RNA 1 [Source:HGNC Symbol;Acc:HGNC:23372]	lncRNA	GSN-AS1	0.908441	0.0338932
ENSG00000103740	acyl-CoA synthetase bubblegum family member 1 [Source:HGNC Symbol;Acc:HGNC:29567]	protein_coding	ACSBG1	0.908275	0.0208091
ENSG00000138642	HECT and RLD domain containing E3 ubiquitin protein ligase family member 6 [Source:HGNC Symbol;Acc:HGNC:26072]	protein_coding	HERC6	0.906591	0.0181596
ENSG00000118217	activating transcription factor 6 [Source:HGNC Symbol;Acc:HGNC:791]	protein_coding	ATF6	0.906579	5.7323e-06
ENSG00000164096	chromosome 4 open reading frame 3 [Source:HGNC Symbol;Acc:HGNC:19225]	protein_coding	C4orf3	0.905804	7.68693e-05
ENSG00000160785	solute carrier family 25 member 44 [Source:HGNC Symbol;Acc:HGNC:29036]	protein_coding	SLC25A44	0.905732	9.62891e-05
ENSG00000145428	ring finger protein 175 [Source:HGNC Symbol;Acc:HGNC:27735]	protein_coding	RNF175	0.905672	0.00486036
ENSG00000160410	SH3KBP1 binding protein 1 [Source:HGNC Symbol;Acc:HGNC:19214]	protein_coding	SHKBP1	0.905234	0.0105489
ENSG00000166681	brain expressed X-linked 3 [Source:HGNC Symbol;Acc:HGNC:13388]	protein_coding	BEX3	0.904288	0.00235635
ENSG00000231964	novel transcript	lncRNA	AL731567.1	0.904195	0.0129911
ENSG00000243317	short transmembrane mitochondrial protein 1 [Source:HGNC Symbol;Acc:HGNC:41909]	protein_coding	STMP1	0.903383	7.25951e-09
ENSG00000109466	kelch like family member 2 [Source:HGNC Symbol;Acc:HGNC:6353]	protein_coding	KLHL2	0.903221	0.0107586
ENSG00000197249	serpin family A member 1 [Source:HGNC Symbol;Acc:HGNC:8941]	protein_coding	SERPINA1	0.902859	0.00816536
ENSG00000273247	novel transcript, antisense to RAB33B	lncRNA	AC097376.3	0.90201	0.00954204
ENSG00000088298	ER degradation enhancing alpha-mannosidase like protein 2 [Source:HGNC Symbol;Acc:HGNC:15877]	protein_coding	EDEM2	0.900218	4.99379e-12
ENSG00000174837	adhesion G protein-coupled receptor E1 [Source:HGNC Symbol;Acc:HGNC:3336]	protein_coding	ADGRE1	0.899974	0.0358273
ENSG00000178404	CEP295 N-terminal like [Source:HGNC Symbol;Acc:HGNC:44659]	protein_coding	CEP295NL	0.899538	0.0303394
ENSG00000272468	novel transcript	lncRNA	AL021807.1	0.898361	0.0495825
ENSG00000090382	lysozyme [Source:HGNC Symbol;Acc:HGNC:6740]	protein_coding	LYZ	0.898103	0.00307492
ENSG00000141562	nuclear prelamin A recognition factor [Source:HGNC Symbol;Acc:HGNC:29916]	protein_coding	NARF	0.897489	0.000367079
ENSG00000198053	signal regulatory protein alpha [Source:HGNC Symbol;Acc:HGNC:9662]	protein_coding	SIRPA	0.89711	0.00943126
ENSG00000248727	long intergenic non-protein coding RNA 1948 [Source:HGNC Symbol;Acc:HGNC:52772]	lncRNA	LINC01948	0.896849	0.0413819
ENSG00000174099	methionine sulfoxide reductase B3 [Source:HGNC Symbol;Acc:HGNC:27375]	protein_coding	MSRB3	0.896822	0.0031372
ENSG00000258944	novel transcript, antisense to PAPLN	lncRNA	AC004846.2	0.896683	0.0448351
ENSG00000233276	glutathione peroxidase 1 [Source:HGNC Symbol;Acc:HGNC:4553]	polymorphic_pseudogene	GPX1	0.896585	0.00380772
ENSG00000115339	polypeptide N-acetylgalactosaminyltransferase 3 [Source:HGNC Symbol;Acc:HGNC:4125]	protein_coding	GALNT3	0.896527	0.000211888
ENSG00000163328	G protein-coupled receptor 155 [Source:HGNC Symbol;Acc:HGNC:22951]	protein_coding	GPR155	0.895791	0.000195433
ENSG00000115919	kynureninase [Source:HGNC Symbol;Acc:HGNC:6469]	protein_coding	KYNU	0.895721	0.00209789
ENSG00000215458	apoptosis associated transcript in bladder cancer [Source:HGNC Symbol;Acc:HGNC:51526]	lncRNA	AATBC	0.895146	0.00393804
ENSG00000211459	mitochondrially encoded 12S rRNA [Source:HGNC Symbol;Acc:HGNC:7470]	Mt_rRNA	MT-RNR1	0.895108	0.00916155
ENSG00000114268	6-phosphofructo-2-kinase/fructose-2,6-biphosphatase 4 [Source:HGNC Symbol;Acc:HGNC:8875]	protein_coding	PFKFB4	0.89495	0.00581743
ENSG00000234975	ferritin heavy chain 1 pseudogene 2 [Source:HGNC Symbol;Acc:HGNC:3989]	processed_pseudogene	FTH1P2	0.893904	0.0114964
ENSG00000280020	TEC	TEC	AC116407.3	0.893785	0.0466804
ENSG00000260249	novel transcript, antisense to SNX20	lncRNA	AC007608.3	0.893765	0.00905539
ENSG00000269313	MAGI family member, X-linked [Source:HGNC Symbol;Acc:HGNC:30006]	protein_coding	MAGIX	0.89235	0.000441255
ENSG00000163191	S100 calcium binding protein A11 [Source:HGNC Symbol;Acc:HGNC:10488]	protein_coding	S100A11	0.892257	0.0318058
ENSG00000183784	DOCK8 antisense RNA 1 [Source:HGNC Symbol;Acc:HGNC:26436]	lncRNA	DOCK8-AS1	0.891434	0.00245954
ENSG00000170956	CEA cell adhesion molecule 3 [Source:HGNC Symbol;Acc:HGNC:1815]	protein_coding	CEACAM3	0.891245	0.0145925
ENSG00000127951	fibrinogen like 2 [Source:HGNC Symbol;Acc:HGNC:3696]	protein_coding	FGL2	0.891187	0.00388456
ENSG00000239653	PSMD6 antisense RNA 2 [Source:HGNC Symbol;Acc:HGNC:44125]	lncRNA	PSMD6-AS2	0.891166	0.00434044
ENSG00000142657	phosphogluconate dehydrogenase [Source:HGNC Symbol;Acc:HGNC:8891]	protein_coding	PGD	0.890806	0.00652519
ENSG00000187037	G protein-coupled receptor 141 [Source:HGNC Symbol;Acc:HGNC:19997]	protein_coding	GPR141	0.89004	0.00713652
ENSG00000013374	negative regulator of ubiquitin like proteins 1 [Source:HGNC Symbol;Acc:HGNC:17623]	protein_coding	NUB1	0.889968	2.31459e-08
ENSG00000254087	LYN proto-oncogene, Src family tyrosine kinase [Source:HGNC Symbol;Acc:HGNC:6735]	protein_coding	LYN	0.889606	0.00555884
ENSG00000260244	novel transcript, overlapping GUCY1A3	lncRNA	AC104083.1	0.889483	0.0117767
ENSG00000132259	cyclic nucleotide gated channel subunit alpha 4 [Source:HGNC Symbol;Acc:HGNC:2152]	protein_coding	CNGA4	0.888834	0.0485592
ENSG00000145901	TNFAIP3 interacting protein 1 [Source:HGNC Symbol;Acc:HGNC:16903]	protein_coding	TNIP1	0.888664	0.000126982
ENSG00000255224	TEC	lncRNA	AC109322.1	0.888044	0.0324247
ENSG00000139567	activin A receptor like type 1 [Source:HGNC Symbol;Acc:HGNC:175]	protein_coding	ACVRL1	0.886521	0.0423394
ENSG00000161643	sialic acid binding Ig like lectin 16 (gene/pseudogene) [Source:HGNC Symbol;Acc:HGNC:24851]	transcribed_unprocessed_pseudogene	SIGLEC16	0.885638	0.00943126
ENSG00000135677	glucosamine (N-acetyl)-6-sulfatase [Source:HGNC Symbol;Acc:HGNC:4422]	protein_coding	GNS	0.885427	0.000137313
ENSG00000206503	major histocompatibility complex, class I, A [Source:HGNC Symbol;Acc:HGNC:4931]	protein_coding	HLA-A	0.885402	9.7174e-07
ENSG00000066336	Spi-1 proto-oncogene [Source:HGNC Symbol;Acc:HGNC:11241]	protein_coding	SPI1	0.885382	0.0239188
ENSG00000142961	MOB kinase activator 3C [Source:HGNC Symbol;Acc:HGNC:29800]	protein_coding	MOB3C	0.884814	2.54531e-13
ENSG00000259321	novel transcript	lncRNA	AL136295.2	0.884695	0.00140759
ENSG00000180871	C-X-C motif chemokine receptor 2 [Source:HGNC Symbol;Acc:HGNC:6027]	protein_coding	CXCR2	0.884558	0.0448709
ENSG00000164733	cathepsin B [Source:HGNC Symbol;Acc:HGNC:2527]	protein_coding	CTSB	0.8845	1.12634e-05
ENSG00000134686	polyhomeotic homolog 2 [Source:HGNC Symbol;Acc:HGNC:3183]	protein_coding	PHC2	0.884262	0.0237894
ENSG00000135828	ribonuclease L [Source:HGNC Symbol;Acc:HGNC:10050]	protein_coding	RNASEL	0.883414	2.76228e-07
ENSG00000196352	CD55 molecule (Cromer blood group) [Source:HGNC Symbol;Acc:HGNC:2665]	protein_coding	CD55	0.88305	0.0076444
ENSG00000107521	HPS1 biogenesis of lysosomal organelles complex 3 subunit 1 [Source:HGNC Symbol;Acc:HGNC:5163]	protein_coding	HPS1	0.88287	1.4308e-06
ENSG00000187231	SEC14 and spectrin domain containing 1 [Source:HGNC Symbol;Acc:HGNC:18379]	protein_coding	SESTD1	0.882825	0.0003407
ENSG00000168785	tetraspanin 5 [Source:HGNC Symbol;Acc:HGNC:17753]	protein_coding	TSPAN5	0.882177	0.00652782
ENSG00000176871	WD repeat and SOCS box containing 2 [Source:HGNC Symbol;Acc:HGNC:19222]	protein_coding	WSB2	0.881092	1.76527e-08
ENSG00000171208	neuropilin and tolloid like 2 [Source:HGNC Symbol;Acc:HGNC:14644]	protein_coding	NETO2	0.88092	0.000451191
ENSG00000101307	signal regulatory protein beta 1 [Source:HGNC Symbol;Acc:HGNC:15928]	protein_coding	SIRPB1	0.88001	0.0191984
ENSG00000277443	myristoylated alanine rich protein kinase C substrate [Source:HGNC Symbol;Acc:HGNC:6759]	protein_coding	MARCKS	0.879993	0.0155519
ENSG00000030110	BCL2 antagonist/killer 1 [Source:HGNC Symbol;Acc:HGNC:949]	protein_coding	BAK1	0.879829	1.34659e-05
ENSG00000115641	four and a half LIM domains 2 [Source:HGNC Symbol;Acc:HGNC:3703]	protein_coding	FHL2	0.879529	0.000279872
ENSG00000134851	transmembrane protein 165 [Source:HGNC Symbol;Acc:HGNC:30760]	protein_coding	TMEM165	0.87938	3.00234e-05
ENSG00000213719	chloride intracellular channel 1 [Source:HGNC Symbol;Acc:HGNC:2062]	protein_coding	CLIC1	0.879039	4.48483e-05
ENSG00000108106	ubiquitin conjugating enzyme E2 S [Source:HGNC Symbol;Acc:HGNC:17895]	protein_coding	UBE2S	0.878473	0.00278566
ENSG00000138735	phosphodiesterase 5A [Source:HGNC Symbol;Acc:HGNC:8784]	protein_coding	PDE5A	0.878294	0.00105123
ENSG00000141013	growth arrest specific 8 [Source:HGNC Symbol;Acc:HGNC:4166]	protein_coding	GAS8	0.877693	0.000452352
ENSG00000118985	elongation factor for RNA polymerase II 2 [Source:HGNC Symbol;Acc:HGNC:17064]	protein_coding	ELL2	0.877591	0.00419629
ENSG00000177663	interleukin 17 receptor A [Source:HGNC Symbol;Acc:HGNC:5985]	protein_coding	IL17RA	0.876608	0.00208538
ENSG00000165030	nuclear factor, interleukin 3 regulated [Source:HGNC Symbol;Acc:HGNC:7787]	protein_coding	NFIL3	0.876465	0.020684
ENSG00000235609	novel transcript	lncRNA	AF127577.4	0.876208	0.0156402
ENSG00000184060	ArfGAP with dual PH domains 2 [Source:HGNC Symbol;Acc:HGNC:16487]	protein_coding	ADAP2	0.876154	0.00034222
ENSG00000125037	ER membrane protein complex subunit 3 [Source:HGNC Symbol;Acc:HGNC:23999]	protein_coding	EMC3	0.876033	1.5785e-07
ENSG00000119636	basal body orientation factor 1 [Source:HGNC Symbol;Acc:HGNC:19855]	protein_coding	BBOF1	0.875275	0.0191035
ENSG00000118508	RAB32, member RAS oncogene family [Source:HGNC Symbol;Acc:HGNC:9772]	protein_coding	RAB32	0.875162	0.000966989
ENSG00000226608	ferritin light chain pseudogene 3 [Source:HGNC Symbol;Acc:HGNC:4000]	processed_pseudogene	FTLP3	0.874825	0.00486271
ENSG00000119535	colony stimulating factor 3 receptor [Source:HGNC Symbol;Acc:HGNC:2439]	protein_coding	CSF3R	0.874558	0.0112625
ENSG00000164124	transmembrane protein 144 [Source:HGNC Symbol;Acc:HGNC:25633]	protein_coding	TMEM144	0.873558	0.0476655
ENSG00000140939	nucleolar protein 3 [Source:HGNC Symbol;Acc:HGNC:7869]	protein_coding	NOL3	0.873276	0.00209789
ENSG00000168461	RAB31, member RAS oncogene family [Source:HGNC Symbol;Acc:HGNC:9771]	protein_coding	RAB31	0.873082	0.00670949
ENSG00000070501	DNA polymerase beta [Source:HGNC Symbol;Acc:HGNC:9174]	protein_coding	POLB	0.872172	1.60893e-05
ENSG00000109854	HIV-1 Tat interactive protein 2 [Source:HGNC Symbol;Acc:HGNC:16637]	protein_coding	HTATIP2	0.87186	5.35284e-07
ENSG00000133606	makorin ring finger protein 1 [Source:HGNC Symbol;Acc:HGNC:7112]	protein_coding	MKRN1	0.871606	0.000287654
ENSG00000143110	chromosome 1 open reading frame 162 [Source:HGNC Symbol;Acc:HGNC:28344]	protein_coding	C1orf162	0.87023	9.56841e-07
ENSG00000137312	flotillin 1 [Source:HGNC Symbol;Acc:HGNC:3757]	protein_coding	FLOT1	0.870103	0.00341349
ENSG00000086232	eukaryotic translation initiation factor 2 alpha kinase 1 [Source:HGNC Symbol;Acc:HGNC:24921]	protein_coding	EIF2AK1	0.869393	1.85713e-07
ENSG00000136630	H2.0 like homeobox [Source:HGNC Symbol;Acc:HGNC:4978]	protein_coding	HLX	0.869267	0.0217828
ENSG00000227376	ferritin heavy chain 1 pseudogene 16 [Source:HGNC Symbol;Acc:HGNC:3986]	processed_pseudogene	FTH1P16	0.86905	0.00801528
ENSG00000100300	translocator protein [Source:HGNC Symbol;Acc:HGNC:1158]	protein_coding	TSPO	0.868765	0.00208789
ENSG00000092010	proteasome activator subunit 1 [Source:HGNC Symbol;Acc:HGNC:9568]	protein_coding	PSME1	0.865911	8.67802e-07
ENSG00000125826	RANBP2-type and C3HC4-type zinc finger containing 1 [Source:HGNC Symbol;Acc:HGNC:15864]	protein_coding	RBCK1	0.864513	1.33193e-05
ENSG00000012171	semaphorin 3B [Source:HGNC Symbol;Acc:HGNC:10724]	protein_coding	SEMA3B	0.864433	0.0313476
ENSG00000146955	RAB19, member RAS oncogene family [Source:HGNC Symbol;Acc:HGNC:19982]	protein_coding	RAB19	0.864046	0.0423394
ENSG00000213453	ferritin heavy chain 1 pseudogene 3 [Source:HGNC Symbol;Acc:HGNC:3990]	processed_pseudogene	FTH1P3	0.863714	0.0307452
ENSG00000142166	interferon alpha and beta receptor subunit 1 [Source:HGNC Symbol;Acc:HGNC:5432]	protein_coding	IFNAR1	0.863377	0.000198453
ENSG00000272053	#N/A	#N/A	#N/A	0.863126	0.00590985
ENSG00000228305	PRELI domain containing 1 (PRELID1) pseudogene	processed_pseudogene	AC016734.1	0.863049	0.000376014
ENSG00000013583	heme binding protein 1 [Source:HGNC Symbol;Acc:HGNC:17176]	protein_coding	HEBP1	0.862378	1.96904e-05
ENSG00000204592	major histocompatibility complex, class I, E [Source:HGNC Symbol;Acc:HGNC:4962]	protein_coding	HLA-E	0.861276	3.34559e-07
ENSG00000058799	Yip1 domain family member 1 [Source:HGNC Symbol;Acc:HGNC:25231]	protein_coding	YIPF1	0.860076	2.29228e-05
ENSG00000178927	cytochrome b-245 chaperone 1 [Source:HGNC Symbol;Acc:HGNC:28672]	protein_coding	CYBC1	0.859668	6.5465e-06
ENSG00000068489	proline rich 11 [Source:HGNC Symbol;Acc:HGNC:25619]	protein_coding	PRR11	0.859588	0.0113927
ENSG00000232725	novel transcript	lncRNA	U52111.1	0.858945	0.0136101
ENSG00000163694	RNA binding motif protein 47 [Source:HGNC Symbol;Acc:HGNC:30358]	protein_coding	RBM47	0.858208	0.0242519
ENSG00000196664	toll like receptor 7 [Source:HGNC Symbol;Acc:HGNC:15631]	protein_coding	TLR7	0.85807	0.00431812
ENSG00000198604	bromodomain adjacent to zinc finger domain 1A [Source:HGNC Symbol;Acc:HGNC:960]	protein_coding	BAZ1A	0.85747	2.88958e-05
ENSG00000226564	ferritin heavy chain 1 pseudogene 20 [Source:HGNC Symbol;Acc:HGNC:37639]	processed_pseudogene	FTH1P20	0.857437	0.0198179
ENSG00000251429	axin interactor, dorsalization associated (AIDA) pseudogene	transcribed_processed_pseudogene	AC098679.2	0.856858	0.0363197
ENSG00000135365	PHD finger protein 21A [Source:HGNC Symbol;Acc:HGNC:24156]	protein_coding	PHF21A	0.8562	0.000720273
ENSG00000261596	novel transcript, sense intronic to METTL9	lncRNA	AC005632.3	0.855836	0.0131538
ENSG00000169122	family with sequence similarity 110 member B [Source:HGNC Symbol;Acc:HGNC:28587]	protein_coding	FAM110B	0.855249	0.00595395
ENSG00000096060	FKBP prolyl isomerase 5 [Source:HGNC Symbol;Acc:HGNC:3721]	protein_coding	FKBP5	0.855113	0.0244529
ENSG00000171223	JunB proto-oncogene, AP-1 transcription factor subunit [Source:HGNC Symbol;Acc:HGNC:6205]	protein_coding	JUNB	0.854736	0.0040922
ENSG00000104972	leukocyte immunoglobulin like receptor B1 [Source:HGNC Symbol;Acc:HGNC:6605]	protein_coding	LILRB1	0.854693	0.000683758
ENSG00000159496	ral guanine nucleotide dissociation stimulator like 4 [Source:HGNC Symbol;Acc:HGNC:31911]	protein_coding	RGL4	0.854373	0.00879676
ENSG00000205155	presenilin enhancer, gamma-secretase subunit [Source:HGNC Symbol;Acc:HGNC:30100]	protein_coding	PSENEN	0.854209	5.1909e-05
ENSG00000108839	arachidonate 12-lipoxygenase, 12S type [Source:HGNC Symbol;Acc:HGNC:429]	protein_coding	ALOX12	0.854117	0.00167609
ENSG00000179921	G protein-coupled bile acid receptor 1 [Source:HGNC Symbol;Acc:HGNC:19680]	protein_coding	GPBAR1	0.853794	0.0103933
ENSG00000180316	patatin like phospholipase domain containing 1 [Source:HGNC Symbol;Acc:HGNC:21246]	protein_coding	PNPLA1	0.852452	0.0275807
ENSG00000235568	NFAT activating protein with ITAM motif 1 [Source:HGNC Symbol;Acc:HGNC:29872]	protein_coding	NFAM1	0.852023	0.00998598
ENSG00000014164	zinc finger CCCH-type containing 3 [Source:HGNC Symbol;Acc:HGNC:28972]	protein_coding	ZC3H3	0.85153	9.13168e-05
ENSG00000204103	MAF bZIP transcription factor B [Source:HGNC Symbol;Acc:HGNC:6408]	protein_coding	MAFB	0.851255	0.00656051
ENSG00000133812	SET binding factor 2 [Source:HGNC Symbol;Acc:HGNC:2135]	protein_coding	SBF2	0.851191	0.00355877
ENSG00000254788	CKLF-CMTM1 readthrough [Source:HGNC Symbol;Acc:HGNC:39977]	protein_coding	CKLF-CMTM1	0.851132	0.049276
ENSG00000172007	RAB33B, member RAS oncogene family [Source:HGNC Symbol;Acc:HGNC:16075]	protein_coding	RAB33B	0.851116	0.00240051
ENSG00000226155	#N/A	#N/A	#N/A	0.850857	0.0478076
ENSG00000082397	erythrocyte membrane protein band 4.1 like 3 [Source:HGNC Symbol;Acc:HGNC:3380]	protein_coding	EPB41L3	0.849832	0.0115458
ENSG00000141505	asialoglycoprotein receptor 1 [Source:HGNC Symbol;Acc:HGNC:742]	protein_coding	ASGR1	0.849642	0.0163125
ENSG00000160710	adenosine deaminase RNA specific [Source:HGNC Symbol;Acc:HGNC:225]	protein_coding	ADAR	0.849532	8.5554e-05
ENSG00000135835	KIAA1614 [Source:HGNC Symbol;Acc:HGNC:29327]	protein_coding	KIAA1614	0.848045	0.0018445
ENSG00000276753	microRNA 6821 [Source:HGNC Symbol;Acc:HGNC:49980]	miRNA	MIR6821	0.8477	0.0474058
ENSG00000225963	novel transcript, antisense to SP110	lncRNA	AC009950.1	0.847585	0.00760008
ENSG00000156273	BTB domain and CNC homolog 1 [Source:HGNC Symbol;Acc:HGNC:935]	protein_coding	BACH1	0.847469	0.00388555
ENSG00000138433	corepressor interacting with RBPJ, 1 [Source:HGNC Symbol;Acc:HGNC:24217]	protein_coding	CIR1	0.846483	0.000338466
ENSG00000235750	KIAA0040 [Source:HGNC Symbol;Acc:HGNC:28950]	protein_coding	KIAA0040	0.845153	0.000351911
ENSG00000258082	novel transcript	lncRNA	AL391832.3	0.844637	0.0386267
ENSG00000223482	NUTM2A antisense RNA 1 [Source:HGNC Symbol;Acc:HGNC:45161]	lncRNA	NUTM2A-AS1	0.844527	0.000341092
ENSG00000123609	N-myc and STAT interactor [Source:HGNC Symbol;Acc:HGNC:7854]	protein_coding	NMI	0.842499	0.00111122
ENSG00000180573	H2A clustered histone 6 [Source:HGNC Symbol;Acc:HGNC:4733]	protein_coding	H2AC6	0.840601	0.00970906
ENSG00000265415	novel transcript, antisense to PRR11	lncRNA	AC099850.4	0.840108	0.0300219
ENSG00000102003	synaptophysin [Source:HGNC Symbol;Acc:HGNC:11506]	protein_coding	SYP	0.839766	0.00746795
ENSG00000175518	ubiquilin like [Source:HGNC Symbol;Acc:HGNC:28294]	protein_coding	UBQLNL	0.83947	0.0273595
ENSG00000186806	V-set and immunoglobulin domain containing 10 like [Source:HGNC Symbol;Acc:HGNC:27111]	protein_coding	VSIG10L	0.838386	0.00205176
ENSG00000089505	CKLF like MARVEL transmembrane domain containing 1 [Source:HGNC Symbol;Acc:HGNC:19172]	protein_coding	CMTM1	0.838378	0.0379597
ENSG00000163702	interleukin 17 receptor C [Source:HGNC Symbol;Acc:HGNC:18358]	protein_coding	IL17RC	0.838308	0.00432723
ENSG00000212283	small nucleolar RNA, C/D box 89 [Source:HGNC Symbol;Acc:HGNC:32750]	snoRNA	SNORD89	0.838026	0.0101347
ENSG00000100365	neutrophil cytosolic factor 4 [Source:HGNC Symbol;Acc:HGNC:7662]	protein_coding	NCF4	0.837612	0.0220284
ENSG00000114784	eukaryotic translation initiation factor 1B [Source:HGNC Symbol;Acc:HGNC:30792]	protein_coding	EIF1B	0.837471	5.65891e-06
ENSG00000229808	proteasome (prosome, macropain) activator subunit 3 (PA28 gamma; Ki) pseudogene	transcribed_processed_pseudogene	AL391825.1	0.837393	0.0264746
ENSG00000148110	major facilitator superfamily domain containing 14B [Source:HGNC Symbol;Acc:HGNC:23376]	protein_coding	MFSD14B	0.837147	0.00272094
ENSG00000167995	bestrophin 1 [Source:HGNC Symbol;Acc:HGNC:12703]	protein_coding	BEST1	0.836954	0.0176459
ENSG00000173535	TNF receptor superfamily member 10c [Source:HGNC Symbol;Acc:HGNC:11906]	protein_coding	TNFRSF10C	0.836922	0.047759
ENSG00000097033	SH3 domain containing GRB2 like, endophilin B1 [Source:HGNC Symbol;Acc:HGNC:10833]	protein_coding	SH3GLB1	0.836352	0.000540011
ENSG00000175556	LON peptidase N-terminal domain and ring finger 3 [Source:HGNC Symbol;Acc:HGNC:21152]	protein_coding	LONRF3	0.836331	0.0119324
ENSG00000059728	MAX dimerization protein 1 [Source:HGNC Symbol;Acc:HGNC:6761]	protein_coding	MXD1	0.836195	0.014988
ENSG00000119280	chromosome 1 open reading frame 198 [Source:HGNC Symbol;Acc:HGNC:25900]	protein_coding	C1orf198	0.835823	0.000999471
ENSG00000089351	GRAM domain containing 1A [Source:HGNC Symbol;Acc:HGNC:29305]	protein_coding	GRAMD1A	0.835567	0.000401561
ENSG00000068971	protein phosphatase 2 regulatory subunit B'beta [Source:HGNC Symbol;Acc:HGNC:9310]	protein_coding	PPP2R5B	0.835327	1.02157e-06
ENSG00000085265	ficolin 1 [Source:HGNC Symbol;Acc:HGNC:3623]	protein_coding	FCN1	0.835286	0.0040922
ENSG00000168310	interferon regulatory factor 2 [Source:HGNC Symbol;Acc:HGNC:6117]	protein_coding	IRF2	0.835219	7.42788e-06
ENSG00000104093	Dmx like 2 [Source:HGNC Symbol;Acc:HGNC:2938]	protein_coding	DMXL2	0.834879	0.00414191
ENSG00000124357	N-acetylglucosamine kinase [Source:HGNC Symbol;Acc:HGNC:17174]	protein_coding	NAGK	0.834507	0.000215708
ENSG00000101336	HCK proto-oncogene, Src family tyrosine kinase [Source:HGNC Symbol;Acc:HGNC:4840]	protein_coding	HCK	0.833713	0.0169573
ENSG00000083223	terminal uridylyl transferase 7 [Source:HGNC Symbol;Acc:HGNC:25817]	protein_coding	TUT7	0.832959	0.00182839
ENSG00000159335	parathymosin [Source:HGNC Symbol;Acc:HGNC:9629]	protein_coding	PTMS	0.832462	0.01051
ENSG00000158517	neutrophil cytosolic factor 1 [Source:HGNC Symbol;Acc:HGNC:7660]	protein_coding	NCF1	0.832128	0.0300546
ENSG00000128016	ZFP36 ring finger protein [Source:HGNC Symbol;Acc:HGNC:12862]	protein_coding	ZFP36	0.831993	8.77733e-05
ENSG00000186074	CD300 molecule like family member f [Source:HGNC Symbol;Acc:HGNC:29883]	protein_coding	CD300LF	0.831866	0.000711695
ENSG00000261546	novel transcript, antisense to ACSF3	lncRNA	AC135782.3	0.831696	0.0253759
ENSG00000189067	lipopolysaccharide induced TNF factor [Source:HGNC Symbol;Acc:HGNC:16841]	protein_coding	LITAF	0.830561	0.0206045
ENSG00000116691	migration and invasion inhibitory protein [Source:HGNC Symbol;Acc:HGNC:25715]	protein_coding	MIIP	0.830132	1.41419e-05
ENSG00000100031	gamma-glutamyltransferase 1 [Source:HGNC Symbol;Acc:HGNC:4250]	protein_coding	GGT1	0.830113	0.0225105
ENSG00000101605	myomesin 1 [Source:HGNC Symbol;Acc:HGNC:7613]	protein_coding	MYOM1	0.829772	0.0329662
ENSG00000113742	cytoplasmic polyadenylation element binding protein 4 [Source:HGNC Symbol;Acc:HGNC:21747]	protein_coding	CPEB4	0.829449	0.0143772
ENSG00000160999	SH2B adaptor protein 2 [Source:HGNC Symbol;Acc:HGNC:17381]	protein_coding	SH2B2	0.828862	0.00745818
ENSG00000140749	immunoglobulin superfamily member 6 [Source:HGNC Symbol;Acc:HGNC:5953]	protein_coding	IGSF6	0.82881	0.00511435
ENSG00000086065	charged multivesicular body protein 5 [Source:HGNC Symbol;Acc:HGNC:26942]	protein_coding	CHMP5	0.828431	0.0262969
ENSG00000110876	selectin P ligand [Source:HGNC Symbol;Acc:HGNC:10722]	protein_coding	SELPLG	0.827801	0.000139989
ENSG00000033327	GRB2 associated binding protein 2 [Source:HGNC Symbol;Acc:HGNC:14458]	protein_coding	GAB2	0.8269	0.0142142
ENSG00000158792	spermatogenesis associated 2 like [Source:HGNC Symbol;Acc:HGNC:28393]	protein_coding	SPATA2L	0.826721	0.000457931
ENSG00000141497	zinc finger MYND-type containing 15 [Source:HGNC Symbol;Acc:HGNC:20997]	protein_coding	ZMYND15	0.826221	0.0298077
ENSG00000163932	protein kinase C delta [Source:HGNC Symbol;Acc:HGNC:9399]	protein_coding	PRKCD	0.825984	0.0027427
ENSG00000259856	RAB43 pseudogene 1 [Source:HGNC Symbol;Acc:HGNC:33153]	processed_pseudogene	RAB43P1	0.824743	0.00301177
ENSG00000274536	novel transcript, antisense VSIG4	lncRNA	AL034397.3	0.824714	0.0060988
ENSG00000232533	novel transcript	lncRNA	AC093673.1	0.823676	0.000770881
ENSG00000205730	ITPRIP like 2 [Source:HGNC Symbol;Acc:HGNC:27257]	protein_coding	ITPRIPL2	0.823509	0.00201659
ENSG00000272625	novel transcript, antisense to LPIN2	lncRNA	AP000919.4	0.823495	0.0105565
ENSG00000120992	lysophospholipase 1 [Source:HGNC Symbol;Acc:HGNC:6737]	protein_coding	LYPLA1	0.822609	0.000898524
ENSG00000143321	heparin binding growth factor [Source:HGNC Symbol;Acc:HGNC:4856]	protein_coding	HDGF	0.821965	2.07924e-08
ENSG00000174021	G protein subunit gamma 5 [Source:HGNC Symbol;Acc:HGNC:4408]	protein_coding	GNG5	0.821352	0.000172789
ENSG00000231167	Y-box binding protein 1 pseudogene 2 [Source:HGNC Symbol;Acc:HGNC:22635]	processed_pseudogene	YBX1P2	0.820747	0.0348243
ENSG00000255197	novel transcript	lncRNA	AC090559.1	0.819442	0.00546107
ENSG00000197555	signal induced proliferation associated 1 like 1 [Source:HGNC Symbol;Acc:HGNC:20284]	protein_coding	SIPA1L1	0.818572	0.00314757
ENSG00000104856	RELB proto-oncogene, NF-kB subunit [Source:HGNC Symbol;Acc:HGNC:9956]	protein_coding	RELB	0.818286	0.00297307
ENSG00000136147	PHD finger protein 11 [Source:HGNC Symbol;Acc:HGNC:17024]	protein_coding	PHF11	0.818132	5.56293e-07
ENSG00000060558	G protein subunit alpha 15 [Source:HGNC Symbol;Acc:HGNC:4383]	protein_coding	GNA15	0.817854	0.00154606
ENSG00000137575	syndecan binding protein [Source:HGNC Symbol;Acc:HGNC:10662]	protein_coding	SDCBP	0.817295	0.0160211
ENSG00000104320	nibrin [Source:HGNC Symbol;Acc:HGNC:7652]	protein_coding	NBN	0.817169	1.97338e-05
ENSG00000188215	defective in cullin neddylation 1 domain containing 3 [Source:HGNC Symbol;Acc:HGNC:28734]	protein_coding	DCUN1D3	0.816812	3.32119e-10
ENSG00000279396	#N/A	#N/A	#N/A	0.81645	0.00498571
ENSG00000232801	syndecan binding protein pseudogene 3 [Source:HGNC Symbol;Acc:HGNC:44687]	processed_pseudogene	SDCBPP3	0.816339	0.044478
ENSG00000110077	membrane spanning 4-domains A6A [Source:HGNC Symbol;Acc:HGNC:13375]	protein_coding	MS4A6A	0.815968	0.00798475
ENSG00000110057	unc-93 homolog B1, TLR signaling regulator [Source:HGNC Symbol;Acc:HGNC:13481]	protein_coding	UNC93B1	0.814552	0.000684086
ENSG00000214787	membrane spanning 4-domains A4E [Source:HGNC Symbol;Acc:HGNC:14284]	protein_coding	MS4A4E	0.813884	0.00544817
ENSG00000124224	protein phosphatase 4 regulatory subunit 1 like (pseudogene) [Source:HGNC Symbol;Acc:HGNC:15755]	transcribed_unprocessed_pseudogene	PPP4R1L	0.813677	0.0010242
ENSG00000233901	long intergenic non-protein coding RNA 1503 [Source:HGNC Symbol;Acc:HGNC:51184]	lncRNA	LINC01503	0.812055	0.0149799
ENSG00000232118	BACH1 antisense RNA 1 [Source:HGNC Symbol;Acc:HGNC:40008]	lncRNA	BACH1-AS1	0.811878	0.0235414
ENSG00000281106	transmembrane protein 272 [Source:HGNC Symbol;Acc:HGNC:26737]	protein_coding	TMEM272	0.811428	0.0143681
ENSG00000124201	zinc finger NFX1-type containing 1 [Source:HGNC Symbol;Acc:HGNC:29271]	protein_coding	ZNFX1	0.811339	0.00137495
ENSG00000213866	Y-box binding protein 1 pseudogene 10 [Source:HGNC Symbol;Acc:HGNC:42432]	processed_pseudogene	YBX1P10	0.811099	0.00014614
ENSG00000175073	valosin containing protein interacting protein 1 [Source:HGNC Symbol;Acc:HGNC:30897]	protein_coding	VCPIP1	0.81101	0.000132937
ENSG00000008394	microsomal glutathione S-transferase 1 [Source:HGNC Symbol;Acc:HGNC:7061]	protein_coding	MGST1	0.810938	0.00813133
ENSG00000265666	RARA antisense RNA 1 [Source:HGNC Symbol;Acc:HGNC:49577]	lncRNA	RARA-AS1	0.81006	0.018808
ENSG00000117151	chitobiase [Source:HGNC Symbol;Acc:HGNC:2496]	protein_coding	CTBS	0.808771	0.0093222
ENSG00000168016	tetratricopeptide repeat and ankyrin repeat containing 1 [Source:HGNC Symbol;Acc:HGNC:29011]	protein_coding	TRANK1	0.808681	0.00124826
ENSG00000068323	transcription factor binding to IGHM enhancer 3 [Source:HGNC Symbol;Acc:HGNC:11752]	protein_coding	TFE3	0.807934	0.00109424
ENSG00000161921	C-X-C motif chemokine ligand 16 [Source:HGNC Symbol;Acc:HGNC:16642]	protein_coding	CXCL16	0.807511	0.0269292
ENSG00000159128	interferon gamma receptor 2 [Source:HGNC Symbol;Acc:HGNC:5440]	protein_coding	IFNGR2	0.807218	0.00432849
ENSG00000226312	CFLAR antisense RNA 1 [Source:HGNC Symbol;Acc:HGNC:14437]	lncRNA	CFLAR-AS1	0.806371	0.0223749
ENSG00000155307	SAM domain, SH3 domain and nuclear localization signals 1 [Source:HGNC Symbol;Acc:HGNC:10528]	protein_coding	SAMSN1	0.806053	0.00430163
ENSG00000067066	SP100 nuclear antigen [Source:HGNC Symbol;Acc:HGNC:11206]	protein_coding	SP100	0.805802	3.23326e-06
ENSG00000261438	novel transcript, overlapping FAS	lncRNA	AL157394.1	0.804722	0.00401636
ENSG00000185261	KIAA0825 [Source:HGNC Symbol;Acc:HGNC:28532]	protein_coding	KIAA0825	0.80463	0.0337796
ENSG00000179542	SLIT and NTRK like family member 4 [Source:HGNC Symbol;Acc:HGNC:23502]	protein_coding	SLITRK4	0.804421	0.0292756
ENSG00000223723	transcription factor Dp-1 (TFDP1) pseudogene	processed_pseudogene	BX842568.2	0.804376	0.0269559
ENSG00000101596	structural maintenance of chromosomes flexible hinge domain containing 1 [Source:HGNC Symbol;Acc:HGNC:29090]	protein_coding	SMCHD1	0.80337	0.00152638
ENSG00000159403	complement C1r [Source:HGNC Symbol;Acc:HGNC:1246]	protein_coding	C1R	0.802414	0.000893878
ENSG00000181982	coiled-coil domain containing 149 [Source:HGNC Symbol;Acc:HGNC:25405]	protein_coding	CCDC149	0.801628	0.00659262
ENSG00000136908	dolichyl-phosphate mannosyltransferase subunit 2, regulatory [Source:HGNC Symbol;Acc:HGNC:3006]	protein_coding	DPM2	0.801527	0.00118165
ENSG00000111912	nuclear receptor coactivator 7 [Source:HGNC Symbol;Acc:HGNC:21081]	protein_coding	NCOA7	0.800406	8.90155e-06
ENSG00000136040	plexin C1 [Source:HGNC Symbol;Acc:HGNC:9106]	protein_coding	PLXNC1	0.797797	0.0267488
ENSG00000129355	cyclin dependent kinase inhibitor 2D [Source:HGNC Symbol;Acc:HGNC:1790]	protein_coding	CDKN2D	0.797736	0.00269345
ENSG00000163959	solute carrier family 51 alpha subunit [Source:HGNC Symbol;Acc:HGNC:29955]	protein_coding	SLC51A	0.797056	0.000811468
ENSG00000254317	novel transcript	lncRNA	AC022973.5	0.79697	0.0312229
ENSG00000277595	novel transcript, sense intronic to ANKRD13A	lncRNA	AC007546.1	0.79677	0.0190592
ENSG00000122432	spermatogenesis associated 1 [Source:HGNC Symbol;Acc:HGNC:14682]	protein_coding	SPATA1	0.796675	0.00386682
ENSG00000010539	zinc finger protein 200 [Source:HGNC Symbol;Acc:HGNC:12993]	protein_coding	ZNF200	0.79642	1.40078e-07
ENSG00000234745	major histocompatibility complex, class I, B [Source:HGNC Symbol;Acc:HGNC:4932]	protein_coding	HLA-B	0.794183	3.06471e-05
ENSG00000254827	solute carrier family 22 member 18 antisense [Source:HGNC Symbol;Acc:HGNC:10965]	protein_coding	SLC22A18AS	0.794059	0.0340713
ENSG00000112343	tripartite motif containing 38 [Source:HGNC Symbol;Acc:HGNC:10059]	protein_coding	TRIM38	0.792848	3.01899e-11
ENSG00000116514	ring finger protein 19B [Source:HGNC Symbol;Acc:HGNC:26886]	protein_coding	RNF19B	0.792381	0.00619807
ENSG00000133193	family with sequence similarity 104 member A [Source:HGNC Symbol;Acc:HGNC:25918]	protein_coding	FAM104A	0.792251	5.0971e-07
ENSG00000182118	family with sequence similarity 89 member A [Source:HGNC Symbol;Acc:HGNC:25057]	protein_coding	FAM89A	0.791888	0.00308102
ENSG00000137200	cap methyltransferase 1 [Source:HGNC Symbol;Acc:HGNC:21077]	protein_coding	CMTR1	0.79177	2.77577e-05
ENSG00000175550	DR1 associated protein 1 [Source:HGNC Symbol;Acc:HGNC:3019]	protein_coding	DRAP1	0.791543	0.000454624
ENSG00000250215	corepressor interacting with RBPJ, 1 pseudogene 2 [Source:HGNC Symbol;Acc:HGNC:44012]	processed_pseudogene	CIR1P2	0.791161	0.0110094
ENSG00000100418	desumoylating isopeptidase 1 [Source:HGNC Symbol;Acc:HGNC:24577]	protein_coding	DESI1	0.790713	9.20434e-15
ENSG00000257433	novel transcript, antisense to ENDOU and RAPGEF3	lncRNA	AC004241.1	0.79068	0.00608752
ENSG00000107960	STN1 subunit of CST complex [Source:HGNC Symbol;Acc:HGNC:26200]	protein_coding	STN1	0.790631	1.21625e-07
ENSG00000136156	integral membrane protein 2B [Source:HGNC Symbol;Acc:HGNC:6174]	protein_coding	ITM2B	0.790384	0.00399379
ENSG00000137509	prolylcarboxypeptidase [Source:HGNC Symbol;Acc:HGNC:9344]	protein_coding	PRCP	0.789899	0.000684554
ENSG00000169871	tripartite motif containing 56 [Source:HGNC Symbol;Acc:HGNC:19028]	protein_coding	TRIM56	0.788768	6.32522e-12
ENSG00000144802	NFKB inhibitor zeta [Source:HGNC Symbol;Acc:HGNC:29805]	protein_coding	NFKBIZ	0.788521	0.000720273
ENSG00000149573	myelin protein zero like 2 [Source:HGNC Symbol;Acc:HGNC:3496]	protein_coding	MPZL2	0.788445	0.0154189
ENSG00000166086	junctional adhesion molecule 3 [Source:HGNC Symbol;Acc:HGNC:15532]	protein_coding	JAM3	0.787566	0.000683758
ENSG00000100226	GTP binding protein 1 [Source:HGNC Symbol;Acc:HGNC:4669]	protein_coding	GTPBP1	0.786832	2.89214e-07
ENSG00000148459	decaprenyl diphosphate synthase subunit 1 [Source:HGNC Symbol;Acc:HGNC:17759]	protein_coding	PDSS1	0.786795	0.00225054
ENSG00000145431	platelet derived growth factor C [Source:HGNC Symbol;Acc:HGNC:8801]	protein_coding	PDGFC	0.786794	0.0443511
ENSG00000138760	scavenger receptor class B member 2 [Source:HGNC Symbol;Acc:HGNC:1665]	protein_coding	SCARB2	0.786567	0.000186442
ENSG00000241839	pleckstrin homology domain containing O2 [Source:HGNC Symbol;Acc:HGNC:30026]	protein_coding	PLEKHO2	0.785826	0.00392707
ENSG00000260174	synaptogyrin 2 (SYNGR2) pseudogene	processed_pseudogene	AC111152.3	0.78445	0.00108441
ENSG00000130775	thymocyte selection associated family member 2 [Source:HGNC Symbol;Acc:HGNC:16839]	protein_coding	THEMIS2	0.784434	0.00185265
ENSG00000138801	3'-phosphoadenosine 5'-phosphosulfate synthase 1 [Source:HGNC Symbol;Acc:HGNC:8603]	protein_coding	PAPSS1	0.78416	0.0113268
ENSG00000132825	protein phosphatase 1 regulatory subunit 3D [Source:HGNC Symbol;Acc:HGNC:9294]	protein_coding	PPP1R3D	0.783896	0.000696803
ENSG00000248099	insulin like 3 [Source:HGNC Symbol;Acc:HGNC:6086]	protein_coding	INSL3	0.783683	0.038608
ENSG00000179632	MAF1 homolog, negative regulator of RNA polymerase III [Source:HGNC Symbol;Acc:HGNC:24966]	protein_coding	MAF1	0.782557	1.91319e-07
ENSG00000197013	zinc finger protein 429 [Source:HGNC Symbol;Acc:HGNC:20817]	protein_coding	ZNF429	0.782533	0.0052334
ENSG00000101474	adipocyte plasma membrane associated protein [Source:HGNC Symbol;Acc:HGNC:13238]	protein_coding	APMAP	0.782301	0.0273992
ENSG00000107745	mitochondrial calcium uptake 1 [Source:HGNC Symbol;Acc:HGNC:1530]	protein_coding	MICU1	0.782229	0.000218951
ENSG00000258769	RAP1A, member of RAS oncogene family pseudogene [Source:HGNC Symbol;Acc:HGNC:9856]	processed_pseudogene	RAP1AP	0.781517	0.0396878
ENSG00000160685	zinc finger and BTB domain containing 7B [Source:HGNC Symbol;Acc:HGNC:18668]	protein_coding	ZBTB7B	0.780979	0.00020235
ENSG00000231890	DARS antisense RNA 1 [Source:HGNC Symbol;Acc:HGNC:40170]	lncRNA	DARS-AS1	0.780074	0.0242909
ENSG00000163041	H3.3 histone A [Source:HGNC Symbol;Acc:HGNC:4764]	protein_coding	H3-3A	0.78006	0.0225604
ENSG00000225022	ubiquitin conjugating enzyme E2 D3 pseudogene 1 [Source:HGNC Symbol;Acc:HGNC:33349]	processed_pseudogene	UBE2D3P1	0.779558	0.000327562
ENSG00000116717	growth arrest and DNA damage inducible alpha [Source:HGNC Symbol;Acc:HGNC:4095]	protein_coding	GADD45A	0.7794	0.00965142
ENSG00000179526	SHANK associated RH domain interactor [Source:HGNC Symbol;Acc:HGNC:25321]	protein_coding	SHARPIN	0.778906	0.000837509
ENSG00000163956	LDL receptor related protein associated protein 1 [Source:HGNC Symbol;Acc:HGNC:6701]	protein_coding	LRPAP1	0.778786	4.06824e-05
ENSG00000104904	ornithine decarboxylase antizyme 1 [Source:HGNC Symbol;Acc:HGNC:8095]	protein_coding	OAZ1	0.778703	0.000564832
ENSG00000125510	opioid related nociceptin receptor 1 [Source:HGNC Symbol;Acc:HGNC:8155]	polymorphic_pseudogene	OPRL1	0.778041	0.0026126
ENSG00000204642	major histocompatibility complex, class I, F [Source:HGNC Symbol;Acc:HGNC:4963]	protein_coding	HLA-F	0.777167	0.000147181
ENSG00000180667	YOD1 deubiquitinase [Source:HGNC Symbol;Acc:HGNC:25035]	protein_coding	YOD1	0.777145	0.000882598
ENSG00000111640	glyceraldehyde-3-phosphate dehydrogenase [Source:HGNC Symbol;Acc:HGNC:4141]	protein_coding	GAPDH	0.776586	3.46371e-05
ENSG00000160445	zyg-11 related cell cycle regulator [Source:HGNC Symbol;Acc:HGNC:30960]	protein_coding	ZER1	0.776522	0.00383864
ENSG00000101084	RAB5 interacting factor [Source:HGNC Symbol;Acc:HGNC:15870]	protein_coding	RAB5IF	0.776109	0.000272604
ENSG00000143753	delta 4-desaturase, sphingolipid 1 [Source:HGNC Symbol;Acc:HGNC:13709]	protein_coding	DEGS1	0.775934	5.41185e-08
ENSG00000125753	vasodilator stimulated phosphoprotein [Source:HGNC Symbol;Acc:HGNC:12652]	protein_coding	VASP	0.775847	0.0136855
ENSG00000261269	novel transcript, overlapping ZNF366	lncRNA	AC093278.2	0.775778	0.0397912
ENSG00000224950	novel transcript	lncRNA	AL390066.2	0.775222	0.000453821
ENSG00000173890	G protein-coupled receptor 160 [Source:HGNC Symbol;Acc:HGNC:23693]	protein_coding	GPR160	0.773367	0.0147151
ENSG00000132475	H3.3 histone B [Source:HGNC Symbol;Acc:HGNC:4765]	protein_coding	H3-3B	0.772737	0.00462446
ENSG00000172780	RAB43, member RAS oncogene family [Source:HGNC Symbol;Acc:HGNC:19983]	protein_coding	RAB43	0.772482	0.0116672
ENSG00000101911	phosphoribosyl pyrophosphate synthetase 2 [Source:HGNC Symbol;Acc:HGNC:9465]	protein_coding	PRPS2	0.772271	1.02086e-06
ENSG00000280054	TEC	TEC	AC004241.5	0.770989	0.024379
ENSG00000225558	ubiquitin conjugating enzyme E2 D3 pseudogene 2 [Source:HGNC Symbol;Acc:HGNC:39010]	processed_pseudogene	UBE2D3P2	0.770783	0.000126802
ENSG00000247095	MIR210 host gene [Source:HGNC Symbol;Acc:HGNC:39524]	lncRNA	MIR210HG	0.770657	0.0415291
ENSG00000165682	C-type lectin domain family 1 member B [Source:HGNC Symbol;Acc:HGNC:24356]	protein_coding	CLEC1B	0.770591	0.0400158
ENSG00000065978	Y-box binding protein 1 [Source:HGNC Symbol;Acc:HGNC:8014]	protein_coding	YBX1	0.770229	1.8375e-05
ENSG00000225422	RNA binding motif single stranded interacting protein 1 pseudogene 1 [Source:HGNC Symbol;Acc:HGNC:9908]	processed_pseudogene	RBMS1P1	0.769218	0.00711655
ENSG00000170458	CD14 molecule [Source:HGNC Symbol;Acc:HGNC:1628]	protein_coding	CD14	0.76909	0.0347329
ENSG00000134571	myosin binding protein C, cardiac [Source:HGNC Symbol;Acc:HGNC:7551]	protein_coding	MYBPC3	0.768609	0.0296324
ENSG00000163131	cathepsin S [Source:HGNC Symbol;Acc:HGNC:2545]	protein_coding	CTSS	0.768224	0.00081915
ENSG00000152213	ADP ribosylation factor like GTPase 11 [Source:HGNC Symbol;Acc:HGNC:24046]	protein_coding	ARL11	0.766524	0.00339462
ENSG00000169180	exportin 6 [Source:HGNC Symbol;Acc:HGNC:19733]	protein_coding	XPO6	0.765297	0.018527
ENSG00000151553	family with sequence similarity 160 member B1 [Source:HGNC Symbol;Acc:HGNC:29320]	protein_coding	FAM160B1	0.765098	0.000561803
ENSG00000147894	C9orf72-SMCR8 complex subunit [Source:HGNC Symbol;Acc:HGNC:28337]	protein_coding	C9orf72	0.765037	0.0144159
ENSG00000242960	ferritin heavy chain 1 pseudogene 23 [Source:HGNC Symbol;Acc:HGNC:37641]	processed_pseudogene	FTH1P23	0.764579	0.0457149
ENSG00000135821	glutamate-ammonia ligase [Source:HGNC Symbol;Acc:HGNC:4341]	protein_coding	GLUL	0.764476	0.029928
ENSG00000167208	sorting nexin 20 [Source:HGNC Symbol;Acc:HGNC:30390]	protein_coding	SNX20	0.76309	1.47909e-08
ENSG00000075426	FOS like 2, AP-1 transcription factor subunit [Source:HGNC Symbol;Acc:HGNC:3798]	protein_coding	FOSL2	0.762861	0.0128929
ENSG00000197448	glutathione S-transferase kappa 1 [Source:HGNC Symbol;Acc:HGNC:16906]	protein_coding	GSTK1	0.762586	6.26977e-11
ENSG00000060491	opioid growth factor receptor [Source:HGNC Symbol;Acc:HGNC:15768]	protein_coding	OGFR	0.76253	8.28922e-05
ENSG00000012779	arachidonate 5-lipoxygenase [Source:HGNC Symbol;Acc:HGNC:435]	protein_coding	ALOX5	0.762054	0.0382363
ENSG00000049759	NEDD4 like E3 ubiquitin protein ligase [Source:HGNC Symbol;Acc:HGNC:7728]	protein_coding	NEDD4L	0.761724	0.0185323
ENSG00000160446	zinc finger DHHC-type containing 12 [Source:HGNC Symbol;Acc:HGNC:19159]	protein_coding	ZDHHC12	0.761265	2.49977e-05
ENSG00000203747	Fc fragment of IgG receptor IIIa [Source:HGNC Symbol;Acc:HGNC:3619]	protein_coding	FCGR3A	0.760439	0.0295182
ENSG00000164068	ring finger protein 123 [Source:HGNC Symbol;Acc:HGNC:21148]	protein_coding	RNF123	0.760378	0.0010338
ENSG00000261218	novel transcript	lncRNA	AC099524.1	0.760134	0.0445171
ENSG00000111224	poly(ADP-ribose) polymerase family member 11 [Source:HGNC Symbol;Acc:HGNC:1186]	protein_coding	PARP11	0.75996	1.69699e-05
ENSG00000104518	gasdermin D [Source:HGNC Symbol;Acc:HGNC:25697]	protein_coding	GSDMD	0.759265	4.51061e-05
ENSG00000135766	egl-9 family hypoxia inducible factor 1 [Source:HGNC Symbol;Acc:HGNC:1232]	protein_coding	EGLN1	0.759168	0.019231
ENSG00000126858	ras homolog family member T1 [Source:HGNC Symbol;Acc:HGNC:21168]	protein_coding	RHOT1	0.758023	1.87498e-06
ENSG00000070614	N-deacetylase and N-sulfotransferase 1 [Source:HGNC Symbol;Acc:HGNC:7680]	protein_coding	NDST1	0.757972	0.0133658
ENSG00000165555	NADP dependent oxidoreductase domain containing 1 [Source:HGNC Symbol;Acc:HGNC:20487]	protein_coding	NOXRED1	0.756385	0.0332722
ENSG00000135900	mitochondrial ribosomal protein L44 [Source:HGNC Symbol;Acc:HGNC:16650]	protein_coding	MRPL44	0.755991	4.71975e-09
ENSG00000101384	jagged canonical Notch ligand 1 [Source:HGNC Symbol;Acc:HGNC:6188]	protein_coding	JAG1	0.755859	0.0246629
ENSG00000026508	CD44 molecule (Indian blood group) [Source:HGNC Symbol;Acc:HGNC:1681]	protein_coding	CD44	0.755745	5.9026e-08
ENSG00000148154	UDP-glucose ceramide glucosyltransferase [Source:HGNC Symbol;Acc:HGNC:12524]	protein_coding	UGCG	0.754993	7.55936e-05
ENSG00000213903	leukotriene B4 receptor [Source:HGNC Symbol;Acc:HGNC:6713]	protein_coding	LTB4R	0.753903	0.00118856
ENSG00000100055	cytohesin 4 [Source:HGNC Symbol;Acc:HGNC:9505]	protein_coding	CYTH4	0.75352	0.00516526
ENSG00000197956	S100 calcium binding protein A6 [Source:HGNC Symbol;Acc:HGNC:10496]	protein_coding	S100A6	0.752263	0.00343513
ENSG00000198833	ubiquitin conjugating enzyme E2 J1 [Source:HGNC Symbol;Acc:HGNC:17598]	protein_coding	UBE2J1	0.752146	0.00211886
ENSG00000023318	endoplasmic reticulum protein 44 [Source:HGNC Symbol;Acc:HGNC:18311]	protein_coding	ERP44	0.752068	2.72205e-10
ENSG00000139890	RRAD and GEM like GTPase 2 [Source:HGNC Symbol;Acc:HGNC:20248]	protein_coding	REM2	0.750334	0.0294626
ENSG00000160216	1-acylglycerol-3-phosphate O-acyltransferase 3 [Source:HGNC Symbol;Acc:HGNC:326]	protein_coding	AGPAT3	0.748867	5.0971e-07
ENSG00000070269	transmembrane protein 260 [Source:HGNC Symbol;Acc:HGNC:20185]	protein_coding	TMEM260	0.747764	9.95493e-05
ENSG00000082996	ring finger protein 13 [Source:HGNC Symbol;Acc:HGNC:10057]	protein_coding	RNF13	0.746618	0.00142677
ENSG00000267194	#N/A	#N/A	#N/A	0.746606	0.000344138
ENSG00000241764	novel transcript, antisense to CBLL1	lncRNA	AC002467.1	0.746262	0.0481551
ENSG00000025039	Ras related GTP binding D [Source:HGNC Symbol;Acc:HGNC:19903]	protein_coding	RRAGD	0.746255	0.0220855
ENSG00000161955	TNF superfamily member 13 [Source:HGNC Symbol;Acc:HGNC:11928]	protein_coding	TNFSF13	0.745729	0.0041043
ENSG00000142599	arginine-glutamic acid dipeptide repeats [Source:HGNC Symbol;Acc:HGNC:9965]	protein_coding	RERE	0.745616	0.00140129
ENSG00000258867	long intergenic non-protein coding RNA 1146 [Source:HGNC Symbol;Acc:HGNC:49467]	lncRNA	LINC01146	0.744705	0.040015
ENSG00000103313	MEFV innate immuity regulator, pyrin [Source:HGNC Symbol;Acc:HGNC:6998]	protein_coding	MEFV	0.744458	0.0286759
ENSG00000137193	Pim-1 proto-oncogene, serine/threonine kinase [Source:HGNC Symbol;Acc:HGNC:8986]	protein_coding	PIM1	0.744299	6.18327e-07
ENSG00000089041	purinergic receptor P2X 7 [Source:HGNC Symbol;Acc:HGNC:8537]	protein_coding	P2RX7	0.744103	0.000966989
ENSG00000140678	integrin subunit alpha X [Source:HGNC Symbol;Acc:HGNC:6152]	protein_coding	ITGAX	0.744004	0.0303371
ENSG00000169692	1-acylglycerol-3-phosphate O-acyltransferase 2 [Source:HGNC Symbol;Acc:HGNC:325]	protein_coding	AGPAT2	0.742189	0.00169103
ENSG00000068305	myocyte enhancer factor 2A [Source:HGNC Symbol;Acc:HGNC:6993]	protein_coding	MEF2A	0.742037	0.000692681
ENSG00000172432	GTP binding protein 2 [Source:HGNC Symbol;Acc:HGNC:4670]	protein_coding	GTPBP2	0.74126	4.65614e-09
ENSG00000113273	arylsulfatase B [Source:HGNC Symbol;Acc:HGNC:714]	protein_coding	ARSB	0.741113	0.000119678
ENSG00000181631	purinergic receptor P2Y13 [Source:HGNC Symbol;Acc:HGNC:4537]	protein_coding	P2RY13	0.740884	0.0195134
ENSG00000116701	neutrophil cytosolic factor 2 [Source:HGNC Symbol;Acc:HGNC:7661]	protein_coding	NCF2	0.740616	0.0363197
ENSG00000140416	tropomyosin 1 [Source:HGNC Symbol;Acc:HGNC:12010]	protein_coding	TPM1	0.739744	0.00169103
ENSG00000213523	steroid receptor RNA activator 1 [Source:HGNC Symbol;Acc:HGNC:11281]	protein_coding	SRA1	0.739244	0.00013146
ENSG00000225342	LRRK2 divergent transcript [Source:HGNC Symbol;Acc:HGNC:40848]	lncRNA	LRRK2-DT	0.739178	0.0303489
ENSG00000008283	cytochrome b561 [Source:HGNC Symbol;Acc:HGNC:2571]	protein_coding	CYB561	0.73884	0.00108532
ENSG00000141084	RAN binding protein 10 [Source:HGNC Symbol;Acc:HGNC:29285]	protein_coding	RANBP10	0.738532	0.0002148
ENSG00000166900	syntaxin 3 [Source:HGNC Symbol;Acc:HGNC:11438]	protein_coding	STX3	0.738058	0.0240755
ENSG00000106392	core 1 synthase, glycoprotein-N-acetylgalactosamine 3-beta-galactosyltransferase 1 [Source:HGNC Symbol;Acc:HGNC:24337]	protein_coding	C1GALT1	0.738021	0.00226279
ENSG00000204516	MHC class I polypeptide-related sequence B [Source:HGNC Symbol;Acc:HGNC:7091]	protein_coding	MICB	0.737926	3.31792e-06
ENSG00000175294	cation channel sperm associated 1 [Source:HGNC Symbol;Acc:HGNC:17116]	protein_coding	CATSPER1	0.737634	0.0130926
ENSG00000177105	ras homolog family member G [Source:HGNC Symbol;Acc:HGNC:672]	protein_coding	RHOG	0.737239	0.0115319
ENSG00000126458	RAS related [Source:HGNC Symbol;Acc:HGNC:10447]	protein_coding	RRAS	0.73618	0.00379942
ENSG00000115956	pleckstrin [Source:HGNC Symbol;Acc:HGNC:9070]	protein_coding	PLEK	0.735977	8.68996e-05
ENSG00000172965	MIR4435-2 host gene [Source:HGNC Symbol;Acc:HGNC:35163]	lncRNA	MIR4435-2HG	0.735874	0.00474429
ENSG00000105939	zinc finger CCCH-type containing, antiviral 1 [Source:HGNC Symbol;Acc:HGNC:23721]	protein_coding	ZC3HAV1	0.734872	2.06487e-05
ENSG00000283064	novel transcript, antisense to HIST1H2BD	lncRNA	AL353759.1	0.734271	0.0302852
ENSG00000182197	exostosin glycosyltransferase 1 [Source:HGNC Symbol;Acc:HGNC:3512]	protein_coding	EXT1	0.732898	0.00146194
ENSG00000067221	stomatin like 1 [Source:HGNC Symbol;Acc:HGNC:14560]	protein_coding	STOML1	0.732224	0.000951423
ENSG00000100644	hypoxia inducible factor 1 subunit alpha [Source:HGNC Symbol;Acc:HGNC:4910]	protein_coding	HIF1A	0.731447	0.000800125
ENSG00000232815	double homeobox 4 like 50 (pseudogene) [Source:HGNC Symbol;Acc:HGNC:51788]	unprocessed_pseudogene	DUX4L50	0.731414	0.0261
ENSG00000157800	solute carrier family 37 member 3 [Source:HGNC Symbol;Acc:HGNC:20651]	protein_coding	SLC37A3	0.730297	0.0367109
ENSG00000213347	MAX dimerization protein 3 [Source:HGNC Symbol;Acc:HGNC:14008]	protein_coding	MXD3	0.729746	0.0158941
ENSG00000279744	TEC	TEC	AC132938.6	0.729268	0.0397861
ENSG00000188786	metal regulatory transcription factor 1 [Source:HGNC Symbol;Acc:HGNC:7428]	protein_coding	MTF1	0.729057	9.14235e-05
ENSG00000185245	glycoprotein Ib platelet subunit alpha [Source:HGNC Symbol;Acc:HGNC:4439]	protein_coding	GP1BA	0.728479	0.0267087
ENSG00000178695	potassium channel tetramerization domain containing 12 [Source:HGNC Symbol;Acc:HGNC:14678]	protein_coding	KCTD12	0.728331	0.0103963
ENSG00000085514	paired immunoglobin like type 2 receptor alpha [Source:HGNC Symbol;Acc:HGNC:20396]	protein_coding	PILRA	0.727837	0.0231793
ENSG00000143382	ADAMTS like 4 [Source:HGNC Symbol;Acc:HGNC:19706]	protein_coding	ADAMTSL4	0.727571	0.0187513
ENSG00000125818	proteasome inhibitor subunit 1 [Source:HGNC Symbol;Acc:HGNC:9571]	protein_coding	PSMF1	0.726715	0.000495003
ENSG00000168961	galectin 9 [Source:HGNC Symbol;Acc:HGNC:6570]	protein_coding	LGALS9	0.725427	0.0363851
ENSG00000221983	ubiquitin A-52 residue ribosomal protein fusion product 1 [Source:HGNC Symbol;Acc:HGNC:12458]	protein_coding	UBA52	0.724961	0.000171029
ENSG00000117298	endothelin converting enzyme 1 [Source:HGNC Symbol;Acc:HGNC:3146]	protein_coding	ECE1	0.724867	0.0179815
ENSG00000145016	rubicon autophagy regulator [Source:HGNC Symbol;Acc:HGNC:28991]	protein_coding	RUBCN	0.72426	4.39696e-07
ENSG00000197122	SRC proto-oncogene, non-receptor tyrosine kinase [Source:HGNC Symbol;Acc:HGNC:11283]	protein_coding	SRC	0.724255	0.011138
ENSG00000173757	signal transducer and activator of transcription 5B [Source:HGNC Symbol;Acc:HGNC:11367]	protein_coding	STAT5B	0.724181	0.00194645
ENSG00000142409	zinc finger protein 787 [Source:HGNC Symbol;Acc:HGNC:26998]	protein_coding	ZNF787	0.723548	0.00321379
ENSG00000139631	cysteine sulfinic acid decarboxylase [Source:HGNC Symbol;Acc:HGNC:18966]	protein_coding	CSAD	0.723521	0.000859929
ENSG00000149177	protein tyrosine phosphatase receptor type J [Source:HGNC Symbol;Acc:HGNC:9673]	protein_coding	PTPRJ	0.72343	0.0144574
ENSG00000035862	TIMP metallopeptidase inhibitor 2 [Source:HGNC Symbol;Acc:HGNC:11821]	protein_coding	TIMP2	0.722723	0.0164179
ENSG00000140280	LysM domain containing 2 [Source:HGNC Symbol;Acc:HGNC:28571]	protein_coding	LYSMD2	0.722632	0.0002085
ENSG00000246203	novel pseudogene	unprocessed_pseudogene	AL353807.3	0.722302	0.0457784
ENSG00000213977	Tax1 binding protein 3 [Source:HGNC Symbol;Acc:HGNC:30684]	protein_coding	TAX1BP3	0.722122	0.000617066
ENSG00000102554	Kruppel like factor 5 [Source:HGNC Symbol;Acc:HGNC:6349]	protein_coding	KLF5	0.721896	0.0187706
ENSG00000129250	kinesin family member 1C [Source:HGNC Symbol;Acc:HGNC:6317]	protein_coding	KIF1C	0.721799	8.08475e-05
ENSG00000165006	ubiquitin associated protein 1 [Source:HGNC Symbol;Acc:HGNC:12461]	protein_coding	UBAP1	0.720733	0.000908271
ENSG00000116977	galectin 8 [Source:HGNC Symbol;Acc:HGNC:6569]	protein_coding	LGALS8	0.720394	4.95686e-07
ENSG00000003402	CASP8 and FADD like apoptosis regulator [Source:HGNC Symbol;Acc:HGNC:1876]	protein_coding	CFLAR	0.720245	0.00294981
ENSG00000253047	0	snoRNA	AL356356.1	0.720003	0.0398909
ENSG00000034713	GABA type A receptor associated protein like 2 [Source:HGNC Symbol;Acc:HGNC:13291]	protein_coding	GABARAPL2	0.719698	3.85735e-05
ENSG00000126561	signal transducer and activator of transcription 5A [Source:HGNC Symbol;Acc:HGNC:11366]	protein_coding	STAT5A	0.719298	0.000157848
ENSG00000213654	G protein signaling modulator 3 [Source:HGNC Symbol;Acc:HGNC:13945]	protein_coding	GPSM3	0.718777	0.00413506
ENSG00000261884	novel transcript	protein_coding	AC040162.1	0.718662	5.20149e-08
ENSG00000273174	novel transcript, antisense to RAB43	lncRNA	AC108673.2	0.718199	0.0143345
ENSG00000068784	S1 RNA binding domain 1 [Source:HGNC Symbol;Acc:HGNC:25521]	protein_coding	SRBD1	0.718162	7.33e-05
ENSG00000279884	TEC	TEC	AC010894.5	0.717943	0.0251017
ENSG00000010327	stabilin 1 [Source:HGNC Symbol;Acc:HGNC:18628]	protein_coding	STAB1	0.717479	0.0280829
ENSG00000173334	tribbles pseudokinase 1 [Source:HGNC Symbol;Acc:HGNC:16891]	protein_coding	TRIB1	0.717455	0.0194804
ENSG00000148841	inositol 1,4,5-trisphosphate receptor interacting protein [Source:HGNC Symbol;Acc:HGNC:29370]	protein_coding	ITPRIP	0.717288	0.00558538
ENSG00000257704	InaF motif containing 1 [Source:HGNC Symbol;Acc:HGNC:27406]	protein_coding	INAFM1	0.717247	0.0091456
ENSG00000135334	akirin 2 [Source:HGNC Symbol;Acc:HGNC:21407]	protein_coding	AKIRIN2	0.71586	0.000330384
ENSG00000013364	major vault protein [Source:HGNC Symbol;Acc:HGNC:7531]	protein_coding	MVP	0.71551	0.000885662
ENSG00000132963	proteasome maturation protein [Source:HGNC Symbol;Acc:HGNC:20330]	protein_coding	POMP	0.715201	0.00410801
ENSG00000102096	Pim-2 proto-oncogene, serine/threonine kinase [Source:HGNC Symbol;Acc:HGNC:8987]	protein_coding	PIM2	0.712589	3.30726e-08
ENSG00000157017	ghrelin and obestatin prepropeptide [Source:HGNC Symbol;Acc:HGNC:18129]	protein_coding	GHRL	0.712315	0.0201769
ENSG00000157557	ETS proto-oncogene 2, transcription factor [Source:HGNC Symbol;Acc:HGNC:3489]	protein_coding	ETS2	0.712248	0.0230265
ENSG00000007968	E2F transcription factor 2 [Source:HGNC Symbol;Acc:HGNC:3114]	protein_coding	E2F2	0.711933	0.0219975
ENSG00000135211	transmembrane protein 60 [Source:HGNC Symbol;Acc:HGNC:21754]	protein_coding	TMEM60	0.711839	0.000100575
ENSG00000213073	calcium binding protein P22 (CHP) pseudogene	transcribed_processed_pseudogene	AL353625.1	0.711361	0.0446191
ENSG00000136436	calcium binding and coiled-coil domain 2 [Source:HGNC Symbol;Acc:HGNC:29912]	protein_coding	CALCOCO2	0.710664	9.80977e-07
ENSG00000226986	pseudogene similar to px19-like protein (PX19)	processed_pseudogene	AC092017.1	0.710341	0.0138194
ENSG00000240527	novel transcript, sense intronic to ENTPD1	lncRNA	AL365273.1	0.709561	0.013072
ENSG00000197818	solute carrier family 9 member A8 [Source:HGNC Symbol;Acc:HGNC:20728]	protein_coding	SLC9A8	0.709534	0.00126573
ENSG00000173812	eukaryotic translation initiation factor 1 [Source:HGNC Symbol;Acc:HGNC:3249]	protein_coding	EIF1	0.709505	2.7321e-08
ENSG00000185442	family with sequence similarity 174 member B [Source:HGNC Symbol;Acc:HGNC:34339]	protein_coding	FAM174B	0.708843	0.0150296
ENSG00000101290	CDP-diacylglycerol synthase 2 [Source:HGNC Symbol;Acc:HGNC:1801]	protein_coding	CDS2	0.708655	2.6875e-05
ENSG00000106066	carboxypeptidase vitellogenic like [Source:HGNC Symbol;Acc:HGNC:14399]	protein_coding	CPVL	0.707043	0.019318
ENSG00000116044	nuclear factor, erythroid 2 like 2 [Source:HGNC Symbol;Acc:HGNC:7782]	protein_coding	NFE2L2	0.706694	7.55936e-05
ENSG00000157693	transmembrane protein 268 [Source:HGNC Symbol;Acc:HGNC:24513]	protein_coding	TMEM268	0.7063	0.000562359
ENSG00000141480	arrestin beta 2 [Source:HGNC Symbol;Acc:HGNC:712]	protein_coding	ARRB2	0.706093	0.00696835
ENSG00000175489	leucine rich repeat containing 25 [Source:HGNC Symbol;Acc:HGNC:29806]	protein_coding	LRRC25	0.705957	0.0165822
ENSG00000204160	zinc finger DHHC-type containing 18 [Source:HGNC Symbol;Acc:HGNC:20712]	protein_coding	ZDHHC18	0.704393	0.0288651
ENSG00000140526	abhydrolase domain containing 2 [Source:HGNC Symbol;Acc:HGNC:18717]	protein_coding	ABHD2	0.704309	0.0258893
ENSG00000103490	PYD and CARD domain containing [Source:HGNC Symbol;Acc:HGNC:16608]	protein_coding	PYCARD	0.704042	0.00944818
ENSG00000181908	long intergenic non-protein coding RNA 2724 [Source:HGNC Symbol;Acc:HGNC:54241]	lncRNA	LINC02724	0.702036	0.00697226
ENSG00000185862	ecotropic viral integration site 2B [Source:HGNC Symbol;Acc:HGNC:3500]	protein_coding	EVI2B	0.701991	0.0046421
ENSG00000101558	VAMP associated protein A [Source:HGNC Symbol;Acc:HGNC:12648]	protein_coding	VAPA	0.701177	0.00201766
ENSG00000085117	CD82 molecule [Source:HGNC Symbol;Acc:HGNC:6210]	protein_coding	CD82	0.700523	0.0128283
ENSG00000143570	solute carrier family 39 member 1 [Source:HGNC Symbol;Acc:HGNC:12876]	protein_coding	SLC39A1	0.700378	1.04298e-05
ENSG00000115129	tumor protein p53 inducible protein 3 [Source:HGNC Symbol;Acc:HGNC:19373]	protein_coding	TP53I3	0.699563	0.00403599
ENSG00000162882	3-hydroxyanthranilate 3,4-dioxygenase [Source:HGNC Symbol;Acc:HGNC:4796]	protein_coding	HAAO	0.699458	0.0144397
ENSG00000134030	cap binding complex dependent translation initiation factor [Source:HGNC Symbol;Acc:HGNC:23925]	protein_coding	CTIF	0.699071	0.00392147
ENSG00000115318	lysyl oxidase like 3 [Source:HGNC Symbol;Acc:HGNC:13869]	protein_coding	LOXL3	0.698298	0.0104423
ENSG00000134779	tubulin polyglutamylase complex subunit 2 [Source:HGNC Symbol;Acc:HGNC:24561]	protein_coding	TPGS2	0.69812	0.000824579
ENSG00000171155	C1GALT1 specific chaperone 1 [Source:HGNC Symbol;Acc:HGNC:24338]	protein_coding	C1GALT1C1	0.697291	0.00634616
ENSG00000079263	SP140 nuclear body protein [Source:HGNC Symbol;Acc:HGNC:17133]	protein_coding	SP140	0.69723	0.00111475
ENSG00000110047	EH domain containing 1 [Source:HGNC Symbol;Acc:HGNC:3242]	protein_coding	EHD1	0.697157	0.00182243
ENSG00000003400	caspase 10 [Source:HGNC Symbol;Acc:HGNC:1500]	protein_coding	CASP10	0.69705	2.69674e-08
ENSG00000136161	RCC1 and BTB domain containing protein 2 [Source:HGNC Symbol;Acc:HGNC:1914]	protein_coding	RCBTB2	0.696477	0.00266298
ENSG00000008130	NAD kinase [Source:HGNC Symbol;Acc:HGNC:29831]	protein_coding	NADK	0.696054	0.0131711
ENSG00000277715	novel transcript, antisense to CKAP4	lncRNA	AC079174.2	0.695064	0.0175349
ENSG00000256269	hydroxymethylbilane synthase [Source:HGNC Symbol;Acc:HGNC:4982]	protein_coding	HMBS	0.694745	0.00302698
ENSG00000113732	ATPase H+ transporting V0 subunit e1 [Source:HGNC Symbol;Acc:HGNC:863]	protein_coding	ATP6V0E1	0.694623	4.96151e-05
ENSG00000172243	C-type lectin domain containing 7A [Source:HGNC Symbol;Acc:HGNC:14558]	protein_coding	CLEC7A	0.694195	0.0154563
ENSG00000148655	leucine rich melanocyte differentiation associated [Source:HGNC Symbol;Acc:HGNC:23405]	protein_coding	LRMDA	0.693719	0.0491024
ENSG00000204472	allograft inflammatory factor 1 [Source:HGNC Symbol;Acc:HGNC:352]	protein_coding	AIF1	0.693585	0.0307471
ENSG00000139835	growth hormone regulated TBC protein 1 [Source:HGNC Symbol;Acc:HGNC:20310]	protein_coding	GRTP1	0.693538	0.0300219
ENSG00000145819	Rho GTPase activating protein 26 [Source:HGNC Symbol;Acc:HGNC:17073]	protein_coding	ARHGAP26	0.693533	0.0253123
ENSG00000043462	lymphocyte cytosolic protein 2 [Source:HGNC Symbol;Acc:HGNC:6529]	protein_coding	LCP2	0.693438	9.6899e-06
ENSG00000169230	PRELI domain containing 1 [Source:HGNC Symbol;Acc:HGNC:30255]	protein_coding	PRELID1	0.693397	0.00111336
ENSG00000161929	SLP adaptor and CSK interacting membrane protein [Source:HGNC Symbol;Acc:HGNC:33504]	protein_coding	SCIMP	0.693028	0.001808
ENSG00000178307	transmembrane protein 11 [Source:HGNC Symbol;Acc:HGNC:16823]	protein_coding	TMEM11	0.692649	1.19952e-06
ENSG00000177556	antioxidant 1 copper chaperone [Source:HGNC Symbol;Acc:HGNC:798]	protein_coding	ATOX1	0.692136	3.22187e-06
ENSG00000235602	POU class 5 homeobox 1 pseudogene 3 [Source:HGNC Symbol;Acc:HGNC:9222]	processed_pseudogene	POU5F1P3	0.692108	0.0237333
ENSG00000170832	ubiquitin specific peptidase 32 [Source:HGNC Symbol;Acc:HGNC:19143]	protein_coding	USP32	0.690341	0.0182514
ENSG00000167850	CD300c molecule [Source:HGNC Symbol;Acc:HGNC:19320]	protein_coding	CD300C	0.688054	0.0141865
ENSG00000275582	novel transcript, antisense to PANK2	lncRNA	AL031670.1	0.686837	0.010441
ENSG00000170296	GABA type A receptor-associated protein [Source:HGNC Symbol;Acc:HGNC:4067]	protein_coding	GABARAP	0.686557	0.0133658
ENSG00000184182	ubiquitin conjugating enzyme E2 F (putative) [Source:HGNC Symbol;Acc:HGNC:12480]	protein_coding	UBE2F	0.68624	1.0845e-05
ENSG00000183597	transport and golgi organization 2 homolog [Source:HGNC Symbol;Acc:HGNC:25439]	protein_coding	TANGO2	0.684902	1.22791e-05
ENSG00000173926	membrane associated ring-CH-type finger 3 [Source:HGNC Symbol;Acc:HGNC:28728]	protein_coding	MARCHF3	0.684807	0.00111426
ENSG00000141837	calcium voltage-gated channel subunit alpha1 A [Source:HGNC Symbol;Acc:HGNC:1388]	protein_coding	CACNA1A	0.684579	0.0325811
ENSG00000132471	WW domain binding protein 2 [Source:HGNC Symbol;Acc:HGNC:12738]	protein_coding	WBP2	0.684307	0.0148266
ENSG00000014914	myotubularin related protein 11 [Source:HGNC Symbol;Acc:HGNC:24307]	protein_coding	MTMR11	0.68424	0.00661064
ENSG00000213928	interferon regulatory factor 9 [Source:HGNC Symbol;Acc:HGNC:6131]	protein_coding	IRF9	0.683006	0.000226974
ENSG00000138756	BMP2 inducible kinase [Source:HGNC Symbol;Acc:HGNC:18041]	protein_coding	BMP2K	0.682423	0.00353014
ENSG00000279522	#N/A	#N/A	#N/A	0.682383	0.00920662
ENSG00000143889	heterogeneous nuclear ribonucleoprotein L like [Source:HGNC Symbol;Acc:HGNC:25127]	protein_coding	HNRNPLL	0.681956	9.87985e-05
ENSG00000171302	calcium activated nucleotidase 1 [Source:HGNC Symbol;Acc:HGNC:19721]	protein_coding	CANT1	0.681894	0.00585141
ENSG00000067064	isopentenyl-diphosphate delta isomerase 1 [Source:HGNC Symbol;Acc:HGNC:5387]	protein_coding	IDI1	0.681804	0.0119879
ENSG00000215114	UBX domain protein 2B [Source:HGNC Symbol;Acc:HGNC:27035]	protein_coding	UBXN2B	0.681043	0.0175846
ENSG00000111684	lysophosphatidylcholine acyltransferase 3 [Source:HGNC Symbol;Acc:HGNC:30244]	protein_coding	LPCAT3	0.680418	0.00759143
ENSG00000185262	UBA like domain containing 2 [Source:HGNC Symbol;Acc:HGNC:28438]	protein_coding	UBALD2	0.679717	0.0092721
ENSG00000173221	glutaredoxin [Source:HGNC Symbol;Acc:HGNC:4330]	protein_coding	GLRX	0.679587	0.00590985
ENSG00000214846	ribosomal protein L10a (RPL10A) pseudogene	processed_pseudogene	AC114744.1	0.679584	0.0458446
ENSG00000109133	transmembrane protein 33 [Source:HGNC Symbol;Acc:HGNC:25541]	protein_coding	TMEM33	0.679263	0.000127861
ENSG00000160593	junction adhesion molecule like [Source:HGNC Symbol;Acc:HGNC:19084]	protein_coding	JAML	0.679224	0.0163296
ENSG00000128284	apolipoprotein L3 [Source:HGNC Symbol;Acc:HGNC:14868]	protein_coding	APOL3	0.677903	0.00155978
ENSG00000168610	signal transducer and activator of transcription 3 [Source:HGNC Symbol;Acc:HGNC:11364]	protein_coding	STAT3	0.677704	0.0113638
ENSG00000176463	solute carrier organic anion transporter family member 3A1 [Source:HGNC Symbol;Acc:HGNC:10952]	protein_coding	SLCO3A1	0.677401	0.00759143
ENSG00000134905	cysteinyl-tRNA synthetase 2, mitochondrial [Source:HGNC Symbol;Acc:HGNC:25695]	protein_coding	CARS2	0.675728	0.000574514
ENSG00000133943	D-glutamate cyclase [Source:HGNC Symbol;Acc:HGNC:20498]	protein_coding	DGLUCY	0.67557	0.000573558
ENSG00000155097	ATPase H+ transporting V1 subunit C1 [Source:HGNC Symbol;Acc:HGNC:856]	protein_coding	ATP6V1C1	0.675349	0.000625345
ENSG00000135441	biogenesis of lysosomal organelles complex 1 subunit 1 [Source:HGNC Symbol;Acc:HGNC:4200]	protein_coding	BLOC1S1	0.675207	0.00210663
ENSG00000271032	novel transcript	lncRNA	AC020907.4	0.673774	0.0201212
ENSG00000120280	chromosome X open reading frame 21 [Source:HGNC Symbol;Acc:HGNC:25667]	protein_coding	CXorf21	0.673766	0.0050746
ENSG00000184014	DENN domain containing 5A [Source:HGNC Symbol;Acc:HGNC:19344]	protein_coding	DENND5A	0.673312	0.0156771
ENSG00000279727	long intergenic non-protein coding RNA 2033 [Source:HGNC Symbol;Acc:HGNC:52867]	lncRNA	LINC02033	0.672756	0.0064934
ENSG00000103876	fumarylacetoacetate hydrolase [Source:HGNC Symbol;Acc:HGNC:3579]	protein_coding	FAH	0.671959	0.00435361
ENSG00000135655	ubiquitin specific peptidase 15 [Source:HGNC Symbol;Acc:HGNC:12613]	protein_coding	USP15	0.668486	0.00920662
ENSG00000102393	galactosidase alpha [Source:HGNC Symbol;Acc:HGNC:4296]	protein_coding	GLA	0.668412	0.000492476
ENSG00000107796	actin alpha 2, smooth muscle [Source:HGNC Symbol;Acc:HGNC:130]	protein_coding	ACTA2	0.668377	0.0469561
ENSG00000115392	FA complementation group L [Source:HGNC Symbol;Acc:HGNC:20748]	protein_coding	FANCL	0.668084	0.00904812
ENSG00000019991	hepatocyte growth factor [Source:HGNC Symbol;Acc:HGNC:4893]	protein_coding	HGF	0.668077	0.0273595
ENSG00000159228	carbonyl reductase 1 [Source:HGNC Symbol;Acc:HGNC:1548]	protein_coding	CBR1	0.667086	0.00113805
ENSG00000189159	Jupiter microtubule associated homolog 1 [Source:HGNC Symbol;Acc:HGNC:14569]	protein_coding	JPT1	0.667037	0.0233489
ENSG00000226688	ENTPD1 antisense RNA 1 [Source:HGNC Symbol;Acc:HGNC:45203]	lncRNA	ENTPD1-AS1	0.666748	0.0162585
ENSG00000232788	ITGA6 antisense RNA 1 [Source:HGNC Symbol;Acc:HGNC:40308]	lncRNA	ITGA6-AS1	0.666538	0.0402827
ENSG00000108424	karyopherin subunit beta 1 [Source:HGNC Symbol;Acc:HGNC:6400]	protein_coding	KPNB1	0.6655	0.000308846
ENSG00000146192	FYVE, RhoGEF and PH domain containing 2 [Source:HGNC Symbol;Acc:HGNC:3664]	protein_coding	FGD2	0.665449	0.00555414
ENSG00000275713	H2B clustered histone 9 [Source:HGNC Symbol;Acc:HGNC:4755]	protein_coding	H2BC9	0.664076	0.0426611
ENSG00000133313	carnosine dipeptidase 2 [Source:HGNC Symbol;Acc:HGNC:24437]	protein_coding	CNDP2	0.663958	0.000573931
ENSG00000065615	cytochrome b5 reductase 4 [Source:HGNC Symbol;Acc:HGNC:20147]	protein_coding	CYB5R4	0.6637	0.00478097
ENSG00000130724	charged multivesicular body protein 2A [Source:HGNC Symbol;Acc:HGNC:30216]	protein_coding	CHMP2A	0.663653	0.0185323
ENSG00000277978	novel transcript, antisense to CKLF	lncRNA	AC010542.6	0.66345	0.00736009
ENSG00000198585	nudix hydrolase 16 [Source:HGNC Symbol;Acc:HGNC:26442]	protein_coding	NUDT16	0.662782	0.000368166
ENSG00000138413	isocitrate dehydrogenase (NADP(+)) 1 [Source:HGNC Symbol;Acc:HGNC:5382]	protein_coding	IDH1	0.662098	1.63099e-05
ENSG00000079337	Rap guanine nucleotide exchange factor 3 [Source:HGNC Symbol;Acc:HGNC:16629]	protein_coding	RAPGEF3	0.66151	0.0139152
ENSG00000247853	novel transcript, antisense to CHD4	lncRNA	AC006064.2	0.661253	0.00161839
ENSG00000172803	sorting nexin 32 [Source:HGNC Symbol;Acc:HGNC:26423]	protein_coding	SNX32	0.660913	0.0105134
ENSG00000100938	guanosine monophosphate reductase 2 [Source:HGNC Symbol;Acc:HGNC:4377]	protein_coding	GMPR2	0.660271	8.56543e-05
ENSG00000235587	glyceraldehyde 3 phosphate dehydrogenase pseudogene 65 [Source:HGNC Symbol;Acc:HGNC:4143]	processed_pseudogene	GAPDHP65	0.659293	0.0140464
ENSG00000111729	C-type lectin domain family 4 member A [Source:HGNC Symbol;Acc:HGNC:13257]	protein_coding	CLEC4A	0.658379	0.0199737
ENSG00000062716	vacuole membrane protein 1 [Source:HGNC Symbol;Acc:HGNC:29559]	protein_coding	VMP1	0.658367	0.0213777
ENSG00000111885	mannosidase alpha class 1A member 1 [Source:HGNC Symbol;Acc:HGNC:6821]	protein_coding	MAN1A1	0.658221	0.0143215
ENSG00000214110	lactate dehydrogenase A pseudogene 4 [Source:HGNC Symbol;Acc:HGNC:6539]	transcribed_processed_pseudogene	LDHAP4	0.658188	0.0063827
ENSG00000152558	transmembrane protein 123 [Source:HGNC Symbol;Acc:HGNC:30138]	protein_coding	TMEM123	0.658108	0.01051
ENSG00000179021	chromosome 3 open reading frame 38 [Source:HGNC Symbol;Acc:HGNC:28384]	protein_coding	C3orf38	0.657956	0.000711695
ENSG00000127952	serine/threonine/tyrosine interacting like 1 [Source:HGNC Symbol;Acc:HGNC:18165]	protein_coding	STYXL1	0.656843	0.00200246
ENSG00000093167	LRR binding FLII interacting protein 2 [Source:HGNC Symbol;Acc:HGNC:6703]	protein_coding	LRRFIP2	0.656571	0.000114441
ENSG00000187534	proline rich 13 pseudogene 5 [Source:HGNC Symbol;Acc:HGNC:50618]	processed_pseudogene	PRR13P5	0.656221	0.0152387
ENSG00000171700	regulator of G protein signaling 19 [Source:HGNC Symbol;Acc:HGNC:13735]	protein_coding	RGS19	0.655958	0.00473608
ENSG00000163635	ataxin 7 [Source:HGNC Symbol;Acc:HGNC:10560]	protein_coding	ATXN7	0.655757	0.000315042
ENSG00000054983	galactosylceramidase [Source:HGNC Symbol;Acc:HGNC:4115]	protein_coding	GALC	0.65495	1.59778e-05
ENSG00000149781	fermitin family member 3 [Source:HGNC Symbol;Acc:HGNC:23151]	protein_coding	FERMT3	0.654296	0.00135429
ENSG00000258102	microtubule associated protein 1 light chain 3 beta 2 [Source:HGNC Symbol;Acc:HGNC:34390]	protein_coding	MAP1LC3B2	0.654101	0.00933476
ENSG00000255760	long intergenic non-protein coding RNA 2422 [Source:HGNC Symbol;Acc:HGNC:53352]	lncRNA	LINC02422	0.653704	0.04602
ENSG00000155465	solute carrier family 7 member 7 [Source:HGNC Symbol;Acc:HGNC:11065]	protein_coding	SLC7A7	0.652666	0.0123326
ENSG00000166250	CXADR like membrane protein [Source:HGNC Symbol;Acc:HGNC:24039]	protein_coding	CLMP	0.651823	0.0272423
ENSG00000154122	ANKH inorganic pyrophosphate transport regulator [Source:HGNC Symbol;Acc:HGNC:15492]	protein_coding	ANKH	0.650539	0.000201617
ENSG00000100243	cytochrome b5 reductase 3 [Source:HGNC Symbol;Acc:HGNC:2873]	protein_coding	CYB5R3	0.650218	0.000261776
ENSG00000151474	FERM domain containing 4A [Source:HGNC Symbol;Acc:HGNC:25491]	protein_coding	FRMD4A	0.649811	0.00318815
ENSG00000228232	glyceraldehyde-3-phosphate dehydrogenase pseudogene 1 [Source:HGNC Symbol;Acc:HGNC:4159]	processed_pseudogene	GAPDHP1	0.649558	0.034799
ENSG00000101347	SAM and HD domain containing deoxynucleoside triphosphate triphosphohydrolase 1 [Source:HGNC Symbol;Acc:HGNC:15925]	protein_coding	SAMHD1	0.649284	0.000338154
ENSG00000100314	calcium binding protein 7 [Source:HGNC Symbol;Acc:HGNC:20834]	protein_coding	CABP7	0.648717	0.0293157
ENSG00000198189	hydroxysteroid 17-beta dehydrogenase 11 [Source:HGNC Symbol;Acc:HGNC:22960]	protein_coding	HSD17B11	0.647565	0.00830689
ENSG00000205352	proline rich 13 [Source:HGNC Symbol;Acc:HGNC:24528]	protein_coding	PRR13	0.647441	0.00648087
ENSG00000065621	glutathione S-transferase omega 2 [Source:HGNC Symbol;Acc:HGNC:23064]	protein_coding	GSTO2	0.64725	0.00406841
ENSG00000131981	galectin 3 [Source:HGNC Symbol;Acc:HGNC:6563]	protein_coding	LGALS3	0.647169	0.0167283
ENSG00000076944	syntaxin binding protein 2 [Source:HGNC Symbol;Acc:HGNC:11445]	protein_coding	STXBP2	0.647126	0.0156228
ENSG00000076513	ankyrin repeat domain 13A [Source:HGNC Symbol;Acc:HGNC:21268]	protein_coding	ANKRD13A	0.646874	0.000580899
ENSG00000173530	TNF receptor superfamily member 10d [Source:HGNC Symbol;Acc:HGNC:11907]	protein_coding	TNFRSF10D	0.646059	0.00260634
ENSG00000068697	lysosomal protein transmembrane 4 alpha [Source:HGNC Symbol;Acc:HGNC:6924]	protein_coding	LAPTM4A	0.645376	7.0311e-05
ENSG00000184988	transmembrane protein 106A [Source:HGNC Symbol;Acc:HGNC:28288]	protein_coding	TMEM106A	0.644867	0.000128019
ENSG00000279159	novel transcript, antisense to MTMR3	lncRNA	AC003681.1	0.64479	0.0400682
ENSG00000187260	WD repeat domain 86 [Source:HGNC Symbol;Acc:HGNC:28020]	protein_coding	WDR86	0.644646	0.00157016
ENSG00000166889	PAT1 homolog 1, processing body mRNA decay factor [Source:HGNC Symbol;Acc:HGNC:26721]	protein_coding	PATL1	0.644566	2.93773e-05
ENSG00000107738	V-set immunoregulatory receptor [Source:HGNC Symbol;Acc:HGNC:30085]	protein_coding	VSIR	0.642679	0.0220343
ENSG00000101160	cathepsin Z [Source:HGNC Symbol;Acc:HGNC:2547]	protein_coding	CTSZ	0.642514	0.00270789
ENSG00000132205	elastin microfibril interfacer 2 [Source:HGNC Symbol;Acc:HGNC:19881]	protein_coding	EMILIN2	0.642158	0.0344792
ENSG00000182831	chromosome 16 open reading frame 72 [Source:HGNC Symbol;Acc:HGNC:30103]	protein_coding	C16orf72	0.64185	0.00236974
ENSG00000178694	NOP2/Sun RNA methyltransferase 3 [Source:HGNC Symbol;Acc:HGNC:26208]	protein_coding	NSUN3	0.641753	2.81583e-05
ENSG00000164105	Sin3A associated protein 30 [Source:HGNC Symbol;Acc:HGNC:10532]	protein_coding	SAP30	0.641682	0.0155736
ENSG00000104714	glutamate rich 1 [Source:HGNC Symbol;Acc:HGNC:27234]	protein_coding	ERICH1	0.641629	0.000117872
ENSG00000228474	oligosaccharyltransferase complex subunit 4, non-catalytic [Source:HGNC Symbol;Acc:HGNC:32483]	protein_coding	OST4	0.641603	0.000186797
ENSG00000136827	torsin family 1 member A [Source:HGNC Symbol;Acc:HGNC:3098]	protein_coding	TOR1A	0.640986	1.67093e-08
ENSG00000138600	signal peptide peptidase like 2A [Source:HGNC Symbol;Acc:HGNC:30227]	protein_coding	SPPL2A	0.640601	5.26768e-06
ENSG00000168894	ring finger protein 181 [Source:HGNC Symbol;Acc:HGNC:28037]	protein_coding	RNF181	0.640361	6.31724e-05
ENSG00000155926	Src like adaptor [Source:HGNC Symbol;Acc:HGNC:10902]	protein_coding	SLA	0.64024	0.00478097
ENSG00000100614	protein phosphatase, Mg2+/Mn2+ dependent 1A [Source:HGNC Symbol;Acc:HGNC:9275]	protein_coding	PPM1A	0.639764	0.00117464
ENSG00000183255	PTTG1 interacting protein [Source:HGNC Symbol;Acc:HGNC:13524]	protein_coding	PTTG1IP	0.638081	0.000249761
ENSG00000181481	ring finger protein 135 [Source:HGNC Symbol;Acc:HGNC:21158]	protein_coding	RNF135	0.638039	0.0109301
ENSG00000113583	chromosome 5 open reading frame 15 [Source:HGNC Symbol;Acc:HGNC:20656]	protein_coding	C5orf15	0.638011	0.000540011
ENSG00000198060	membrane associated ring-CH-type finger 5 [Source:HGNC Symbol;Acc:HGNC:26025]	protein_coding	MARCHF5	0.637831	1.70482e-05
ENSG00000051523	cytochrome b-245 alpha chain [Source:HGNC Symbol;Acc:HGNC:2577]	protein_coding	CYBA	0.637448	0.0054796
ENSG00000026950	butyrophilin subfamily 3 member A1 [Source:HGNC Symbol;Acc:HGNC:1138]	protein_coding	BTN3A1	0.636183	3.45213e-05
ENSG00000148842	cyclin and CBS domain divalent metal cation transport mediator 2 [Source:HGNC Symbol;Acc:HGNC:103]	protein_coding	CNNM2	0.635996	0.00644226
ENSG00000222009	BTB domain containing 19 [Source:HGNC Symbol;Acc:HGNC:27145]	protein_coding	BTBD19	0.634001	0.0278917
ENSG00000047644	WWC family member 3 [Source:HGNC Symbol;Acc:HGNC:29237]	protein_coding	WWC3	0.63347	0.00831389
ENSG00000102882	mitogen-activated protein kinase 3 [Source:HGNC Symbol;Acc:HGNC:6877]	protein_coding	MAPK3	0.632846	0.0338984
ENSG00000058063	ATPase phospholipid transporting 11B (putative) [Source:HGNC Symbol;Acc:HGNC:13553]	protein_coding	ATP11B	0.632627	0.0013528
ENSG00000158773	upstream transcription factor 1 [Source:HGNC Symbol;Acc:HGNC:12593]	protein_coding	USF1	0.632186	1.48323e-06
ENSG00000189077	transmembrane protein 120A [Source:HGNC Symbol;Acc:HGNC:21697]	protein_coding	TMEM120A	0.632172	0.019231
ENSG00000261644	novel transcript, antisense to CYLD and NOD2	lncRNA	AC007728.2	0.632126	0.00189816
ENSG00000119048	ubiquitin conjugating enzyme E2 B [Source:HGNC Symbol;Acc:HGNC:12473]	protein_coding	UBE2B	0.632043	0.0312941
ENSG00000210082	mitochondrially encoded 16S rRNA [Source:HGNC Symbol;Acc:HGNC:7471]	Mt_rRNA	MT-RNR2	0.631889	0.0285997
ENSG00000196914	Rho guanine nucleotide exchange factor 12 [Source:HGNC Symbol;Acc:HGNC:14193]	protein_coding	ARHGEF12	0.631729	0.0321216
ENSG00000100897	DDB1 and CUL4 associated factor 11 [Source:HGNC Symbol;Acc:HGNC:20258]	protein_coding	DCAF11	0.630464	3.1173e-07
ENSG00000073921	phosphatidylinositol binding clathrin assembly protein [Source:HGNC Symbol;Acc:HGNC:15514]	protein_coding	PICALM	0.630163	0.0171452
ENSG00000152223	ectopic P-granules autophagy protein 5 homolog [Source:HGNC Symbol;Acc:HGNC:29331]	protein_coding	EPG5	0.630159	0.000106769
ENSG00000105329	transforming growth factor beta 1 [Source:HGNC Symbol;Acc:HGNC:11766]	protein_coding	TGFB1	0.630127	0.00516526
ENSG00000138463	solute carrier family 49 member 4 [Source:HGNC Symbol;Acc:HGNC:16628]	protein_coding	SLC49A4	0.629889	0.0175915
ENSG00000186184	RNA polymerase I and III subunit D [Source:HGNC Symbol;Acc:HGNC:20422]	protein_coding	POLR1D	0.629302	2.89722e-08
ENSG00000259448	long intergenic non-protein coding RNA 2352 [Source:HGNC Symbol;Acc:HGNC:53274]	lncRNA	LINC02352	0.628907	0.0164619
ENSG00000044459	centlein [Source:HGNC Symbol;Acc:HGNC:23432]	protein_coding	CNTLN	0.628616	0.0330736
ENSG00000100296	THO complex 5 [Source:HGNC Symbol;Acc:HGNC:19074]	protein_coding	THOC5	0.62746	0.00544817
ENSG00000272462	novel transcript	lncRNA	U91328.1	0.627155	0.000528025
ENSG00000105612	deoxyribonuclease 2, lysosomal [Source:HGNC Symbol;Acc:HGNC:2960]	protein_coding	DNASE2	0.627108	0.000630212
ENSG00000246705	H2A.J histone [Source:HGNC Symbol;Acc:HGNC:14456]	protein_coding	H2AJ	0.625921	0.00339421
ENSG00000102218	RP2 activator of ARL3 GTPase [Source:HGNC Symbol;Acc:HGNC:10274]	protein_coding	RP2	0.625517	0.0221095
ENSG00000140853	NLR family CARD domain containing 5 [Source:HGNC Symbol;Acc:HGNC:29933]	protein_coding	NLRC5	0.624978	1.04241e-05
ENSG00000070759	testis associated actin remodelling kinase 2 [Source:HGNC Symbol;Acc:HGNC:11732]	protein_coding	TESK2	0.623936	0.000709274
ENSG00000164236	ankyrin repeat domain 33B [Source:HGNC Symbol;Acc:HGNC:35240]	protein_coding	ANKRD33B	0.623346	0.0476747
ENSG00000102921	NEDD4 binding protein 1 [Source:HGNC Symbol;Acc:HGNC:29850]	protein_coding	N4BP1	0.623238	0.0104313
ENSG00000005893	lysosomal associated membrane protein 2 [Source:HGNC Symbol;Acc:HGNC:6501]	protein_coding	LAMP2	0.622072	0.0232725
ENSG00000025434	nuclear receptor subfamily 1 group H member 3 [Source:HGNC Symbol;Acc:HGNC:7966]	protein_coding	NR1H3	0.621605	0.0119324
ENSG00000196123	KIAA0895 like [Source:HGNC Symbol;Acc:HGNC:34408]	protein_coding	KIAA0895L	0.621445	0.000282809
ENSG00000256448	novel transcript	lncRNA	AP000763.3	0.621311	0.0390885
ENSG00000163864	nicotinamide nucleotide adenylyltransferase 3 [Source:HGNC Symbol;Acc:HGNC:20989]	protein_coding	NMNAT3	0.621094	0.0137034
ENSG00000185650	ZFP36 ring finger protein like 1 [Source:HGNC Symbol;Acc:HGNC:1107]	protein_coding	ZFP36L1	0.620808	0.0239291
ENSG00000113532	ST8 alpha-N-acetyl-neuraminide alpha-2,8-sialyltransferase 4 [Source:HGNC Symbol;Acc:HGNC:10871]	protein_coding	ST8SIA4	0.620407	0.0155788
ENSG00000188641	dihydropyrimidine dehydrogenase [Source:HGNC Symbol;Acc:HGNC:3012]	protein_coding	DPYD	0.620323	0.0139459
ENSG00000198113	torsin family 4 member A [Source:HGNC Symbol;Acc:HGNC:25981]	protein_coding	TOR4A	0.619765	0.00411908
ENSG00000134575	acid phosphatase 2, lysosomal [Source:HGNC Symbol;Acc:HGNC:123]	polymorphic_pseudogene	ACP2	0.619255	0.00121316
ENSG00000076685	5'-nucleotidase, cytosolic II [Source:HGNC Symbol;Acc:HGNC:8022]	protein_coding	NT5C2	0.619083	0.0292756
ENSG00000136167	lymphocyte cytosolic protein 1 [Source:HGNC Symbol;Acc:HGNC:6528]	protein_coding	LCP1	0.618786	0.0100882
ENSG00000100647	sushi domain containing 6 [Source:HGNC Symbol;Acc:HGNC:19956]	protein_coding	SUSD6	0.618023	0.00741202
ENSG00000064666	calponin 2 [Source:HGNC Symbol;Acc:HGNC:2156]	protein_coding	CNN2	0.617196	0.0163614
ENSG00000204386	neuraminidase 1 [Source:HGNC Symbol;Acc:HGNC:7758]	protein_coding	NEU1	0.616293	2.3446e-05
ENSG00000109113	RAB34, member RAS oncogene family [Source:HGNC Symbol;Acc:HGNC:16519]	protein_coding	RAB34	0.61619	0.0105612
ENSG00000260837	#N/A	#N/A	#N/A	0.616066	0.00861301
ENSG00000187808	sosondowah ankyrin repeat domain family member D [Source:HGNC Symbol;Acc:HGNC:32960]	protein_coding	SOWAHD	0.61449	0.0140866
ENSG00000143119	CD53 molecule [Source:HGNC Symbol;Acc:HGNC:1686]	protein_coding	CD53	0.613447	2.15641e-05
ENSG00000083937	charged multivesicular body protein 2B [Source:HGNC Symbol;Acc:HGNC:24537]	protein_coding	CHMP2B	0.612123	1.50688e-05
ENSG00000138185	ectonucleoside triphosphate diphosphohydrolase 1 [Source:HGNC Symbol;Acc:HGNC:3363]	protein_coding	ENTPD1	0.611127	0.00736882
ENSG00000102144	phosphoglycerate kinase 1 [Source:HGNC Symbol;Acc:HGNC:8896]	protein_coding	PGK1	0.609834	3.4423e-05
ENSG00000167202	TBC1 domain family member 2B [Source:HGNC Symbol;Acc:HGNC:29183]	protein_coding	TBC1D2B	0.609568	1.04352e-05
ENSG00000167565	SERTA domain containing 3 [Source:HGNC Symbol;Acc:HGNC:17931]	protein_coding	SERTAD3	0.609322	0.00122991
ENSG00000118689	forkhead box O3 [Source:HGNC Symbol;Acc:HGNC:3821]	protein_coding	FOXO3	0.608663	0.0386267
ENSG00000114978	MOB kinase activator 1A [Source:HGNC Symbol;Acc:HGNC:16015]	protein_coding	MOB1A	0.608484	8.42244e-08
ENSG00000145416	membrane associated ring-CH-type finger 1 [Source:HGNC Symbol;Acc:HGNC:26077]	protein_coding	MARCHF1	0.608419	0.026836
ENSG00000132740	immunoglobulin mu DNA binding protein 2 [Source:HGNC Symbol;Acc:HGNC:5542]	protein_coding	IGHMBP2	0.608148	0.0246486
ENSG00000157657	zinc finger protein 618 [Source:HGNC Symbol;Acc:HGNC:29416]	protein_coding	ZNF618	0.607031	0.0427586
ENSG00000169504	chloride intracellular channel 4 [Source:HGNC Symbol;Acc:HGNC:13518]	protein_coding	CLIC4	0.606215	0.00739041
ENSG00000228302	novel transcript	lncRNA	AL512770.1	0.603817	0.0112776
ENSG00000140264	small EDRK-rich factor 2 [Source:HGNC Symbol;Acc:HGNC:10757]	protein_coding	SERF2	0.603294	0.00450895
ENSG00000058091	cyclin dependent kinase 14 [Source:HGNC Symbol;Acc:HGNC:8883]	protein_coding	CDK14	0.602875	0.0261951
ENSG00000144567	reticulophagy regulator family member 2 [Source:HGNC Symbol;Acc:HGNC:28450]	protein_coding	RETREG2	0.602314	0.000141852
ENSG00000015285	WASP actin nucleation promoting factor [Source:HGNC Symbol;Acc:HGNC:12731]	protein_coding	WAS	0.601961	0.0424416
ENSG00000264456	novel transcript, sense intronic RNF135	lncRNA	AC138207.4	0.601955	0.00432411
ENSG00000260219	CD2BP2 divergent transcript [Source:HGNC Symbol;Acc:HGNC:53029]	lncRNA	CD2BP2-DT	0.601794	0.0313476
ENSG00000130165	elongation factor 1 homolog [Source:HGNC Symbol;Acc:HGNC:28691]	protein_coding	ELOF1	0.601635	0.000477457
ENSG00000133574	GTPase, IMAP family member 4 [Source:HGNC Symbol;Acc:HGNC:21872]	protein_coding	GIMAP4	0.600949	6.51512e-07
ENSG00000100902	proteasome 20S subunit alpha 6 [Source:HGNC Symbol;Acc:HGNC:9535]	protein_coding	PSMA6	0.600486	0.0379787
ENSG00000102265	TIMP metallopeptidase inhibitor 1 [Source:HGNC Symbol;Acc:HGNC:11820]	protein_coding	TIMP1	0.599808	0.0281917
ENSG00000179918	selenophosphate synthetase 2 [Source:HGNC Symbol;Acc:HGNC:19686]	protein_coding	SEPHS2	0.599711	1.63215e-07
ENSG00000168288	metabolism of cobalamin associated D [Source:HGNC Symbol;Acc:HGNC:25221]	protein_coding	MMADHC	0.59962	1.74609e-05
ENSG00000118816	cyclin I [Source:HGNC Symbol;Acc:HGNC:1595]	protein_coding	CCNI	0.599558	0.000954822
ENSG00000083828	zinc finger protein 586 [Source:HGNC Symbol;Acc:HGNC:25949]	protein_coding	ZNF586	0.599402	0.000145891
ENSG00000265298	small nuclear ribonucleoprotein 200kDa (U5) (SNRNP200) pseudogene	unprocessed_pseudogene	AC132812.1	0.599029	0.00370858
ENSG00000095380	N-acetylneuraminate synthase [Source:HGNC Symbol;Acc:HGNC:19237]	protein_coding	NANS	0.598828	6.92263e-06
ENSG00000109016	dehydrogenase/reductase 7B [Source:HGNC Symbol;Acc:HGNC:24547]	protein_coding	DHRS7B	0.598445	0.00020235
ENSG00000256235	small integral membrane protein 3 [Source:HGNC Symbol;Acc:HGNC:30248]	protein_coding	SMIM3	0.598178	0.0173451
ENSG00000160796	neurobeachin like 2 [Source:HGNC Symbol;Acc:HGNC:31928]	protein_coding	NBEAL2	0.598085	0.0310718
ENSG00000260563	novel transcript	lncRNA	AC132872.1	0.597937	0.0188724
ENSG00000005302	MSL complex subunit 3 [Source:HGNC Symbol;Acc:HGNC:7370]	protein_coding	MSL3	0.597844	7.97803e-05
ENSG00000105383	CD33 molecule [Source:HGNC Symbol;Acc:HGNC:1659]	protein_coding	CD33	0.597442	0.0129911
ENSG00000092098	ring finger protein 31 [Source:HGNC Symbol;Acc:HGNC:16031]	protein_coding	RNF31	0.597043	0.000672002
ENSG00000104915	syntaxin 10 [Source:HGNC Symbol;Acc:HGNC:11428]	protein_coding	STX10	0.596942	0.0094591
ENSG00000116489	capping actin protein of muscle Z-line subunit alpha 1 [Source:HGNC Symbol;Acc:HGNC:1488]	protein_coding	CAPZA1	0.596934	0.00178873
ENSG00000185973	trimethyllysine hydroxylase, epsilon [Source:HGNC Symbol;Acc:HGNC:18308]	protein_coding	TMLHE	0.596827	0.0240753
ENSG00000028137	TNF receptor superfamily member 1B [Source:HGNC Symbol;Acc:HGNC:11917]	protein_coding	TNFRSF1B	0.596245	0.00598073
ENSG00000256262	USP30 antisense RNA 1 [Source:HGNC Symbol;Acc:HGNC:40909]	lncRNA	USP30-AS1	0.595097	0.0416706
ENSG00000149357	late endosomal/lysosomal adaptor, MAPK and MTOR activator 1 [Source:HGNC Symbol;Acc:HGNC:26068]	protein_coding	LAMTOR1	0.595093	0.00078363
ENSG00000116815	CD58 molecule [Source:HGNC Symbol;Acc:HGNC:1688]	protein_coding	CD58	0.594385	0.0369634
ENSG00000113269	ring finger protein 130 [Source:HGNC Symbol;Acc:HGNC:18280]	protein_coding	RNF130	0.594068	0.0217709
ENSG00000143862	ADP ribosylation factor like GTPase 8A [Source:HGNC Symbol;Acc:HGNC:25192]	protein_coding	ARL8A	0.594009	0.00124826
ENSG00000137216	transmembrane protein 63B [Source:HGNC Symbol;Acc:HGNC:17735]	protein_coding	TMEM63B	0.592216	0.00204096
ENSG00000143337	torsin 1A interacting protein 1 [Source:HGNC Symbol;Acc:HGNC:29456]	protein_coding	TOR1AIP1	0.591589	9.62193e-07
ENSG00000152684	pelota mRNA surveillance and ribosome rescue factor [Source:HGNC Symbol;Acc:HGNC:8829]	protein_coding	PELO	0.590846	0.00432723
ENSG00000165389	serine palmitoyltransferase small subunit A [Source:HGNC Symbol;Acc:HGNC:20361]	protein_coding	SPTSSA	0.590768	0.0303489
ENSG00000100284	target of myb1 membrane trafficking protein [Source:HGNC Symbol;Acc:HGNC:11982]	protein_coding	TOM1	0.590351	0.0208261
ENSG00000270067	#N/A	#N/A	#N/A	0.589992	0.0450234
ENSG00000156127	basic leucine zipper ATF-like transcription factor [Source:HGNC Symbol;Acc:HGNC:958]	protein_coding	BATF	0.589541	0.0239669
ENSG00000165775	FUN14 domain containing 2 [Source:HGNC Symbol;Acc:HGNC:24925]	protein_coding	FUNDC2	0.589229	0.0144366
ENSG00000141968	vav guanine nucleotide exchange factor 1 [Source:HGNC Symbol;Acc:HGNC:12657]	protein_coding	VAV1	0.588875	0.00110764
ENSG00000133321	phospholipase A and acyltransferase 4 [Source:HGNC Symbol;Acc:HGNC:9869]	protein_coding	PLAAT4	0.588832	0.0283124
ENSG00000256745	actin related protein 2/3 complex, subunit 3, 21kDa (ARPC3) pseudogene	processed_pseudogene	AP002784.2	0.588081	0.011813
ENSG00000125779	pantothenate kinase 2 [Source:HGNC Symbol;Acc:HGNC:15894]	protein_coding	PANK2	0.587828	4.49775e-06
ENSG00000112146	F-box protein 9 [Source:HGNC Symbol;Acc:HGNC:13588]	protein_coding	FBXO9	0.587788	3.86982e-05
ENSG00000109332	ubiquitin conjugating enzyme E2 D3 [Source:HGNC Symbol;Acc:HGNC:12476]	protein_coding	UBE2D3	0.587583	5.26481e-05
[truncated: 2,770 more rows]

## Sheet: 32_78_vs_NP
ID	Name	Type	Symbol	logFC	adj.p.val
ENSG00000170180	glycophorin A (MNS blood group) [Source:HGNC Symbol;Acc:HGNC:4702]	protein_coding	GYPA	4.77492	0.000242804
ENSG00000261701	haptoglobin-related protein [Source:HGNC Symbol;Acc:HGNC:5156]	protein_coding	HPR	4.6414	0.000355214
ENSG00000188000	olfactory receptor family 7 subfamily D member 2 [Source:HGNC Symbol;Acc:HGNC:8378]	protein_coding	OR7D2	4.29632	0.00851408
ENSG00000205670	small integral membrane protein 11A [Source:HGNC Symbol;Acc:HGNC:1293]	protein_coding	SMIM11A	3.43465	0.0327014
ENSG00000133742	carbonic anhydrase 1 [Source:HGNC Symbol;Acc:HGNC:1368]	protein_coding	CA1	3.29463	0.00136058
ENSG00000173239	lipase family member M [Source:HGNC Symbol;Acc:HGNC:23455]	protein_coding	LIPM	2.45592	0.00927583
ENSG00000234571	H2B histone pseudogene 2 [Source:HGNC Symbol;Acc:HGNC:20654]	transcribed_unprocessed_pseudogene	H2BP2	2.42153	0.0217135
ENSG00000149131	serpin family G member 1 [Source:HGNC Symbol;Acc:HGNC:1228]	protein_coding	SERPING1	2.35587	0.0124911
ENSG00000168062	basic leucine zipper ATF-like transcription factor 2 [Source:HGNC Symbol;Acc:HGNC:25163]	protein_coding	BATF2	2.34986	0.00436639
ENSG00000149575	sodium voltage-gated channel beta subunit 2 [Source:HGNC Symbol;Acc:HGNC:10589]	protein_coding	SCN2B	2.33263	0.0269658
ENSG00000108387	septin 4 [Source:HGNC Symbol;Acc:HGNC:9165]	protein_coding	SEPTIN4	2.32348	0.0138549
ENSG00000243264	immunoglobulin kappa variable 2D-29 [Source:HGNC Symbol;Acc:HGNC:5800]	IG_V_gene	IGKV2D-29	2.25701	0.0168124
ENSG00000152766	ankyrin repeat domain 22 [Source:HGNC Symbol;Acc:HGNC:28321]	protein_coding	ANKRD22	2.19035	0.0217135
ENSG00000204176	synaptotagmin 15 [Source:HGNC Symbol;Acc:HGNC:17167]	protein_coding	SYT15	2.18206	0.00297061
ENSG00000053108	follistatin like 4 [Source:HGNC Symbol;Acc:HGNC:21389]	protein_coding	FSTL4	1.97881	0.047326
ENSG00000197646	programmed cell death 1 ligand 2 [Source:HGNC Symbol;Acc:HGNC:18731]	protein_coding	PDCD1LG2	1.96818	0.0327014
ENSG00000095932	small integral membrane protein 24 [Source:HGNC Symbol;Acc:HGNC:37244]	protein_coding	SMIM24	1.96286	0.0183968
ENSG00000265531	Fc fragment of IgG receptor Ic, pseudogene [Source:HGNC Symbol;Acc:HGNC:3615]	unprocessed_pseudogene	FCGR1CP	1.90514	0.039183
ENSG00000136929	hemogen [Source:HGNC Symbol;Acc:HGNC:17509]	protein_coding	HEMGN	1.90422	0.00185759
ENSG00000150337	Fc fragment of IgG receptor Ia [Source:HGNC Symbol;Acc:HGNC:3613]	protein_coding	FCGR1A	1.84661	0.0179119
ENSG00000184792	oxysterol binding protein 2 [Source:HGNC Symbol;Acc:HGNC:8504]	protein_coding	OSBP2	1.79202	0.0221414
ENSG00000233030	novel transcript, antisense to FCGR1A	lncRNA	AC243772.2	1.75415	0.0183968
ENSG00000047597	X-linked Kx blood group [Source:HGNC Symbol;Acc:HGNC:12811]	protein_coding	XK	1.71696	0.0325244
ENSG00000154451	guanylate binding protein 5 [Source:HGNC Symbol;Acc:HGNC:19895]	protein_coding	GBP5	1.66892	0.0179119
ENSG00000233029	novel transcript	lncRNA	AC244453.2	1.63475	0.0348331
ENSG00000137198	guanosine monophosphate reductase [Source:HGNC Symbol;Acc:HGNC:4376]	protein_coding	GMPR	1.62845	0.047326
ENSG00000198959	transglutaminase 2 [Source:HGNC Symbol;Acc:HGNC:11778]	protein_coding	TGM2	1.59954	0.00297061
ENSG00000120217	CD274 molecule [Source:HGNC Symbol;Acc:HGNC:17635]	protein_coding	CD274	1.597	0.0332104
ENSG00000267293	U3 small nucleolar RNA-associated protein 18 homolog, pseudogene	processed_pseudogene	AC012569.1	1.5397	0.0221414
ENSG00000198019	Fc fragment of IgG receptor Ib [Source:HGNC Symbol;Acc:HGNC:3614]	protein_coding	FCGR1B	1.53163	0.0182758
ENSG00000229436	pseudogene similar to part of transcription factor Dp-1 TFDP1	processed_pseudogene	AC073850.1	1.48215	0.0417167
ENSG00000260943	long intergenic non-protein coding RNA 2555 [Source:HGNC Symbol;Acc:HGNC:53593]	lncRNA	LINC02555	1.47264	0.0325244
ENSG00000117228	guanylate binding protein 1 [Source:HGNC Symbol;Acc:HGNC:4182]	protein_coding	GBP1	1.45142	0.0273131
ENSG00000205786	long intergenic non-protein coding RNA 1531 [Source:HGNC Symbol;Acc:HGNC:51270]	lncRNA	LINC01531	1.42672	0.0417167
ENSG00000185339	transcobalamin 2 [Source:HGNC Symbol;Acc:HGNC:11653]	protein_coding	TCN2	1.3841	0.039183
ENSG00000074660	scavenger receptor class F member 1 [Source:HGNC Symbol;Acc:HGNC:16820]	protein_coding	SCARF1	1.37479	0.0124911
ENSG00000172331	bisphosphoglycerate mutase [Source:HGNC Symbol;Acc:HGNC:1093]	protein_coding	BPGM	1.32009	0.0291695
ENSG00000119636	basal body orientation factor 1 [Source:HGNC Symbol;Acc:HGNC:19855]	protein_coding	BBOF1	1.27941	0.0119726
ENSG00000243055	GK antisense RNA 1 [Source:HGNC Symbol;Acc:HGNC:40255]	lncRNA	GK-AS1	1.22878	0.0291695
ENSG00000143545	RAB13, member RAS oncogene family [Source:HGNC Symbol;Acc:HGNC:9762]	protein_coding	RAB13	1.20461	0.00328408
ENSG00000177989	outer dense fiber of sperm tails 3B [Source:HGNC Symbol;Acc:HGNC:34388]	protein_coding	ODF3B	1.19939	0.0245077
ENSG00000272821	novel transcript, antisense to SCO2	lncRNA	U62317.2	1.1772	0.0348331
ENSG00000170315	ubiquitin B [Source:HGNC Symbol;Acc:HGNC:12463]	protein_coding	UBB	1.12037	0.0126699
ENSG00000166793	yippee like 4 [Source:HGNC Symbol;Acc:HGNC:18328]	protein_coding	YPEL4	1.12013	0.0466533
ENSG00000141574	secreted and transmembrane 1 [Source:HGNC Symbol;Acc:HGNC:10707]	protein_coding	SECTM1	1.10894	0.0179119
ENSG00000063854	hydroxyacylglutathione hydrolase [Source:HGNC Symbol;Acc:HGNC:4805]	protein_coding	HAGH	1.09983	0.0280293
ENSG00000203666	EF-hand calcium binding domain 2 [Source:HGNC Symbol;Acc:HGNC:28166]	protein_coding	EFCAB2	1.09464	0.0444793
ENSG00000213694	sphingosine-1-phosphate receptor 3 [Source:HGNC Symbol;Acc:HGNC:3167]	protein_coding	S1PR3	1.08596	0.0287363
ENSG00000279320	TEC	TEC	AC069528.2	1.05688	0.039183
ENSG00000182512	glutaredoxin 5 [Source:HGNC Symbol;Acc:HGNC:20134]	protein_coding	GLRX5	1.05314	0.0291695
ENSG00000152229	proline-serine-threonine phosphatase interacting protein 2 [Source:HGNC Symbol;Acc:HGNC:9581]	protein_coding	PSTPIP2	0.992707	0.0386672
ENSG00000180061	transmembrane protein 150B [Source:HGNC Symbol;Acc:HGNC:34415]	protein_coding	TMEM150B	0.989068	0.0417167
ENSG00000221963	apolipoprotein L6 [Source:HGNC Symbol;Acc:HGNC:14870]	protein_coding	APOL6	0.974739	0.0199405
ENSG00000156587	ubiquitin conjugating enzyme E2 L6 [Source:HGNC Symbol;Acc:HGNC:12490]	protein_coding	UBE2L6	0.955069	0.0217135
ENSG00000100342	apolipoprotein L1 [Source:HGNC Symbol;Acc:HGNC:618]	protein_coding	APOL1	0.934646	0.0263047
ENSG00000087237	cholesteryl ester transfer protein [Source:HGNC Symbol;Acc:HGNC:1869]	protein_coding	CETP	0.925682	0.0179119
ENSG00000115415	signal transducer and activator of transcription 1 [Source:HGNC Symbol;Acc:HGNC:11362]	protein_coding	STAT1	0.904556	0.0275311
ENSG00000166171	deleted in primary ciliary dyskinesia homolog (mouse) [Source:HGNC Symbol;Acc:HGNC:24542]	protein_coding	DPCD	0.900076	0.0330144
ENSG00000138496	poly(ADP-ribose) polymerase family member 9 [Source:HGNC Symbol;Acc:HGNC:24118]	protein_coding	PARP9	0.878391	0.0327014
ENSG00000162645	guanylate binding protein 2 [Source:HGNC Symbol;Acc:HGNC:4183]	protein_coding	GBP2	0.835799	0.0239903
ENSG00000104765	BCL2 interacting protein 3 like [Source:HGNC Symbol;Acc:HGNC:1085]	protein_coding	BNIP3L	0.720854	0.0330144
ENSG00000168394	transporter 1, ATP binding cassette subfamily B member [Source:HGNC Symbol;Acc:HGNC:43]	protein_coding	TAP1	0.694261	0.0370484
ENSG00000168404	mixed lineage kinase domain like pseudokinase [Source:HGNC Symbol;Acc:HGNC:26617]	protein_coding	MLKL	0.629934	0.0332104
ENSG00000101782	RIO kinase 3 [Source:HGNC Symbol;Acc:HGNC:11451]	protein_coding	RIOK3	0.607511	0.0183968
ENSG00000112146	F-box protein 9 [Source:HGNC Symbol;Acc:HGNC:13588]	protein_coding	FBXO9	0.451061	0.039943
ENSG00000169871	tripartite motif containing 56 [Source:HGNC Symbol;Acc:HGNC:19028]	protein_coding	TRIM56	0.447356	0.0124911
ENSG00000111364	DEAD-box helicase 55 [Source:HGNC Symbol;Acc:HGNC:20085]	protein_coding	DDX55	-0.408246	0.0209657
ENSG00000198182	zinc finger protein 607 [Source:HGNC Symbol;Acc:HGNC:28192]	protein_coding	ZNF607	-0.640035	0.0168124
ENSG00000091490	SEL1L family member 3 [Source:HGNC Symbol;Acc:HGNC:29108]	protein_coding	SEL1L3	-0.655451	0.0311562
ENSG00000101194	solute carrier family 17 member 9 [Source:HGNC Symbol;Acc:HGNC:16192]	protein_coding	SLC17A9	-0.703868	0.0183968
ENSG00000121413	zinc finger and SCAN domain containing 18 [Source:HGNC Symbol;Acc:HGNC:21037]	protein_coding	ZSCAN18	-0.739326	0.0309913
ENSG00000095585	B cell linker [Source:HGNC Symbol;Acc:HGNC:14211]	protein_coding	BLNK	-0.739528	0.0482797
ENSG00000078589	P2Y receptor family member 10 [Source:HGNC Symbol;Acc:HGNC:19906]	protein_coding	P2RY10	-0.747175	0.0291695
ENSG00000256806	chromosome 17 open reading frame 100 [Source:HGNC Symbol;Acc:HGNC:34494]	protein_coding	C17orf100	-0.832567	0.0164958
ENSG00000082438	cordon-bleu WH2 repeat protein like 1 [Source:HGNC Symbol;Acc:HGNC:23571]	protein_coding	COBLL1	-0.862719	0.039183
ENSG00000156738	membrane spanning 4-domains A1 [Source:HGNC Symbol;Acc:HGNC:7315]	protein_coding	MS4A1	-0.872545	0.039183
ENSG00000136573	BLK proto-oncogene, Src family tyrosine kinase [Source:HGNC Symbol;Acc:HGNC:1057]	protein_coding	BLK	-0.89776	0.0325244
ENSG00000226777	family with sequence similarity 30 member A [Source:HGNC Symbol;Acc:HGNC:19955]	lncRNA	FAM30A	-0.957713	0.0168124
ENSG00000183150	G protein-coupled receptor 19 [Source:HGNC Symbol;Acc:HGNC:4473]	protein_coding	GPR19	-0.997704	0.0183968
ENSG00000267508	zinc finger protein 285 [Source:HGNC Symbol;Acc:HGNC:13079]	protein_coding	ZNF285	-0.999965	0.0464246
ENSG00000144645	oxysterol binding protein like 10 [Source:HGNC Symbol;Acc:HGNC:16395]	protein_coding	OSBPL10	-1.0334	0.0124911
ENSG00000132185	Fc receptor like A [Source:HGNC Symbol;Acc:HGNC:18504]	protein_coding	FCRLA	-1.03907	0.0287363
ENSG00000214595	EMAP like 6 [Source:HGNC Symbol;Acc:HGNC:35412]	protein_coding	EML6	-1.1306	0.0327014
ENSG00000132704	Fc receptor like 2 [Source:HGNC Symbol;Acc:HGNC:14875]	protein_coding	FCRL2	-1.14281	0.0126699
ENSG00000128438	TBC1 domain family member 27, pseudogene [Source:HGNC Symbol;Acc:HGNC:28104]	transcribed_unprocessed_pseudogene	TBC1D27P	-1.2047	0.0182758
ENSG00000143297	Fc receptor like 5 [Source:HGNC Symbol;Acc:HGNC:18508]	protein_coding	FCRL5	-1.20752	0.0450115
ENSG00000123358	nuclear receptor subfamily 4 group A member 1 [Source:HGNC Symbol;Acc:HGNC:7980]	protein_coding	NR4A1	-1.27146	0.0409933
ENSG00000125740	FosB proto-oncogene, AP-1 transcription factor subunit [Source:HGNC Symbol;Acc:HGNC:3797]	protein_coding	FOSB	-1.38284	0.00155316
ENSG00000211654	immunoglobulin lambda variable 5-37 [Source:HGNC Symbol;Acc:HGNC:5922]	IG_V_gene	IGLV5-37	-2.72819	0.0309913
ENSG00000213058	ribosomal protein S14 (RPS14) pseudogene	processed_pseudogene	AL365357.1	-6.38907	0.00126964
ENSG00000240427	ribosomal protein S26 pseudogene 34 [Source:HGNC Symbol;Acc:HGNC:36894]	processed_pseudogene	RPS26P34	-20.3468	1.49142e-09
ENSG00000060709	RIMS binding protein 2 [Source:HGNC Symbol;Acc:HGNC:30339]	protein_coding	RIMBP2	-20.4245	1.09266e-14
ENSG00000228349	ribosomal protein S26 pseudogene 4 [Source:HGNC Symbol;Acc:HGNC:23775]	processed_pseudogene	RPS26P4	-20.4575	1.49142e-09

## Sheet: 79_104_vs_NP
ID	Name	Type	Symbol	logFC	adj.p.val
ENSG00000249668	keratin 18 pseudogene 56 [Source:HGNC Symbol;Acc:HGNC:43923]	processed_pseudogene	KRT18P56	41.122	0.00111381
ENSG00000270882	H4 clustered histone 14 [Source:HGNC Symbol;Acc:HGNC:4794]	protein_coding	H4C14	4.4314	8.2821e-07
ENSG00000203812	H2A clustered histone 18 [Source:HGNC Symbol;Acc:HGNC:4736]	protein_coding	H2AC18	3.738	3.00371e-05
ENSG00000211968	immunoglobulin heavy variable 1-58 [Source:HGNC Symbol;Acc:HGNC:5555]	IG_V_gene	IGHV1-58	3.64899	0.000146223
ENSG00000225523	immunoglobulin kappa variable 6D-21 (non-functional) [Source:HGNC Symbol;Acc:HGNC:5837]	IG_V_gene	IGKV6D-21	3.33803	0.0198841
ENSG00000108387	septin 4 [Source:HGNC Symbol;Acc:HGNC:9165]	protein_coding	SEPTIN4	2.7654	0.0178121
ENSG00000278963	TEC	TEC	AC005921.4	2.21595	0.0198841
ENSG00000236115	novel transcript	lncRNA	AL136097.2	-22.8068	1.26856e-06
ENSG00000249085	novel transcript	lncRNA	AC035140.1	-23.5957	0.0230527
ENSG00000248493	apolipoprotein O-like (APOOL) pseudogene	processed_pseudogene	AC005351.1	-25.7407	0.00354794
ENSG00000259262	NADH:ubiquinone oxidoreductase subunit A3 pseudogene 4 [Source:HGNC Symbol;Acc:HGNC:45053]	processed_pseudogene	NDUFA3P4	-26.5417	1.25789e-05
ENSG00000081277	plakophilin 1 [Source:HGNC Symbol;Acc:HGNC:9023]	protein_coding	PKP1	-28.3739	8.87e-06

## Sheet: 181_250_vs_NP
ID	Name	Type	Symbol	logFC	adj.p.val
ENSG00000146205	anoctamin 7 [Source:HGNC Symbol;Acc:HGNC:31677]	protein_coding	ANO7	3.55234	1.82603e-07
ENSG00000231546	ribosomal protein L3 pseudogene 5 [Source:HGNC Symbol;Acc:HGNC:36934]	transcribed_processed_pseudogene	RPL3P5	3.43057	0.0297927
ENSG00000188000	olfactory receptor family 7 subfamily D member 2 [Source:HGNC Symbol;Acc:HGNC:8378]	protein_coding	OR7D2	3.27771	0.000194855
ENSG00000100336	apolipoprotein L4 [Source:HGNC Symbol;Acc:HGNC:14867]	protein_coding	APOL4	3.234	2.49676e-11
ENSG00000226004	long intergenic non-protein coding RNA 2528 [Source:HGNC Symbol;Acc:HGNC:53554]	lncRNA	LINC02528	2.97969	1.66528e-05
ENSG00000234571	H2B histone pseudogene 2 [Source:HGNC Symbol;Acc:HGNC:20654]	transcribed_unprocessed_pseudogene	H2BP2	2.97403	2.58062e-10
ENSG00000173239	lipase family member M [Source:HGNC Symbol;Acc:HGNC:23455]	protein_coding	LIPM	2.96231	5.83513e-12
ENSG00000152766	ankyrin repeat domain 22 [Source:HGNC Symbol;Acc:HGNC:28321]	protein_coding	ANKRD22	2.88086	8.60707e-12
ENSG00000265531	Fc fragment of IgG receptor Ic, pseudogene [Source:HGNC Symbol;Acc:HGNC:3615]	unprocessed_pseudogene	FCGR1CP	2.77043	3.84613e-12
ENSG00000225492	guanylate binding protein 1 pseudogene 1 [Source:HGNC Symbol;Acc:HGNC:39561]	transcribed_unprocessed_pseudogene	GBP1P1	2.60235	2.64492e-07
ENSG00000108387	septin 4 [Source:HGNC Symbol;Acc:HGNC:9165]	protein_coding	SEPTIN4	2.59766	1.76586e-09
ENSG00000169245	C-X-C motif chemokine ligand 10 [Source:HGNC Symbol;Acc:HGNC:10637]	protein_coding	CXCL10	2.51826	5.01074e-06
ENSG00000272196	H2A clustered histone 19 [Source:HGNC Symbol;Acc:HGNC:29668]	protein_coding	H2AC19	2.31482	0.00374167
ENSG00000102794	aconitate decarboxylase 1 [Source:HGNC Symbol;Acc:HGNC:33904]	protein_coding	ACOD1	2.31233	9.06694e-05
ENSG00000197646	programmed cell death 1 ligand 2 [Source:HGNC Symbol;Acc:HGNC:18731]	protein_coding	PDCD1LG2	2.15898	2.96044e-07
ENSG00000124785	neuritin 1 [Source:HGNC Symbol;Acc:HGNC:17972]	protein_coding	NRN1	2.12183	6.54907e-05
ENSG00000102837	olfactomedin 4 [Source:HGNC Symbol;Acc:HGNC:17190]	protein_coding	OLFM4	2.09153	0.0246445
ENSG00000120217	CD274 molecule [Source:HGNC Symbol;Acc:HGNC:17635]	protein_coding	CD274	2.09144	2.10222e-10
ENSG00000183347	guanylate binding protein family member 6 [Source:HGNC Symbol;Acc:HGNC:25395]	protein_coding	GBP6	2.06426	2.05085e-07
ENSG00000149131	serpin family G member 1 [Source:HGNC Symbol;Acc:HGNC:1228]	protein_coding	SERPING1	2.01981	1.4448e-05
ENSG00000168062	basic leucine zipper ATF-like transcription factor 2 [Source:HGNC Symbol;Acc:HGNC:25163]	protein_coding	BATF2	1.95699	5.45083e-06
ENSG00000010030	ETS variant transcription factor 7 [Source:HGNC Symbol;Acc:HGNC:18160]	protein_coding	ETV7	1.92462	9.06694e-05
ENSG00000118113	matrix metallopeptidase 8 [Source:HGNC Symbol;Acc:HGNC:7175]	protein_coding	MMP8	1.8539	0.0142014
ENSG00000154451	guanylate binding protein 5 [Source:HGNC Symbol;Acc:HGNC:19895]	protein_coding	GBP5	1.82708	1.51486e-08
ENSG00000164509	interleukin 31 receptor A [Source:HGNC Symbol;Acc:HGNC:18969]	protein_coding	IL31RA	1.81121	0.000278074
ENSG00000138755	C-X-C motif chemokine ligand 9 [Source:HGNC Symbol;Acc:HGNC:7098]	protein_coding	CXCL9	1.76466	1.4448e-05
ENSG00000214872	smoothelin like 1 [Source:HGNC Symbol;Acc:HGNC:32394]	protein_coding	SMTNL1	1.75121	0.00328542
ENSG00000254704	macrophage expressed 1 (MPEG1) pseudogene	processed_pseudogene	AP002358.2	1.68674	0.0468874
ENSG00000150337	Fc fragment of IgG receptor Ia [Source:HGNC Symbol;Acc:HGNC:3613]	protein_coding	FCGR1A	1.64666	1.6602e-05
ENSG00000117228	guanylate binding protein 1 [Source:HGNC Symbol;Acc:HGNC:4182]	protein_coding	GBP1	1.62682	5.99354e-08
ENSG00000233030	novel transcript, antisense to FCGR1A	lncRNA	AC243772.2	1.62047	9.13934e-06
ENSG00000233029	novel transcript	lncRNA	AC244453.2	1.60484	1.4448e-05
ENSG00000280402	tec	TEC	AC093525.10	1.59399	0.00147179
ENSG00000198019	Fc fragment of IgG receptor Ib [Source:HGNC Symbol;Acc:HGNC:3614]	protein_coding	FCGR1B	1.58348	2.05085e-07
ENSG00000169248	C-X-C motif chemokine ligand 11 [Source:HGNC Symbol;Acc:HGNC:10638]	protein_coding	CXCL11	1.51936	0.0341518
ENSG00000176046	nuclear protein 1, transcriptional regulator [Source:HGNC Symbol;Acc:HGNC:29990]	protein_coding	NUPR1	1.51705	0.0246445
ENSG00000231528	family with sequence similarity 225 member A [Source:HGNC Symbol;Acc:HGNC:27855]	lncRNA	FAM225A	1.51089	0.00487272
ENSG00000188820	calcium homeostasis modulator family member 6 [Source:HGNC Symbol;Acc:HGNC:33391]	protein_coding	CALHM6	1.5074	3.42202e-06
ENSG00000134321	radical S-adenosyl methionine domain containing 2 [Source:HGNC Symbol;Acc:HGNC:30908]	protein_coding	RSAD2	1.49971	0.0404799
ENSG00000260943	long intergenic non-protein coding RNA 2555 [Source:HGNC Symbol;Acc:HGNC:53593]	lncRNA	LINC02555	1.49542	3.65838e-06
ENSG00000166278	complement C2 [Source:HGNC Symbol;Acc:HGNC:1248]	protein_coding	C2	1.48666	0.000222298
ENSG00000255221	caspase recruitment domain family member 17 [Source:HGNC Symbol;Acc:HGNC:33827]	protein_coding	CARD17	1.44431	0.00695995
ENSG00000271304	divergent-paired related homeobox pseudogene 2 [Source:HGNC Symbol;Acc:HGNC:32168]	transcribed_processed_pseudogene	DPRXP2	1.43857	0.0218075
ENSG00000162772	activating transcription factor 3 [Source:HGNC Symbol;Acc:HGNC:785]	protein_coding	ATF3	1.43133	0.000712928
ENSG00000241860	novel transcript	lncRNA	AL627309.5	1.42826	0.0287826
ENSG00000174944	purinergic receptor P2Y14 [Source:HGNC Symbol;Acc:HGNC:16442]	protein_coding	P2RY14	1.41535	0.000116208
ENSG00000251158	POM121 membrane glycoprotein-like (POM121L1) pseudogene	unprocessed_pseudogene	AC131392.2	1.39876	0.0169611
ENSG00000108950	FAM20A golgi associated secretory pathway pseudokinase [Source:HGNC Symbol;Acc:HGNC:23015]	protein_coding	FAM20A	1.37161	0.00196603
ENSG00000231256	CFAP97 domain containing 1 [Source:HGNC Symbol;Acc:HGNC:37241]	protein_coding	CFAP97D1	1.36989	0.023766
ENSG00000196917	hydroxycarboxylic acid receptor 1 [Source:HGNC Symbol;Acc:HGNC:4532]	protein_coding	HCAR1	1.32943	0.0208362
ENSG00000224207	mannosidase, beta A, lysosomal-like (MANBAL) pseudogene	processed_pseudogene	AC018797.1	1.29781	0.0178377
ENSG00000258521	novel transcript, antisense to WARS	lncRNA	AL157871.2	1.29315	1.766e-05
ENSG00000222179	RN7SK pseudogene 26 [Source:HGNC Symbol;Acc:HGNC:45750]	misc_RNA	RN7SKP26	1.27712	0.0099259
ENSG00000235321	novel transcript	lncRNA	AC007556.1	1.26002	0.0144035
ENSG00000078081	lysosomal associated membrane protein 3 [Source:HGNC Symbol;Acc:HGNC:14582]	protein_coding	LAMP3	1.22844	0.00770145
ENSG00000096006	cysteine rich secretory protein 3 [Source:HGNC Symbol;Acc:HGNC:16904]	protein_coding	CRISP3	1.22673	0.0361977
ENSG00000133106	epithelial stromal interaction 1 [Source:HGNC Symbol;Acc:HGNC:16465]	protein_coding	EPSTI1	1.21135	0.00251437
ENSG00000046604	desmoglein 2 [Source:HGNC Symbol;Acc:HGNC:3049]	protein_coding	DSG2	1.20726	0.0402575
ENSG00000271947	novel transcript	lncRNA	AC017076.1	1.19898	0.0134327
ENSG00000205846	C-type lectin domain containing 6A [Source:HGNC Symbol;Acc:HGNC:14556]	protein_coding	CLEC6A	1.18906	0.0368529
ENSG00000137757	caspase 5 [Source:HGNC Symbol;Acc:HGNC:1506]	protein_coding	CASP5	1.17483	0.00242198
ENSG00000114204	serpin family I member 2 [Source:HGNC Symbol;Acc:HGNC:8945]	protein_coding	SERPINI2	1.16167	0.0190097
ENSG00000214708	novel transcript, antisense to RHOT1	lncRNA	AC116407.1	1.15273	0.0218075
ENSG00000197272	interleukin 27 [Source:HGNC Symbol;Acc:HGNC:19157]	protein_coding	IL27	1.15195	0.000722731
ENSG00000119917	interferon induced protein with tetratricopeptide repeats 3 [Source:HGNC Symbol;Acc:HGNC:5411]	protein_coding	IFIT3	1.15047	0.00876968
ENSG00000229436	pseudogene similar to part of transcription factor Dp-1 TFDP1	processed_pseudogene	AC073850.1	1.1491	0.00243049
ENSG00000162512	syndecan 3 [Source:HGNC Symbol;Acc:HGNC:10660]	protein_coding	SDC3	1.14643	0.00905511
ENSG00000158714	SLAM family member 8 [Source:HGNC Symbol;Acc:HGNC:21391]	protein_coding	SLAMF8	1.13511	0.000213165
ENSG00000123610	TNF alpha induced protein 6 [Source:HGNC Symbol;Acc:HGNC:11898]	protein_coding	TNFAIP6	1.12338	0.00358339
ENSG00000145685	LHFPL tetraspan subfamily member 2 [Source:HGNC Symbol;Acc:HGNC:6588]	protein_coding	LHFPL2	1.12281	3.599e-06
ENSG00000226383	long intergenic non-protein coding RNA 1876 [Source:HGNC Symbol;Acc:HGNC:52695]	lncRNA	LINC01876	1.12219	0.0415409
ENSG00000152229	proline-serine-threonine phosphatase interacting protein 2 [Source:HGNC Symbol;Acc:HGNC:9581]	protein_coding	PSTPIP2	1.12119	2.34257e-07
ENSG00000162654	guanylate binding protein 4 [Source:HGNC Symbol;Acc:HGNC:20480]	protein_coding	GBP4	1.11249	3.42202e-06
ENSG00000229331	GK intronic transcript 1 [Source:HGNC Symbol;Acc:HGNC:41339]	lncRNA	GK-IT1	1.11136	0.00140783
ENSG00000163568	absent in melanoma 2 [Source:HGNC Symbol;Acc:HGNC:357]	protein_coding	AIM2	1.11025	0.000716697
ENSG00000112053	solute carrier family 26 member 8 [Source:HGNC Symbol;Acc:HGNC:14468]	protein_coding	SLC26A8	1.09661	0.0152774
ENSG00000249244	glycerol kinase 2 pseudogene	unprocessed_pseudogene	AC110373.1	1.09011	0.0163705
ENSG00000074660	scavenger receptor class F member 1 [Source:HGNC Symbol;Acc:HGNC:16820]	protein_coding	SCARF1	1.07792	0.000130379
ENSG00000167994	RAB3A interacting protein like 1 [Source:HGNC Symbol;Acc:HGNC:9780]	protein_coding	RAB3IL1	1.07608	0.0482027
ENSG00000140105	tryptophanyl-tRNA synthetase 1 [Source:HGNC Symbol;Acc:HGNC:12729]	protein_coding	WARS1	1.07269	1.58413e-05
ENSG00000273272	novel transcript	lncRNA	U62317.4	1.05257	0.00992051
ENSG00000198959	transglutaminase 2 [Source:HGNC Symbol;Acc:HGNC:11778]	protein_coding	TGM2	1.04886	0.000738172
ENSG00000188313	phospholipid scramblase 1 [Source:HGNC Symbol;Acc:HGNC:9092]	protein_coding	PLSCR1	1.03326	0.000122051
ENSG00000162433	adenylate kinase 4 [Source:HGNC Symbol;Acc:HGNC:363]	protein_coding	AK4	1.02807	0.0169611
ENSG00000198216	calcium voltage-gated channel subunit alpha1 E [Source:HGNC Symbol;Acc:HGNC:1392]	protein_coding	CACNA1E	1.02679	0.0048502
ENSG00000136231	insulin like growth factor 2 mRNA binding protein 3 [Source:HGNC Symbol;Acc:HGNC:28868]	protein_coding	IGF2BP3	1.0247	0.00518262
ENSG00000272567	novel transcript	lncRNA	AC109347.2	1.01888	0.00689471
ENSG00000197358	BCL2 interacting protein 3 pseudogene 1 [Source:HGNC Symbol;Acc:HGNC:19922]	transcribed_processed_pseudogene	BNIP3P1	1.00581	0.0410791
ENSG00000258581	NADH dehydrogenase (ubiquinone) 1 beta subcomplex, 3, 12kDa (NDUFB3) pseudogene	processed_pseudogene	AL157871.3	0.989681	0.0186938
ENSG00000240583	aquaporin 1 (Colton blood group) [Source:HGNC Symbol;Acc:HGNC:633]	protein_coding	AQP1	0.988022	0.0396773
ENSG00000274423	SEC22 homolog B2, pseudogene [Source:HGNC Symbol;Acc:HGNC:53890]	unprocessed_pseudogene	SEC22B2P	0.979094	0.0299391
ENSG00000241886	novel transcript, sense intronic to GK	lncRNA	AC112496.1	0.978707	0.00271091
ENSG00000221963	apolipoprotein L6 [Source:HGNC Symbol;Acc:HGNC:14870]	protein_coding	APOL6	0.966084	1.38574e-06
ENSG00000139572	G protein-coupled receptor 84 [Source:HGNC Symbol;Acc:HGNC:4535]	protein_coding	GPR84	0.960842	0.00332971
ENSG00000272914	novel transcript, sense intronic to ZNF438	lncRNA	AL359532.1	0.960553	0.00397574
ENSG00000198814	glycerol kinase [Source:HGNC Symbol;Acc:HGNC:4289]	protein_coding	GK	0.956404	0.000130379
ENSG00000188282	RUN and FYVE domain containing 4 [Source:HGNC Symbol;Acc:HGNC:24804]	protein_coding	RUFY4	0.941782	0.00952168
ENSG00000115415	signal transducer and activator of transcription 1 [Source:HGNC Symbol;Acc:HGNC:11362]	protein_coding	STAT1	0.939932	8.79384e-07
ENSG00000002549	leucine aminopeptidase 3 [Source:HGNC Symbol;Acc:HGNC:18449]	protein_coding	LAP3	0.938094	0.00689471
ENSG00000279320	TEC	TEC	AC069528.2	0.9365	0.000203897
ENSG00000230266	XXYLT1 antisense RNA 2 [Source:HGNC Symbol;Acc:HGNC:41154]	lncRNA	XXYLT1-AS2	0.934867	0.0188766
ENSG00000267293	U3 small nucleolar RNA-associated protein 18 homolog, pseudogene	processed_pseudogene	AC012569.1	0.923385	0.0188766
ENSG00000269397	novel transcript, sense intronic to ZNF726	lncRNA	AC011503.2	0.921702	0.0410791
ENSG00000111181	solute carrier family 6 member 12 [Source:HGNC Symbol;Acc:HGNC:11045]	protein_coding	SLC6A12	0.919584	0.0396773
ENSG00000243055	GK antisense RNA 1 [Source:HGNC Symbol;Acc:HGNC:40255]	lncRNA	GK-AS1	0.91924	0.00196603
ENSG00000105971	caveolin 2 [Source:HGNC Symbol;Acc:HGNC:1528]	protein_coding	CAV2	0.911859	0.0496393
ENSG00000163251	frizzled class receptor 5 [Source:HGNC Symbol;Acc:HGNC:4043]	protein_coding	FZD5	0.907071	0.00192713
ENSG00000123700	potassium inwardly rectifying channel subfamily J member 2 [Source:HGNC Symbol;Acc:HGNC:6263]	protein_coding	KCNJ2	0.902778	0.003099
ENSG00000175800	olfactory receptor family 52 subfamily B member 3 pseudogene [Source:HGNC Symbol;Acc:HGNC:15208]	unitary_pseudogene	OR52B3P	0.902403	0.041159
ENSG00000255968	novel transcript to ITPR2	lncRNA	AC024145.1	0.9019	0.0446072
ENSG00000177989	outer dense fiber of sperm tails 3B [Source:HGNC Symbol;Acc:HGNC:34388]	protein_coding	ODF3B	0.900762	0.00140783
ENSG00000132170	peroxisome proliferator activated receptor gamma [Source:HGNC Symbol;Acc:HGNC:9236]	protein_coding	PPARG	0.889321	0.0497827
ENSG00000020577	sterile alpha motif domain containing 4A [Source:HGNC Symbol;Acc:HGNC:23023]	protein_coding	SAMD4A	0.887316	0.0169897
ENSG00000173193	poly(ADP-ribose) polymerase family member 14 [Source:HGNC Symbol;Acc:HGNC:29232]	protein_coding	PARP14	0.88215	0.000213165
ENSG00000105967	transcription factor EC [Source:HGNC Symbol;Acc:HGNC:11754]	protein_coding	TFEC	0.876014	0.00760959
ENSG00000185339	transcobalamin 2 [Source:HGNC Symbol;Acc:HGNC:11653]	protein_coding	TCN2	0.874676	0.018406
ENSG00000179331	RAB39A, member RAS oncogene family [Source:HGNC Symbol;Acc:HGNC:16521]	protein_coding	RAB39A	0.872496	0.0199887
ENSG00000172159	FERM domain containing 3 [Source:HGNC Symbol;Acc:HGNC:24125]	protein_coding	FRMD3	0.869858	0.002412
ENSG00000158485	CD1b molecule [Source:HGNC Symbol;Acc:HGNC:1635]	protein_coding	CD1B	0.860885	0.0404799
ENSG00000226281	novel transcript	lncRNA	AL031123.1	0.855057	0.0144035
ENSG00000138119	myoferlin [Source:HGNC Symbol;Acc:HGNC:3656]	protein_coding	MYOF	0.851304	0.0259454
ENSG00000157551	potassium inwardly rectifying channel subfamily J member 15 [Source:HGNC Symbol;Acc:HGNC:6261]	protein_coding	KCNJ15	0.850052	0.0179276
ENSG00000172062	survival of motor neuron 1, telomeric [Source:HGNC Symbol;Acc:HGNC:11117]	protein_coding	SMN1	0.847274	0.0286342
ENSG00000203797	D-aspartate oxidase [Source:HGNC Symbol;Acc:HGNC:2727]	protein_coding	DDO	0.844582	0.0456082
ENSG00000179044	exocyst complex component 3 like 1 [Source:HGNC Symbol;Acc:HGNC:27540]	protein_coding	EXOC3L1	0.844133	0.0432345
ENSG00000100342	apolipoprotein L1 [Source:HGNC Symbol;Acc:HGNC:618]	protein_coding	APOL1	0.841744	4.34646e-05
ENSG00000135378	proline rich and Gla domain 4 [Source:HGNC Symbol;Acc:HGNC:30799]	protein_coding	PRRG4	0.838998	0.00909364
ENSG00000128512	dedicator of cytokinesis 4 [Source:HGNC Symbol;Acc:HGNC:19192]	protein_coding	DOCK4	0.838433	0.0230952
ENSG00000141198	target of myb1 like 1 membrane trafficking protein [Source:HGNC Symbol;Acc:HGNC:11983]	protein_coding	TOM1L1	0.838334	0.010038
ENSG00000267365	KCNJ2 antisense RNA 1 [Source:HGNC Symbol;Acc:HGNC:43720]	lncRNA	KCNJ2-AS1	0.836359	0.0229934
ENSG00000121858	TNF superfamily member 10 [Source:HGNC Symbol;Acc:HGNC:11925]	protein_coding	TNFSF10	0.835144	0.000779609
ENSG00000073737	dehydrogenase/reductase 9 [Source:HGNC Symbol;Acc:HGNC:16888]	protein_coding	DHRS9	0.831188	0.000467926
ENSG00000272821	novel transcript, antisense to SCO2	lncRNA	U62317.2	0.829119	0.00586425
ENSG00000185338	suppressor of cytokine signaling 1 [Source:HGNC Symbol;Acc:HGNC:19383]	protein_coding	SOCS1	0.823416	0.0076576
ENSG00000244071	ribosomal protein L9 pseudogene 33 [Source:HGNC Symbol;Acc:HGNC:36273]	processed_pseudogene	RPL9P33	0.817573	0.0498544
ENSG00000133138	TBC1 domain family member 8B [Source:HGNC Symbol;Acc:HGNC:24715]	protein_coding	TBC1D8B	0.814846	0.044782
ENSG00000105996	homeobox A2 [Source:HGNC Symbol;Acc:HGNC:5103]	protein_coding	HOXA2	0.811868	0.0261528
ENSG00000238246	novel transcript	lncRNA	AC069549.1	0.809602	0.0399035
ENSG00000217648	pseudogene similar to presenilin associated, rhomboid-like PARL	processed_pseudogene	AL136116.3	0.805719	0.0325855
ENSG00000162614	nexilin F-actin binding protein [Source:HGNC Symbol;Acc:HGNC:29557]	protein_coding	NEXN	0.80535	0.0114106
ENSG00000119922	interferon induced protein with tetratricopeptide repeats 2 [Source:HGNC Symbol;Acc:HGNC:5409]	protein_coding	IFIT2	0.803189	0.0391888
ENSG00000207697	microRNA 573 [Source:HGNC Symbol;Acc:HGNC:32829]	miRNA	MIR573	0.803151	0.0209045
ENSG00000259668	novel transcript, antisense to DMXL2	lncRNA	AC066613.1	0.801536	0.0219465
ENSG00000136514	receptor transporter protein 4 [Source:HGNC Symbol;Acc:HGNC:23992]	protein_coding	RTP4	0.799106	0.0242583
ENSG00000138496	poly(ADP-ribose) polymerase family member 9 [Source:HGNC Symbol;Acc:HGNC:24118]	protein_coding	PARP9	0.797323	7.55971e-05
ENSG00000177409	sterile alpha motif domain containing 9 like [Source:HGNC Symbol;Acc:HGNC:1349]	protein_coding	SAMD9L	0.797164	0.00563813
ENSG00000132274	tripartite motif containing 22 [Source:HGNC Symbol;Acc:HGNC:16379]	protein_coding	TRIM22	0.794443	0.000647326
ENSG00000099834	cadherin related family member 5 [Source:HGNC Symbol;Acc:HGNC:7521]	protein_coding	CDHR5	0.793814	0.0336936
ENSG00000162645	guanylate binding protein 2 [Source:HGNC Symbol;Acc:HGNC:4183]	protein_coding	GBP2	0.790445	1.01787e-05
ENSG00000141574	secreted and transmembrane 1 [Source:HGNC Symbol;Acc:HGNC:10707]	protein_coding	SECTM1	0.789691	0.00164138
ENSG00000198785	glutamate ionotropic receptor NMDA type subunit 3A [Source:HGNC Symbol;Acc:HGNC:16767]	protein_coding	GRIN3A	0.782744	0.00164343
ENSG00000134243	sortilin 1 [Source:HGNC Symbol;Acc:HGNC:11186]	protein_coding	SORT1	0.779385	0.000799598
ENSG00000229894	glycerol kinase 3 pseudogene [Source:HGNC Symbol;Acc:HGNC:4292]	protein_coding	GK3P	0.778411	0.0414676
ENSG00000203666	EF-hand calcium binding domain 2 [Source:HGNC Symbol;Acc:HGNC:28166]	protein_coding	EFCAB2	0.769067	0.0078664
ENSG00000026103	Fas cell surface death receptor [Source:HGNC Symbol;Acc:HGNC:11920]	protein_coding	FAS	0.765696	4.34646e-05
ENSG00000187554	toll like receptor 5 [Source:HGNC Symbol;Acc:HGNC:11851]	protein_coding	TLR5	0.765227	0.02825
ENSG00000271828	novel transcript, antisense to MIER3	lncRNA	AC008937.3	0.757353	0.028122
ENSG00000117226	guanylate binding protein 3 [Source:HGNC Symbol;Acc:HGNC:4184]	protein_coding	GBP3	0.754662	0.00311732
ENSG00000139832	RAB20, member RAS oncogene family [Source:HGNC Symbol;Acc:HGNC:18260]	protein_coding	RAB20	0.752695	0.0133362
ENSG00000130489	#N/A	#N/A	#N/A	0.747646	0.0157777
ENSG00000168899	vesicle associated membrane protein 5 [Source:HGNC Symbol;Acc:HGNC:12646]	protein_coding	VAMP5	0.744056	0.0144035
ENSG00000079385	CEA cell adhesion molecule 1 [Source:HGNC Symbol;Acc:HGNC:1814]	protein_coding	CEACAM1	0.74064	0.00524546
ENSG00000119686	feline leukemia virus subgroup C cellular receptor family member 2 [Source:HGNC Symbol;Acc:HGNC:20105]	protein_coding	FLVCR2	0.739235	0.00679207
ENSG00000279349	TEC	TEC	AC092692.1	0.727561	0.0250249
ENSG00000145365	TRAF interacting protein with forkhead associated domain [Source:HGNC Symbol;Acc:HGNC:19075]	protein_coding	TIFA	0.719904	0.00150258
ENSG00000246430	long intergenic non-protein coding RNA 968 [Source:HGNC Symbol;Acc:HGNC:48727]	lncRNA	LINC00968	0.715445	0.0209045
ENSG00000137628	DExD/H-box helicase 60 [Source:HGNC Symbol;Acc:HGNC:25942]	protein_coding	DDX60	0.7154	0.0344176
ENSG00000102524	TNF superfamily member 13b [Source:HGNC Symbol;Acc:HGNC:11929]	protein_coding	TNFSF13B	0.713301	0.00852319
ENSG00000174749	family with sequence similarity 241 member A [Source:HGNC Symbol;Acc:HGNC:26813]	protein_coding	FAM241A	0.713035	0.00014444
ENSG00000229754	C-X-C motif chemokine receptor 2 pseudogene 1 [Source:HGNC Symbol;Acc:HGNC:6028]	transcribed_unprocessed_pseudogene	CXCR2P1	0.711089	0.0262974
ENSG00000256433	novel transcript	lncRNA	AC005840.2	0.707591	0.0407299
ENSG00000231233	CFAP58 divergent transcript [Source:HGNC Symbol;Acc:HGNC:45243]	lncRNA	CFAP58-DT	0.693981	0.0432345
ENSG00000096968	Janus kinase 2 [Source:HGNC Symbol;Acc:HGNC:6192]	protein_coding	JAK2	0.693884	0.00164138
ENSG00000087253	lysophosphatidylcholine acyltransferase 2 [Source:HGNC Symbol;Acc:HGNC:26032]	protein_coding	LPCAT2	0.69232	0.00440302
ENSG00000272666	uncharacterized LOC105373098 [Source:NCBI gene;Acc:105373098]	lncRNA	U62317.1	0.690664	0.0252476
ENSG00000261997	novel transcript	lncRNA	AC007336.1	0.690315	0.026156
ENSG00000115267	interferon induced with helicase C domain 1 [Source:HGNC Symbol;Acc:HGNC:18873]	protein_coding	IFIH1	0.684076	0.010272
ENSG00000116663	F-box protein 6 [Source:HGNC Symbol;Acc:HGNC:13585]	protein_coding	FBXO6	0.678918	0.00596874
ENSG00000280734	long intergenic non-protein coding RNA 1232 [Source:HGNC Symbol;Acc:HGNC:49755]	lncRNA	LINC01232	0.677165	0.00054146
ENSG00000273314	novel transcript, antisense to CUL1	lncRNA	AC005229.4	0.676098	0.00101603
ENSG00000114127	5'-3' exoribonuclease 1 [Source:HGNC Symbol;Acc:HGNC:30654]	protein_coding	XRN1	0.672386	5.24313e-05
ENSG00000146373	ring finger protein 217 [Source:HGNC Symbol;Acc:HGNC:21487]	protein_coding	RNF217	0.671405	0.00824155
ENSG00000178146	glycerol kinase (GK) pseudogene	processed_pseudogene	AL672207.1	0.670945	0.010038
ENSG00000170581	signal transducer and activator of transcription 2 [Source:HGNC Symbol;Acc:HGNC:11363]	protein_coding	STAT2	0.669645	0.00328542
ENSG00000182782	hydroxycarboxylic acid receptor 2 [Source:HGNC Symbol;Acc:HGNC:24827]	protein_coding	HCAR2	0.664197	0.0459639
ENSG00000156587	ubiquitin conjugating enzyme E2 L6 [Source:HGNC Symbol;Acc:HGNC:12490]	protein_coding	UBE2L6	0.664048	0.00326591
ENSG00000164136	interleukin 15 [Source:HGNC Symbol;Acc:HGNC:5977]	protein_coding	IL15	0.66044	0.00335881
ENSG00000135218	CD36 molecule [Source:HGNC Symbol;Acc:HGNC:1663]	protein_coding	CD36	0.648406	0.00782142
ENSG00000131979	GTP cyclohydrolase 1 [Source:HGNC Symbol;Acc:HGNC:4193]	protein_coding	GCH1	0.647177	0.00395952
ENSG00000103642	lactamase beta [Source:HGNC Symbol;Acc:HGNC:16468]	protein_coding	LACTB	0.646983	8.27488e-05
ENSG00000070190	dual adaptor of phosphotyrosine and 3-phosphoinositides 1 [Source:HGNC Symbol;Acc:HGNC:16500]	protein_coding	DAPP1	0.641553	5.35716e-05
ENSG00000085449	WD repeat and FYVE domain containing 1 [Source:HGNC Symbol;Acc:HGNC:20451]	protein_coding	WDFY1	0.639126	2.18084e-05
ENSG00000148450	methionine sulfoxide reductase B2 [Source:HGNC Symbol;Acc:HGNC:17061]	protein_coding	MSRB2	0.63572	0.00585196
ENSG00000152778	interferon induced protein with tetratricopeptide repeats 5 [Source:HGNC Symbol;Acc:HGNC:13328]	protein_coding	IFIT5	0.633333	0.0357836
ENSG00000188906	leucine rich repeat kinase 2 [Source:HGNC Symbol;Acc:HGNC:18618]	protein_coding	LRRK2	0.63237	0.0299391
ENSG00000127951	fibrinogen like 2 [Source:HGNC Symbol;Acc:HGNC:3696]	protein_coding	FGL2	0.631492	0.00976607
ENSG00000261269	novel transcript, overlapping ZNF366	lncRNA	AC093278.2	0.631329	0.0334392
ENSG00000272941	novel transcript, antisense to C7orf49	lncRNA	AC083862.2	0.630552	0.00689471
ENSG00000086300	sorting nexin 10 [Source:HGNC Symbol;Acc:HGNC:14974]	protein_coding	SNX10	0.626787	0.00411013
ENSG00000114450	G protein subunit beta 4 [Source:HGNC Symbol;Acc:HGNC:20731]	protein_coding	GNB4	0.622819	0.000665905
ENSG00000266017	microRNA 4477b [Source:HGNC Symbol;Acc:HGNC:41898]	miRNA	MIR4477B	0.616995	0.0472752
ENSG00000181381	DExD/H-box 60 like [Source:HGNC Symbol;Acc:HGNC:26429]	protein_coding	DDX60L	0.61697	0.025248
ENSG00000137752	caspase 1 [Source:HGNC Symbol;Acc:HGNC:1499]	protein_coding	CASP1	0.616555	0.0014011
ENSG00000055332	eukaryotic translation initiation factor 2 alpha kinase 2 [Source:HGNC Symbol;Acc:HGNC:9437]	protein_coding	EIF2AK2	0.615246	0.0410791
ENSG00000104093	Dmx like 2 [Source:HGNC Symbol;Acc:HGNC:2938]	protein_coding	DMXL2	0.614696	0.00699971
ENSG00000163840	deltex E3 ubiquitin ligase 3L [Source:HGNC Symbol;Acc:HGNC:30323]	protein_coding	DTX3L	0.612976	0.000206688
ENSG00000282851	BST2 interferon stimulated positive regulator [Source:HGNC Symbol;Acc:HGNC:51290]	lncRNA	BISPR	0.608675	0.00626642
ENSG00000108861	dual specificity phosphatase 3 [Source:HGNC Symbol;Acc:HGNC:3069]	protein_coding	DUSP3	0.607939	0.00283629
ENSG00000143153	ATPase Na+/K+ transporting subunit beta 1 [Source:HGNC Symbol;Acc:HGNC:804]	protein_coding	ATP1B1	0.606699	0.0187117
ENSG00000225131	proteasome activator subunit 2 pseudogene 2 [Source:HGNC Symbol;Acc:HGNC:30160]	processed_pseudogene	PSME2P2	0.606579	0.0214242
ENSG00000234518	prostaglandin E synthase 3 pseudogene 1 [Source:HGNC Symbol;Acc:HGNC:43824]	processed_pseudogene	PTGES3P1	0.603467	0.000130379
ENSG00000204267	transporter 2, ATP binding cassette subfamily B member [Source:HGNC Symbol;Acc:HGNC:44]	protein_coding	TAP2	0.599292	7.25128e-05
ENSG00000225342	LRRK2 divergent transcript [Source:HGNC Symbol;Acc:HGNC:40848]	lncRNA	LRRK2-DT	0.599086	0.0263654
ENSG00000023171	GRAM domain containing 1B [Source:HGNC Symbol;Acc:HGNC:29214]	protein_coding	GRAMD1B	0.599019	0.0133362
ENSG00000213694	sphingosine-1-phosphate receptor 3 [Source:HGNC Symbol;Acc:HGNC:3167]	protein_coding	S1PR3	0.597316	0.0357836
ENSG00000107566	ER lipid raft associated 1 [Source:HGNC Symbol;Acc:HGNC:16947]	protein_coding	ERLIN1	0.595584	0.000191797
ENSG00000168394	transporter 1, ATP binding cassette subfamily B member [Source:HGNC Symbol;Acc:HGNC:43]	protein_coding	TAP1	0.590129	0.000409292
ENSG00000106804	complement C5 [Source:HGNC Symbol;Acc:HGNC:1331]	protein_coding	C5	0.586801	0.000544967
ENSG00000165168	cytochrome b-245 beta chain [Source:HGNC Symbol;Acc:HGNC:2578]	protein_coding	CYBB	0.585992	0.00304709
ENSG00000108679	galectin 3 binding protein [Source:HGNC Symbol;Acc:HGNC:6564]	protein_coding	LGALS3BP	0.584494	0.049675
ENSG00000180628	polycomb group ring finger 5 [Source:HGNC Symbol;Acc:HGNC:28264]	protein_coding	PCGF5	0.583587	7.25128e-05
ENSG00000270426	novel transcript, sense intronic to IRF2	lncRNA	AC099343.3	0.583171	0.010038
ENSG00000164125	golgi associated kinase 1B [Source:HGNC Symbol;Acc:HGNC:25312]	protein_coding	GASK1B	0.57991	0.0489318
ENSG00000274765	novel transcript, sense intronic to CCPG1	lncRNA	AC018926.1	0.57871	0.0443838
ENSG00000163823	C-C motif chemokine receptor 1 [Source:HGNC Symbol;Acc:HGNC:1602]	protein_coding	CCR1	0.57107	0.0247959
ENSG00000121797	C-C motif chemokine receptor like 2 [Source:HGNC Symbol;Acc:HGNC:1612]	protein_coding	CCRL2	0.567996	0.0169611
ENSG00000107201	DExD/H-box helicase 58 [Source:HGNC Symbol;Acc:HGNC:19102]	protein_coding	DDX58	0.567524	0.0428508
ENSG00000128335	apolipoprotein L2 [Source:HGNC Symbol;Acc:HGNC:619]	protein_coding	APOL2	0.56114	0.00143827
ENSG00000121807	C-C motif chemokine receptor 2 [Source:HGNC Symbol;Acc:HGNC:1603]	protein_coding	CCR2	0.559585	0.0115887
ENSG00000165092	aldehyde dehydrogenase 1 family member A1 [Source:HGNC Symbol;Acc:HGNC:402]	protein_coding	ALDH1A1	0.558554	0.0342435
ENSG00000166002	single-pass membrane protein with coiled-coil domains 4 [Source:HGNC Symbol;Acc:HGNC:24810]	protein_coding	SMCO4	0.557559	0.00899083
ENSG00000087237	cholesteryl ester transfer protein [Source:HGNC Symbol;Acc:HGNC:1869]	protein_coding	CETP	0.557426	0.0115208
ENSG00000143545	RAB13, member RAS oncogene family [Source:HGNC Symbol;Acc:HGNC:9762]	protein_coding	RAB13	0.55593	0.0358153
ENSG00000143162	cellular repressor of E1A stimulated genes 1 [Source:HGNC Symbol;Acc:HGNC:2351]	protein_coding	CREG1	0.555758	0.000986131
ENSG00000083223	terminal uridylyl transferase 7 [Source:HGNC Symbol;Acc:HGNC:25817]	protein_coding	TUT7	0.551357	0.0099259
ENSG00000175471	multiple C2 and transmembrane domain containing 1 [Source:HGNC Symbol;Acc:HGNC:26183]	protein_coding	MCTP1	0.544728	0.0101592
ENSG00000025708	thymidine phosphorylase [Source:HGNC Symbol;Acc:HGNC:3148]	protein_coding	TYMP	0.543851	0.040959
ENSG00000172493	AF4/FMR2 family member 1 [Source:HGNC Symbol;Acc:HGNC:7135]	protein_coding	AFF1	0.543537	0.00101603
ENSG00000269815	novel transcript, sense intronic ABHD8	lncRNA	AC010463.3	0.539517	0.0254345
ENSG00000112062	mitogen-activated protein kinase 14 [Source:HGNC Symbol;Acc:HGNC:6876]	protein_coding	MAPK14	0.538067	0.0318102
ENSG00000104375	serine/threonine kinase 3 [Source:HGNC Symbol;Acc:HGNC:11406]	protein_coding	STK3	0.533639	0.0146537
ENSG00000232912	RERE antisense RNA 1 [Source:HGNC Symbol;Acc:HGNC:40501]	lncRNA	RERE-AS1	0.53066	0.00992051
ENSG00000147894	C9orf72-SMCR8 complex subunit [Source:HGNC Symbol;Acc:HGNC:28337]	protein_coding	C9orf72	0.530024	0.0359129
ENSG00000174125	toll like receptor 1 [Source:HGNC Symbol;Acc:HGNC:11847]	protein_coding	TLR1	0.52827	0.0399458
ENSG00000137414	family with sequence similarity 8 member A1 [Source:HGNC Symbol;Acc:HGNC:16372]	protein_coding	FAM8A1	0.527881	0.00395952
ENSG00000115919	kynureninase [Source:HGNC Symbol;Acc:HGNC:6469]	protein_coding	KYNU	0.526942	0.0290171
ENSG00000175073	valosin containing protein interacting protein 1 [Source:HGNC Symbol;Acc:HGNC:30897]	protein_coding	VCPIP1	0.51355	0.00213617
ENSG00000196954	caspase 4 [Source:HGNC Symbol;Acc:HGNC:1505]	protein_coding	CASP4	0.510693	0.0169611
ENSG00000273449	novel transcript	lncRNA	AC093788.1	0.509423	0.0144035
ENSG00000068366	acyl-CoA synthetase long chain family member 4 [Source:HGNC Symbol;Acc:HGNC:3571]	protein_coding	ACSL4	0.507201	0.028122
ENSG00000106066	carboxypeptidase vitellogenic like [Source:HGNC Symbol;Acc:HGNC:14399]	protein_coding	CPVL	0.502888	0.0392487
ENSG00000117151	chitobiase [Source:HGNC Symbol;Acc:HGNC:2496]	protein_coding	CTBS	0.5025	0.0490644
ENSG00000070501	DNA polymerase beta [Source:HGNC Symbol;Acc:HGNC:9174]	protein_coding	POLB	0.502056	0.00196603
ENSG00000238000	proteasome (prosome, macropain) activator subunit 2 (PA28 beta) (PSME2) pseudogene	processed_pseudogene	AC116347.1	0.498156	0.041683
ENSG00000145936	potassium calcium-activated channel subfamily M regulatory beta subunit 1 [Source:HGNC Symbol;Acc:HGNC:6285]	protein_coding	KCNMB1	0.496995	0.0333009
ENSG00000028116	VRK serine/threonine kinase 2 [Source:HGNC Symbol;Acc:HGNC:12719]	protein_coding	VRK2	0.496586	0.0120454
ENSG00000140280	LysM domain containing 2 [Source:HGNC Symbol;Acc:HGNC:28571]	protein_coding	LYSMD2	0.49341	0.00105504
ENSG00000260837	#N/A	#N/A	#N/A	0.491093	0.00683256
ENSG00000156273	BTB domain and CNC homolog 1 [Source:HGNC Symbol;Acc:HGNC:935]	protein_coding	BACH1	0.487195	0.0448322
ENSG00000044459	centlein [Source:HGNC Symbol;Acc:HGNC:23432]	protein_coding	CNTLN	0.486596	0.0378099
ENSG00000121060	tripartite motif containing 25 [Source:HGNC Symbol;Acc:HGNC:12932]	protein_coding	TRIM25	0.486006	0.0399458
ENSG00000104320	nibrin [Source:HGNC Symbol;Acc:HGNC:7652]	protein_coding	NBN	0.485534	0.00146494
ENSG00000122643	5'-nucleotidase, cytosolic IIIA [Source:HGNC Symbol;Acc:HGNC:17820]	protein_coding	NT5C3A	0.485364	0.0144035
ENSG00000101596	structural maintenance of chromosomes flexible hinge domain containing 1 [Source:HGNC Symbol;Acc:HGNC:29090]	protein_coding	SMCHD1	0.481215	0.0209322
ENSG00000075399	VPS9 domain containing 1 [Source:HGNC Symbol;Acc:HGNC:13526]	protein_coding	VPS9D1	0.480991	0.0482027
ENSG00000123213	neurolysin [Source:HGNC Symbol;Acc:HGNC:16058]	protein_coding	NLN	0.478429	0.030485
ENSG00000128203	aspartate beta-hydroxylase domain containing 2 [Source:HGNC Symbol;Acc:HGNC:30437]	protein_coding	ASPHD2	0.476576	0.0104118
ENSG00000180817	inorganic pyrophosphatase 1 [Source:HGNC Symbol;Acc:HGNC:9226]	protein_coding	PPA1	0.476069	0.0365972
ENSG00000111817	dermatan sulfate epimerase [Source:HGNC Symbol;Acc:HGNC:21144]	protein_coding	DSE	0.473578	0.0302018
ENSG00000100911	proteasome activator subunit 2 [Source:HGNC Symbol;Acc:HGNC:9569]	protein_coding	PSME2	0.471374	0.0350799
ENSG00000263606	cysteine and histidine-rich domain (CHORD) containing 1 (CHORDC1) pseudogene	transcribed_processed_pseudogene	AP000919.1	0.470961	0.0144035
ENSG00000163565	interferon gamma inducible protein 16 [Source:HGNC Symbol;Acc:HGNC:5395]	protein_coding	IFI16	0.470696	0.0206006
ENSG00000155629	phosphoinositide-3-kinase adaptor protein 1 [Source:HGNC Symbol;Acc:HGNC:30034]	protein_coding	PIK3AP1	0.469412	0.027637
ENSG00000100479	DNA polymerase epsilon 2, accessory subunit [Source:HGNC Symbol;Acc:HGNC:9178]	protein_coding	POLE2	0.468841	0.0379817
ENSG00000163131	cathepsin S [Source:HGNC Symbol;Acc:HGNC:2545]	protein_coding	CTSS	0.467004	0.0124408
ENSG00000172007	RAB33B, member RAS oncogene family [Source:HGNC Symbol;Acc:HGNC:16075]	protein_coding	RAB33B	0.46591	0.0466288
ENSG00000135148	TRAF-type zinc finger domain containing 1 [Source:HGNC Symbol;Acc:HGNC:24808]	protein_coding	TRAFD1	0.465842	0.0107064
ENSG00000148175	stomatin [Source:HGNC Symbol;Acc:HGNC:3383]	protein_coding	STOM	0.463669	0.0082129
ENSG00000049245	vesicle associated membrane protein 3 [Source:HGNC Symbol;Acc:HGNC:12644]	protein_coding	VAMP3	0.461105	0.000347253
ENSG00000068784	S1 RNA binding domain 1 [Source:HGNC Symbol;Acc:HGNC:25521]	protein_coding	SRBD1	0.460385	0.00118927
ENSG00000146416	androgen induced 1 [Source:HGNC Symbol;Acc:HGNC:21607]	protein_coding	AIG1	0.456017	0.00164138
ENSG00000134470	interleukin 15 receptor subunit alpha [Source:HGNC Symbol;Acc:HGNC:5978]	protein_coding	IL15RA	0.455979	0.0334392
ENSG00000130066	spermidine/spermine N1-acetyltransferase 1 [Source:HGNC Symbol;Acc:HGNC:10540]	protein_coding	SAT1	0.454866	0.0383713
ENSG00000014914	myotubularin related protein 11 [Source:HGNC Symbol;Acc:HGNC:24307]	protein_coding	MTMR11	0.4513	0.028122
ENSG00000135899	SP110 nuclear body protein [Source:HGNC Symbol;Acc:HGNC:5401]	protein_coding	SP110	0.450724	0.00922113
ENSG00000109046	WD repeat and SOCS box containing 1 [Source:HGNC Symbol;Acc:HGNC:19221]	protein_coding	WSB1	0.449009	0.0149722
ENSG00000178719	glutamate ionotropic receptor NMDA type subunit associated protein 1 [Source:HGNC Symbol;Acc:HGNC:4589]	protein_coding	GRINA	0.446163	0.0494541
ENSG00000106546	aryl hydrocarbon receptor [Source:HGNC Symbol;Acc:HGNC:348]	protein_coding	AHR	0.444698	0.0193065
ENSG00000119655	NPC intracellular cholesterol transporter 2 [Source:HGNC Symbol;Acc:HGNC:14537]	protein_coding	NPC2	0.443625	0.0223131
ENSG00000123427	EEF1A lysine methyltransferase 3 [Source:HGNC Symbol;Acc:HGNC:24936]	protein_coding	EEF1AKMT3	0.435929	0.0126615
ENSG00000181788	siah E3 ubiquitin protein ligase 2 [Source:HGNC Symbol;Acc:HGNC:10858]	protein_coding	SIAH2	0.434514	0.0390927
ENSG00000187231	SEC14 and spectrin domain containing 1 [Source:HGNC Symbol;Acc:HGNC:18379]	protein_coding	SESTD1	0.431861	0.0400538
ENSG00000164715	lemur tyrosine kinase 2 [Source:HGNC Symbol;Acc:HGNC:17880]	protein_coding	LMTK2	0.431018	0.0427869
ENSG00000164430	cyclic GMP-AMP synthase [Source:HGNC Symbol;Acc:HGNC:21367]	protein_coding	CGAS	0.427549	0.00973063
ENSG00000125347	interferon regulatory factor 1 [Source:HGNC Symbol;Acc:HGNC:6116]	protein_coding	IRF1	0.427484	0.0235155
ENSG00000170379	TRPM8 channel associated factor 2 [Source:HGNC Symbol;Acc:HGNC:26878]	protein_coding	TCAF2	0.4259	0.00396218
ENSG00000082074	FYN binding protein 1 [Source:HGNC Symbol;Acc:HGNC:4036]	protein_coding	FYB1	0.424039	0.0114106
ENSG00000144848	autophagy related 3 [Source:HGNC Symbol;Acc:HGNC:20962]	protein_coding	ATG3	0.423415	0.018406
ENSG00000118564	F-box and leucine rich repeat protein 5 [Source:HGNC Symbol;Acc:HGNC:13602]	protein_coding	FBXL5	0.422382	0.0422794
ENSG00000198189	hydroxysteroid 17-beta dehydrogenase 11 [Source:HGNC Symbol;Acc:HGNC:22960]	protein_coding	HSD17B11	0.422332	0.0346032
ENSG00000148834	glutathione S-transferase omega 1 [Source:HGNC Symbol;Acc:HGNC:13312]	protein_coding	GSTO1	0.421773	0.0286342
ENSG00000117335	CD46 molecule [Source:HGNC Symbol;Acc:HGNC:6953]	protein_coding	CD46	0.419717	0.0287826
ENSG00000198604	bromodomain adjacent to zinc finger domain 1A [Source:HGNC Symbol;Acc:HGNC:960]	protein_coding	BAZ1A	0.419296	0.0158491
ENSG00000132256	tripartite motif containing 5 [Source:HGNC Symbol;Acc:HGNC:16276]	protein_coding	TRIM5	0.41772	0.0300556
ENSG00000139083	ETS variant transcription factor 6 [Source:HGNC Symbol;Acc:HGNC:3495]	protein_coding	ETV6	0.416248	0.00382731
ENSG00000120992	lysophospholipase 1 [Source:HGNC Symbol;Acc:HGNC:6737]	protein_coding	LYPLA1	0.414002	0.0482027
ENSG00000151553	family with sequence similarity 160 member B1 [Source:HGNC Symbol;Acc:HGNC:29320]	protein_coding	FAM160B1	0.412764	0.0264709
ENSG00000140030	G protein-coupled receptor 65 [Source:HGNC Symbol;Acc:HGNC:4517]	protein_coding	GPR65	0.412735	0.0169611
ENSG00000163635	ataxin 7 [Source:HGNC Symbol;Acc:HGNC:10560]	protein_coding	ATXN7	0.41268	0.00435181
ENSG00000115339	polypeptide N-acetylgalactosaminyltransferase 3 [Source:HGNC Symbol;Acc:HGNC:4125]	protein_coding	GALNT3	0.411995	0.04742
ENSG00000164096	chromosome 4 open reading frame 3 [Source:HGNC Symbol;Acc:HGNC:19225]	protein_coding	C4orf3	0.410841	0.0379817
ENSG00000150782	interleukin 18 [Source:HGNC Symbol;Acc:HGNC:5986]	protein_coding	IL18	0.409971	0.0441658
ENSG00000085063	CD59 molecule (CD59 blood group) [Source:HGNC Symbol;Acc:HGNC:1689]	protein_coding	CD59	0.407034	0.0494541
ENSG00000126858	ras homolog family member T1 [Source:HGNC Symbol;Acc:HGNC:21168]	protein_coding	RHOT1	0.40187	0.00192597
ENSG00000157693	transmembrane protein 268 [Source:HGNC Symbol;Acc:HGNC:24513]	protein_coding	TMEM268	0.40069	0.0179514
ENSG00000196116	tudor domain containing 7 [Source:HGNC Symbol;Acc:HGNC:30831]	protein_coding	TDRD7	0.39992	0.0410791
ENSG00000143771	cornichon family AMPA receptor auxiliary protein 4 [Source:HGNC Symbol;Acc:HGNC:25013]	protein_coding	CNIH4	0.399854	0.0174846
ENSG00000138760	scavenger receptor class B member 2 [Source:HGNC Symbol;Acc:HGNC:1665]	protein_coding	SCARB2	0.399353	0.0250991
ENSG00000120280	chromosome X open reading frame 21 [Source:HGNC Symbol;Acc:HGNC:25667]	protein_coding	CXorf21	0.399163	0.0441658
ENSG00000185880	tripartite motif containing 69 [Source:HGNC Symbol;Acc:HGNC:17857]	protein_coding	TRIM69	0.398544	0.01088
ENSG00000162946	DISC1 scaffold protein [Source:HGNC Symbol;Acc:HGNC:2888]	protein_coding	DISC1	0.395175	0.0483483
ENSG00000178966	RecQ mediated genome instability 1 [Source:HGNC Symbol;Acc:HGNC:25764]	protein_coding	RMI1	0.393008	0.0219465
ENSG00000134970	transmembrane p24 trafficking protein 7 [Source:HGNC Symbol;Acc:HGNC:24253]	protein_coding	TMED7	0.392123	0.0391888
ENSG00000136436	calcium binding and coiled-coil domain 2 [Source:HGNC Symbol;Acc:HGNC:29912]	protein_coding	CALCOCO2	0.391797	0.000716697
ENSG00000143110	chromosome 1 open reading frame 162 [Source:HGNC Symbol;Acc:HGNC:28344]	protein_coding	C1orf162	0.391788	0.00976607
ENSG00000082996	ring finger protein 13 [Source:HGNC Symbol;Acc:HGNC:10057]	protein_coding	RNF13	0.391159	0.0471603
ENSG00000116793	putative homeodomain transcription factor 1 [Source:HGNC Symbol;Acc:HGNC:8939]	protein_coding	PHTF1	0.389483	0.0456751
ENSG00000143753	delta 4-desaturase, sphingolipid 1 [Source:HGNC Symbol;Acc:HGNC:13709]	protein_coding	DEGS1	0.38751	0.000760324
ENSG00000168404	mixed lineage kinase domain like pseudokinase [Source:HGNC Symbol;Acc:HGNC:26617]	protein_coding	MLKL	0.386305	0.0203651
ENSG00000152804	hematopoietically expressed homeobox [Source:HGNC Symbol;Acc:HGNC:4901]	protein_coding	HHEX	0.385154	0.0209045
ENSG00000107864	cytoplasmic polyadenylation element binding protein 3 [Source:HGNC Symbol;Acc:HGNC:21746]	protein_coding	CPEB3	0.383979	0.0498544
ENSG00000165476	receptor accessory protein 3 [Source:HGNC Symbol;Acc:HGNC:23711]	protein_coding	REEP3	0.38318	0.0232411
ENSG00000163412	eukaryotic translation initiation factor 4E family member 3 [Source:HGNC Symbol;Acc:HGNC:31837]	protein_coding	EIF4E3	0.381518	0.0245622
ENSG00000113583	chromosome 5 open reading frame 15 [Source:HGNC Symbol;Acc:HGNC:20656]	protein_coding	C5orf15	0.380992	0.0111763
ENSG00000049449	reticulocalbin 1 [Source:HGNC Symbol;Acc:HGNC:9934]	protein_coding	RCN1	0.378093	0.0334392
ENSG00000161929	SLP adaptor and CSK interacting membrane protein [Source:HGNC Symbol;Acc:HGNC:33504]	protein_coding	SCIMP	0.376789	0.0421405
ENSG00000256043	cathepsin O [Source:HGNC Symbol;Acc:HGNC:2542]	protein_coding	CTSO	0.375042	0.00328542
ENSG00000132109	tripartite motif containing 21 [Source:HGNC Symbol;Acc:HGNC:11312]	protein_coding	TRIM21	0.374692	0.0480572
ENSG00000010539	zinc finger protein 200 [Source:HGNC Symbol;Acc:HGNC:12993]	protein_coding	ZNF200	0.373295	0.00304709
ENSG00000104312	receptor interacting serine/threonine kinase 2 [Source:HGNC Symbol;Acc:HGNC:10020]	protein_coding	RIPK2	0.371419	0.00213617
ENSG00000128284	apolipoprotein L3 [Source:HGNC Symbol;Acc:HGNC:14868]	protein_coding	APOL3	0.36694	0.0410791
ENSG00000107960	STN1 subunit of CST complex [Source:HGNC Symbol;Acc:HGNC:26200]	protein_coding	STN1	0.361839	0.00382127
ENSG00000135315	centrosomal protein 162 [Source:HGNC Symbol;Acc:HGNC:21107]	protein_coding	CEP162	0.358098	0.0264709
ENSG00000144566	RAB5A, member RAS oncogene family [Source:HGNC Symbol;Acc:HGNC:9783]	protein_coding	RAB5A	0.356963	0.00689471
ENSG00000133104	spartin [Source:HGNC Symbol;Acc:HGNC:18514]	protein_coding	SPART	0.355707	0.0246445
ENSG00000013583	heme binding protein 1 [Source:HGNC Symbol;Acc:HGNC:17176]	protein_coding	HEBP1	0.35162	0.0473617
ENSG00000138600	signal peptide peptidase like 2A [Source:HGNC Symbol;Acc:HGNC:30227]	protein_coding	SPPL2A	0.351385	0.0020418
ENSG00000281100	TEC	TEC	AC105749.1	0.351233	0.0413783
ENSG00000112245	protein tyrosine phosphatase 4A1 [Source:HGNC Symbol;Acc:HGNC:9634]	protein_coding	PTP4A1	0.350309	0.028758
ENSG00000109133	transmembrane protein 33 [Source:HGNC Symbol;Acc:HGNC:25541]	protein_coding	TMEM33	0.349975	0.0187375
ENSG00000183735	TANK binding kinase 1 [Source:HGNC Symbol;Acc:HGNC:11584]	protein_coding	TBK1	0.34962	0.0135993
ENSG00000145780	fem-1 homolog C [Source:HGNC Symbol;Acc:HGNC:16933]	protein_coding	FEM1C	0.347961	0.0430135
ENSG00000119820	Yip1 domain family member 4 [Source:HGNC Symbol;Acc:HGNC:28145]	protein_coding	YIPF4	0.345673	0.00164343
ENSG00000153029	major histocompatibility complex, class I-related [Source:HGNC Symbol;Acc:HGNC:4975]	protein_coding	MR1	0.345099	0.00164343
ENSG00000273356	long intergenic non-protein coding RNA 2019 [Source:HGNC Symbol;Acc:HGNC:52854]	lncRNA	LINC02019	0.34386	0.0308831
ENSG00000110013	sialic acid acetylesterase [Source:HGNC Symbol;Acc:HGNC:18187]	protein_coding	SIAE	0.341945	0.0178798
ENSG00000104219	zinc finger DHHC-type palmitoyltransferase 2 [Source:HGNC Symbol;Acc:HGNC:18469]	protein_coding	ZDHHC2	0.340814	0.0303228
ENSG00000113273	arylsulfatase B [Source:HGNC Symbol;Acc:HGNC:714]	protein_coding	ARSB	0.338446	0.0410791
ENSG00000111912	nuclear receptor coactivator 7 [Source:HGNC Symbol;Acc:HGNC:21081]	protein_coding	NCOA7	0.336361	0.0327072
ENSG00000135828	ribonuclease L [Source:HGNC Symbol;Acc:HGNC:10050]	protein_coding	RNASEL	0.336074	0.0279591
ENSG00000013374	negative regulator of ubiquitin like proteins 1 [Source:HGNC Symbol;Acc:HGNC:17623]	protein_coding	NUB1	0.335972	0.0163705
ENSG00000139687	RB transcriptional corepressor 1 [Source:HGNC Symbol;Acc:HGNC:9884]	protein_coding	RB1	0.335668	0.0230952
ENSG00000155313	ubiquitin specific peptidase 25 [Source:HGNC Symbol;Acc:HGNC:12624]	protein_coding	USP25	0.333922	0.00455974
ENSG00000112697	transmembrane protein 30A [Source:HGNC Symbol;Acc:HGNC:16667]	protein_coding	TMEM30A	0.332919	0.030508
ENSG00000125037	ER membrane protein complex subunit 3 [Source:HGNC Symbol;Acc:HGNC:23999]	protein_coding	EMC3	0.332887	0.0247102
ENSG00000139597	NEDD4 binding protein 2 like 1 [Source:HGNC Symbol;Acc:HGNC:25037]	protein_coding	N4BP2L1	0.331771	0.00158866
ENSG00000153922	chromodomain helicase DNA binding protein 1 [Source:HGNC Symbol;Acc:HGNC:1915]	protein_coding	CHD1	0.330508	0.0235155
ENSG00000099290	WASH complex subunit 2A [Source:HGNC Symbol;Acc:HGNC:23416]	protein_coding	WASHC2A	0.32984	0.0324341
ENSG00000101347	SAM and HD domain containing deoxynucleoside triphosphate triphosphohydrolase 1 [Source:HGNC Symbol;Acc:HGNC:15925]	protein_coding	SAMHD1	0.32912	0.0318102
ENSG00000178694	NOP2/Sun RNA methyltransferase 3 [Source:HGNC Symbol;Acc:HGNC:26208]	protein_coding	NSUN3	0.32773	0.0104406
ENSG00000054983	galactosylceramidase [Source:HGNC Symbol;Acc:HGNC:4115]	protein_coding	GALC	0.327616	0.0100058
ENSG00000050130	JNK1/MAPK8 associated membrane protein [Source:HGNC Symbol;Acc:HGNC:20184]	protein_coding	JKAMP	0.326607	0.0031849
ENSG00000197860	small glutamine rich tetratricopeptide repeat containing beta [Source:HGNC Symbol;Acc:HGNC:23567]	protein_coding	SGTB	0.322243	0.0483483
ENSG00000206418	RAB12, member RAS oncogene family [Source:HGNC Symbol;Acc:HGNC:31332]	protein_coding	RAB12	0.321837	0.0309492
ENSG00000065613	STE20 like kinase [Source:HGNC Symbol;Acc:HGNC:11088]	protein_coding	SLK	0.321561	0.0209045
ENSG00000162976	solute carrier family 66 member 3 [Source:HGNC Symbol;Acc:HGNC:28503]	protein_coding	SLC66A3	0.321237	0.010319
ENSG00000162819	BRO1 domain and CAAX motif containing [Source:HGNC Symbol;Acc:HGNC:26512]	protein_coding	BROX	0.320269	0.00782142
ENSG00000151116	UEV and lactate/malate dehyrogenase domains [Source:HGNC Symbol;Acc:HGNC:30866]	protein_coding	UEVLD	0.319935	0.0134327
ENSG00000276698	novel transcript	lncRNA	AL136295.6	0.319569	0.0496556
ENSG00000163683	small integral membrane protein 14 [Source:HGNC Symbol;Acc:HGNC:27321]	protein_coding	SMIM14	0.318901	0.00452993
ENSG00000142867	BCL10 immune signaling adaptor [Source:HGNC Symbol;Acc:HGNC:989]	protein_coding	BCL10	0.318613	0.00689471
ENSG00000112419	phosphatase and actin regulator 2 [Source:HGNC Symbol;Acc:HGNC:20956]	protein_coding	PHACTR2	0.31707	0.0428743
ENSG00000135900	mitochondrial ribosomal protein L44 [Source:HGNC Symbol;Acc:HGNC:16650]	protein_coding	MRPL44	0.315297	0.00386452
ENSG00000184588	phosphodiesterase 4B [Source:HGNC Symbol;Acc:HGNC:8781]	protein_coding	PDE4B	0.312392	0.0448322
ENSG00000081087	osteoclastogenesis associated transmembrane protein 1 [Source:HGNC Symbol;Acc:HGNC:21652]	protein_coding	OSTM1	0.312213	0.0288663
ENSG00000145349	calcium/calmodulin dependent protein kinase II delta [Source:HGNC Symbol;Acc:HGNC:1462]	protein_coding	CAMK2D	0.31203	0.0402575
ENSG00000023318	endoplasmic reticulum protein 44 [Source:HGNC Symbol;Acc:HGNC:18311]	protein_coding	ERP44	0.310815	0.00181372
ENSG00000152223	ectopic P-granules autophagy protein 5 homolog [Source:HGNC Symbol;Acc:HGNC:29331]	protein_coding	EPG5	0.310716	0.0246513
ENSG00000136021	SCY1 like pseudokinase 2 [Source:HGNC Symbol;Acc:HGNC:19286]	protein_coding	SCYL2	0.309312	0.041683
ENSG00000139233	LLP homolog, long-term synaptic facilitation factor [Source:HGNC Symbol;Acc:HGNC:28229]	protein_coding	LLPH	0.308831	0.0193065
ENSG00000136560	TRAF family member associated NFKB activator [Source:HGNC Symbol;Acc:HGNC:11562]	protein_coding	TANK	0.308038	0.0309492
ENSG00000123130	acyl-CoA thioesterase 9 [Source:HGNC Symbol;Acc:HGNC:17152]	protein_coding	ACOT9	0.307978	0.0443838
ENSG00000153936	heparan sulfate 2-O-sulfotransferase 1 [Source:HGNC Symbol;Acc:HGNC:5193]	protein_coding	HS2ST1	0.30792	0.0468763
ENSG00000102897	LYR motif containing 1 [Source:HGNC Symbol;Acc:HGNC:25074]	protein_coding	LYRM1	0.307746	0.0435408
ENSG00000143337	torsin 1A interacting protein 1 [Source:HGNC Symbol;Acc:HGNC:29456]	protein_coding	TOR1AIP1	0.306544	0.00189061
ENSG00000156642	neuroplastin [Source:HGNC Symbol;Acc:HGNC:17867]	protein_coding	NPTN	0.305161	0.0264441
ENSG00000156875	major facilitator superfamily domain containing 14A [Source:HGNC Symbol;Acc:HGNC:23363]	protein_coding	MFSD14A	0.304246	0.0040189
ENSG00000105939	zinc finger CCCH-type containing, antiviral 1 [Source:HGNC Symbol;Acc:HGNC:23721]	protein_coding	ZC3HAV1	0.301123	0.046425
ENSG00000082212	malic enzyme 2 [Source:HGNC Symbol;Acc:HGNC:6984]	protein_coding	ME2	0.300893	0.00672497
ENSG00000114978	MOB kinase activator 1A [Source:HGNC Symbol;Acc:HGNC:16015]	protein_coding	MOB1A	0.296427	0.00146198
ENSG00000265808	SEC22 homolog B, vesicle trafficking protein (gene/pseudogene) [Source:HGNC Symbol;Acc:HGNC:10700]	protein_coding	SEC22B	0.295901	0.0209175
ENSG00000104164	biogenesis of lysosomal organelles complex 1 subunit 6 [Source:HGNC Symbol;Acc:HGNC:8549]	protein_coding	BLOC1S6	0.295821	0.0392487
ENSG00000112343	tripartite motif containing 38 [Source:HGNC Symbol;Acc:HGNC:10059]	protein_coding	TRIM38	0.293525	0.00400239
ENSG00000197006	methyltransferase like 9 [Source:HGNC Symbol;Acc:HGNC:24586]	protein_coding	METTL9	0.292065	0.040101
ENSG00000112335	sorting nexin 3 [Source:HGNC Symbol;Acc:HGNC:11174]	protein_coding	SNX3	0.290397	0.0323889
ENSG00000117758	syntaxin 12 [Source:HGNC Symbol;Acc:HGNC:11430]	protein_coding	STX12	0.290064	0.00689471
ENSG00000083937	charged multivesicular body protein 2B [Source:HGNC Symbol;Acc:HGNC:24537]	protein_coding	CHMP2B	0.289894	0.0163041
ENSG00000204370	succinate dehydrogenase complex subunit D [Source:HGNC Symbol;Acc:HGNC:10683]	protein_coding	SDHD	0.289121	0.016308
ENSG00000116209	transmembrane protein 59 [Source:HGNC Symbol;Acc:HGNC:1239]	protein_coding	TMEM59	0.288564	0.0409158
ENSG00000188215	defective in cullin neddylation 1 domain containing 3 [Source:HGNC Symbol;Acc:HGNC:28734]	protein_coding	DCUN1D3	0.288063	0.0122351
ENSG00000138413	isocitrate dehydrogenase (NADP(+)) 1 [Source:HGNC Symbol;Acc:HGNC:5382]	protein_coding	IDH1	0.287312	0.0315375
ENSG00000136521	NADH:ubiquinone oxidoreductase subunit B5 [Source:HGNC Symbol;Acc:HGNC:7700]	protein_coding	NDUFB5	0.286902	0.033969
ENSG00000119537	3-ketodihydrosphingosine reductase [Source:HGNC Symbol;Acc:HGNC:4021]	protein_coding	KDSR	0.286549	0.0277278
ENSG00000134108	ADP ribosylation factor like GTPase 8B [Source:HGNC Symbol;Acc:HGNC:25564]	protein_coding	ARL8B	0.286231	0.00014444
ENSG00000118855	major facilitator superfamily domain containing 1 [Source:HGNC Symbol;Acc:HGNC:25874]	protein_coding	MFSD1	0.286047	0.0373493
ENSG00000179152	T cell activation inhibitor, mitochondrial [Source:HGNC Symbol;Acc:HGNC:25241]	protein_coding	TCAIM	0.28532	0.0496393
ENSG00000124783	signal sequence receptor subunit 1 [Source:HGNC Symbol;Acc:HGNC:11323]	protein_coding	SSR1	0.285248	0.000306108
ENSG00000125304	transmembrane 9 superfamily member 2 [Source:HGNC Symbol;Acc:HGNC:11865]	protein_coding	TM9SF2	0.284605	0.0421405
ENSG00000204261	PSMB8 antisense RNA 1 (head to head) [Source:HGNC Symbol;Acc:HGNC:39758]	lncRNA	PSMB8-AS1	0.283378	0.0399458
ENSG00000198060	membrane associated ring-CH-type finger 5 [Source:HGNC Symbol;Acc:HGNC:26025]	protein_coding	MARCHF5	0.282831	0.028166
ENSG00000068697	lysosomal protein transmembrane 4 alpha [Source:HGNC Symbol;Acc:HGNC:6924]	protein_coding	LAPTM4A	0.282474	0.0443838
ENSG00000023697	deoxyribose-phosphate aldolase [Source:HGNC Symbol;Acc:HGNC:24269]	protein_coding	DERA	0.278415	0.0149722
ENSG00000138069	RAB1A, member RAS oncogene family [Source:HGNC Symbol;Acc:HGNC:9758]	protein_coding	RAB1A	0.277553	0.0325116
ENSG00000140299	BCL2 interacting protein 2 [Source:HGNC Symbol;Acc:HGNC:1083]	protein_coding	BNIP2	0.277014	0.0400538
ENSG00000137193	Pim-1 proto-oncogene, serine/threonine kinase [Source:HGNC Symbol;Acc:HGNC:8986]	protein_coding	PIM1	0.275497	0.0392077
ENSG00000215717	transmembrane protein 167B [Source:HGNC Symbol;Acc:HGNC:30187]	protein_coding	TMEM167B	0.275483	0.0318298
ENSG00000003400	caspase 10 [Source:HGNC Symbol;Acc:HGNC:1500]	protein_coding	CASP10	0.273839	0.0120442
ENSG00000026508	CD44 molecule (Indian blood group) [Source:HGNC Symbol;Acc:HGNC:1681]	protein_coding	CD44	0.273579	0.028122
ENSG00000182957	spermatogenesis associated 13 [Source:HGNC Symbol;Acc:HGNC:23222]	protein_coding	SPATA13	0.272101	0.040775
ENSG00000143751	SDE2 telomere maintenance homolog [Source:HGNC Symbol;Acc:HGNC:26643]	protein_coding	SDE2	0.271876	0.0219465
ENSG00000171055	fasciculation and elongation protein zeta 2 [Source:HGNC Symbol;Acc:HGNC:3660]	protein_coding	FEZ2	0.271138	0.0141635
ENSG00000143155	TOR signaling pathway regulator [Source:HGNC Symbol;Acc:HGNC:30231]	protein_coding	TIPRL	0.271128	0.00384507
ENSG00000038274	methionine adenosyltransferase 2B [Source:HGNC Symbol;Acc:HGNC:6905]	protein_coding	MAT2B	0.269643	0.000561882
ENSG00000109332	ubiquitin conjugating enzyme E2 D3 [Source:HGNC Symbol;Acc:HGNC:12476]	protein_coding	UBE2D3	0.269228	0.0312209
ENSG00000183291	selenoprotein F [Source:HGNC Symbol;Acc:HGNC:17705]	protein_coding	SELENOF	0.267737	0.0365972
ENSG00000139684	esterase D [Source:HGNC Symbol;Acc:HGNC:3465]	protein_coding	ESD	0.267588	0.0163041
ENSG00000182220	ATPase H+ transporting accessory protein 2 [Source:HGNC Symbol;Acc:HGNC:18305]	protein_coding	ATP6AP2	0.267305	0.0410791
ENSG00000137944	kynurenine aminotransferase 3 [Source:HGNC Symbol;Acc:HGNC:33238]	protein_coding	KYAT3	0.264854	0.00973777
ENSG00000005175	RNA polymerase II associated protein 3 [Source:HGNC Symbol;Acc:HGNC:26151]	protein_coding	RPAP3	0.264846	0.0299391
ENSG00000152242	chromosome 18 open reading frame 25 [Source:HGNC Symbol;Acc:HGNC:28172]	protein_coding	C18orf25	0.262306	0.0404799
ENSG00000132294	EFR3 homolog A [Source:HGNC Symbol;Acc:HGNC:28970]	protein_coding	EFR3A	0.261394	0.0443838
ENSG00000260461	novel transcript, overlapping to OBFC1	lncRNA	AL133355.1	0.259615	0.0443838
ENSG00000169905	torsin 1A interacting protein 2 [Source:HGNC Symbol;Acc:HGNC:24055]	protein_coding	TOR1AIP2	0.258414	0.00783216
ENSG00000102158	magnesium transporter 1 [Source:HGNC Symbol;Acc:HGNC:28880]	protein_coding	MAGT1	0.256115	0.00638035
ENSG00000084733	RAB10, member RAS oncogene family [Source:HGNC Symbol;Acc:HGNC:9759]	protein_coding	RAB10	0.247187	0.0365972
ENSG00000081019	round spermatid basic protein 1 [Source:HGNC Symbol;Acc:HGNC:25642]	protein_coding	RSBN1	0.244595	0.047855
ENSG00000213064	SFT2 domain containing 2 [Source:HGNC Symbol;Acc:HGNC:25140]	protein_coding	SFT2D2	0.241533	0.00783216
ENSG00000169871	tripartite motif containing 56 [Source:HGNC Symbol;Acc:HGNC:19028]	protein_coding	TRIM56	0.238561	0.0219125
ENSG00000184743	atlastin GTPase 3 [Source:HGNC Symbol;Acc:HGNC:24526]	protein_coding	ATL3	0.23837	0.0124408
ENSG00000188021	ubiquilin 2 [Source:HGNC Symbol;Acc:HGNC:12509]	protein_coding	UBQLN2	0.238031	0.0342435
ENSG00000144746	ADP ribosylation factor like GTPase 6 interacting protein 5 [Source:HGNC Symbol;Acc:HGNC:16937]	protein_coding	ARL6IP5	0.237644	0.0384694
ENSG00000133574	GTPase, IMAP family member 4 [Source:HGNC Symbol;Acc:HGNC:21872]	protein_coding	GIMAP4	0.236963	0.0264709
ENSG00000119953	survival motor neuron domain containing 1 [Source:HGNC Symbol;Acc:HGNC:16900]	protein_coding	SMNDC1	0.235463	0.030508
ENSG00000261884	novel transcript	protein_coding	AC040162.1	0.235067	0.0496393
ENSG00000104695	protein phosphatase 2 catalytic subunit beta [Source:HGNC Symbol;Acc:HGNC:9300]	protein_coding	PPP2CB	0.233663	0.00852319
ENSG00000196505	ganglioside induced differentiation associated protein 2 [Source:HGNC Symbol;Acc:HGNC:18010]	protein_coding	GDAP2	0.230089	0.0461747
ENSG00000119414	protein phosphatase 6 catalytic subunit [Source:HGNC Symbol;Acc:HGNC:9323]	protein_coding	PPP6C	0.226093	0.002412
ENSG00000198001	interleukin 1 receptor associated kinase 4 [Source:NCBI gene;Acc:51135]	protein_coding	AC093012.1	0.225508	0.00689471
ENSG00000082213	chromosome 5 open reading frame 22 [Source:HGNC Symbol;Acc:HGNC:25639]	protein_coding	C5orf22	0.225482	0.0281356
ENSG00000116095	pleckstrin homology domain containing A3 [Source:HGNC Symbol;Acc:HGNC:14338]	protein_coding	PLEKHA3	0.224665	0.0483483
ENSG00000117505	down-regulator of transcription 1 [Source:HGNC Symbol;Acc:HGNC:3017]	protein_coding	DR1	0.22447	0.0230952
ENSG00000121486	tRNA methyltransferase 1 like [Source:HGNC Symbol;Acc:HGNC:16782]	protein_coding	TRMT1L	0.223889	0.0299391
ENSG00000111269	cAMP responsive element binding protein like 2 [Source:HGNC Symbol;Acc:HGNC:2350]	protein_coding	CREBL2	0.222633	0.0246513
ENSG00000077254	ubiquitin specific peptidase 33 [Source:HGNC Symbol;Acc:HGNC:20059]	protein_coding	USP33	0.222183	0.0208429
ENSG00000122741	DDB1 and CUL4 associated factor 10 [Source:HGNC Symbol;Acc:HGNC:23686]	protein_coding	DCAF10	0.221723	0.0357764
ENSG00000119396	RAB14, member RAS oncogene family [Source:HGNC Symbol;Acc:HGNC:16524]	protein_coding	RAB14	0.220878	0.0082129
ENSG00000174796	THAP domain containing 6 [Source:HGNC Symbol;Acc:HGNC:23189]	protein_coding	THAP6	0.219142	0.0461747
ENSG00000111707	SDS3 homolog, SIN3A corepressor complex component [Source:HGNC Symbol;Acc:HGNC:29545]	protein_coding	SUDS3	0.218928	0.00489278
ENSG00000131507	Nedd4 family interacting protein 1 [Source:HGNC Symbol;Acc:HGNC:17592]	protein_coding	NDFIP1	0.218186	0.0462896
ENSG00000169446	membrane magnesium transporter 1 [Source:HGNC Symbol;Acc:HGNC:28100]	protein_coding	MMGT1	0.217791	0.0264709
ENSG00000158985	CDC42 small effector 2 [Source:HGNC Symbol;Acc:HGNC:18547]	protein_coding	CDC42SE2	0.217653	0.0144035
ENSG00000112406	hdc homolog, cell cycle regulator [Source:HGNC Symbol;Acc:HGNC:21041]	protein_coding	HECA	0.216183	0.0496393
ENSG00000122557	HERPUD family member 2 [Source:HGNC Symbol;Acc:HGNC:21915]	protein_coding	HERPUD2	0.214807	0.0101195
ENSG00000136754	abl interactor 1 [Source:HGNC Symbol;Acc:HGNC:11320]	protein_coding	ABI1	0.213576	0.0414952
ENSG00000101966	X-linked inhibitor of apoptosis [Source:HGNC Symbol;Acc:HGNC:592]	protein_coding	XIAP	0.213436	0.0179438
ENSG00000129636	integrin alpha FG-GAP repeat containing 1 [Source:HGNC Symbol;Acc:HGNC:30697]	protein_coding	ITFG1	0.212511	0.030508
ENSG00000124226	ring finger protein 114 [Source:HGNC Symbol;Acc:HGNC:13094]	protein_coding	RNF114	0.210003	0.00158866
ENSG00000186432	karyopherin subunit alpha 4 [Source:HGNC Symbol;Acc:HGNC:6397]	protein_coding	KPNA4	0.209638	0.0369634
ENSG00000154305	MIA SH3 domain ER export factor 3 [Source:HGNC Symbol;Acc:HGNC:24008]	protein_coding	MIA3	0.208805	0.0198589
ENSG00000090989	exocyst complex component 1 [Source:HGNC Symbol;Acc:HGNC:30380]	protein_coding	EXOC1	0.207828	0.0390692
ENSG00000168092	platelet activating factor acetylhydrolase 1b catalytic subunit 2 [Source:HGNC Symbol;Acc:HGNC:8575]	protein_coding	PAFAH1B2	0.204467	0.0223913
ENSG00000105983	limb development membrane protein 1 [Source:HGNC Symbol;Acc:HGNC:13243]	protein_coding	LMBR1	0.204221	0.0335579
ENSG00000115421	poly(A) polymerase gamma [Source:HGNC Symbol;Acc:HGNC:14982]	protein_coding	PAPOLG	0.203874	0.0296457
ENSG00000164329	terminal nucleotidyltransferase 2 [Source:HGNC Symbol;Acc:HGNC:26776]	protein_coding	TENT2	0.203776	0.028122
ENSG00000213516	RBMX like 1 [Source:HGNC Symbol;Acc:HGNC:25073]	protein_coding	RBMXL1	0.202687	0.0368529
ENSG00000166822	transmembrane protein 170A [Source:HGNC Symbol;Acc:HGNC:29577]	protein_coding	TMEM170A	0.199623	0.0166499
ENSG00000144597	ELL associated factor 1 [Source:HGNC Symbol;Acc:HGNC:20907]	protein_coding	EAF1	0.199614	0.00311732
ENSG00000143252	succinate dehydrogenase complex subunit C [Source:HGNC Symbol;Acc:HGNC:10682]	protein_coding	SDHC	0.199592	0.0309492
ENSG00000062194	GC-rich promoter binding protein 1 [Source:HGNC Symbol;Acc:HGNC:29520]	protein_coding	GPBP1	0.199002	0.047622
ENSG00000113575	protein phosphatase 2 catalytic subunit alpha [Source:HGNC Symbol;Acc:HGNC:9299]	protein_coding	PPP2CA	0.198109	0.0255888
ENSG00000169764	UDP-glucose pyrophosphorylase 2 [Source:HGNC Symbol;Acc:HGNC:12527]	protein_coding	UGP2	0.197146	0.00459736
ENSG00000124222	syntaxin 16 [Source:HGNC Symbol;Acc:HGNC:11431]	protein_coding	STX16	0.195128	0.0461205
ENSG00000062725	amyloid beta precursor protein binding protein 2 [Source:HGNC Symbol;Acc:HGNC:622]	protein_coding	APPBP2	0.193675	0.0327306
ENSG00000163249	cyclin Y like 1 [Source:HGNC Symbol;Acc:HGNC:26868]	protein_coding	CCNYL1	0.192222	0.0400538
ENSG00000152457	DNA cross-link repair 1C [Source:HGNC Symbol;Acc:HGNC:17642]	protein_coding	DCLRE1C	0.191739	0.045064
ENSG00000164576	SAP30 like [Source:HGNC Symbol;Acc:HGNC:25663]	protein_coding	SAP30L	0.189613	0.0173161
ENSG00000100418	desumoylating isopeptidase 1 [Source:HGNC Symbol;Acc:HGNC:24577]	protein_coding	DESI1	0.189345	0.044884
ENSG00000152683	solute carrier family 30 member 6 [Source:HGNC Symbol;Acc:HGNC:19305]	protein_coding	SLC30A6	0.188375	0.0336936
ENSG00000163636	proteasome 26S subunit, non-ATPase 6 [Source:HGNC Symbol;Acc:HGNC:9564]	protein_coding	PSMD6	0.1881	0.0199184
ENSG00000186660	ZFP91 zinc finger protein [Source:HGNC Symbol;Acc:HGNC:14983]	protein_coding	ZFP91	0.187801	0.0303228
ENSG00000114354	trafficking from ER to golgi regulator [Source:HGNC Symbol;Acc:HGNC:11758]	protein_coding	TFG	0.186534	0.0276773
ENSG00000159322	ADP dependent glucokinase [Source:HGNC Symbol;Acc:HGNC:25250]	protein_coding	ADPGK	0.185499	0.0494541
ENSG00000078140	ubiquitin conjugating enzyme E2 K [Source:HGNC Symbol;Acc:HGNC:4914]	protein_coding	UBE2K	0.184185	0.0396773
ENSG00000113558	S-phase kinase associated protein 1 [Source:HGNC Symbol;Acc:HGNC:10899]	protein_coding	SKP1	0.18393	0.0421405
ENSG00000134086	von Hippel-Lindau tumor suppressor [Source:HGNC Symbol;Acc:HGNC:12687]	protein_coding	VHL	0.183896	0.0321075
ENSG00000028839	TATA-box binding protein like 1 [Source:HGNC Symbol;Acc:HGNC:11589]	protein_coding	TBPL1	0.182716	0.0472752
ENSG00000135093	ubiquitin specific peptidase 30 [Source:HGNC Symbol;Acc:HGNC:20065]	protein_coding	USP30	0.17976	0.0252476
ENSG00000164442	Cbp/p300 interacting transactivator with Glu/Asp rich carboxy-terminal domain 2 [Source:HGNC Symbol;Acc:HGNC:1987]	protein_coding	CITED2	0.178175	0.0361977
ENSG00000112308	chromosome 6 open reading frame 62 [Source:HGNC Symbol;Acc:HGNC:20998]	protein_coding	C6orf62	0.176141	0.0410791
ENSG00000185787	mortality factor 4 like 1 [Source:HGNC Symbol;Acc:HGNC:16989]	protein_coding	MORF4L1	0.17476	0.0359989
ENSG00000265491	ring finger protein 115 [Source:HGNC Symbol;Acc:HGNC:18154]	protein_coding	RNF115	0.172988	0.0492032
ENSG00000163684	ribonuclease P/MRP subunit p14 [Source:HGNC Symbol;Acc:HGNC:30327]	protein_coding	RPP14	0.17203	0.0208429
ENSG00000083799	CYLD lysine 63 deubiquitinase [Source:HGNC Symbol;Acc:HGNC:2584]	protein_coding	CYLD	0.171841	0.0246421
ENSG00000174456	chromosome 12 open reading frame 76 [Source:HGNC Symbol;Acc:HGNC:33790]	protein_coding	C12orf76	0.170161	0.0365972
ENSG00000119899	solute carrier family 17 member 5 [Source:HGNC Symbol;Acc:HGNC:10933]	protein_coding	SLC17A5	0.169645	0.0270133
ENSG00000136758	YME1 like 1 ATPase [Source:HGNC Symbol;Acc:HGNC:12843]	protein_coding	YME1L1	0.169455	0.0179276
ENSG00000143398	phosphatidylinositol-4-phosphate 5-kinase type 1 alpha [Source:HGNC Symbol;Acc:HGNC:8994]	protein_coding	PIP5K1A	0.168246	0.0299391
ENSG00000154001	protein phosphatase 2 regulatory subunit B'epsilon [Source:HGNC Symbol;Acc:HGNC:9313]	protein_coding	PPP2R5E	0.166675	0.0494541
ENSG00000124209	RAB22A, member RAS oncogene family [Source:HGNC Symbol;Acc:HGNC:9764]	protein_coding	RAB22A	0.155208	0.0264929
ENSG00000168175	mitogen-activated protein kinase 1 interacting protein 1 like [Source:HGNC Symbol;Acc:HGNC:19840]	protein_coding	MAPK1IP1L	0.152471	0.038518
ENSG00000079332	secretion associated Ras related GTPase 1A [Source:HGNC Symbol;Acc:HGNC:10534]	protein_coding	SAR1A	0.14726	0.014379
ENSG00000211460	translin [Source:HGNC Symbol;Acc:HGNC:12379]	protein_coding	TSN	0.145754	0.042796
ENSG00000187866	family with sequence similarity 122A [Source:HGNC Symbol;Acc:HGNC:23490]	protein_coding	FAM122A	0.140888	0.0441658
ENSG00000069345	DnaJ heat shock protein family (Hsp40) member A2 [Source:HGNC Symbol;Acc:HGNC:14884]	protein_coding	DNAJA2	0.139087	0.0498544
ENSG00000103978	transmembrane protein 87A [Source:HGNC Symbol;Acc:HGNC:24522]	protein_coding	TMEM87A	0.12273	0.0368529
ENSG00000105127	A-kinase anchoring protein 8 [Source:HGNC Symbol;Acc:HGNC:378]	protein_coding	AKAP8	-0.10779	0.0321075
ENSG00000006194	zinc finger protein 263 [Source:HGNC Symbol;Acc:HGNC:13056]	protein_coding	ZNF263	-0.134272	0.0447958
ENSG00000221978	cyclin L2 [Source:HGNC Symbol;Acc:HGNC:20570]	protein_coding	CCNL2	-0.139609	0.0472752
ENSG00000102225	cyclin dependent kinase 16 [Source:HGNC Symbol;Acc:HGNC:8749]	protein_coding	CDK16	-0.153631	0.0181153
ENSG00000101191	death inducer-obliterator 1 [Source:HGNC Symbol;Acc:HGNC:2680]	protein_coding	DIDO1	-0.158983	0.0189293
ENSG00000061936	splicing factor SWAP [Source:HGNC Symbol;Acc:HGNC:10790]	protein_coding	SFSWAP	-0.168455	0.0414676
ENSG00000155229	MMS19 homolog, cytosolic iron-sulfur assembly component [Source:HGNC Symbol;Acc:HGNC:13824]	protein_coding	MMS19	-0.169165	0.0494671
ENSG00000129351	interleukin enhancer binding factor 3 [Source:HGNC Symbol;Acc:HGNC:6038]	protein_coding	ILF3	-0.169785	0.0309304
ENSG00000139437	trichoplein keratin filament binding [Source:HGNC Symbol;Acc:HGNC:28135]	protein_coding	TCHP	-0.172458	0.0410791
ENSG00000119688	ATP binding cassette subfamily D member 4 [Source:HGNC Symbol;Acc:HGNC:68]	protein_coding	ABCD4	-0.174888	0.040775
ENSG00000117385	prolyl 3-hydroxylase 1 [Source:HGNC Symbol;Acc:HGNC:19316]	protein_coding	P3H1	-0.180308	0.0187375
ENSG00000178028	DNA methyltransferase 1 associated protein 1 [Source:HGNC Symbol;Acc:HGNC:18291]	protein_coding	DMAP1	-0.18454	0.0481485
ENSG00000124228	DEAD-box helicase 27 [Source:HGNC Symbol;Acc:HGNC:15837]	protein_coding	DDX27	-0.185287	0.0263654
ENSG00000223501	VPS52 subunit of GARP complex [Source:HGNC Symbol;Acc:HGNC:10518]	protein_coding	VPS52	-0.185974	0.0318102
ENSG00000137221	tight junction associated protein 1 [Source:HGNC Symbol;Acc:HGNC:17949]	protein_coding	TJAP1	-0.187001	0.0426023
ENSG00000145191	eukaryotic translation initiation factor 2B subunit epsilon [Source:HGNC Symbol;Acc:HGNC:3261]	protein_coding	EIF2B5	-0.188282	0.0468874
ENSG00000182858	ALG12 alpha-1,6-mannosyltransferase [Source:HGNC Symbol;Acc:HGNC:19358]	protein_coding	ALG12	-0.189154	0.0418217
ENSG00000100403	zinc finger CCCH-type containing 7B [Source:HGNC Symbol;Acc:HGNC:30869]	protein_coding	ZC3H7B	-0.190369	0.0498544
ENSG00000064607	SURP and G-patch domain containing 2 [Source:HGNC Symbol;Acc:HGNC:18641]	protein_coding	SUGP2	-0.194494	0.0326946
ENSG00000165688	peptidase, mitochondrial processing alpha subunit [Source:HGNC Symbol;Acc:HGNC:18667]	protein_coding	PMPCA	-0.196011	0.0340725
ENSG00000146063	tripartite motif containing 41 [Source:HGNC Symbol;Acc:HGNC:19013]	protein_coding	TRIM41	-0.197426	0.0294665
ENSG00000197976	A-kinase anchoring protein 17A [Source:HGNC Symbol;Acc:HGNC:18783]	protein_coding	AKAP17A	-0.197681	0.0446072
ENSG00000125746	EMAP like 2 [Source:HGNC Symbol;Acc:HGNC:18035]	protein_coding	EML2	-0.199943	0.0286342
ENSG00000148399	diphthamide biosynthesis 7 [Source:HGNC Symbol;Acc:HGNC:25199]	protein_coding	DPH7	-0.200925	0.0426864
ENSG00000175634	ribosomal protein S6 kinase B2 [Source:HGNC Symbol;Acc:HGNC:10437]	protein_coding	RPS6KB2	-0.207421	0.0347464
ENSG00000144535	DIS3 like 3'-5' exoribonuclease 2 [Source:HGNC Symbol;Acc:HGNC:28648]	protein_coding	DIS3L2	-0.208698	0.0169611
ENSG00000114388	NPR2 like, GATOR1 complex subunit [Source:HGNC Symbol;Acc:HGNC:24969]	protein_coding	NPRL2	-0.209032	0.0414676
ENSG00000100239	protein phosphatase 6 regulatory subunit 2 [Source:HGNC Symbol;Acc:HGNC:19253]	protein_coding	PPP6R2	-0.209295	0.0409158
ENSG00000163516	ankyrin repeat and zinc finger peptidyl tRNA hydrolase 1 [Source:HGNC Symbol;Acc:HGNC:25527]	protein_coding	ANKZF1	-0.21128	0.0304372
ENSG00000148341	SH3 domain containing GRB2 like, endophilin B2 [Source:HGNC Symbol;Acc:HGNC:10834]	protein_coding	SH3GLB2	-0.212652	0.0414952
ENSG00000213923	casein kinase 1 epsilon [Source:HGNC Symbol;Acc:HGNC:2453]	protein_coding	CSNK1E	-0.212769	0.0299391
ENSG00000176248	anaphase promoting complex subunit 2 [Source:HGNC Symbol;Acc:HGNC:19989]	protein_coding	ANAPC2	-0.213382	0.0323889
ENSG00000127511	SIN3 transcription regulator family member B [Source:HGNC Symbol;Acc:HGNC:19354]	protein_coding	SIN3B	-0.213691	0.0390927
ENSG00000101442	actin related protein 5 [Source:HGNC Symbol;Acc:HGNC:14671]	protein_coding	ACTR5	-0.217366	0.0165031
ENSG00000140320	bromo adjacent homology domain containing 1 [Source:HGNC Symbol;Acc:HGNC:29153]	protein_coding	BAHD1	-0.219238	0.0434832
ENSG00000007392	LUC7 like [Source:HGNC Symbol;Acc:HGNC:6723]	protein_coding	LUC7L	-0.222357	0.0144035
ENSG00000172732	MUS81 structure-specific endonuclease subunit [Source:HGNC Symbol;Acc:HGNC:29814]	protein_coding	MUS81	-0.223382	0.0179514
ENSG00000115694	serine/threonine kinase 25 [Source:HGNC Symbol;Acc:HGNC:11404]	protein_coding	STK25	-0.224122	0.0158247
ENSG00000104957	coiled-coil domain containing 130 [Source:HGNC Symbol;Acc:HGNC:28118]	protein_coding	CCDC130	-0.224653	0.0210787
ENSG00000015532	xylosyltransferase 2 [Source:HGNC Symbol;Acc:HGNC:15517]	protein_coding	XYLT2	-0.226149	0.0280116
ENSG00000099992	TBC1 domain family member 10A [Source:HGNC Symbol;Acc:HGNC:23609]	protein_coding	TBC1D10A	-0.227798	0.0309304
ENSG00000010322	nischarin [Source:HGNC Symbol;Acc:HGNC:18006]	protein_coding	NISCH	-0.227851	0.0054668
ENSG00000132153	DExH-box helicase 30 [Source:HGNC Symbol;Acc:HGNC:16716]	protein_coding	DHX30	-0.228054	0.0368529
ENSG00000132768	diphthamide biosynthesis 2 [Source:HGNC Symbol;Acc:HGNC:3004]	protein_coding	DPH2	-0.230129	0.0232411
ENSG00000168397	autophagy related 4B cysteine peptidase [Source:HGNC Symbol;Acc:HGNC:20790]	protein_coding	ATG4B	-0.230553	0.0309304
ENSG00000178971	CST telomere replication complex component 1 [Source:HGNC Symbol;Acc:HGNC:26169]	protein_coding	CTC1	-0.230946	0.0428743
ENSG00000122965	RNA binding motif protein 19 [Source:HGNC Symbol;Acc:HGNC:29098]	protein_coding	RBM19	-0.231124	0.016922
ENSG00000170004	chromodomain helicase DNA binding protein 3 [Source:HGNC Symbol;Acc:HGNC:1918]	protein_coding	CHD3	-0.231364	0.0428743
ENSG00000223959	AFG3 like matrix AAA peptidase subunit 1, pseudogene [Source:HGNC Symbol;Acc:HGNC:314]	transcribed_unitary_pseudogene	AFG3L1P	-0.232889	0.0037175
ENSG00000105726	ATPase 13A1 [Source:HGNC Symbol;Acc:HGNC:24215]	protein_coding	ATP13A1	-0.233533	0.0399035
ENSG00000011451	WIZ zinc finger [Source:HGNC Symbol;Acc:HGNC:30917]	protein_coding	WIZ	-0.234799	0.0434046
ENSG00000006062	mitogen-activated protein kinase kinase kinase 14 [Source:HGNC Symbol;Acc:HGNC:6853]	protein_coding	MAP3K14	-0.234933	0.0236376
ENSG00000148343	mitoguardin 2 [Source:HGNC Symbol;Acc:HGNC:23621]	protein_coding	MIGA2	-0.235697	0.0273175
ENSG00000001497	LAS1 like ribosome biogenesis factor [Source:HGNC Symbol;Acc:HGNC:25726]	protein_coding	LAS1L	-0.236658	0.0410791
ENSG00000132635	PC-esterase domain containing 1A [Source:HGNC Symbol;Acc:HGNC:16212]	protein_coding	PCED1A	-0.238259	0.0427869
ENSG00000171163	zinc finger protein 692 [Source:HGNC Symbol;Acc:HGNC:26049]	protein_coding	ZNF692	-0.238613	0.0158247
ENSG00000140521	DNA polymerase gamma, catalytic subunit [Source:HGNC Symbol;Acc:HGNC:9179]	protein_coding	POLG	-0.238735	0.0288177
ENSG00000108469	RecQ like helicase 5 [Source:HGNC Symbol;Acc:HGNC:9950]	protein_coding	RECQL5	-0.240672	0.0404799
ENSG00000157881	pantothenate kinase 4 (inactive) [Source:HGNC Symbol;Acc:HGNC:19366]	protein_coding	PANK4	-0.240745	0.01986
ENSG00000149930	TAO kinase 2 [Source:HGNC Symbol;Acc:HGNC:16835]	protein_coding	TAOK2	-0.240967	0.0395185
ENSG00000009830	protein O-mannosyltransferase 2 [Source:HGNC Symbol;Acc:HGNC:19743]	protein_coding	POMT2	-0.24189	0.0303228
ENSG00000114735	HemK methyltransferase family member 1 [Source:HGNC Symbol;Acc:HGNC:24923]	protein_coding	HEMK1	-0.242525	0.0334392
ENSG00000169727	G protein pathway suppressor 1 [Source:HGNC Symbol;Acc:HGNC:4549]	protein_coding	GPS1	-0.245364	0.0410791
ENSG00000106290	TATA-box binding protein associated factor 6 [Source:HGNC Symbol;Acc:HGNC:11540]	protein_coding	TAF6	-0.245913	0.045064
ENSG00000178252	WD repeat domain 6 [Source:HGNC Symbol;Acc:HGNC:12758]	protein_coding	WDR6	-0.245945	0.0410791
ENSG00000115275	mannosyl-oligosaccharide glucosidase [Source:HGNC Symbol;Acc:HGNC:24862]	protein_coding	MOGS	-0.24625	0.0166718
ENSG00000181638	ZFP41 zinc finger protein [Source:HGNC Symbol;Acc:HGNC:26786]	protein_coding	ZFP41	-0.246903	0.047005
ENSG00000132600	protein arginine methyltransferase 7 [Source:HGNC Symbol;Acc:HGNC:25557]	protein_coding	PRMT7	-0.247186	0.0404799
ENSG00000196405	Enah/Vasp-like [Source:HGNC Symbol;Acc:HGNC:20234]	protein_coding	EVL	-0.250083	0.047298
ENSG00000169718	dihydrouridine synthase 1 like [Source:HGNC Symbol;Acc:HGNC:30086]	protein_coding	DUS1L	-0.250357	0.0181153
ENSG00000132522	G protein pathway suppressor 2 [Source:HGNC Symbol;Acc:HGNC:4550]	protein_coding	GPS2	-0.251515	0.0152774
ENSG00000101361	NOP56 ribonucleoprotein [Source:HGNC Symbol;Acc:HGNC:15911]	protein_coding	NOP56	-0.251594	0.0299391
ENSG00000154832	CXXC finger protein 1 [Source:HGNC Symbol;Acc:HGNC:24343]	protein_coding	CXXC1	-0.252706	0.0191981
ENSG00000205356	tectonin beta-propeller repeat containing 1 [Source:HGNC Symbol;Acc:HGNC:22214]	protein_coding	TECPR1	-0.252741	0.0470826
ENSG00000100242	Sad1 and UNC84 domain containing 2 [Source:HGNC Symbol;Acc:HGNC:14210]	protein_coding	SUN2	-0.253199	0.0324341
ENSG00000140474	unc-51 like kinase 3 [Source:NCBI gene;Acc:25989]	protein_coding	AC091230.1	-0.253466	0.0494541
ENSG00000104907	tRNA methyltransferase 1 [Source:HGNC Symbol;Acc:HGNC:25980]	protein_coding	TRMT1	-0.253467	0.00614273
ENSG00000198026	zinc finger protein 335 [Source:HGNC Symbol;Acc:HGNC:15807]	protein_coding	ZNF335	-0.253704	0.010038
ENSG00000164896	Fas activated serine/threonine kinase [Source:HGNC Symbol;Acc:HGNC:24676]	protein_coding	FASTK	-0.254944	0.0396773
ENSG00000087087	serrate, RNA effector molecule [Source:HGNC Symbol;Acc:HGNC:24101]	protein_coding	SRRT	-0.256173	0.00992051
ENSG00000213983	adaptor related protein complex 1 subunit gamma 2 [Source:HGNC Symbol;Acc:HGNC:556]	protein_coding	AP1G2	-0.256841	0.0410791
ENSG00000205476	coiled-coil domain containing 85C [Source:HGNC Symbol;Acc:HGNC:35459]	protein_coding	CCDC85C	-0.257184	0.041683
ENSG00000178761	family with sequence similarity 219 member B [Source:HGNC Symbol;Acc:HGNC:24695]	protein_coding	FAM219B	-0.257578	0.0299391
ENSG00000185024	BRF1 RNA polymerase III transcription initiation factor subunit [Source:HGNC Symbol;Acc:HGNC:11551]	protein_coding	BRF1	-0.257666	0.0347139
ENSG00000168237	glycerate kinase [Source:HGNC Symbol;Acc:HGNC:24247]	protein_coding	GLYCTK	-0.258203	0.00683256
ENSG00000115042	fumarylacetoacetate hydrolase domain containing 2A [Source:HGNC Symbol;Acc:HGNC:24252]	protein_coding	FAHD2A	-0.258964	0.0483483
ENSG00000160959	leucine rich repeat containing 14 [Source:HGNC Symbol;Acc:HGNC:20419]	protein_coding	LRRC14	-0.259344	0.0318102
ENSG00000154930	acyl-CoA synthetase short chain family member 1 [Source:HGNC Symbol;Acc:HGNC:16091]	protein_coding	ACSS1	-0.26028	0.0255888
ENSG00000146067	family with sequence similarity 193 member B [Source:HGNC Symbol;Acc:HGNC:25524]	protein_coding	FAM193B	-0.260485	0.0334392
ENSG00000239382	alkB homolog 6 [Source:HGNC Symbol;Acc:HGNC:28243]	protein_coding	ALKBH6	-0.260508	0.0497827
ENSG00000089154	GCN1 activator of EIF2AK4 [Source:HGNC Symbol;Acc:HGNC:4199]	protein_coding	GCN1	-0.262074	0.0399458
ENSG00000185513	L3MBTL histone methyl-lysine binding protein 1 [Source:HGNC Symbol;Acc:HGNC:15905]	protein_coding	L3MBTL1	-0.262787	0.0285984
ENSG00000132781	mutY DNA glycosylase [Source:HGNC Symbol;Acc:HGNC:7527]	protein_coding	MUTYH	-0.262906	0.0397117
ENSG00000198517	MAF bZIP transcription factor K [Source:HGNC Symbol;Acc:HGNC:6782]	protein_coding	MAFK	-0.26442	0.0318102
ENSG00000189046	alkB homolog 2, alpha-ketoglutarate dependent dioxygenase [Source:HGNC Symbol;Acc:HGNC:32487]	protein_coding	ALKBH2	-0.264883	0.0399458
ENSG00000140326	codanin 1 [Source:HGNC Symbol;Acc:HGNC:1713]	protein_coding	CDAN1	-0.265703	0.0333009
ENSG00000111641	NOP2 nucleolar protein [Source:HGNC Symbol;Acc:HGNC:7867]	protein_coding	NOP2	-0.26659	0.0140096
ENSG00000071564	transcription factor 3 [Source:HGNC Symbol;Acc:HGNC:11633]	protein_coding	TCF3	-0.267484	0.040959
ENSG00000182979	metastasis associated 1 [Source:HGNC Symbol;Acc:HGNC:7410]	protein_coding	MTA1	-0.268038	0.0188766
ENSG00000127054	integrator complex subunit 11 [Source:HGNC Symbol;Acc:HGNC:26052]	protein_coding	INTS11	-0.269917	0.00328542
ENSG00000011243	A-kinase anchoring protein 8 like [Source:HGNC Symbol;Acc:HGNC:29857]	protein_coding	AKAP8L	-0.270082	0.0179276
ENSG00000128191	DGCR8 microprocessor complex subunit [Source:HGNC Symbol;Acc:HGNC:2847]	protein_coding	DGCR8	-0.270773	0.0324341
ENSG00000103126	axin 1 [Source:HGNC Symbol;Acc:HGNC:903]	protein_coding	AXIN1	-0.271189	0.0239052
ENSG00000177084	DNA polymerase epsilon, catalytic subunit [Source:HGNC Symbol;Acc:HGNC:9177]	protein_coding	POLE	-0.272421	0.0498544
ENSG00000122515	zinc finger MIZ-type containing 2 [Source:HGNC Symbol;Acc:HGNC:22229]	protein_coding	ZMIZ2	-0.272549	0.0439618
ENSG00000104866	protein phosphatase 1 regulatory subunit 37 [Source:HGNC Symbol;Acc:HGNC:27607]	protein_coding	PPP1R37	-0.272647	0.0414952
ENSG00000179611	diacylglycerol kinase zeta pseudogene 1 [Source:HGNC Symbol;Acc:HGNC:39263]	processed_pseudogene	DGKZP1	-0.272665	0.0414952
ENSG00000178467	prolyl 4-hydroxylase, transmembrane [Source:HGNC Symbol;Acc:HGNC:28858]	protein_coding	P4HTM	-0.272958	0.00189061
ENSG00000178188	SH2B adaptor protein 1 [Source:HGNC Symbol;Acc:HGNC:30417]	protein_coding	SH2B1	-0.27391	0.002412
ENSG00000068831	RAS guanyl releasing protein 2 [Source:HGNC Symbol;Acc:HGNC:9879]	protein_coding	RASGRP2	-0.274062	0.0037175
ENSG00000166886	NGFI-A binding protein 2 [Source:HGNC Symbol;Acc:HGNC:7627]	protein_coding	NAB2	-0.275573	0.0317513
ENSG00000126001	centrosomal protein 250 [Source:HGNC Symbol;Acc:HGNC:1859]	protein_coding	CEP250	-0.275708	0.00407686
ENSG00000125459	misato mitochondrial distribution and morphology regulator 1 [Source:HGNC Symbol;Acc:HGNC:29678]	protein_coding	MSTO1	-0.276287	0.0463949
ENSG00000099899	tRNA methyltransferase 2 homolog A [Source:HGNC Symbol;Acc:HGNC:24974]	protein_coding	TRMT2A	-0.276821	0.00251916
ENSG00000161277	THAP domain containing 8 [Source:HGNC Symbol;Acc:HGNC:23191]	protein_coding	THAP8	-0.277518	0.0357764
ENSG00000104960	PTOV1 extended AT-hook containing adaptor protein [Source:HGNC Symbol;Acc:HGNC:9632]	protein_coding	PTOV1	-0.278117	0.0404799
ENSG00000127445	peptidylprolyl cis/trans isomerase, NIMA-interacting 1 [Source:HGNC Symbol;Acc:HGNC:8988]	protein_coding	PIN1	-0.278139	0.0099255
ENSG00000140688	chromosome 16 open reading frame 58 [Source:HGNC Symbol;Acc:HGNC:25848]	protein_coding	C16orf58	-0.278738	0.0135993
ENSG00000162650	ataxin 7 like 2 [Source:HGNC Symbol;Acc:HGNC:28713]	protein_coding	ATXN7L2	-0.279128	0.0240762
ENSG00000162298	synoviolin 1 [Source:HGNC Symbol;Acc:HGNC:20738]	protein_coding	SYVN1	-0.279472	0.0230952
ENSG00000163703	cysteine rich with EGF like domains 1 [Source:HGNC Symbol;Acc:HGNC:14630]	protein_coding	CRELD1	-0.279882	0.0037175
ENSG00000110274	centrosomal protein 164 [Source:HGNC Symbol;Acc:HGNC:29182]	protein_coding	CEP164	-0.28068	0.0121217
ENSG00000196453	zinc finger protein 777 [Source:HGNC Symbol;Acc:HGNC:22213]	protein_coding	ZNF777	-0.281874	0.042796
ENSG00000162241	solute carrier family 25 member 45 [Source:HGNC Symbol;Acc:HGNC:27442]	protein_coding	SLC25A45	-0.282644	0.0342435
ENSG00000141258	small G protein signaling modulator 2 [Source:HGNC Symbol;Acc:HGNC:29026]	protein_coding	SGSM2	-0.283556	0.011786
ENSG00000157353	fucose kinase [Source:HGNC Symbol;Acc:HGNC:29500]	protein_coding	FCSK	-0.283797	0.0296457
ENSG00000136802	leucine rich repeat containing 8 VRAC subunit A [Source:HGNC Symbol;Acc:HGNC:19027]	protein_coding	LRRC8A	-0.284004	0.0099255
ENSG00000138834	mitogen-activated protein kinase 8 interacting protein 3 [Source:HGNC Symbol;Acc:HGNC:6884]	protein_coding	MAPK8IP3	-0.284385	0.0361977
ENSG00000112659	cullin 9 [Source:HGNC Symbol;Acc:HGNC:15982]	protein_coding	CUL9	-0.286252	0.0107878
ENSG00000142330	calpain 10 [Source:HGNC Symbol;Acc:HGNC:1477]	protein_coding	CAPN10	-0.286387	0.00784548
ENSG00000215041	neuralized E3 ubiquitin protein ligase 4 [Source:HGNC Symbol;Acc:HGNC:34410]	protein_coding	NEURL4	-0.286463	0.00735493
ENSG00000136286	myosin IG [Source:HGNC Symbol;Acc:HGNC:13880]	protein_coding	MYO1G	-0.286858	0.0334392
ENSG00000150990	DEAH-box helicase 37 [Source:HGNC Symbol;Acc:HGNC:17210]	protein_coding	DHX37	-0.286998	0.0247102
ENSG00000203896	Lck interacting transmembrane adaptor 1 [Source:HGNC Symbol;Acc:HGNC:26016]	protein_coding	LIME1	-0.288045	0.0323889
ENSG00000196365	lon peptidase 1, mitochondrial [Source:HGNC Symbol;Acc:HGNC:9479]	protein_coding	LONP1	-0.289104	0.0298432
ENSG00000101811	cleavage stimulation factor subunit 2 [Source:HGNC Symbol;Acc:HGNC:2484]	protein_coding	CSTF2	-0.289155	0.0447958
ENSG00000197362	zinc finger protein 786 [Source:HGNC Symbol;Acc:HGNC:21806]	protein_coding	ZNF786	-0.290508	0.0134551
ENSG00000137802	mitogen-activated protein kinase binding protein 1 [Source:HGNC Symbol;Acc:HGNC:29536]	protein_coding	MAPKBP1	-0.290524	0.0254345
ENSG00000158863	family with sequence similarity 160 member B2 [Source:HGNC Symbol;Acc:HGNC:16492]	protein_coding	FAM160B2	-0.292648	0.0218075
ENSG00000099904	zinc finger DHHC-type containing 8 [Source:HGNC Symbol;Acc:HGNC:18474]	protein_coding	ZDHHC8	-0.293599	0.0182752
ENSG00000074370	ATPase sarcoplasmic/endoplasmic reticulum Ca2+ transporting 3 [Source:HGNC Symbol;Acc:HGNC:813]	protein_coding	ATP2A3	-0.294105	0.0321075
ENSG00000167716	WD repeat domain 81 [Source:HGNC Symbol;Acc:HGNC:26600]	protein_coding	WDR81	-0.295559	0.0468874
ENSG00000129347	KRI1 homolog [Source:HGNC Symbol;Acc:HGNC:25769]	protein_coding	KRI1	-0.29601	0.00735493
ENSG00000110697	phosphatidylinositol transfer protein membrane associated 1 [Source:HGNC Symbol;Acc:HGNC:9003]	protein_coding	PITPNM1	-0.297191	0.0299391
ENSG00000204371	euchromatic histone lysine methyltransferase 2 [Source:HGNC Symbol;Acc:HGNC:14129]	protein_coding	EHMT2	-0.297803	0.0196116
ENSG00000160214	ribosomal RNA processing 1 [Source:HGNC Symbol;Acc:HGNC:18785]	protein_coding	RRP1	-0.297842	0.0309492
ENSG00000157870	peroxiredoxin like 2B [Source:HGNC Symbol;Acc:HGNC:28390]	protein_coding	PRXL2B	-0.298023	0.0448322
ENSG00000167895	transmembrane channel like 8 [Source:HGNC Symbol;Acc:HGNC:20474]	protein_coding	TMC8	-0.300072	0.0273322
ENSG00000074855	anoctamin 8 [Source:HGNC Symbol;Acc:HGNC:29329]	protein_coding	ANO8	-0.300421	0.0483483
ENSG00000065029	zinc finger protein 76 [Source:HGNC Symbol;Acc:HGNC:13149]	protein_coding	ZNF76	-0.303119	0.00213529
ENSG00000136878	ubiquitin specific peptidase 20 [Source:HGNC Symbol;Acc:HGNC:12619]	protein_coding	USP20	-0.303211	0.00614273
ENSG00000182796	transmembrane protein 198B (pseudogene) [Source:HGNC Symbol;Acc:HGNC:43629]	transcribed_unitary_pseudogene	TMEM198B	-0.303857	0.0419848
ENSG00000076928	Rho guanine nucleotide exchange factor 1 [Source:HGNC Symbol;Acc:HGNC:681]	protein_coding	ARHGEF1	-0.304242	0.0245709
ENSG00000064545	transmembrane protein 161A [Source:HGNC Symbol;Acc:HGNC:26020]	protein_coding	TMEM161A	-0.304426	0.0301526
ENSG00000167615	leukocyte receptor cluster member 8 [Source:HGNC Symbol;Acc:HGNC:15500]	protein_coding	LENG8	-0.305321	0.0135031
ENSG00000104884	ERCC excision repair 2, TFIIH core complex helicase subunit [Source:HGNC Symbol;Acc:HGNC:3434]	protein_coding	ERCC2	-0.306255	0.0423841
ENSG00000104852	small nuclear ribonucleoprotein U1 subunit 70 [Source:HGNC Symbol;Acc:HGNC:11150]	protein_coding	SNRNP70	-0.306967	0.00242914
ENSG00000110104	coiled-coil domain containing 86 [Source:HGNC Symbol;Acc:HGNC:28359]	protein_coding	CCDC86	-0.308796	0.0219816
ENSG00000137497	nuclear mitotic apparatus protein 1 [Source:HGNC Symbol;Acc:HGNC:8059]	protein_coding	NUMA1	-0.308854	0.0144035
ENSG00000187961	kelch like family member 17 [Source:HGNC Symbol;Acc:HGNC:24023]	protein_coding	KLHL17	-0.309066	0.0288984
ENSG00000141295	secernin 2 [Source:HGNC Symbol;Acc:HGNC:30381]	protein_coding	SCRN2	-0.310062	0.0160568
ENSG00000182325	F-box and leucine rich repeat protein 6 [Source:HGNC Symbol;Acc:HGNC:13603]	protein_coding	FBXL6	-0.311535	0.017789
ENSG00000124574	ATP binding cassette subfamily C member 10 [Source:HGNC Symbol;Acc:HGNC:52]	protein_coding	ABCC10	-0.312261	0.00909364
ENSG00000105298	cactin, spliceosome C complex subunit [Source:HGNC Symbol;Acc:HGNC:29938]	protein_coding	CACTIN	-0.312857	0.0065849
ENSG00000160602	NIMA related kinase 8 [Source:HGNC Symbol;Acc:HGNC:13387]	protein_coding	NEK8	-0.313456	0.0399458
ENSG00000226332	novel transcript	lncRNA	AL354836.1	-0.313675	0.0490644
ENSG00000104731	kelch domain containing 4 [Source:HGNC Symbol;Acc:HGNC:25272]	protein_coding	KLHDC4	-0.314317	0.0219189
ENSG00000103197	TSC complex subunit 2 [Source:HGNC Symbol;Acc:HGNC:12363]	protein_coding	TSC2	-0.31545	0.0478807
ENSG00000198276	uridine-cytidine kinase 1 like 1 [Source:HGNC Symbol;Acc:HGNC:15938]	protein_coding	UCKL1	-0.315881	0.00622165
ENSG00000185324	cyclin dependent kinase 10 [Source:HGNC Symbol;Acc:HGNC:1770]	protein_coding	CDK10	-0.318263	0.0318102
ENSG00000175463	TBC1 domain family member 10C [Source:HGNC Symbol;Acc:HGNC:24702]	protein_coding	TBC1D10C	-0.318814	0.00699971
ENSG00000249115	HAUS augmin like complex subunit 5 [Source:HGNC Symbol;Acc:HGNC:29130]	protein_coding	HAUS5	-0.31975	0.0163705
ENSG00000167967	E4F transcription factor 1 [Source:HGNC Symbol;Acc:HGNC:3121]	protein_coding	E4F1	-0.319765	0.0054668
ENSG00000136059	villin like [Source:HGNC Symbol;Acc:HGNC:30906]	protein_coding	VILL	-0.319907	0.00124908
ENSG00000168758	semaphorin 4C [Source:HGNC Symbol;Acc:HGNC:10731]	protein_coding	SEMA4C	-0.320995	0.0390692
ENSG00000100445	short chain dehydrogenase/reductase family 39U member 1 [Source:HGNC Symbol;Acc:HGNC:20275]	protein_coding	SDR39U1	-0.321493	0.0192172
ENSG00000149091	diacylglycerol kinase zeta [Source:HGNC Symbol;Acc:HGNC:2857]	protein_coding	DGKZ	-0.322262	0.0099259
ENSG00000132361	clustered mitochondria homolog [Source:HGNC Symbol;Acc:HGNC:29094]	protein_coding	CLUH	-0.323758	0.0410791
ENSG00000084774	carbamoyl-phosphate synthetase 2, aspartate transcarbamylase, and dihydroorotase [Source:HGNC Symbol;Acc:HGNC:1424]	protein_coding	CAD	-0.32387	0.0272884
ENSG00000070047	PHD and ring finger domains 1 [Source:HGNC Symbol;Acc:HGNC:24351]	protein_coding	PHRF1	-0.325808	0.0181153
ENSG00000137411	valyl-tRNA synthetase 2, mitochondrial [Source:HGNC Symbol;Acc:HGNC:21642]	protein_coding	VARS2	-0.326029	0.0414952
ENSG00000165684	small nuclear RNA activating complex polypeptide 4 [Source:HGNC Symbol;Acc:HGNC:11137]	protein_coding	SNAPC4	-0.330038	0.00809495
ENSG00000142459	ecotropic viral integration site 5 like [Source:HGNC Symbol;Acc:HGNC:30464]	protein_coding	EVI5L	-0.330271	0.00614273
ENSG00000104885	DOT1 like histone lysine methyltransferase [Source:HGNC Symbol;Acc:HGNC:24948]	protein_coding	DOT1L	-0.330481	0.0163041
ENSG00000124181	phospholipase C gamma 1 [Source:HGNC Symbol;Acc:HGNC:9065]	protein_coding	PLCG1	-0.330614	0.0396773
ENSG00000090565	RAB11 family interacting protein 3 [Source:HGNC Symbol;Acc:HGNC:17224]	protein_coding	RAB11FIP3	-0.3314	0.0115932
ENSG00000279529	novel transcript, antisense to MED26	lncRNA	AC008764.8	-0.331977	0.0114106
ENSG00000167962	zinc finger protein 598 [Source:HGNC Symbol;Acc:HGNC:28079]	protein_coding	ZNF598	-0.332429	0.013799
ENSG00000142765	synaptotagmin like 1 [Source:HGNC Symbol;Acc:HGNC:15584]	protein_coding	SYTL1	-0.332608	0.0255888
ENSG00000188566	NADPH dependent diflavin oxidoreductase 1 [Source:HGNC Symbol;Acc:HGNC:29838]	protein_coding	NDOR1	-0.332689	0.0325855
ENSG00000177548	rabaptin, RAB GTPase binding effector protein 2 [Source:HGNC Symbol;Acc:HGNC:24817]	protein_coding	RABEP2	-0.333557	0.0357764
ENSG00000130758	mitogen-activated protein kinase kinase kinase 10 [Source:HGNC Symbol;Acc:HGNC:6849]	protein_coding	MAP3K10	-0.334203	0.0259015
ENSG00000062822	DNA polymerase delta 1, catalytic subunit [Source:HGNC Symbol;Acc:HGNC:9175]	protein_coding	POLD1	-0.334563	0.0410791
ENSG00000141524	transmembrane channel like 6 [Source:HGNC Symbol;Acc:HGNC:18021]	protein_coding	TMC6	-0.335953	0.00771743
ENSG00000184381	phospholipase A2 group VI [Source:HGNC Symbol;Acc:HGNC:9039]	protein_coding	PLA2G6	-0.336691	0.00824155
ENSG00000105122	RAS protein activator like 3 [Source:HGNC Symbol;Acc:HGNC:26129]	protein_coding	RASAL3	-0.337021	0.0149342
ENSG00000100416	tRNA 5-methylaminomethyl-2-thiouridylate methyltransferase [Source:HGNC Symbol;Acc:HGNC:25481]	protein_coding	TRMU	-0.337076	0.00213529
ENSG00000258315	chromosome 17 open reading frame 49 [Source:HGNC Symbol;Acc:HGNC:28737]	protein_coding	C17orf49	-0.342095	0.0320885
ENSG00000104880	Rho/Rac guanine nucleotide exchange factor 18 [Source:HGNC Symbol;Acc:HGNC:17090]	protein_coding	ARHGEF18	-0.342273	0.0054668
ENSG00000077044	diacylglycerol kinase delta [Source:HGNC Symbol;Acc:HGNC:2851]	protein_coding	DGKD	-0.343134	0.00101603
ENSG00000149115	tankyrase 1 binding protein 1 [Source:HGNC Symbol;Acc:HGNC:19081]	protein_coding	TNKS1BP1	-0.343814	0.018395
ENSG00000167543	tumor protein p53 inducible protein 13 [Source:HGNC Symbol;Acc:HGNC:25102]	protein_coding	TP53I13	-0.344535	0.0299391
ENSG00000198089	SFI1 centrin binding protein [Source:HGNC Symbol;Acc:HGNC:29064]	protein_coding	SFI1	-0.345297	0.00902482
ENSG00000198286	caspase recruitment domain family member 11 [Source:HGNC Symbol;Acc:HGNC:16393]	protein_coding	CARD11	-0.346164	0.014379
ENSG00000100241	SET binding factor 1 [Source:HGNC Symbol;Acc:HGNC:10542]	protein_coding	SBF1	-0.346444	0.00580672
ENSG00000168096	ankyrin repeat and sterile alpha motif domain containing 3 [Source:HGNC Symbol;Acc:HGNC:29422]	protein_coding	ANKS3	-0.346708	0.0174877
ENSG00000213339	queuine tRNA-ribosyltransferase catalytic subunit 1 [Source:HGNC Symbol;Acc:HGNC:23797]	protein_coding	QTRT1	-0.346871	0.0315167
ENSG00000128159	tubulin gamma complex associated protein 6 [Source:HGNC Symbol;Acc:HGNC:18127]	protein_coding	TUBGCP6	-0.347328	0.00209841
ENSG00000182685	BRICHOS domain containing 5 [Source:HGNC Symbol;Acc:HGNC:28309]	protein_coding	BRICD5	-0.347599	0.0309492
ENSG00000108515	enolase 3 [Source:HGNC Symbol;Acc:HGNC:3354]	protein_coding	ENO3	-0.347705	0.0157438
ENSG00000100359	small G protein signaling modulator 3 [Source:HGNC Symbol;Acc:HGNC:25228]	protein_coding	SGSM3	-0.348003	0.00634185
ENSG00000267493	CIRBP antisense RNA 1 [Source:HGNC Symbol;Acc:HGNC:28588]	lncRNA	CIRBP-AS1	-0.348202	0.0471099
ENSG00000102901	centromere protein T [Source:HGNC Symbol;Acc:HGNC:25787]	protein_coding	CENPT	-0.348574	0.00158866
ENSG00000025770	non-SMC condensin II complex subunit H2 [Source:HGNC Symbol;Acc:HGNC:25071]	protein_coding	NCAPH2	-0.349255	0.0127439
ENSG00000178209	plectin [Source:HGNC Symbol;Acc:HGNC:9069]	protein_coding	PLEC	-0.349593	0.0335579
ENSG00000132382	MYB binding protein 1a [Source:HGNC Symbol;Acc:HGNC:7546]	protein_coding	MYBBP1A	-0.349993	0.00800677
ENSG00000197114	zinc finger CCCH-type and G-patch domain containing [Source:HGNC Symbol;Acc:HGNC:15948]	protein_coding	ZGPAT	-0.351264	0.00291372
ENSG00000185730	zinc finger protein 696 [Source:HGNC Symbol;Acc:HGNC:25872]	protein_coding	ZNF696	-0.3522	0.00770145
ENSG00000141577	centrosomal protein 131 [Source:HGNC Symbol;Acc:HGNC:29511]	protein_coding	CEP131	-0.354365	0.0290935
ENSG00000160226	cilia and flagella associated protein 410 [Source:HGNC Symbol;Acc:HGNC:1260]	protein_coding	CFAP410	-0.356464	0.0299391
ENSG00000105655	inositol-3-phosphate synthase 1 [Source:HGNC Symbol;Acc:HGNC:29821]	protein_coding	ISYNA1	-0.357312	0.0208681
ENSG00000162066	amidohydrolase domain containing 2 [Source:HGNC Symbol;Acc:HGNC:24262]	protein_coding	AMDHD2	-0.358812	0.0208681
ENSG00000172009	thimet oligopeptidase 1 [Source:HGNC Symbol;Acc:HGNC:11793]	protein_coding	THOP1	-0.361366	0.0309304
ENSG00000141564	regulatory associated protein of MTOR complex 1 [Source:HGNC Symbol;Acc:HGNC:30287]	protein_coding	RPTOR	-0.363282	0.0455107
ENSG00000114554	plexin A1 [Source:HGNC Symbol;Acc:HGNC:9099]	protein_coding	PLXNA1	-0.365125	0.0230952
ENSG00000238164	TNFRSF14 antisense RNA 1 [Source:HGNC Symbol;Acc:HGNC:26966]	lncRNA	TNFRSF14-AS1	-0.366129	0.0482027
ENSG00000180900	scribble planar cell polarity protein [Source:HGNC Symbol;Acc:HGNC:30377]	protein_coding	SCRIB	-0.369187	0.0365972
ENSG00000230487	PSMG3 antisense RNA 1 (head to head) [Source:HGNC Symbol;Acc:HGNC:22230]	lncRNA	PSMG3-AS1	-0.370169	0.0422939
ENSG00000103168	TATA-box binding protein associated factor, RNA polymerase I subunit C [Source:HGNC Symbol;Acc:HGNC:11534]	protein_coding	TAF1C	-0.370202	0.00328542
ENSG00000177595	p53-induced death domain protein 1 [Source:HGNC Symbol;Acc:HGNC:16491]	protein_coding	PIDD1	-0.370647	0.0355478
ENSG00000115085	zeta chain of T cell receptor associated protein kinase 70 [Source:HGNC Symbol;Acc:HGNC:12858]	protein_coding	ZAP70	-0.375788	0.0290935
ENSG00000266714	myosin XVB [Source:HGNC Symbol;Acc:HGNC:14083]	protein_coding	MYO15B	-0.378863	0.033531
ENSG00000131584	ArfGAP with coiled-coil, ankyrin repeat and PH domains 3 [Source:HGNC Symbol;Acc:HGNC:16754]	protein_coding	ACAP3	-0.380992	0.00567824
ENSG00000076201	protein tyrosine phosphatase non-receptor type 23 [Source:HGNC Symbol;Acc:HGNC:14406]	protein_coding	PTPN23	-0.381216	0.00609728
ENSG00000079616	kinesin family member 22 [Source:HGNC Symbol;Acc:HGNC:6391]	protein_coding	KIF22	-0.381618	0.0299391
ENSG00000168970	JMJD7-PLA2G4B readthrough [Source:HGNC Symbol;Acc:HGNC:34449]	protein_coding	JMJD7-PLA2G4B	-0.386235	0.0483483
ENSG00000164880	integrator complex subunit 1 [Source:HGNC Symbol;Acc:HGNC:24555]	protein_coding	INTS1	-0.387689	0.014379
ENSG00000128596	coiled-coil domain containing 136 [Source:HGNC Symbol;Acc:HGNC:22225]	protein_coding	CCDC136	-0.388447	0.0410791
ENSG00000171219	CDC42 binding protein kinase gamma [Source:HGNC Symbol;Acc:HGNC:29829]	protein_coding	CDC42BPG	-0.389197	0.0120454
ENSG00000159433	StAR related lipid transfer domain containing 9 [Source:HGNC Symbol;Acc:HGNC:19162]	protein_coding	STARD9	-0.38981	0.0246513
ENSG00000099821	RNA polymerase mitochondrial [Source:HGNC Symbol;Acc:HGNC:9200]	protein_coding	POLRMT	-0.39231	0.00394549
ENSG00000197694	spectrin alpha, non-erythrocytic 1 [Source:HGNC Symbol;Acc:HGNC:11273]	protein_coding	SPTAN1	-0.396271	0.041683
ENSG00000169592	INO80 complex subunit E [Source:HGNC Symbol;Acc:HGNC:26905]	protein_coding	INO80E	-0.3963	4.61494e-05
ENSG00000070814	treacle ribosome biogenesis factor 1 [Source:HGNC Symbol;Acc:HGNC:11654]	protein_coding	TCOF1	-0.398227	0.00611403
ENSG00000078814	myosin heavy chain 7B [Source:HGNC Symbol;Acc:HGNC:15906]	protein_coding	MYH7B	-0.400737	0.0147754
ENSG00000161664	ankyrin repeat and SOCS box containing 16 [Source:HGNC Symbol;Acc:HGNC:19768]	protein_coding	ASB16	-0.400863	0.0115932
ENSG00000279716	TEC	TEC	AC006128.1	-0.401332	0.012735
ENSG00000154025	solute carrier family 5 member 10 [Source:HGNC Symbol;Acc:HGNC:23155]	protein_coding	SLC5A10	-0.403539	0.028122
ENSG00000221968	fatty acid desaturase 3 [Source:HGNC Symbol;Acc:HGNC:3576]	protein_coding	FADS3	-0.4114	0.0376688
ENSG00000117480	fatty acid amide hydrolase [Source:HGNC Symbol;Acc:HGNC:3553]	protein_coding	FAAH	-0.411585	0.0482027
ENSG00000260669	novel transcript	lncRNA	AL096870.2	-0.413032	0.0285858
ENSG00000250506	cyclin dependent kinase 3 [Source:HGNC Symbol;Acc:HGNC:1772]	protein_coding	CDK3	-0.414505	0.0326946
ENSG00000006025	oxysterol binding protein like 7 [Source:HGNC Symbol;Acc:HGNC:16387]	protein_coding	OSBPL7	-0.416093	0.0208735
ENSG00000161996	WD repeat domain 90 [Source:HGNC Symbol;Acc:HGNC:26960]	protein_coding	WDR90	-0.418878	0.0219465
ENSG00000261416	novel transcript, antisense to CORO1A	lncRNA	AC012645.3	-0.420558	0.0105705
ENSG00000250067	YjeF N-terminal domain containing 3 [Source:HGNC Symbol;Acc:HGNC:24785]	protein_coding	YJEFN3	-0.421678	0.0290935
ENSG00000143127	integrin subunit alpha 10 [Source:HGNC Symbol;Acc:HGNC:6135]	protein_coding	ITGA10	-0.421772	0.0262168
ENSG00000109501	wolframin ER transmembrane glycoprotein [Source:HGNC Symbol;Acc:HGNC:12762]	protein_coding	WFS1	-0.422968	0.0325855
ENSG00000058453	ciliary rootlet coiled-coil, rootletin [Source:HGNC Symbol;Acc:HGNC:21299]	protein_coding	CROCC	-0.423123	0.0190097
ENSG00000207547	microRNA 25 [Source:HGNC Symbol;Acc:HGNC:31609]	miRNA	MIR25	-0.423169	0.044884
ENSG00000147912	F-box protein 10 [Source:HGNC Symbol;Acc:HGNC:13589]	protein_coding	FBXO10	-0.424244	0.0368529
ENSG00000159753	capping protein regulator and myosin 1 linker 2 [Source:HGNC Symbol;Acc:HGNC:27089]	protein_coding	CARMIL2	-0.425358	0.0158247
ENSG00000196388	inhibitor of CDK, cyclin A1 interacting protein 1 [Source:HGNC Symbol;Acc:HGNC:32224]	protein_coding	INCA1	-0.425411	0.00699971
ENSG00000160323	ADAM metallopeptidase with thrombospondin type 1 motif 13 [Source:HGNC Symbol;Acc:HGNC:1366]	protein_coding	ADAMTS13	-0.426651	0.0384694
ENSG00000182196	ADP ribosylation factor like GTPase 6 interacting protein 4 [Source:HGNC Symbol;Acc:HGNC:18076]	protein_coding	ARL6IP4	-0.426945	0.0399458
ENSG00000258727	novel transcript, antisense to AP1G2	lncRNA	AL135999.1	-0.433094	0.00230118
ENSG00000106333	procollagen C-endopeptidase enhancer [Source:HGNC Symbol;Acc:HGNC:8738]	protein_coding	PCOLCE	-0.433367	0.0138339
ENSG00000142675	connector enhancer of kinase suppressor of Ras 1 [Source:HGNC Symbol;Acc:HGNC:19700]	protein_coding	CNKSR1	-0.435918	0.0498186
ENSG00000105429	multiple EGF like domains 8 [Source:HGNC Symbol;Acc:HGNC:3233]	protein_coding	MEGF8	-0.438031	0.000208888
ENSG00000154358	obscurin, cytoskeletal calmodulin and titin-interacting RhoGEF [Source:HGNC Symbol;Acc:HGNC:15719]	protein_coding	OBSCN	-0.441103	0.0494541
ENSG00000257524	novel protein	protein_coding	AL157935.3	-0.441602	0.0352214
ENSG00000225032	novel transcript	lncRNA	AL162586.1	-0.441696	0.0277145
ENSG00000008710	polycystin 1, transient receptor potential channel interacting [Source:HGNC Symbol;Acc:HGNC:9008]	protein_coding	PKD1	-0.442397	0.00257773
ENSG00000167702	kinesin family member C2 [Source:HGNC Symbol;Acc:HGNC:29530]	protein_coding	KIFC2	-0.442994	0.00339342
ENSG00000160072	ATPase family AAA domain containing 3B [Source:HGNC Symbol;Acc:HGNC:24007]	protein_coding	ATAD3B	-0.445351	0.0127229
ENSG00000119943	pyridine nucleotide-disulphide oxidoreductase domain 2 [Source:HGNC Symbol;Acc:HGNC:23517]	protein_coding	PYROXD2	-0.445683	0.0238556
ENSG00000128731	HECT and RLD domain containing E3 ubiquitin protein ligase 2 [Source:HGNC Symbol;Acc:HGNC:4868]	protein_coding	HERC2	-0.447849	0.0336817
ENSG00000130827	plexin A3 [Source:HGNC Symbol;Acc:HGNC:9101]	protein_coding	PLXNA3	-0.455366	0.00909364
ENSG00000004838	zinc finger MYND-type containing 10 [Source:HGNC Symbol;Acc:HGNC:19412]	protein_coding	ZMYND10	-0.45764	0.0222624
ENSG00000140398	nei like DNA glycosylase 1 [Source:HGNC Symbol;Acc:HGNC:18448]	protein_coding	NEIL1	-0.462667	0.0356294
ENSG00000226777	family with sequence similarity 30 member A [Source:HGNC Symbol;Acc:HGNC:19955]	lncRNA	FAM30A	-0.464215	0.0481485
ENSG00000101194	solute carrier family 17 member 9 [Source:HGNC Symbol;Acc:HGNC:16192]	protein_coding	SLC17A9	-0.464592	0.0047363
ENSG00000004777	Rho GTPase activating protein 33 [Source:HGNC Symbol;Acc:HGNC:23085]	protein_coding	ARHGAP33	-0.469567	0.00708527
ENSG00000096433	inositol 1,4,5-trisphosphate receptor type 3 [Source:HGNC Symbol;Acc:HGNC:6182]	protein_coding	ITPR3	-0.470441	0.0219816
ENSG00000260005	novel transcript, antisense to C17orf56	lncRNA	AC027601.2	-0.47532	0.00826124
ENSG00000177943	MAM domain containing 4 [Source:HGNC Symbol;Acc:HGNC:24083]	protein_coding	MAMDC4	-0.479219	0.0255888
ENSG00000204580	discoidin domain receptor tyrosine kinase 1 [Source:HGNC Symbol;Acc:HGNC:2730]	protein_coding	DDR1	-0.480325	0.028122
ENSG00000242294	stromal antigen 3-like 5 pseudogene [Source:HGNC Symbol;Acc:HGNC:48896]	transcribed_unprocessed_pseudogene	STAG3L5P	-0.482671	0.044884
ENSG00000162572	sodium channel epithelial 1 delta subunit [Source:HGNC Symbol;Acc:HGNC:10601]	protein_coding	SCNN1D	-0.483528	0.040959
ENSG00000258839	melanocortin 1 receptor [Source:HGNC Symbol;Acc:HGNC:6929]	protein_coding	MC1R	-0.490957	0.0141635
ENSG00000197530	mindbomb E3 ubiquitin protein ligase 2 [Source:HGNC Symbol;Acc:HGNC:30577]	protein_coding	MIB2	-0.493825	0.0169611
ENSG00000217801	protein tyrosine phosphatase family pseudogene	transcribed_unprocessed_pseudogene	AL390719.1	-0.497268	0.0410791
ENSG00000130787	huntingtin interacting protein 1 related [Source:HGNC Symbol;Acc:HGNC:18415]	protein_coding	HIP1R	-0.498976	0.002412
ENSG00000169710	fatty acid synthase [Source:HGNC Symbol;Acc:HGNC:3594]	protein_coding	FASN	-0.500055	0.0134327
ENSG00000262655	spondin 1 [Source:HGNC Symbol;Acc:HGNC:11252]	protein_coding	SPON1	-0.505176	0.0364371
ENSG00000177606	Jun proto-oncogene, AP-1 transcription factor subunit [Source:HGNC Symbol;Acc:HGNC:6204]	protein_coding	JUN	-0.505993	0.00452993
ENSG00000185522	lamin tail domain containing 2 [Source:HGNC Symbol;Acc:HGNC:28561]	protein_coding	LMNTD2	-0.513078	0.0264709
ENSG00000010310	gastric inhibitory polypeptide receptor [Source:HGNC Symbol;Acc:HGNC:4271]	protein_coding	GIPR	-0.515013	0.0296457
ENSG00000128268	beta-1,4-mannosyl-glycoprotein 4-beta-N-acetylglucosaminyltransferase [Source:HGNC Symbol;Acc:HGNC:7046]	protein_coding	MGAT3	-0.521291	0.0403571
ENSG00000198720	ankyrin repeat domain 13B [Source:HGNC Symbol;Acc:HGNC:26363]	protein_coding	ANKRD13B	-0.521972	0.0416989
ENSG00000143434	semaphorin 6C [Source:HGNC Symbol;Acc:HGNC:10740]	protein_coding	SEMA6C	-0.524813	0.000770725
ENSG00000162337	LDL receptor related protein 5 [Source:HGNC Symbol;Acc:HGNC:6697]	protein_coding	LRP5	-0.524938	0.0354776
ENSG00000167371	proline rich transmembrane protein 2 [Source:HGNC Symbol;Acc:HGNC:30500]	protein_coding	PRRT2	-0.530234	0.0354172
ENSG00000099953	matrix metallopeptidase 11 [Source:HGNC Symbol;Acc:HGNC:7157]	protein_coding	MMP11	-0.533734	0.0483483
ENSG00000255284	novel transcript	lncRNA	AP006621.3	-0.536201	0.016922
ENSG00000160949	tonsoku like, DNA repair protein [Source:HGNC Symbol;Acc:HGNC:7801]	protein_coding	TONSL	-0.543331	0.0152774
ENSG00000063660	glypican 1 [Source:HGNC Symbol;Acc:HGNC:4449]	protein_coding	GPC1	-0.544357	0.0447958
ENSG00000184343	SRSF protein kinase 3 [Source:HGNC Symbol;Acc:HGNC:11402]	protein_coding	SRPK3	-0.55249	0.014914
ENSG00000244560	zinc finger protein pseudogene	transcribed_unprocessed_pseudogene	AC004890.2	-0.553709	0.00489278
ENSG00000160683	C-X-C motif chemokine receptor 5 [Source:HGNC Symbol;Acc:HGNC:1060]	protein_coding	CXCR5	-0.557648	0.042266
ENSG00000214826	DEAD/H-box helicase 12, pseudogene [Source:HGNC Symbol;Acc:HGNC:2737]	unprocessed_pseudogene	DDX12P	-0.559033	0.0354172
ENSG00000198870	serine/threonine kinase like domain containing 1 [Source:HGNC Symbol;Acc:HGNC:28669]	protein_coding	STKLD1	-0.559857	0.0306623
ENSG00000184925	lipocalin 12 [Source:HGNC Symbol;Acc:HGNC:28733]	protein_coding	LCN12	-0.567589	0.0309492
ENSG00000092621	phosphoglycerate dehydrogenase [Source:HGNC Symbol;Acc:HGNC:8923]	protein_coding	PHGDH	-0.570113	0.0447641
ENSG00000116544	DLG associated protein 3 [Source:HGNC Symbol;Acc:HGNC:30368]	protein_coding	DLGAP3	-0.575009	0.0390692
ENSG00000205683	double PHD fingers 3 [Source:HGNC Symbol;Acc:HGNC:17427]	protein_coding	DPF3	-0.580695	0.0061833
ENSG00000160447	protein kinase N3 [Source:HGNC Symbol;Acc:HGNC:17999]	protein_coding	PKN3	-0.585308	0.0219465
ENSG00000167291	TBC1 domain family member 16 [Source:HGNC Symbol;Acc:HGNC:28356]	protein_coding	TBC1D16	-0.586376	0.00699971
ENSG00000162576	matrix remodeling associated 8 [Source:HGNC Symbol;Acc:HGNC:7542]	protein_coding	MXRA8	-0.589405	0.0468438
ENSG00000142173	collagen type VI alpha 2 chain [Source:HGNC Symbol;Acc:HGNC:2212]	protein_coding	COL6A2	-0.592559	0.0414676
ENSG00000106624	AE binding protein 1 [Source:HGNC Symbol;Acc:HGNC:303]	protein_coding	AEBP1	-0.606469	0.0041058
ENSG00000276791	novel transcript	lncRNA	AC092117.1	-0.60685	0.0149722
ENSG00000211899	immunoglobulin heavy constant mu [Source:HGNC Symbol;Acc:HGNC:5541]	IG_C_gene	IGHM	-0.60704	0.0421405
ENSG00000160957	RecQ like helicase 4 [Source:HGNC Symbol;Acc:HGNC:9949]	protein_coding	RECQL4	-0.613265	0.021582
ENSG00000050327	Rho guanine nucleotide exchange factor 5 [Source:HGNC Symbol;Acc:HGNC:13209]	protein_coding	ARHGEF5	-0.613521	0.0386812
ENSG00000099840	IZUMO family member 4 [Source:HGNC Symbol;Acc:HGNC:26950]	protein_coding	IZUMO4	-0.614498	1.66528e-05
ENSG00000162004	coiled-coil domain containing 78 [Source:HGNC Symbol;Acc:HGNC:14153]	protein_coding	CCDC78	-0.622882	0.00382731
ENSG00000103253	hydroxyacylglutathione hydrolase like [Source:HGNC Symbol;Acc:HGNC:14177]	protein_coding	HAGHL	-0.623738	0.000712928
ENSG00000080854	immunoglobulin superfamily member 9B [Source:HGNC Symbol;Acc:HGNC:32326]	protein_coding	IGSF9B	-0.631612	0.00889229
ENSG00000242472	immunoglobulin heavy joining 5 [Source:HGNC Symbol;Acc:HGNC:5539]	IG_J_gene	IGHJ5	-0.639127	0.0414952
ENSG00000187862	tetratricopeptide repeat domain 24 [Source:HGNC Symbol;Acc:HGNC:32348]	protein_coding	TTC24	-0.641133	0.00328542
ENSG00000237017	novel transcript	lncRNA	AC245052.4	-0.652083	0.0461747
ENSG00000121716	paired immunoglobin like type 2 receptor beta [Source:HGNC Symbol;Acc:HGNC:18297]	protein_coding	PILRB	-0.657359	0.0496393
ENSG00000163520	fibulin 2 [Source:HGNC Symbol;Acc:HGNC:3601]	protein_coding	FBLN2	-0.688673	0.0340832
ENSG00000279672	TEC	TEC	AP006621.5	-0.690297	0.000325114
ENSG00000100628	ankyrin repeat and SOCS box containing 2 [Source:HGNC Symbol;Acc:HGNC:16012]	protein_coding	ASB2	-0.693743	0.00852319
ENSG00000186765	fascin actin-bundling protein 2, retinal [Source:HGNC Symbol;Acc:HGNC:3960]	protein_coding	FSCN2	-0.693747	0.0317507
ENSG00000186648	capping protein regulator and myosin 1 linker 3 [Source:HGNC Symbol;Acc:HGNC:20272]	protein_coding	CARMIL3	-0.705572	0.0492032
ENSG00000174672	BR serine/threonine kinase 2 [Source:HGNC Symbol;Acc:HGNC:11405]	protein_coding	BRSK2	-0.705636	0.0232411
ENSG00000240041	immunoglobulin heavy joining 4 [Source:HGNC Symbol;Acc:HGNC:5538]	IG_J_gene	IGHJ4	-0.719003	0.0321075
ENSG00000214018	ribonucleotide reductase M2 polypeptide pseudogene 3 [Source:HGNC Symbol;Acc:HGNC:10455]	processed_pseudogene	RRM2P3	-0.72123	0.0401542
ENSG00000269553	novel transcript	lncRNA	U62631.1	-0.723279	0.02051
ENSG00000140451	PIF1 5'-to-3' DNA helicase [Source:HGNC Symbol;Acc:HGNC:26220]	protein_coding	PIF1	-0.727014	0.0389813
ENSG00000233306	T cell receptor gamma variable 2 [Source:HGNC Symbol;Acc:HGNC:12287]	TR_V_gene	TRGV2	-0.727189	0.0403571
ENSG00000278607	novel transcript	lncRNA	AC015819.2	-0.748418	0.0169533
ENSG00000244620	novel transcript	lncRNA	AC246787.2	-0.754673	0.0496556
ENSG00000237111	immunoglobulin heavy joining 3P (pseudogene) [Source:HGNC Symbol;Acc:HGNC:5537]	IG_J_pseudogene	IGHJ3P	-0.759566	0.0299391
ENSG00000279187	TEC	TEC	AC027601.5	-0.763621	0.0461747
ENSG00000080573	collagen type V alpha 3 chain [Source:HGNC Symbol;Acc:HGNC:14864]	protein_coding	COL5A3	-0.764862	0.0195012
ENSG00000211949	immunoglobulin heavy variable 3-23 [Source:HGNC Symbol;Acc:HGNC:5588]	IG_V_gene	IGHV3-23	-0.767369	0.0318102
ENSG00000211938	immunoglobulin heavy variable 3-7 [Source:HGNC Symbol;Acc:HGNC:5620]	IG_V_gene	IGHV3-7	-0.767947	0.047298
ENSG00000265612	microRNA 4539 [Source:HGNC Symbol;Acc:HGNC:41546]	miRNA	MIR4539	-0.768289	0.0498544
ENSG00000228727	suppressor APC domain containing 1 [Source:HGNC Symbol;Acc:HGNC:13938]	protein_coding	SAPCD1	-0.769792	0.0494979
ENSG00000007516	BAI1 associated protein 3 [Source:HGNC Symbol;Acc:HGNC:948]	protein_coding	BAIAP3	-0.773748	0.0144151
ENSG00000204248	collagen type XI alpha 2 chain [Source:HGNC Symbol;Acc:HGNC:2187]	protein_coding	COL11A2	-0.774969	0.00119439
ENSG00000166341	dachsous cadherin-related 1 [Source:HGNC Symbol;Acc:HGNC:13681]	protein_coding	DCHS1	-0.778006	0.0104118
ENSG00000188389	programmed cell death 1 [Source:HGNC Symbol;Acc:HGNC:8760]	protein_coding	PDCD1	-0.78301	0.0146537
ENSG00000211945	immunoglobulin heavy variable 1-18 [Source:HGNC Symbol;Acc:HGNC:5549]	IG_V_gene	IGHV1-18	-0.791303	0.0334392
ENSG00000076706	melanoma cell adhesion molecule [Source:HGNC Symbol;Acc:HGNC:6934]	protein_coding	MCAM	-0.799774	0.027637
ENSG00000236946	heterogeneous nuclear ribonucleoprotein A1 pseudogene 70 [Source:HGNC Symbol;Acc:HGNC:48800]	processed_pseudogene	HNRNPA1P70	-0.806121	0.0179514
ENSG00000213673	solute carrier family 25 member 5 pseudogene 3 [Source:HGNC Symbol;Acc:HGNC:507]	processed_pseudogene	SLC25A5P3	-0.806759	0.0304905
ENSG00000280198	novel transcript	TEC	AC087163.3	-0.806981	0.00397574
ENSG00000103056	sphingomyelin phosphodiesterase 3 [Source:HGNC Symbol;Acc:HGNC:14240]	protein_coding	SMPD3	-0.807349	0.0437466
ENSG00000263413	microRNA 4538 [Source:HGNC Symbol;Acc:HGNC:41664]	miRNA	MIR4538	-0.807781	0.0219189
ENSG00000163467	TSSK6 activating cochaperone [Source:HGNC Symbol;Acc:HGNC:30636]	protein_coding	TSACC	-0.809433	0.0286342
ENSG00000101187	solute carrier organic anion transporter family member 4A1 [Source:HGNC Symbol;Acc:HGNC:10953]	protein_coding	SLCO4A1	-0.826207	0.041683
ENSG00000211956	immunoglobulin heavy variable 4-34 [Source:HGNC Symbol;Acc:HGNC:5650]	IG_V_gene	IGHV4-34	-0.833058	0.0238839
ENSG00000130702	laminin subunit alpha 5 [Source:HGNC Symbol;Acc:HGNC:6485]	protein_coding	LAMA5	-0.845471	0.00499357
ENSG00000254709	immunoglobulin lambda like polypeptide 5 [Source:HGNC Symbol;Acc:HGNC:38476]	protein_coding	IGLL5	-0.869899	0.026186
ENSG00000112759	solute carrier family 29 member 1 (Augustine blood group) [Source:HGNC Symbol;Acc:HGNC:11003]	protein_coding	SLC29A1	-0.875128	0.0400538
ENSG00000267058	novel transcript	lncRNA	AC006213.2	-0.877451	0.0357836
ENSG00000211673	immunoglobulin lambda variable 3-1 [Source:HGNC Symbol;Acc:HGNC:5896]	IG_V_gene	IGLV3-1	-0.891893	0.0309492
ENSG00000211962	immunoglobulin heavy variable 1-46 [Source:HGNC Symbol;Acc:HGNC:5554]	IG_V_gene	IGHV1-46	-0.894191	0.0443838
ENSG00000275395	Fc fragment of IgG binding protein [Source:HGNC Symbol;Acc:HGNC:13572]	protein_coding	FCGBP	-0.92185	0.0037175
ENSG00000262943	arachidonate 12-lipoxygenase pseudogene 2 [Source:HGNC Symbol;Acc:HGNC:432]	transcribed_unprocessed_pseudogene	ALOX12P2	-0.922689	0.00826124
ENSG00000225698	immunoglobulin heavy variable 3-72 [Source:HGNC Symbol;Acc:HGNC:5622]	IG_V_gene	IGHV3-72	-0.924396	0.0430135
ENSG00000211898	immunoglobulin heavy constant delta [Source:HGNC Symbol;Acc:HGNC:5480]	IG_C_gene	IGHD	-0.931655	0.0181153
ENSG00000270550	immunoglobulin heavy variable 3-30 [Source:HGNC Symbol;Acc:HGNC:5591]	IG_V_gene	IGHV3-30	-0.934482	0.0390692
ENSG00000223648	immunoglobulin heavy variable 3-64 [Source:HGNC Symbol;Acc:HGNC:5617]	IG_V_gene	IGHV3-64	-0.937843	0.045064
ENSG00000223350	immunoglobulin lambda variable 9-49 [Source:HGNC Symbol;Acc:HGNC:5933]	IG_V_gene	IGLV9-49	-0.965719	0.04742
ENSG00000154118	junctophilin 3 [Source:HGNC Symbol;Acc:HGNC:14203]	protein_coding	JPH3	-0.980688	0.042796
ENSG00000282600	immunoglobulin heavy variable 3-69-1 (pseudogene) [Source:HGNC Symbol;Acc:HGNC:5631]	IG_V_pseudogene	IGHV3-69-1	-0.996704	0.0296457
ENSG00000267123	S-phase cancer associated transcript 1 [Source:HGNC Symbol;Acc:HGNC:52930]	lncRNA	SCAT1	-1.00199	0.0127229
ENSG00000211679	immunoglobulin lambda constant 3 (Kern-Oz+ marker) [Source:HGNC Symbol;Acc:HGNC:5857]	IG_C_gene	IGLC3	-1.00526	0.0299391
ENSG00000211677	immunoglobulin lambda constant 2 [Source:HGNC Symbol;Acc:HGNC:5856]	IG_C_gene	IGLC2	-1.01216	0.040101
ENSG00000225872	long intergenic non-protein coding RNA 1529 [Source:HGNC Symbol;Acc:HGNC:51268]	transcribed_unitary_pseudogene	LINC01529	-1.01687	0.0372275
ENSG00000231948	HS1BP3 intronic transcript 1 [Source:HGNC Symbol;Acc:HGNC:41474]	lncRNA	HS1BP3-IT1	-1.01788	0.0495809
ENSG00000211951	immunoglobulin heavy variable 2-26 [Source:HGNC Symbol;Acc:HGNC:5575]	IG_V_gene	IGHV2-26	-1.03096	0.0312209
ENSG00000151778	stress associated endoplasmic reticulum protein family member 2 [Source:HGNC Symbol;Acc:HGNC:20607]	protein_coding	SERP2	-1.03566	0.0416002
ENSG00000259804	novel transcript, antisense to CTCF	lncRNA	AC027682.1	-1.04353	0.018451
ENSG00000211900	immunoglobulin heavy joining 6 [Source:HGNC Symbol;Acc:HGNC:5540]	IG_J_gene	IGHJ6	-1.07585	0.00213617
ENSG00000080166	dopachrome tautomerase [Source:HGNC Symbol;Acc:HGNC:2709]	protein_coding	DCT	-1.07713	0.0334392
ENSG00000267416	novel transcript	lncRNA	AC025048.4	-1.08279	0.0414676
ENSG00000086967	myosin binding protein C, fast type [Source:HGNC Symbol;Acc:HGNC:7550]	protein_coding	MYBPC2	-1.08677	0.0461747
ENSG00000109047	recoverin [Source:HGNC Symbol;Acc:HGNC:9937]	protein_coding	RCVRN	-1.08707	0.0190408
ENSG00000211905	immunoglobulin heavy joining 1 [Source:HGNC Symbol;Acc:HGNC:5532]	IG_J_gene	IGHJ1	-1.11424	0.0346032
ENSG00000128242	galactose-3-O-sulfotransferase 1 [Source:HGNC Symbol;Acc:HGNC:24240]	protein_coding	GAL3ST1	-1.12135	0.0263654
ENSG00000103647	coronin 2B [Source:HGNC Symbol;Acc:HGNC:2256]	protein_coding	CORO2B	-1.12381	0.018406
ENSG00000182870	polypeptide N-acetylgalactosaminyltransferase 9 [Source:HGNC Symbol;Acc:HGNC:4131]	protein_coding	GALNT9	-1.14051	0.0414952
ENSG00000177103	DS cell adhesion molecule like 1 [Source:HGNC Symbol;Acc:HGNC:14656]	protein_coding	DSCAML1	-1.15795	0.0410791
ENSG00000268758	adhesion G protein-coupled receptor E4, pseudogene [Source:HGNC Symbol;Acc:HGNC:19240]	transcribed_unprocessed_pseudogene	ADGRE4P	-1.1808	0.0035286
ENSG00000274376	ADAMTS7 pseudogene 1 [Source:HGNC Symbol;Acc:HGNC:49407]	transcribed_unprocessed_pseudogene	ADAMTS7P1	-1.21029	0.0144035
ENSG00000161905	arachidonate 15-lipoxygenase [Source:HGNC Symbol;Acc:HGNC:433]	protein_coding	ALOX15	-1.21279	0.0359989
ENSG00000224769	mucin 20, cell surface associated pseudogene 1 [Source:HGNC Symbol;Acc:HGNC:51921]	unprocessed_pseudogene	MUC20P1	-1.21688	0.0161048
ENSG00000211663	immunoglobulin lambda variable 3-19 [Source:HGNC Symbol;Acc:HGNC:5903]	IG_V_gene	IGLV3-19	-1.2773	0.0120379
ENSG00000267287	novel transcript	lncRNA	AC068473.3	-1.28248	0.0131618
ENSG00000211897	immunoglobulin heavy constant gamma 3 (G3m marker) [Source:HGNC Symbol;Acc:HGNC:5527]	IG_C_gene	IGHG3	-1.28651	0.0447958
ENSG00000277856	0	protein_coding	AC233755.2	-1.30427	0.0410791
ENSG00000211892	immunoglobulin heavy constant gamma 4 (G4m marker) [Source:HGNC Symbol;Acc:HGNC:5528]	IG_C_gene	IGHG4	-1.30994	0.0404799
ENSG00000130182	zinc finger and SCAN domain containing 10 [Source:HGNC Symbol;Acc:HGNC:12997]	protein_coding	ZSCAN10	-1.31646	0.0416989
ENSG00000145920	complexin 2 [Source:HGNC Symbol;Acc:HGNC:2310]	protein_coding	CPLX2	-1.34486	0.0309492
ENSG00000157368	interleukin 34 [Source:HGNC Symbol;Acc:HGNC:28529]	protein_coding	IL34	-1.35127	0.0392487
ENSG00000105784	RUN domain containing 3B [Source:HGNC Symbol;Acc:HGNC:30286]	protein_coding	RUNDC3B	-1.35349	0.0334392
ENSG00000211654	immunoglobulin lambda variable 5-37 [Source:HGNC Symbol;Acc:HGNC:5922]	IG_V_gene	IGLV5-37	-1.36299	0.0416989
ENSG00000234589	ribosomal protein L13a (RPL13A) pseudogene	processed_pseudogene	AC125807.1	-1.4017	0.0404799
ENSG00000152785	bone morphogenetic protein 3 [Source:HGNC Symbol;Acc:HGNC:1070]	protein_coding	BMP3	-1.45351	0.0335579
ENSG00000228665	ribosomal protein S27 (metallopanstimulin 1) (RPS27) pseudogene	processed_pseudogene	BX679664.1	-1.48759	0.0404362
ENSG00000158270	collectin subfamily member 12 [Source:HGNC Symbol;Acc:HGNC:16016]	protein_coding	COLEC12	-1.51483	0.00736379
ENSG00000173809	tudor domain containing 12 [Source:HGNC Symbol;Acc:HGNC:25044]	protein_coding	TDRD12	-1.52006	0.0299391
ENSG00000099994	sushi domain containing 2 [Source:HGNC Symbol;Acc:HGNC:30667]	protein_coding	SUSD2	-1.52877	0.000435445
ENSG00000178162	fatty acyl-CoA reductase 2 pseudogene 2 [Source:HGNC Symbol;Acc:HGNC:49279]	transcribed_unprocessed_pseudogene	FAR2P2	-1.71963	0.0174424
ENSG00000267053	novel transcript	lncRNA	AC092296.2	-1.76088	0.0404799
ENSG00000211676	immunoglobulin lambda joining 2 [Source:HGNC Symbol;Acc:HGNC:5864]	IG_J_gene	IGLJ2	-1.88436	0.00054146
ENSG00000229390	MHC class I polypeptide-related sequence D (pseudogene) [Source:HGNC Symbol;Acc:HGNC:7093]	unprocessed_pseudogene	MICD	-1.9275	0.0245622
ENSG00000219133	ribosomal protein L21 (RPL21) pseudogene	processed_pseudogene	AL592114.1	-1.94764	0.0309307
ENSG00000267605	novel transcript, antisense to ZNF383	lncRNA	AC016590.1	-2.05137	0.0115887
ENSG00000170484	keratin 74 [Source:HGNC Symbol;Acc:HGNC:28929]	protein_coding	KRT74	-2.15218	0.0160568
ENSG00000263394	novel transcript	lncRNA	AC007952.7	-2.88826	0.028166

## Sheet: 251_360_vs_NP
ID	Name	Type	Symbol	logFC	adj.p.val
ENSG00000211891	immunoglobulin heavy constant epsilon [Source:HGNC Symbol;Acc:HGNC:5522]	IG_C_gene	IGHE	2.31096	0.0241435
ENSG00000134321	radical S-adenosyl methionine domain containing 2 [Source:HGNC Symbol;Acc:HGNC:30908]	protein_coding	RSAD2	2.28952	0.00799897
ENSG00000115155	otoferlin [Source:HGNC Symbol;Acc:HGNC:8515]	protein_coding	OTOF	2.27895	0.0170241
ENSG00000108700	C-C motif chemokine ligand 8 [Source:HGNC Symbol;Acc:HGNC:10635]	protein_coding	CCL8	2.25995	0.0277035
ENSG00000275945	eukaryotic translation initiation factor 3 subunit F pseudogene 1 [Source:HGNC Symbol;Acc:HGNC:3276]	processed_pseudogene	EIF3FP1	2.20586	0.0271817
ENSG00000137959	interferon induced protein 44 like [Source:HGNC Symbol;Acc:HGNC:17817]	protein_coding	IFI44L	2.03245	0.0129035
ENSG00000196862	RANBP2 like and GRIP domain containing 4 [Source:HGNC Symbol;Acc:HGNC:32417]	protein_coding	RGPD4	1.93427	0.0155817
ENSG00000088827	sialic acid binding Ig like lectin 1 [Source:HGNC Symbol;Acc:HGNC:11127]	protein_coding	SIGLEC1	1.8568	0.0262941
ENSG00000214872	smoothelin like 1 [Source:HGNC Symbol;Acc:HGNC:32394]	protein_coding	SMTNL1	1.82674	0.0129035
ENSG00000215784	family with sequence similarity 72 member D [Source:HGNC Symbol;Acc:HGNC:33593]	protein_coding	FAM72D	1.80855	0.0129035
ENSG00000108691	C-C motif chemokine ligand 2 [Source:HGNC Symbol;Acc:HGNC:10618]	protein_coding	CCL2	1.80432	0.0410723
ENSG00000187608	ISG15 ubiquitin like modifier [Source:HGNC Symbol;Acc:HGNC:4053]	protein_coding	ISG15	1.79667	0.0154597
ENSG00000137965	interferon induced protein 44 [Source:HGNC Symbol;Acc:HGNC:16938]	protein_coding	IFI44	1.79652	0.00967687
ENSG00000149131	serpin family G member 1 [Source:HGNC Symbol;Acc:HGNC:1228]	protein_coding	SERPING1	1.78216	0.00626953
ENSG00000134326	cytidine/uridine monophosphate kinase 2 [Source:HGNC Symbol;Acc:HGNC:27015]	protein_coding	CMPK2	1.7492	0.0085013
ENSG00000225492	guanylate binding protein 1 pseudogene 1 [Source:HGNC Symbol;Acc:HGNC:39561]	transcribed_unprocessed_pseudogene	GBP1P1	1.74048	0.0170241
ENSG00000234571	H2B histone pseudogene 2 [Source:HGNC Symbol;Acc:HGNC:20654]	transcribed_unprocessed_pseudogene	H2BP2	1.72027	0.0154597
ENSG00000276840	PMS1 homolog 2, mismatch repair system component pseudogene 10 [Source:HGNC Symbol;Acc:HGNC:9124]	transcribed_unprocessed_pseudogene	PMS2P10	1.71734	0.0253659
ENSG00000251158	POM121 membrane glycoprotein-like (POM121L1) pseudogene	unprocessed_pseudogene	AC131392.2	1.71697	0.0129035
ENSG00000010030	ETS variant transcription factor 7 [Source:HGNC Symbol;Acc:HGNC:18160]	protein_coding	ETV7	1.70451	0.00875682
ENSG00000111331	2'-5'-oligoadenylate synthetase 3 [Source:HGNC Symbol;Acc:HGNC:8088]	protein_coding	OAS3	1.70382	0.00875682
ENSG00000225886	novel transcript, antisense to IFI6	lncRNA	AL445490.1	1.68685	0.00875682
ENSG00000233254	ribosomal protein L21 pseudogene 134 [Source:HGNC Symbol;Acc:HGNC:36006]	processed_pseudogene	RPL21P134	1.65642	0.0451873
ENSG00000183347	guanylate binding protein family member 6 [Source:HGNC Symbol;Acc:HGNC:25395]	protein_coding	GBP6	1.58611	0.00626953
ENSG00000168062	basic leucine zipper ATF-like transcription factor 2 [Source:HGNC Symbol;Acc:HGNC:25163]	protein_coding	BATF2	1.58004	0.00875682
ENSG00000185745	interferon induced protein with tetratricopeptide repeats 1 [Source:HGNC Symbol;Acc:HGNC:5407]	protein_coding	IFIT1	1.57533	0.0252998
ENSG00000231256	CFAP97 domain containing 1 [Source:HGNC Symbol;Acc:HGNC:37241]	protein_coding	CFAP97D1	1.54482	0.0391674
ENSG00000173239	lipase family member M [Source:HGNC Symbol;Acc:HGNC:23455]	protein_coding	LIPM	1.52549	0.0255695
ENSG00000126709	interferon alpha inducible protein 6 [Source:HGNC Symbol;Acc:HGNC:4054]	protein_coding	IFI6	1.48466	0.0129035
ENSG00000252206	RNA, U7 small nuclear 40 pseudogene [Source:HGNC Symbol;Acc:HGNC:34136]	snRNA	RNU7-40P	1.475	0.0149349
ENSG00000119917	interferon induced protein with tetratricopeptide repeats 3 [Source:HGNC Symbol;Acc:HGNC:5411]	protein_coding	IFIT3	1.46555	0.00626953
ENSG00000157601	MX dynamin like GTPase 1 [Source:HGNC Symbol;Acc:HGNC:7532]	protein_coding	MX1	1.45554	0.00875682
ENSG00000138646	HECT and RLD domain containing E3 ubiquitin protein ligase 5 [Source:HGNC Symbol;Acc:HGNC:24368]	protein_coding	HERC5	1.44441	0.0147056
ENSG00000197646	programmed cell death 1 ligand 2 [Source:HGNC Symbol;Acc:HGNC:18731]	protein_coding	PDCD1LG2	1.42412	0.0224721
ENSG00000179044	exocyst complex component 3 like 1 [Source:HGNC Symbol;Acc:HGNC:27540]	protein_coding	EXOC3L1	1.39332	0.00510898
ENSG00000160932	lymphocyte antigen 6 family member E [Source:HGNC Symbol;Acc:HGNC:6727]	protein_coding	LY6E	1.37775	0.00875682
ENSG00000265531	Fc fragment of IgG receptor Ic, pseudogene [Source:HGNC Symbol;Acc:HGNC:3615]	unprocessed_pseudogene	FCGR1CP	1.37656	0.0271817
ENSG00000273272	novel transcript	lncRNA	U62317.4	1.36281	0.00599345
ENSG00000133106	epithelial stromal interaction 1 [Source:HGNC Symbol;Acc:HGNC:16465]	protein_coding	EPSTI1	1.33098	0.0085013
ENSG00000235321	novel transcript	lncRNA	AC007556.1	1.31872	0.0454526
ENSG00000233030	novel transcript, antisense to FCGR1A	lncRNA	AC243772.2	1.30746	0.00875682
ENSG00000120217	CD274 molecule [Source:HGNC Symbol;Acc:HGNC:17635]	protein_coding	CD274	1.26503	0.00967687
ENSG00000089127	2'-5'-oligoadenylate synthetase 1 [Source:HGNC Symbol;Acc:HGNC:8086]	protein_coding	OAS1	1.18102	0.0277035
ENSG00000150337	Fc fragment of IgG receptor Ia [Source:HGNC Symbol;Acc:HGNC:3613]	protein_coding	FCGR1A	1.16583	0.0391674
ENSG00000135114	2'-5'-oligoadenylate synthetase like [Source:HGNC Symbol;Acc:HGNC:8090]	protein_coding	OASL	1.14277	0.0206657
ENSG00000260943	long intergenic non-protein coding RNA 2555 [Source:HGNC Symbol;Acc:HGNC:53593]	lncRNA	LINC02555	1.11731	0.0129035
ENSG00000119922	interferon induced protein with tetratricopeptide repeats 2 [Source:HGNC Symbol;Acc:HGNC:5409]	protein_coding	IFIT2	1.10219	0.0129035
ENSG00000117228	guanylate binding protein 1 [Source:HGNC Symbol;Acc:HGNC:4182]	protein_coding	GBP1	1.08489	0.0129035
ENSG00000198019	Fc fragment of IgG receptor Ib [Source:HGNC Symbol;Acc:HGNC:3614]	protein_coding	FCGR1B	1.03995	0.0191222
ENSG00000198216	calcium voltage-gated channel subunit alpha1 E [Source:HGNC Symbol;Acc:HGNC:1392]	protein_coding	CACNA1E	1.03686	0.0253659
ENSG00000196141	spermatogenesis associated serine rich 2 like [Source:HGNC Symbol;Acc:HGNC:24574]	protein_coding	SPATS2L	1.00998	0.0429779
ENSG00000205786	long intergenic non-protein coding RNA 1531 [Source:HGNC Symbol;Acc:HGNC:51270]	lncRNA	LINC01531	0.995317	0.0431224
ENSG00000137628	DExD/H-box helicase 60 [Source:HGNC Symbol;Acc:HGNC:25942]	protein_coding	DDX60	0.984402	0.0115507
ENSG00000055332	eukaryotic translation initiation factor 2 alpha kinase 2 [Source:HGNC Symbol;Acc:HGNC:9437]	protein_coding	EIF2AK2	0.92628	0.0085013
ENSG00000002549	leucine aminopeptidase 3 [Source:HGNC Symbol;Acc:HGNC:18449]	protein_coding	LAP3	0.924832	0.0431224
ENSG00000177989	outer dense fiber of sperm tails 3B [Source:HGNC Symbol;Acc:HGNC:34388]	protein_coding	ODF3B	0.821086	0.0262533
ENSG00000272666	uncharacterized LOC105373098 [Source:NCBI gene;Acc:105373098]	lncRNA	U62317.1	0.81607	0.0277035
ENSG00000068079	interferon induced protein 35 [Source:HGNC Symbol;Acc:HGNC:5399]	protein_coding	IFI35	0.813971	0.0129035
ENSG00000152778	interferon induced protein with tetratricopeptide repeats 5 [Source:HGNC Symbol;Acc:HGNC:13328]	protein_coding	IFIT5	0.811798	0.0238255
ENSG00000196358	netrin G2 [Source:HGNC Symbol;Acc:HGNC:14288]	protein_coding	NTNG2	0.811476	0.0170241
ENSG00000141574	secreted and transmembrane 1 [Source:HGNC Symbol;Acc:HGNC:10707]	protein_coding	SECTM1	0.810784	0.00948514
ENSG00000188313	phospholipid scramblase 1 [Source:HGNC Symbol;Acc:HGNC:9092]	protein_coding	PLSCR1	0.810543	0.0305449
ENSG00000185507	interferon regulatory factor 7 [Source:HGNC Symbol;Acc:HGNC:6122]	protein_coding	IRF7	0.790055	0.0149349
ENSG00000138496	poly(ADP-ribose) polymerase family member 9 [Source:HGNC Symbol;Acc:HGNC:24118]	protein_coding	PARP9	0.782683	0.00510898
ENSG00000115267	interferon induced with helicase C domain 1 [Source:HGNC Symbol;Acc:HGNC:18873]	protein_coding	IFIH1	0.781877	0.0146032
ENSG00000141664	zinc finger CCHC-type containing 2 [Source:HGNC Symbol;Acc:HGNC:22916]	protein_coding	ZCCHC2	0.780467	0.0129035
ENSG00000279320	TEC	TEC	AC069528.2	0.778301	0.0238255
ENSG00000177409	sterile alpha motif domain containing 9 like [Source:HGNC Symbol;Acc:HGNC:1349]	protein_coding	SAMD9L	0.770249	0.0431224
ENSG00000221963	apolipoprotein L6 [Source:HGNC Symbol;Acc:HGNC:14870]	protein_coding	APOL6	0.766712	0.00799897
ENSG00000130589	helicase with zinc finger 2 [Source:HGNC Symbol;Acc:HGNC:30021]	protein_coding	HELZ2	0.759725	0.0129035
ENSG00000173193	poly(ADP-ribose) polymerase family member 14 [Source:HGNC Symbol;Acc:HGNC:29232]	protein_coding	PARP14	0.758373	0.0161241
ENSG00000132274	tripartite motif containing 22 [Source:HGNC Symbol;Acc:HGNC:16379]	protein_coding	TRIM22	0.741357	0.0129035
ENSG00000107201	DExD/H-box helicase 58 [Source:HGNC Symbol;Acc:HGNC:19102]	protein_coding	DDX58	0.739147	0.0271817
ENSG00000115415	signal transducer and activator of transcription 1 [Source:HGNC Symbol;Acc:HGNC:11362]	protein_coding	STAT1	0.70654	0.00875682
ENSG00000181381	DExD/H-box 60 like [Source:HGNC Symbol;Acc:HGNC:26429]	protein_coding	DDX60L	0.69495	0.0478923
ENSG00000170581	signal transducer and activator of transcription 2 [Source:HGNC Symbol;Acc:HGNC:11363]	protein_coding	STAT2	0.6869	0.0148023
ENSG00000156587	ubiquitin conjugating enzyme E2 L6 [Source:HGNC Symbol;Acc:HGNC:12490]	protein_coding	UBE2L6	0.67596	0.0154597
ENSG00000025708	thymidine phosphorylase [Source:HGNC Symbol;Acc:HGNC:3148]	protein_coding	TYMP	0.66668	0.0449329
ENSG00000163823	C-C motif chemokine receptor 1 [Source:HGNC Symbol;Acc:HGNC:1602]	protein_coding	CCR1	0.662491	0.0351082
ENSG00000116663	F-box protein 6 [Source:HGNC Symbol;Acc:HGNC:13585]	protein_coding	FBXO6	0.658855	0.0431224
ENSG00000100342	apolipoprotein L1 [Source:HGNC Symbol;Acc:HGNC:618]	protein_coding	APOL1	0.628062	0.0317168
ENSG00000140464	promyelocytic leukemia [Source:HGNC Symbol;Acc:HGNC:9113]	protein_coding	PML	0.616537	0.0271817
ENSG00000136816	torsin family 1 member B [Source:HGNC Symbol;Acc:HGNC:11995]	protein_coding	TOR1B	0.600867	0.00875682
ENSG00000087237	cholesteryl ester transfer protein [Source:HGNC Symbol;Acc:HGNC:1869]	protein_coding	CETP	0.575689	0.0431224
ENSG00000163840	deltex E3 ubiquitin ligase 3L [Source:HGNC Symbol;Acc:HGNC:30323]	protein_coding	DTX3L	0.572812	0.00875682
ENSG00000168394	transporter 1, ATP binding cassette subfamily B member [Source:HGNC Symbol;Acc:HGNC:43]	protein_coding	TAP1	0.549899	0.0111557
ENSG00000162645	guanylate binding protein 2 [Source:HGNC Symbol;Acc:HGNC:4183]	protein_coding	GBP2	0.547517	0.0395079
ENSG00000163565	interferon gamma inducible protein 16 [Source:HGNC Symbol;Acc:HGNC:5395]	protein_coding	IFI16	0.545844	0.0271817
ENSG00000164054	shisa family member 5 [Source:HGNC Symbol;Acc:HGNC:30376]	protein_coding	SHISA5	0.506541	0.0277035
ENSG00000185880	tripartite motif containing 69 [Source:HGNC Symbol;Acc:HGNC:17857]	protein_coding	TRIM69	0.5046	0.00848984
ENSG00000142961	MOB kinase activator 3C [Source:HGNC Symbol;Acc:HGNC:29800]	protein_coding	MOB3C	0.324271	0.0111557
ENSG00000169871	tripartite motif containing 56 [Source:HGNC Symbol;Acc:HGNC:19028]	protein_coding	TRIM56	0.322489	0.0085013
ENSG00000112343	tripartite motif containing 38 [Source:HGNC Symbol;Acc:HGNC:10059]	protein_coding	TRIM38	0.281437	0.0357197
ENSG00000165792	methyltransferase like 17 [Source:HGNC Symbol;Acc:HGNC:19280]	protein_coding	METTL17	-0.274664	0.0277035
ENSG00000096093	EF-hand domain containing 1 [Source:HGNC Symbol;Acc:HGNC:16406]	protein_coding	EFHC1	-0.350919	0.0432998
ENSG00000224020	MIR181A2 host gene [Source:HGNC Symbol;Acc:HGNC:37188]	lncRNA	MIR181A2HG	-1.95028	0.0276984
ENSG00000198744	MT-CO3 pseudogene 12 [Source:HGNC Symbol;Acc:HGNC:52042]	unprocessed_pseudogene	MTCO3P12	-2.93981	0.0305449
ENSG00000213058	ribosomal protein S14 (RPS14) pseudogene	processed_pseudogene	AL365357.1	-4.46573	0.00217377

## Sheet: 361_540_vs_NP
ID	Name	Type	Symbol	logFC	adj.p.val
ENSG00000254775	novel transcript	lncRNA	AC021393.1	30.0002	7.87068e-07
ENSG00000264765	novel transcript	lncRNA	AC098850.2	26.0312	0.000105048
ENSG00000234571	H2B histone pseudogene 2 [Source:HGNC Symbol;Acc:HGNC:20654]	transcribed_unprocessed_pseudogene	H2BP2	1.73714	0.0285741
ENSG00000244538	ribosomal protein S27 (RPS27) pseudogene	processed_pseudogene	AC098583.1	-1.19586	0.0219495
ENSG00000242697	ribosomal protein L5 pseudogene 12 [Source:HGNC Symbol;Acc:HGNC:36221]	processed_pseudogene	RPL5P12	-1.40055	0.0492669
ENSG00000236736	ubiquinol-cytochrome c reductase core protein 2 pseudogene 1 [Source:HGNC Symbol;Acc:HGNC:44309]	processed_pseudogene	UQCRC2P1	-19.3042	0.0395128
ENSG00000283130	mitochondrially encoded NADH dehydrogenase 5 (MT-ND5) pseudogene	processed_pseudogene	AL445984.1	-24.3099	0.000653215
ENSG00000267250	novel transcript	lncRNA	AC011591.1	-24.9361	0.000359999
ENSG00000249343	long intergenic non-protein coding RNA 1333 [Source:HGNC Symbol;Acc:HGNC:50539]	lncRNA	LINC01333	-29.4214	1.34563e-06
ENSG00000249085	novel transcript	lncRNA	AC035140.1	-37.0721	1.12241e-30

## Sheet: 534_642_vs_NP
ID	Name	Type	Symbol	logFC	adj.p.val
ENSG00000254775	novel transcript	lncRNA	AC021393.1	30.2629	3.03626e-05
ENSG00000230916	MT-CO1 pseudogene 53 [Source:HGNC Symbol;Acc:HGNC:52118]	processed_pseudogene	MTCO1P53	2.81956	0.00859515
ENSG00000250067	YjeF N-terminal domain containing 3 [Source:HGNC Symbol;Acc:HGNC:24785]	protein_coding	YJEFN3	-0.594211	0.0473839
ENSG00000198744	MT-CO3 pseudogene 12 [Source:HGNC Symbol;Acc:HGNC:52042]	unprocessed_pseudogene	MTCO3P12	-3.69144	0.0159575
ENSG00000234215	cancer/testis associated transcript 66 [Source:HGNC Symbol;Acc:HGNC:54198]	lncRNA	CT66	-16.9937	1.09839e-08
ENSG00000283130	mitochondrially encoded NADH dehydrogenase 5 (MT-ND5) pseudogene	processed_pseudogene	AL445984.1	-23.22	0.0338891
ENSG00000236115	novel transcript	lncRNA	AL136097.2	-30.845	2.27043e-38
ENSG00000260254	novel transcript	lncRNA	AP000997.3	-41.0048	8.34677e-12
