# Supplementary material for: Blood transcriptomics reveal the evolution and resolution of the immune response in tuberculosis
Source: J Exp Med. 2021 Sep 7;218(10):e20210915. doi: 10.1084/jem.20210915 (PMC8493863; doi:10.1084/jem.20210915)
Supplement: Data S4 — provides the ANOVA statistical analysis for each of the genes in TB10 in distinguishing TB from LTBI and from ODs in Fig. 8 D. [file JEM_20210915_DataS4.xlsx]

## Sheet: expression_data
Sample	AAK1	APOL4	ARHGEF9	ASPHD2	BATF2	CD96	CTSB	ETV7	FAM20A	SEPT4	Group
Berry_London_Sample5	5.44101	-1.01261	3.65348	3.58589	3.17474	5.55321	9.00335	0.827327	-0.172076	0.740749	Control
Berry_London_Sample6	4.92952	0.00682553	2.6507	3.66445	4.10564	5.02574	8.9706	3.55421	1.14863	2.00285	Control
Berry_London_Sample19	5.44391	0.530367	3.15349	3.73609	3.67626	5.35399	8.96712	3.03287	-0.494527	0.867395	Control
Berry_London_Sample22	5.66319	0.096263	3.60222	3.39205	3.21129	5.62132	8.8229	2.04654	-0.00767198	1.64696	Control
Berry_London_Sample24	5.90609	-0.336245	3.47322	3.28267	3.15458	5.6324	8.98804	2.02718	0.179987	1.55292	Control
Berry_London_Sample26	6.0036	-1.87514	4.06057	2.85691	2.60626	6.14519	8.23246	1.62843	-0.505373	1.72778	Control
Berry_London_Sample40	5.79887	-0.740938	3.52937	3.47301	4.22611	5.63305	8.1025	3.03539	0.541756	2.13803	Control
Berry_London_Sample42	5.80202	1.05415	3.24356	3.15029	3.96548	5.49029	9.12853	1.74958	0.701209	3.06278	Control
Berry_London_Sample49	5.63888	0.288736	4.10867	3.24255	3.05013	5.92525	8.72144	0.744742	1.3048	2.01918	Control
Berry_London_Sample50	5.59662	-0.0238945	3.29103	3.50832	3.85692	5.34285	8.69936	3.4008	0.692799	1.86378	Control
Berry_London_Sample53	5.7726	-2.99078	3.39358	3.41546	4.06448	5.72391	8.5546	1.79334	-1.75511	2.60767	Control
Berry_London_Sample52	5.40692	1.23841	3.55711	3.07292	5.26193	5.00664	8.55472	4.06269	-0.731085	2.87169	Control
Berry_London_Sample4	5.50814	0.551417	3.66005	3.18439	4.09152	5.29835	9.01685	4.11346	0.726696	2.08433	LTBI
Berry_London_Sample8	5.78418	1.08075	3.5372	3.69668	4.02822	5.30789	8.97405	2.91482	0.458887	2.06884	LTBI
Berry_London_Sample11	5.6268	0.0998275	3.11419	3.38572	3.80709	5.40381	9.11881	2.64401	1.16824	1.97449	LTBI
Berry_London_Sample12	5.42304	0.246002	3.27191	3.34464	4.51174	4.7839	9.06514	3.55492	0.401875	0.821019	LTBI
Berry_London_Sample13	5.82485	-0.434333	3.23187	3.05305	3.59983	5.74301	8.78249	0.670693	-0.294825	1.05884	LTBI
Berry_London_Sample14	5.91472	0.0956489	3.77676	3.0793	2.37823	5.70685	8.77798	1.7407	0.608246	2.32266	LTBI
Berry_London_Sample16	5.67461	-0.241052	3.72421	3.12521	1.83225	6.03319	8.99973	2.16032	0.0990319	2.05554	LTBI
Berry_London_Sample18	5.67035	-0.342143	3.59106	3.42282	3.28717	5.58065	8.53097	2.12693	0.189373	2.50362	LTBI
Berry_London_Sample28	5.73893	-0.737382	3.4079	3.32978	4.42908	5.43738	8.41908	3.55123	0.849445	1.74138	LTBI
Berry_London_Sample29	5.83838	-1.81014	3.22097	2.97059	3.63374	5.23372	8.69468	2.43234	-1.02014	1.226	LTBI
Berry_London_Sample31	6.1452	-0.209769	3.64485	3.19256	3.06589	5.8598	8.49569	2.79651	0.492838	1.78498	LTBI
Berry_London_Sample33	5.67349	-2.52761	3.54526	3.20888	2.24447	5.30906	8.60074	0.114408	-0.576151	2.10222	LTBI
Berry_London_Sample38	5.83541	-0.411827	3.73385	3.30018	3.53579	5.64672	8.34849	2.30961	-2.16873	1.66464	LTBI
Berry_London_Sample39	5.46674	-0.0639011	3.50606	3.60814	4.55602	5.13024	8.68851	2.16274	-0.33641	2.37872	LTBI
Berry_London_Sample48	5.79446	-1.4536	3.82763	3.46003	4.35259	5.62051	8.66312	3.58698	-0.0664988	2.05063	LTBI
Berry_London_Sample54	5.4505	-0.443464	3.8359	3.35023	3.67248	6.20702	8.66879	0.605001	1.28241	2.32201	LTBI
Berry_London_Sample3	5.53869	0.934753	3.29102	3.82956	5.26858	5.29651	9.0705	3.4634	-0.373429	3.488	LTBI
Berry_London_Sample21	5.64678	1.46293	3.28046	3.61331	5.34833	5.67829	8.98576	4.22656	0.209243	3.56831	LTBI
Berry_London_Sample32	4.98618	3.75791	3.57152	4.40334	6.06211	4.94086	9.52267	3.88487	1.10331	3.67014	LTBI
Berry_London_Sample35	5.51051	1.22238	2.49322	4.46737	7.1042	4.83309	9.39489	6.06941	1.73449	4.97586	LTBI
Berry_London_Sample51	5.83315	0.319438	3.34127	3.67938	5.74848	5.5908	8.8325	5.27967	0.361447	3.70947	LTBI
Berry_London_Sample1	5.55059	3.28343	2.9863	4.52806	7.54406	4.80121	9.21835	4.76461	3.94574	4.76728	Active_TB
Berry_London_Sample9	5.45557	4.03478	1.9532	5.23654	7.8392	4.36	9.46718	6.65554	3.87239	5.93031	Active_TB
Berry_London_Sample10	5.4072	3.05658	2.37649	5.15587	8.12518	4.51075	9.77289	6.86859	4.28901	4.94517	Active_TB
Berry_London_Sample15	5.55394	2.37336	3.37991	4.33511	6.46412	5.44827	8.94611	5.2941	1.1429	4.14887	Active_TB
Berry_London_Sample17	5.34625	4.43987	3.10876	4.83971	7.08739	4.69809	9.7388	5.34368	3.94243	5.44371	Active_TB
Berry_London_Sample20	5.22306	2.25643	2.47566	4.64549	7.18148	4.777	10.033	4.60863	3.5644	5.21897	Active_TB
Berry_London_Sample23	5.32313	2.35685	2.86148	4.83339	7.1993	4.30178	9.75212	5.45971	4.97477	5.67955	Active_TB
Berry_London_Sample27	5.60006	4.46356	3.4006	4.56391	6.7633	5.48442	9.40399	5.66026	1.80711	4.78186	Active_TB
Berry_London_Sample30	4.97328	2.7429	2.19713	5.36037	7.79788	4.08979	9.71976	5.70968	5.85156	4.95665	Active_TB
Berry_London_Sample34	5.53723	2.51068	3.24601	5.09056	7.20524	5.2027	9.19771	6.21397	-1.50717	4.47018	Active_TB
Berry_London_Sample36	5.62609	6.09436	2.55369	6.28965	8.72304	4.23282	9.72178	7.26205	3.76425	7.40493	Active_TB
Berry_London_Sample37	5.24099	2.86577	2.75756	4.81437	7.21658	4.55909	9.8236	5.69929	3.72583	5.55464	Active_TB
Berry_London_Sample41	5.42243	4.44335	3.54079	4.95089	7.11447	5.70357	9.32644	6.53525	4.47396	6.28817	Active_TB
Berry_London_Sample43	5.54817	2.07637	2.9765	4.02676	5.97352	5.41527	9.19011	4.60157	0.924374	2.3955	Active_TB
Berry_London_Sample45	4.92251	3.59219	2.15736	5.23409	8.18538	3.67882	10.3111	5.54972	5.7266	5.4321	Active_TB
Berry_London_Sample46	5.69636	2.0953	3.40498	3.86288	6.26632	5.62464	8.99827	4.51705	3.27092	2.77966	Active_TB
Berry_London_Sample47	5.45862	1.70001	2.89613	4.00742	6.87097	5.10975	9.42353	5.71583	2.64543	4.34262	Active_TB
Berry_London_Sample2	5.56987	1.04097	3.70418	3.39602	4.67291	5.24305	9.05782	3.52605	1.70004	2.48902	Active_TB
Berry_London_Sample7	5.5208	0.750798	3.01638	3.40599	5.44825	5.46536	8.93405	4.02819	0.849504	2.2964	Active_TB
Berry_London_Sample25	5.23419	-0.998026	3.49043	3.09824	3.85174	5.9381	8.61114	3.52422	1.31639	1.95815	Active_TB
Berry_London_Sample44	5.54008	0.9791	3.53993	3.61336	3.75669	5.27503	8.85437	2.22283	-0.553165	2.54196	Active_TB
Berry_SouthAfrica_Sample1	5.73994	0.4902	3.70041	3.30468	3.25711	5.5617	8.40205	2.00275	0.569821	0.978804	LTBI
Berry_SouthAfrica_Sample2	5.39342	-0.312248	3.1142	3.97532	4.61057	5.69014	8.93834	2.68872	1.74045	1.41784	LTBI
Berry_SouthAfrica_Sample3	5.67393	2.06767	3.4949	3.11113	3.9532	5.22015	9.04625	3.27782	-2.21203	1.33697	LTBI
Berry_SouthAfrica_Sample7	5.21323	1.14687	3.43423	3.81455	4.4431	5.91625	8.88926	3.73746	-1.14437	1.25369	LTBI
Berry_SouthAfrica_Sample8	5.7705	0.432827	3.38354	4.04646	4.12903	5.35971	8.77782	0.995537	2.90976	1.59398	LTBI
Berry_SouthAfrica_Sample9	5.76671	0.0800992	3.78866	2.69961	2.71076	5.76693	8.5957	1.50765	-1.20997	0.65478	LTBI
Berry_SouthAfrica_Sample10	5.75048	-3.44574	3.47437	3.69009	3.64845	5.65716	9.08393	3.08095	-1.61177	1.38108	LTBI
Berry_SouthAfrica_Sample13	5.81715	0.348803	3.52616	3.63698	3.66382	5.7896	8.79926	2.00323	-0.747324	1.26939	LTBI
Berry_SouthAfrica_Sample16	5.85863	-0.230913	3.7708	3.4133	2.66465	5.22564	8.84301	0.0531777	0.889301	1.32357	LTBI
Berry_SouthAfrica_Sample19	5.65494	-0.503397	3.80403	2.97012	2.58325	5.65777	9.06173	2.37019	-0.139155	0.314681	LTBI
Berry_SouthAfrica_Sample20	5.67986	0.0934858	3.65115	3.71507	3.80682	5.75023	8.89356	3.30551	0.321756	1.2396	LTBI
Berry_SouthAfrica_Sample21	5.53342	-0.938	3.7651	3.36166	1.71723	5.04212	8.75708	-0.490655	-1.13814	1.94631	LTBI
Berry_SouthAfrica_Sample22	5.75749	0.196755	3.93109	3.51966	4.24786	5.71831	8.92685	3.28931	-0.0580758	1.63866	LTBI
Berry_SouthAfrica_Sample25	5.42303	0.321316	3.25936	3.6419	3.54267	5.29453	9.1397	1.36648	-0.449475	1.34248	LTBI
Berry_SouthAfrica_Sample26	5.57781	-0.252885	3.64891	3.43983	3.62768	5.39079	8.84591	2.58886	0.351585	2.26487	LTBI
Berry_SouthAfrica_Sample27	5.66762	-1.09377	3.64383	3.19012	2.70558	5.47551	8.76451	0.531513	0.398672	1.71649	LTBI
Berry_SouthAfrica_Sample28	5.75569	-0.669069	3.50578	3.25161	4.42494	5.74625	8.71399	3.82645	-0.725546	2.26398	LTBI
Berry_SouthAfrica_Sample29	6.01187	-1.1689	3.82274	3.57614	3.79789	5.83067	8.96886	2.02032	-0.0919332	1.26153	LTBI
Berry_SouthAfrica_Sample33	5.6037	-1.63023	3.47134	3.22216	2.72534	5.54091	8.91279	0.694115	1.39416	2.42395	LTBI
Berry_SouthAfrica_Sample34	5.69419	0.582224	3.92403	3.32259	3.79837	5.82412	8.74499	2.3989	-0.389449	1.39542	LTBI
Berry_SouthAfrica_Sample35	5.79551	-1.95347	3.21325	3.57889	2.29731	5.44823	8.72091	2.13241	-1.1822	1.39947	LTBI
Berry_SouthAfrica_Sample36	5.65001	-0.839324	3.59113	3.22887	1.54574	5.69617	8.72974	1.26595	-0.197935	0.330692	LTBI
Berry_SouthAfrica_Sample37	5.99613	-3.91031	3.86966	3.46732	2.61555	5.78098	9.001	2.03634	-0.0655551	2.33731	LTBI
Berry_SouthAfrica_Sample38	5.53926	-0.353974	3.43508	3.09169	3.16254	4.92334	9.23921	3.39731	0.571578	1.85748	LTBI
Berry_SouthAfrica_Sample39	5.60696	-0.355481	4.15596	3.2359	3.55558	6.12516	8.49911	2.08889	0.0938486	2.03492	LTBI
Berry_SouthAfrica_Sample40	5.91573	0.731358	3.56386	3.30055	4.21328	5.54108	8.56797	1.50699	-1.31474	1.4956	LTBI
Berry_SouthAfrica_Sample4	5.452	0.944108	3.25489	3.83896	5.33702	4.69031	9.05691	3.32681	-0.215662	2.40209	LTBI
Berry_SouthAfrica_Sample14	5.60305	1.82426	3.27798	3.42566	6.3187	5.11104	8.58407	4.91574	0.532313	3.55979	LTBI
Berry_SouthAfrica_Sample15	5.4509	-0.431466	3.17749	2.99164	5.40811	4.70337	9.49148	3.0153	1.30676	3.54507	LTBI
Berry_SouthAfrica_Sample30	5.62984	0.993748	2.95695	4.09608	6.39972	4.9801	9.01205	4.33824	-0.576644	3.95305	LTBI
Berry_SouthAfrica_Sample32	6.08327	-1.01947	3.75739	3.65553	5.96793	5.65381	8.40721	5.04339	0.772575	4.02557	LTBI
Berry_SouthAfrica_Sample6	5.08128	1.89633	1.34116	5.75454	8.3525	3.77101	9.45331	7.27677	3.16011	5.78631	Active_TB
Berry_SouthAfrica_Sample11	5.05141	4.04006	2.32102	5.60955	8.53778	4.44567	9.90567	6.30628	3.79145	6.36079	Active_TB
Berry_SouthAfrica_Sample12	5.49685	1.87767	2.6819	3.88809	7.11821	4.96091	9.68431	5.78892	4.91791	3.93673	Active_TB
Berry_SouthAfrica_Sample17	5.28467	5.61868	2.37859	5.65824	8.55161	4.11072	9.82862	6.89305	4.67497	7.58943	Active_TB
Berry_SouthAfrica_Sample18	4.98646	2.44168	2.73444	5.01662	7.85834	4.99406	9.97907	6.23187	4.24487	6.1629	Active_TB
Berry_SouthAfrica_Sample23	5.33585	3.00317	3.36084	4.60732	7.27515	4.97204	9.63752	4.79781	5.29991	4.53128	Active_TB
Berry_SouthAfrica_Sample24	5.57686	4.52735	2.81794	4.52402	7.01949	5.47956	9.19685	5.60638	4.93995	5.02579	Active_TB
Berry_SouthAfrica_Sample41	4.72462	4.79585	2.05988	5.76813	8.55157	3.77017	10.065	6.67113	4.79943	7.17279	Active_TB
Berry_SouthAfrica_Sample42	5.72854	1.03604	3.32969	4.3823	7.14433	5.28029	9.25548	6.78006	1.29263	4.66441	Active_TB
Berry_SouthAfrica_Sample43	5.61293	2.33082	3.53915	3.99464	6.55614	5.54948	8.87051	5.24384	2.06735	4.23628	Active_TB
Berry_SouthAfrica_Sample45	5.21465	4.95027	2.30283	5.36997	8.14037	4.53947	9.69095	6.30739	4.94155	6.75768	Active_TB
Berry_SouthAfrica_Sample46	5.34047	1.56769	3.12581	3.24647	4.90073	5.65593	8.2924	3.63585	-0.122488	2.006	Active_TB
Berry_SouthAfrica_Sample47	5.67169	2.29893	2.8685	4.35687	7.80871	4.96283	9.47338	6.54555	3.17723	5.70609	Active_TB
Berry_SouthAfrica_Sample49	5.95776	1.59569	3.34138	3.50894	5.99053	5.77228	8.58919	4.30161	0.835405	3.6227	Active_TB
Berry_SouthAfrica_Sample50	5.55308	2.71666	3.23093	4.33499	6.49182	5.21188	9.1274	5.19361	3.02519	4.79588	Active_TB
Berry_SouthAfrica_Sample51	5.4884	3.10723	2.81849	4.07322	6.67893	4.75166	9.27965	5.16307	2.95685	5.09727	Active_TB
Leicester_with_progressor_longitudinal_Sample10	5.56666	0.27121	3.71385	3.56729	3.51066	5.18156	9.28284	2.74038	-0.414044	1.44775	Control
Leicester_with_progressor_longitudinal_Sample12	5.73083	-0.595503	3.74083	2.95018	3.10166	5.79069	8.11912	2.40283	-0.463566	1.77347	Control
Leicester_with_progressor_longitudinal_Sample15	5.74349	-0.458902	3.60619	2.99451	3.18508	5.27059	8.52765	0.927464	0.0301766	1.50165	Control
Leicester_with_progressor_longitudinal_Sample17	5.75361	-0.0982206	3.98513	3.05125	2.30932	5.87158	8.42955	1.97166	0.518219	1.85429	Control
Leicester_with_progressor_longitudinal_Sample20	5.63014	-1.0785	3.69375	2.79111	2.26904	5.3019	8.65404	2.2255	0.130205	1.44277	Control
Leicester_with_progressor_longitudinal_Sample21	5.43387	-0.280411	3.13375	3.48761	4.16205	5.10414	8.60904	1.57065	-0.36855	1.36738	Control
Leicester_with_progressor_longitudinal_Sample22	5.68927	-1.19588	3.67028	3.17331	2.54321	5.6377	8.50526	0.0572251	0.0572251	1.37487	Control
Leicester_with_progressor_longitudinal_Sample30	5.70583	0.184299	3.85207	3.13726	2.62095	5.67469	8.63904	2.11785	-1.18542	1.86549	Control
Leicester_with_progressor_longitudinal_Sample32	5.73291	0.0177776	3.84737	3.26699	3.92146	5.62143	8.85679	1.83133	-0.0615666	1.78672	Control
Leicester_with_progressor_longitudinal_Sample36	5.76546	-0.684082	3.69284	3.30606	3.19637	5.72785	8.76941	2.44614	-1.39198	2.69227	Control
Leicester_with_progressor_longitudinal_Sample41	5.67967	0.918269	3.42588	3.21853	4.61501	5.04648	9.16867	2.69507	0.811441	1.96831	Control
Leicester_with_progressor_longitudinal_Sample42	5.84967	-0.464658	3.75866	3.53443	4.0577	5.32314	8.43008	3.10696	0.441349	1.96007	Control
Leicester_with_progressor_longitudinal_Sample43	5.83044	-1.22574	3.53818	3.60802	3.30571	5.31146	8.82368	1.37219	0.422261	0.901715	Control
Leicester_with_progressor_longitudinal_Sample47	5.61123	0.544479	3.2	3.17762	2.88718	5.37438	8.77721	1.52242	-0.412381	1.70037	Control
Leicester_with_progressor_longitudinal_Sample52	5.48113	-0.996552	3.33748	3.31785	3.80044	5.68385	8.88911	2.17248	-0.54936	1.86508	Control
Leicester_with_progressor_longitudinal_Sample53	5.66308	-1.55657	3.67438	3.13595	2.75718	5.28653	8.57752	1.16703	-0.0569018	3.08756	Control
Leicester_with_progressor_longitudinal_Sample54	5.88037	-0.0431844	3.59262	3.33577	3.48347	5.85242	8.68037	1.71057	1.38024	1.99442	Control
Leicester_with_progressor_longitudinal_Sample55	5.57008	0.794317	3.39437	3.35498	4.15565	5.26466	9.06425	3.37874	0.929189	1.43152	Control
Leicester_with_progressor_longitudinal_Sample63	5.49901	-0.215174	3.58819	3.37274	2.99328	5.07719	8.81118	1.41044	1.07179	1.52209	Control
Leicester_with_progressor_longitudinal_Sample65	5.50689	0.190875	3.37345	3.41109	4.44776	5.15792	8.74518	3.42342	-0.0606386	1.81372	Control
Leicester_with_progressor_longitudinal_Sample70	6.201	-1.52799	4.36562	2.83056	1.65791	6.25687	8.54523	0.699108	-1.07572	1.52021	Control
Leicester_with_progressor_longitudinal_Sample73	5.3856	-0.377668	3.73527	2.97253	3.35375	5.50219	8.83669	2.05694	-0.546041	1.74656	Control
Leicester_with_progressor_longitudinal_Sample76	5.46783	-0.70753	3.32042	3.4252	3.07497	5.02008	9.21708	2.52708	0.915188	1.90231	Control
Leicester_with_progressor_longitudinal_Sample81	5.74769	0.0525141	3.4481	3.75363	4.0657	5.53694	8.70616	3.42005	1.3858	2.04849	Control
Leicester_with_progressor_longitudinal_Sample89	5.48755	-0.566542	3.48915	3.07802	4.53449	5.57713	8.91454	3.36887	-0.772469	1.54631	Control
Leicester_with_progressor_longitudinal_Sample90	5.59874	-0.417236	3.71143	3.23106	4.65891	5.86365	8.46141	2.59822	-0.246774	2.35507	Control
Leicester_with_progressor_longitudinal_Sample94	5.49145	0.481308	3.5258	3.27403	3.87449	5.18568	9.17634	1.88374	0.0511914	2.0807	Control
Leicester_with_progressor_longitudinal_Sample100	5.84937	-0.348526	3.43693	3.06109	3.77386	5.67984	8.42293	3.32044	0.491915	1.62595	Control
Leicester_with_progressor_longitudinal_Sample101	5.73087	-0.868626	3.55163	2.42867	2.20425	5.77721	8.51699	1.274	-0.453694	2.52331	Control
Leicester_with_progressor_longitudinal_Sample103	5.38413	0.0616076	3.35732	3.67155	5.31186	5.31843	8.86628	4.31188	1.15222	2.44413	Control
Leicester_with_progressor_longitudinal_Sample105	5.66451	-0.571571	3.34235	3.04125	1.32214	5.72467	8.26455	1.82322	-0.663488	0.627692	Control
Leicester_with_progressor_longitudinal_Sample106	5.57174	-0.882466	3.77978	3.12077	2.45053	5.60888	8.71604	1.05897	0.492528	1.74905	Control
Leicester_with_progressor_longitudinal_Sample107	5.82415	-0.274178	3.7555	3.50706	2.52741	5.97556	8.44594	1.71309	-0.781524	1.28572	Control
Leicester_with_progressor_longitudinal_Sample108	5.83465	-0.854264	3.84234	2.96676	2.15785	5.95622	8.30762	2.11749	-0.37965	0.931737	Control
Leicester_with_progressor_longitudinal_Sample109	5.97599	-0.694497	3.95037	3.03325	2.32036	5.93468	8.90691	0.526671	-0.294479	2.58849	Control
Leicester_with_progressor_longitudinal_Sample117	5.28382	-0.931098	3.30584	3.70362	4.10407	5.62499	8.93848	1.61759	-0.235749	2.1089	Control
Leicester_with_progressor_longitudinal_Sample118	5.97406	0.305237	3.98928	3.31203	2.09625	6.11682	8.30404	1.81723	-0.781435	0.942719	Control
Leicester_with_progressor_longitudinal_Sample119	5.97158	-0.453088	4.1245	3.41088	2.89543	6.13136	8.49408	0.419636	-1.39976	2.21063	Control
Leicester_with_progressor_longitudinal_Sample123	5.89617	0.598558	3.93374	3.48295	3.72588	6.07337	8.20204	3.63161	-1.23044	1.49132	Control
Leicester_with_progressor_longitudinal_Sample124	5.91853	-0.157349	3.92754	3.0805	2.70785	6.16157	8.41435	2.70785	-1.29862	2.04184	Control
Leicester_with_progressor_longitudinal_Sample131	5.76743	-0.918996	4.08898	3.19276	2.91233	5.63888	8.40009	2.1036	-0.10053	0.381674	Control
Leicester_with_progressor_longitudinal_Sample132	5.76558	-0.990899	3.72084	3.05055	3.18726	5.64966	8.69056	3.14087	0.164519	1.61166	Control
Leicester_with_progressor_longitudinal_Sample133	5.84501	-1.3856	3.55833	3.1366	4.08023	5.51702	8.40422	2.88962	-0.734043	1.79825	Control
Leicester_with_progressor_longitudinal_Sample134	5.62072	-2.01189	3.65698	2.97084	3.36532	5.55378	8.88111	1.54055	-0.329483	1.9588	Control
Leicester_with_progressor_longitudinal_Sample136	5.60148	-0.581361	3.46635	2.77603	3.78805	5.36951	8.44881	2.1435	-2.21734	2.68651	Control
Leicester_with_progressor_longitudinal_Sample137	5.7663	-0.676782	3.53603	2.90156	2.42876	5.85127	8.37753	1.46579	-3.45147	2.20395	Control
Leicester_with_progressor_longitudinal_Sample138	5.94288	-0.103639	3.88031	3.02094	4.32366	5.76644	8.31795	2.21876	-0.581193	2.47162	Control
Leicester_with_progressor_longitudinal_Sample139	6.03179	-0.479211	3.79311	2.85814	3.3649	5.98443	8.20129	2.44657	-1.05099	1.91415	Control
Leicester_with_progressor_longitudinal_Sample145	5.49964	-0.171496	3.49727	3.65382	5.61697	5.32968	8.91268	4.49779	0.570757	2.789	Control
Leicester_with_progressor_longitudinal_Sample135	5.64547	2.4923	3.6031	4.06155	6.18627	5.59931	8.91736	4.90885	1.10047	3.66695	Control
Leicester_with_progressor_longitudinal_Sample13	5.70411	-0.66923	3.28764	3.75779	4.22669	5.58264	8.86972	2.14914	-1.66501	2.17798	LTBI
Leicester_with_progressor_longitudinal_Sample14	6.06459	-1.369	3.4313	3.02252	3.04854	5.86675	8.31297	0.650901	-0.267461	2.098	LTBI
Leicester_with_progressor_longitudinal_Sample16	5.96673	-0.405782	3.67635	2.65152	2.66164	5.72999	8.85962	2.69158	-0.405782	2.21626	LTBI
Leicester_with_progressor_longitudinal_Sample19	5.7171	-0.117141	3.24867	2.91969	2.98841	5.76318	9.04926	2.52787	1.08527	1.60628	LTBI
Leicester_with_progressor_longitudinal_Sample23	6.01009	-0.617733	3.55401	3.00181	2.93996	5.8474	8.62699	2.58329	-0.131062	1.24482	LTBI
Leicester_with_progressor_longitudinal_Sample31	5.41222	-0.251685	3.39409	3.04743	3.22671	5.26661	8.99905	3.12565	0.097912	0.993825	LTBI
Leicester_with_progressor_longitudinal_Sample39	5.45396	-0.604599	2.96467	3.43018	4.22001	4.72365	9.01204	4.62778	1.54726	1.88799	LTBI
Leicester_with_progressor_longitudinal_Sample44	5.70291	0.12932	3.14084	3.4474	4.50376	5.53504	8.86633	4.24242	0.12932	1.70734	LTBI
Leicester_with_progressor_longitudinal_Sample67	5.6542	0.530314	2.65213	2.94673	3.99079	5.29732	8.884	2.836	0.121991	3.15711	LTBI
Leicester_with_progressor_longitudinal_Sample69	5.5242	0.626013	3.65034	3.65034	4.19043	5.42186	9.04964	3.37799	0.114955	1.6655	LTBI
Leicester_with_progressor_longitudinal_Sample71	5.50883	0.148943	3.94826	3.35367	4.33514	5.36043	9.14193	1.69074	0.446884	2.57074	LTBI
Leicester_with_progressor_longitudinal_Sample74	5.32226	-0.0984974	3.53908	3.31313	3.40923	5.07649	9.19322	1.446	1.29936	1.72413	LTBI
Leicester_with_progressor_longitudinal_Sample75	5.79495	-0.920827	3.74563	3.56574	4.24496	5.60345	8.62026	2.3911	-0.118225	2.51754	LTBI
Leicester_with_progressor_longitudinal_Sample77	5.32753	0.703461	3.5384	3.66033	5.33671	5.27887	9.02352	4.25928	0.223186	2.85056	LTBI
Leicester_with_progressor_longitudinal_Sample83	5.49994	0.21191	3.64134	3.76599	4.61875	5.16308	8.78747	1.63879	0.21191	2.80041	LTBI
Leicester_with_progressor_longitudinal_Sample84	5.48568	-0.475283	3.16541	3.74064	4.12505	5.50005	9.08293	1.32962	0.223837	1.58819	LTBI
Leicester_with_progressor_longitudinal_Sample85	5.68979	2.17016	3.40461	3.83221	5.59521	5.43779	8.96501	4.24386	0.190618	2.71335	LTBI
Leicester_with_progressor_longitudinal_Sample86	5.94532	0.0274154	3.66204	3.18173	5.03635	5.96785	8.49937	3.73239	0.439949	2.9095	LTBI
Leicester_with_progressor_longitudinal_Sample93	5.41424	-0.458047	3.75052	3.24685	4.10271	5.57254	8.48868	3.11445	0.0986	2.50425	LTBI
Leicester_with_progressor_longitudinal_Sample98	5.61699	-0.373746	3.59376	3.1474	3.91621	5.61254	8.74847	3.7315	0.714689	2.24506	LTBI
Leicester_with_progressor_longitudinal_Sample99	5.20174	0.0922765	3.39618	3.03798	3.49303	5.13495	8.93511	2.21404	-0.691193	1.36099	LTBI
Leicester_with_progressor_longitudinal_Sample104	5.88108	-0.160934	3.74266	3.05315	2.08421	5.93362	8.38552	0.907607	-0.160934	1.21541	LTBI
Leicester_with_progressor_longitudinal_Sample110	5.47187	-0.518453	3.47796	3.15899	2.24135	5.37426	8.93142	0.232439	-0.709699	2.65272	LTBI
Leicester_with_progressor_longitudinal_Sample111	5.77874	0.211455	3.76893	3.05868	4.64801	5.83454	8.38392	3.42705	-0.317653	1.81433	LTBI
Leicester_with_progressor_longitudinal_Sample112	5.60281	2.80171	3.66372	3.89065	5.88891	5.29476	9.01749	4.2944	0.421676	2.63936	LTBI
Leicester_with_progressor_longitudinal_Sample113	5.80066	0.975306	3.53817	3.69334	4.36516	5.95152	8.42168	3.09795	-0.977099	1.46703	LTBI
Leicester_with_progressor_longitudinal_Sample116	5.92823	-0.690175	3.68409	2.81588	3.62828	6.06063	8.69124	1.77576	-1.41151	2.04094	LTBI
Leicester_with_progressor_longitudinal_Sample120	5.36072	0.365325	3.28432	3.37837	4.54661	5.41916	8.41434	4.16406	0.449305	2.05136	LTBI
Leicester_with_progressor_longitudinal_Sample121	5.57925	-0.319784	3.65471	3.30225	3.66095	5.57925	8.57332	3.15084	-1.69057	2.22579	LTBI
Leicester_with_progressor_longitudinal_Sample122	5.71577	0.229328	3.69346	3.69346	4.41514	5.89779	8.80317	2.32104	0.776295	2.10105	LTBI
Leicester_with_progressor_longitudinal_Sample125	5.81444	0.807869	3.93644	3.26138	5.26612	6.21637	8.42509	4.50405	0.0895706	1.95142	LTBI
Leicester_with_progressor_longitudinal_Sample126	5.68112	0.178491	3.35777	3.90042	3.2196	5.84674	9.02225	2.53928	-0.629876	1.14187	LTBI
Leicester_with_progressor_longitudinal_Sample128	5.67984	0.305472	3.40538	3.27134	2.7816	5.83458	8.28967	2.7816	0.100757	1.32357	LTBI
Leicester_with_progressor_longitudinal_Sample140	5.77136	-0.695939	3.64567	3.02577	2.22037	5.76353	8.68142	1.56119	-0.695939	1.15566	LTBI
Leicester_with_progressor_longitudinal_Sample141	5.84293	-0.294963	3.49933	2.79101	3.45836	5.59145	8.79582	1.94317	1.46466	2.1187	LTBI
Leicester_with_progressor_longitudinal_Sample149	6.05162	-0.471508	3.89464	3.50509	1.86707	6.59449	8.92162	1.57583	1.61125	0.221288	LTBI
Leicester_with_progressor_longitudinal_Sample150	5.8745	-1.32167	3.69894	3.87787	2.67847	5.85668	9.03942	1.46804	-0.363418	1.5548	LTBI
Leicester_with_progressor_longitudinal_Sample151	5.91979	-0.5721	3.53379	2.9847	4.18222	6.16243	8.60121	3.43586	1.60514	1.92688	LTBI
Leicester_with_progressor_longitudinal_Sample152	5.56474	-0.93558	3.58479	3.40257	3.50481	5.74034	8.98575	2.27412	-0.524085	2.56452	LTBI
Leicester_with_progressor_longitudinal_Sample153	5.64774	-0.734793	3.46908	2.99281	2.13547	5.74688	9.02691	2.22553	0.418823	1.6546	LTBI
Leicester_with_progressor_longitudinal_Sample154	6.05978	-0.00357555	3.77432	2.98383	2.54353	5.43907	8.21331	1.14122	1.00311	1.90667	LTBI
Leicester_with_progressor_longitudinal_Sample165	5.81242	-0.427012	3.32403	2.68016	3.08227	5.59086	9.03501	1.80352	-1.20166	-0.127396	LTBI
Leicester_with_progressor_longitudinal_Sample174	5.71001	0.453978	3.50216	3.23467	3.25895	5.62068	8.92209	1.74014	0.613166	1.21947	LTBI
Leicester_with_progressor_longitudinal_Sample176	5.90354	0.0749427	3.3053	3.12905	3.10725	5.90775	8.7963	1.59496	-1.4992	1.44084	LTBI
Leicester_with_progressor_longitudinal_Sample34	5.58432	0.0215548	2.84726	3.07111	3.38745	4.94747	9.10015	1.97382	0.726392	2.29947	LTBI
Leicester_with_progressor_longitudinal_Sample38	5.62848	3.83502	3.57046	4.82474	8.0972	4.84163	9.21829	6.19514	2.64702	5.61709	LTBI
Leicester_with_progressor_longitudinal_Sample62	5.50293	0.749479	2.8358	3.50154	4.25268	4.66799	9.25563	1.98545	0.655536	2.29682	LTBI
Leicester_with_progressor_longitudinal_Sample87	5.2118	1.34585	2.35014	4.66643	6.7044	5.08848	9.38297	6.17641	0.509081	3.98724	LTBI
Leicester_with_progressor_longitudinal_Sample127	5.47543	-3.45147	3.00698	3.03523	3.76011	5.3777	9.3953	2.81396	0.0636369	0.793995	LTBI
Leicester_with_progressor_longitudinal_Sample4	5.25452	3.92099	2.79297	5.59864	9.54721	4.83691	9.42252	7.86184	2.91092	5.76582	LTBI_Progressor
Leicester_with_progressor_longitudinal_Sample60	5.30933	2.25375	3.23986	4.37284	6.61228	5.17879	9.21301	5.14649	2.75049	3.01979	LTBI_Progressor
Leicester_with_progressor_longitudinal_Sample147	5.40949	-2.31166	2.92078	5.26011	7.5423	5.1748	9.09927	6.78853	1.66534	5.32292	LTBI_Progressor
Leicester_with_progressor_longitudinal_Sample156	6.28261	-0.0900838	4.13817	3.29281	3.65287	6.3709	8.15679	0.814166	-0.045861	1.57846	LTBI_Progressor
Leicester_with_progressor_longitudinal_Sample163	5.71878	2.87513	3.03511	5.1572	7.57815	5.41779	9.16766	6.16904	2.68505	5.37907	LTBI_Progressor
Leicester_with_progressor_longitudinal_Sample166	5.75021	4.46477	3.11389	4.85578	6.8546	5.86334	9.19125	4.95955	3.72158	4.57344	LTBI_Progressor
Leicester_with_progressor_longitudinal_Sample172	5.51666	1.12832	3.45382	3.32782	4.465	5.3507	8.66678	3.92092	-0.340765	1.89273	LTBI_Progressor
Leicester_with_progressor_longitudinal_Sample177	5.28454	1.853	2.91736	4.31314	6.58559	5.02783	9.6925	5.11804	4.61977	4.18543	LTBI_Progressor
Leicester_with_progressor_longitudinal_Sample183	5.87802	-0.382009	3.67003	3.11165	3.86886	5.86862	8.66738	3.37132	0.558477	1.69425	LTBI_Progressor
Leicester_with_progressor_longitudinal_Sample1	5.06484	4.62997	2.49132	4.90259	8.03331	4.00451	9.55908	5.97956	5.36777	6.79327	Active_TB
Leicester_with_progressor_longitudinal_Sample6	5.69213	3.20059	3.04849	4.72932	7.00166	5.39461	9.17702	4.73981	2.80039	4.406	Active_TB
Leicester_with_progressor_longitudinal_Sample7	5.38636	4.6497	3.1826	5.05779	8.17628	4.63162	9.45937	7.00828	5.42362	6.57419	Active_TB
Leicester_with_progressor_longitudinal_Sample8	4.91277	3.58217	2.72767	4.7423	7.52069	4.63049	9.39257	5.54894	3.30598	5.13764	Active_TB
Leicester_with_progressor_longitudinal_Sample11	5.24395	1.17891	2.16704	4.62941	6.75222	4.6792	9.50647	3.86729	2.36256	3.76148	Active_TB
Leicester_with_progressor_longitudinal_Sample18	5.04688	5.0671	2.02946	5.48616	8.61813	3.87855	9.90748	6.50295	4.92664	6.52585	Active_TB
Leicester_with_progressor_longitudinal_Sample24	5.11386	4.99175	2.29231	6.07603	8.83831	4.05164	10.1932	7.29617	4.92659	7.34161	Active_TB
Leicester_with_progressor_longitudinal_Sample35	5.56795	3.6708	2.36433	4.17026	8.16902	3.95189	9.93677	6.73395	5.4029	4.1926	Active_TB
Leicester_with_progressor_longitudinal_Sample37	5.5122	3.69724	2.9778	4.98132	7.88851	5.15019	9.35902	5.94399	1.35066	5.42642	Active_TB
Leicester_with_progressor_longitudinal_Sample40	5.40329	4.6492	2.91644	4.85958	7.36876	4.45903	9.48444	5.33359	2.29972	5.07496	Active_TB
Leicester_with_progressor_longitudinal_Sample45	5.54302	3.02707	2.97643	4.75934	7.05822	5.23908	8.94181	5.06825	1.13761	4.79387	Active_TB
Leicester_with_progressor_longitudinal_Sample46	5.21931	1.98572	2.9523	4.64997	7.16738	5.1876	9.37986	4.98526	0.171454	5.06498	Active_TB
Leicester_with_progressor_longitudinal_Sample48	5.19454	4.72999	2.52447	5.15034	7.98982	5.03354	9.90664	6.60357	3.53891	6.32661	Active_TB
Leicester_with_progressor_longitudinal_Sample50	5.7014	1.61544	3.22873	3.84609	5.77194	5.39663	9.04046	3.40244	1.22276	2.70179	Active_TB
Leicester_with_progressor_longitudinal_Sample51	5.10498	3.79785	3.04454	5.60326	8.02867	4.95619	9.6156	5.45908	3.66804	5.60488	Active_TB
Leicester_with_progressor_longitudinal_Sample56	5.57945	2.52026	3.25676	4.52757	6.87405	5.20791	8.89693	5.95157	1.15011	3.95087	Active_TB
Leicester_with_progressor_longitudinal_Sample64	5.23932	1.74169	2.61646	5.06821	8.11992	5.08087	9.99908	6.70765	4.99557	5.82849	Active_TB
Leicester_with_progressor_longitudinal_Sample66	5.08899	2.83426	2.35621	4.87079	7.1368	4.69054	9.51544	6.32434	4.75465	4.64294	Active_TB
Leicester_with_progressor_longitudinal_Sample68	5.08247	5.73081	2.31393	6.21348	9.4562	2.64361	10.121	7.78405	5.13583	7.35108	Active_TB
Leicester_with_progressor_longitudinal_Sample72	5.15675	4.51651	2.1272	5.84504	8.25444	4.57458	9.59697	6.72905	4.2034	6.37185	Active_TB
Leicester_with_progressor_longitudinal_Sample78	5.32654	5.25661	3.59655	5.36418	7.72335	5.1335	9.70813	6.16006	2.56039	5.52153	Active_TB
Leicester_with_progressor_longitudinal_Sample80	4.72055	4.90459	2.48995	5.90239	8.31329	4.45321	9.63338	6.52812	5.47242	7.32334	Active_TB
Leicester_with_progressor_longitudinal_Sample82	4.74428	3.38701	2.29567	4.87362	7.43401	3.97259	9.86343	6.77548	5.10638	6.76857	Active_TB
Leicester_with_progressor_longitudinal_Sample88	5.10457	5.41711	1.80092	5.64461	8.64853	4.47105	10.0194	6.60395	2.27167	7.30226	Active_TB
Leicester_with_progressor_longitudinal_Sample92	4.95757	3.88262	2.39122	5.12453	8.14549	3.93926	10.2434	5.65695	5.82351	6.31685	Active_TB
Leicester_with_progressor_longitudinal_Sample95	5.15526	1.74253	3.16632	4.11232	6.33426	5.16776	9.5056	3.44482	4.01425	3.25488	Active_TB
Leicester_with_progressor_longitudinal_Sample97	5.56195	2.73702	3.04863	4.07023	6.6402	5.36118	9.51391	5.76683	4.75891	3.92049	Active_TB
Leicester_with_progressor_longitudinal_Sample102	5.34194	5.20379	2.53859	5.46801	8.67158	4.84771	9.60516	7.33172	3.01752	7.41787	Active_TB
Leicester_with_progressor_longitudinal_Sample114	5.38289	2.48071	2.96783	4.61877	7.07013	4.84001	9.27611	4.33789	4.16838	4.88984	Active_TB
Leicester_with_progressor_longitudinal_Sample115	4.91436	4.81453	2.30856	5.7243	8.48101	4.49225	10.1475	7.35748	4.43803	7.64888	Active_TB
Leicester_with_progressor_longitudinal_Sample129	5.53331	2.93186	2.88781	4.54833	7.13331	5.31666	9.27697	5.89615	2.49347	4.94671	Active_TB
Leicester_with_progressor_longitudinal_Sample142	5.34806	2.7402	2.60467	4.76295	7.49924	5.08284	9.65998	5.92603	4.88741	5.76052	Active_TB
Leicester_with_progressor_longitudinal_Sample143	5.20327	3.15231	1.91541	5.02363	8.1417	4.16352	9.31875	5.6191	2.3327	5.79079	Active_TB
Leicester_with_progressor_longitudinal_Sample144	5.14227	0.190732	3.01273	3.90187	5.63824	4.89999	9.56122	4.79478	3.97594	3.8968	Active_TB
Leicester_with_progressor_longitudinal_Sample158	5.80191	4.81837	1.1038	5.87792	8.73164	2.79716	10.2949	7.47424	5.43418	7.16992	Active_TB
Leicester_with_progressor_longitudinal_Sample159	5.38782	3.46694	2.61732	4.56244	7.98698	4.31739	10.1808	7.00953	6.33554	5.0251	Active_TB
Leicester_with_progressor_longitudinal_Sample162	5.26875	3.15468	2.85787	4.42708	7.30423	4.87075	9.55869	5.02309	3.8961	4.79504	Active_TB
Leicester_with_progressor_longitudinal_Sample170	5.10481	-2.56739	2.24161	4.50713	7.91259	4.58818	9.41348	7.08479	2.63178	6.20921	Active_TB
Leicester_with_progressor_longitudinal_Sample175	4.84462	2.49391	1.58882	4.56424	7.83729	4.89357	9.01118	6.03175	0.331205	5.23263	Active_TB
Leicester_with_progressor_longitudinal_Sample179	5.05203	2.774	2.4951	4.47494	6.81764	4.22261	9.85494	5.47575	5.19331	4.68311	Active_TB
Leicester_with_progressor_longitudinal_Sample180	5.29547	5.15356	2.66579	5.34637	8.40484	4.48217	10.2696	6.46077	5.27276	6.23979	Active_TB
Leicester_with_progressor_longitudinal_Sample181	5.46599	2.37711	3.0957	4.78542	7.88031	4.98128	9.5859	5.65633	2.44629	6.65293	Active_TB
Leicester_with_progressor_longitudinal_Sample33	5.47392	2.54595	3.64731	3.93594	6.75057	5.34265	9.26696	5.07427	2.7616	4.36511	Active_TB
Leicester_with_progressor_longitudinal_Sample49	5.36603	1.90189	3.52076	4.34816	6.19777	5.5042	8.63068	5.32168	1.80212	2.80387	Active_TB
Leicester_with_progressor_longitudinal_Sample57	5.68923	0.679741	3.53241	4.21483	5.90823	5.56431	9.28355	4.3844	3.03517	2.93425	Active_TB
Leicester_with_progressor_longitudinal_Sample79	5.69862	1.45944	3.36755	3.91823	5.51935	5.18765	9.00225	4.54025	1.68365	3.18707	Active_TB
Leicester_with_progressor_longitudinal_Sample91	5.37152	0.577777	3.52457	3.7748	5.64723	5.56896	9.18392	4.81588	2.48341	2.99626	Active_TB
Leicester_with_progressor_longitudinal_Sample96	5.53603	2.09968	3.34818	3.5662	5.71323	5.52306	9.08436	4.77494	-1.239	3.06286	Active_TB
Leicester_with_progressor_longitudinal_Sample130	5.70812	0.961552	3.21135	3.93748	4.85913	5.40217	8.59603	3.7744	2.25881	2.32318	Active_TB
Leicester_with_progressor_longitudinal_Sample155	5.73508	1.91866	3.814	3.68545	5.12934	5.91124	9.13127	2.69052	0.0196854	2.43157	Active_TB
Leicester_with_progressor_longitudinal_Sample160	5.48778	-0.163274	3.13783	3.78364	4.53462	5.21223	8.86211	3.97719	0.214363	2.35464	Active_TB
Leicester_with_progressor_longitudinal_Sample161	5.48546	1.88825	3.18865	3.43329	5.56646	4.76713	8.99301	4.37791	-0.659766	1.54577	Active_TB
Leicester_with_progressor_longitudinal_Sample182	5.53397	2.99841	3.86536	4.18943	5.90348	5.99206	9.31493	4.86873	1.74977	3.55356	Active_TB
SRR3235865	5.05745	4.91514	1.59417	6.48386	8.86347	3.94911	9.96161	6.70417	7.38118	8.9562	LTBI_Progressor
SRR3235923	4.98911	2.39479	2.3019	5.05778	8.24216	4.55231	9.79944	6.20992	2.98729	7.9815	LTBI_Progressor
SRR3235879	5.2305	5.4469	2.62492	5.25149	8.3673	4.44351	9.7433	7.13082	5.35352	7.15538	LTBI_Progressor
SRR3235963	5.66343	0.134207	3.30488	3.78089	6.32595	5.74638	9.42152	4.95982	-0.0595354	3.96604	LTBI_Progressor
SRR3235845	5.32472	4.52362	2.48689	5.41215	8.26013	4.6508	9.73104	6.3921	4.39064	7.40428	LTBI_Progressor
SRR3235798	5.10736	2.34296	2.63491	2.82055	4.81773	4.53849	9.88805	4.02824	1.06848	1.85778	LTBI_Progressor
SRR3236110	5.39017	1.26976	3.41124	4.21147	5.26583	5.02036	8.65261	3.63366	-0.141435	2.95053	LTBI_Progressor
SRR3235981	5.92323	-1.11579	4.30753	2.68418	3.67882	5.98496	8.50459	3.28375	-1.62318	1.15447	LTBI_Progressor
SRR3235807	5.33518	1.2274	3.81628	3.86573	6.61974	5.35266	9.17595	4.81755	0.816075	4.12577	LTBI_Progressor
SRR3236074	5.48575	2.37846	3.38149	4.0281	6.84126	5.15942	9.25531	5.30751	-0.22478	3.7832	LTBI_Progressor
SRR3235987	5.18583	4.31141	2.98911	4.90316	7.60087	5.29837	9.3076	5.1846	1.86554	6.37225	LTBI_Progressor
SRR3235812	5.34651	2.84115	2.65124	4.09564	6.15033	4.61547	9.12604	4.70884	2.7176	4.49828	LTBI_Progressor
SRR3235918	5.54206	-2.99307	3.2855	4.51994	8.01748	4.62085	9.81498	5.40823	2.16617	5.9822	LTBI_Progressor
SRR3235884	5.81664	1.50645	3.93183	3.03539	4.79163	6.07173	8.72842	2.50319	0.112007	2.49637	LTBI_Progressor
SRR3235954	5.83837	1.45376	3.32191	3.5144	5.75723	5.97836	8.66736	5.4157	-0.925419	4.19386	LTBI_Progressor
SRR3235983	5.52792	-0.984366	3.88621	2.89433	3.62698	5.83116	9.01982	3.04689	-2.88712	1.66213	LTBI_Progressor
SRR3235968	5.871	2.60816	3.38395	3.56199	6.40386	5.63005	9.03832	4.87701	1.9617	4.83812	LTBI_Progressor
SRR3235782	5.70385	1.49546	3.19236	3.98353	6.51642	5.28727	8.72799	5.17086	-1.30997	3.32246	LTBI
SRR3235789	5.43621	-0.826158	3.58018	3.95712	3.51441	5.43584	9.4133	3.11545	0.45777	1.81058	LTBI
SRR3235790	5.67423	-0.211633	3.58128	3.81578	4.74752	5.59093	8.67487	2.52001	-0.00390551	2.4829	LTBI
SRR3235792	6.15494	-0.0915244	4.06446	2.93136	1.25007	6.35696	8.09171	3.27886	0.281779	1.41593	LTBI
SRR3235793	5.68972	1.46123	4.2543	3.63871	2.97415	5.64998	9.08928	0.560511	2.19197	2.11987	LTBI
SRR3235794	5.50313	-0.102132	3.54936	3.10805	4.07905	5.47411	8.8161	1.53461	-0.414187	1.96112	LTBI
SRR3235809	5.26312	-0.297802	3.11132	3.83087	3.95193	4.74048	9.13674	1.53665	-1.76776	2.03018	LTBI
SRR3235818	5.44965	-0.435681	3.05201	3.33118	3.83559	5.18957	9.31303	1.57315	1.23011	1.04784	LTBI
SRR3235822	5.55784	-0.464113	3.1074	3.20105	2.98259	5.10953	8.97488	2.24238	-1.42731	0.925846	LTBI
SRR3235832	5.48494	-2.39968	2.93544	3.29081	5.01473	4.99967	8.70112	3.24898	-0.50276	1.08405	LTBI
SRR3235837	5.84705	0.254974	3.48732	3.06781	4.36319	5.31077	8.63294	2.88739	-0.302714	0.843307	LTBI
SRR3235841	5.94334	0.432505	3.00259	3.23217	4.16664	5.72313	8.69942	3.23363	-0.966046	1.348	LTBI
SRR3235846	5.98204	0.28342	3.63492	3.90863	6.74775	5.71193	8.63509	5.34657	-1.09037	3.35963	LTBI
SRR3235848	5.81657	0.0590742	3.15655	3.12216	3.16684	5.38776	8.93697	1.17452	-1.48879	2.04081	LTBI
SRR3235850	5.96549	-1.4312	3.33442	3.16265	3.35828	5.63005	8.85872	2.46007	0.430613	1.80498	LTBI
SRR3235853	5.81074	-0.298287	3.78728	3.21024	2.75582	5.78901	8.41839	2.46181	-0.0981417	1.68544	LTBI
SRR3235857	5.38907	-0.222608	3.20047	3.53984	4.57713	5.18322	9.22573	2.0495	0.885932	1.73607	LTBI
SRR3235868	5.7303	-0.337855	4.22441	3.89281	4.78433	6.32189	8.6223	3.98262	1.63815	3.19769	LTBI
SRR3235870	6.06556	-1.15283	3.47415	3.80898	3.37595	6.1113	9.02585	1.4537	0.75353	2.30399	LTBI
SRR3235874	6.06834	-0.741445	3.57566	3.13348	2.51884	6.2097	8.55342	2.28193	-0.270488	1.89098	LTBI
SRR3235881	5.99163	-1.1852	3.78817	3.44572	4.51368	5.98102	8.97722	2.08418	-0.792576	1.10711	LTBI
SRR3235887	5.58271	1.01503	2.94438	3.93895	4.62724	5.0709	9.36016	1.21724	-0.916943	1.91411	LTBI
SRR3235889	5.7617	-0.557577	3.67268	2.63956	3.1152	5.39943	8.78623	3.39839	-0.139863	1.66269	LTBI
SRR3235893	5.60871	-1.04289	3.30642	2.65995	3.24779	4.85025	8.9427	-0.724741	1.47115	1.06499	LTBI
SRR3235897	5.46836	0.18547	3.38104	3.46504	4.92854	5.63828	8.74911	3.55276	0.285115	1.51205	LTBI
SRR3235901	5.7198	0.802941	3.41053	3.6775	4.89671	5.70727	8.68831	3.83688	0.383295	2.59084	LTBI
SRR3235905	5.52591	-0.387142	3.12912	3.35217	3.83403	5.52776	8.93643	3.30025	0.443572	1.19265	LTBI
SRR3235906	5.73941	-0.204355	3.37798	3.07694	3.45672	5.71486	8.87688	2.48525	1.04301	1.67116	LTBI
SRR3235908	5.58033	0.252941	2.48212	3.50923	3.85559	4.13225	9.33838	3.47718	0.174193	1.70737	LTBI
SRR3235912	5.82716	0.437706	3.39946	3.6567	3.65985	5.52232	8.40655	1.38545	1.54395	1.91821	LTBI
SRR3235916	5.50808	0.976912	3.58215	3.75106	4.11568	5.2129	9.00802	3.20696	0.652799	2.28061	LTBI
SRR3235924	5.66047	0.100543	3.54691	3.49477	4.27792	5.36885	8.94756	3.19023	0.119199	2.46967	LTBI
SRR3235928	5.78665	1.07705	3.30063	4.02692	5.65664	5.6747	8.63752	4.47303	0.475982	2.77988	LTBI
SRR3235929	5.44046	-0.0650734	2.90365	3.55833	3.3171	5.18718	8.94579	2.66242	0.326035	2.69828	LTBI
SRR3235933	5.53398	1.60828	3.50349	3.82577	5.34682	4.67611	9.50224	4.19096	1.13571	2.2553	LTBI
SRR3235935	5.23813	0.813712	3.20988	3.70238	3.77091	5.14109	9.02814	1.36316	-0.860409	2.25645	LTBI
SRR3235940	5.63245	-1.03063	3.35694	3.45662	3.98329	5.48659	9.126	3.09429	0.693981	1.57707	LTBI
SRR3235943	6.11981	-1.78006	3.75375	3.33829	3.00702	5.90261	8.4334	0.953261	1.09405	1.74127	LTBI
SRR3235946	5.55558	0.00579155	3.60132	3.61486	3.26911	5.24676	9.07462	2.55723	-0.613358	1.21566	LTBI
SRR3235958	5.70579	-1.07042	3.61757	3.35388	4.22177	5.85968	8.85758	1.71142	0.919942	1.84873	LTBI
SRR3235966	5.87514	-0.0559029	3.6781	4.08073	4.15183	5.7131	8.92479	3.90711	-0.720116	1.37497	LTBI
SRR3235971	5.9262	-1.08552	3.52862	2.57115	3.47697	5.46501	8.44903	3.28806	1.80946	2.42301	LTBI
SRR3235973	5.52673	0.814584	3.42119	4.77943	6.60035	5.35152	8.73695	5.30219	-0.243644	3.6002	LTBI
SRR3235991	5.4678	-1.42631	3.35291	3.72376	2.1406	5.49236	8.71507	2.3174	0.546793	0.900455	LTBI
SRR3235994	5.42624	1.31751	2.94984	3.45374	5.4624	5.9198	8.53731	4.29399	0.213785	2.27862	LTBI
SRR3235996	6.15064	-0.471417	4.05855	4.17127	4.54533	5.94231	8.78507	2.29611	1.14266	2.78566	LTBI
SRR3236000	5.82841	-0.762254	3.50486	3.47333	2.4083	6.16543	8.2315	2.34928	0.683148	1.09415	LTBI
SRR3236004	5.955	-3.16775	3.18588	3.20264	3.5594	5.89508	8.25175	2.69961	1.19666	1.75356	LTBI
SRR3236011	5.52429	1.26956	3.34988	4.18326	4.85028	5.54874	9.03849	4.35077	-1.17227	2.11023	LTBI
SRR3236015	5.86385	-0.432873	3.64974	3.25113	3.61298	6.44112	8.35126	1.09071	2.20697	1.22756	LTBI
SRR3236018	5.50672	-0.783006	3.57843	3.44468	4.85981	5.31934	8.99228	3.48243	0.663542	1.55622	LTBI
SRR3236019	5.72629	-0.412838	3.41314	3.62543	2.96937	5.69353	8.73451	3.57906	-0.0113463	1.20986	LTBI
SRR3236020	5.3908	0.773915	3.43358	3.89425	4.59786	5.17831	9.00289	3.71888	-1.63664	2.15873	LTBI
SRR3236021	5.90168	-2.45142	4.01055	3.10633	3.40338	5.82945	8.48861	0.663562	0.0897326	0.923936	LTBI
SRR3236022	5.67695	-3.21217	3.45861	4.11519	4.39861	5.65806	9.33595	2.49291	0.64665	2.50276	LTBI
SRR3236023	5.50961	0.0751611	3.47239	4.0118	4.39541	5.22894	8.65758	2.4838	-0.148705	2.17999	LTBI
SRR3236024	6.10857	0.687718	3.41888	3.11958	4.14337	5.48729	8.15052	3.11685	0.791437	1.39835	LTBI
SRR3236025	6.0166	-0.906665	3.70768	3.60764	2.83577	5.94911	8.29086	3.76761	-0.954542	2.21469	LTBI
SRR3236026	5.78602	-1.02278	3.57999	3.11151	3.11081	5.70162	8.62761	2.98227	0.408256	2.00143	LTBI
SRR3236027	6.20873	-2.01422	4.05333	3.61051	2.83441	6.55507	8.08381	3.1701	-0.649723	1.09415	LTBI
SRR3236030	5.35815	-0.494986	3.39423	3.61352	3.49529	4.60592	9.25133	2.82454	-0.371398	1.41868	LTBI
SRR3236031	5.69858	-0.365569	3.55859	3.56292	3.7301	5.16172	9.10896	2.76229	2.26746	1.17054	LTBI
SRR3236032	6.04442	1.35113	3.78883	3.68343	4.29104	5.28428	9.17686	1.1647	0.702091	2.02556	LTBI
SRR3236033	5.86365	-0.86578	3.28127	3.66436	4.25611	5.56815	8.9065	1.64963	-0.602454	2.2187	LTBI
SRR3236036	5.90423	-0.408493	3.65625	3.25011	2.72163	5.91047	8.68669	2.70677	1.10996	1.82799	LTBI
SRR3236037	5.93817	1.19796	3.7507	3.30856	3.579	5.60481	8.4043	1.29987	-0.866118	2.17259	LTBI
SRR3236040	5.64846	-0.182219	3.95733	3.70224	4.56957	5.71349	9.21638	3.08254	1.0542	2.09788	LTBI
SRR3236041	5.57187	0.0370013	3.43113	3.5015	4.4413	5.08909	8.81393	2.93771	-0.269268	1.88885	LTBI
SRR3236042	6.00766	0.515205	3.69516	2.76998	3.6979	6.15986	8.47944	2.82395	1.22793	1.51706	LTBI
SRR3236045	5.81421	0.254085	3.77262	3.14515	2.18819	6.33498	8.74143	2.24075	0.889481	1.70863	LTBI
SRR3236046	5.70457	-1.9433	3.75237	3.33774	1.91846	5.44479	8.79736	1.4102	1.57438	-0.0317761	LTBI
SRR3236048	5.77726	1.3921	3.36864	4.16379	6.27417	5.97896	8.74976	4.68437	1.75576	4.27058	LTBI
SRR3236056	5.73003	-0.703496	3.6956	3.2908	4.16234	5.32649	9.09992	3.27718	-1.10221	2.13086	LTBI
SRR3236058	6.12616	1.47171	3.782	3.19471	4.19416	5.99671	8.82335	3.62917	0.662775	2.53035	LTBI
SRR3236060	5.66565	0.0683283	2.01877	2.99583	2.86864	4.36845	8.72571	3.4232	-2.69554	3.41617	LTBI
SRR3236063	5.67438	0.21171	3.8842	3.59147	3.80063	5.30699	8.72941	1.18417	0.898777	2.1076	LTBI
SRR3236068	5.5513	0.67049	3.57126	3.54269	4.43911	5.21275	9.22629	3.58826	0.854495	2.04702	LTBI
SRR3236069	5.6714	-0.495883	3.28737	3.30298	4.01342	5.72508	8.72211	4.15824	-0.365815	1.73636	LTBI
SRR3236071	5.60367	-0.091637	3.69439	3.46964	4.74761	5.44039	8.85579	4.47477	-1.01654	2.44578	LTBI
SRR3236075	5.99014	0.477958	4.08982	3.43889	3.06837	6.25915	9.19175	1.14849	0.272716	1.76901	LTBI
SRR3236080	5.45872	-0.23548	3.20006	3.4567	3.27362	5.47363	9.12193	0.730515	0.149555	2.56377	LTBI
SRR3236083	5.8628	0.394986	3.85493	3.27566	3.89707	5.77218	8.83343	1.53257	0.493754	1.83045	LTBI
SRR3236085	5.48985	-0.134898	3.1677	2.46376	3.39879	4.78903	9.28073	2.73301	1.03264	2.01354	LTBI
SRR3236089	5.85921	-0.582567	4.07085	3.65264	4.16142	5.88226	8.80559	3.5086	0.0711087	1.61691	LTBI
SRR3236097	5.68301	0.327819	3.4704	3.93908	4.24964	5.60279	8.16611	3.79309	0.602698	3.12025	LTBI
SRR3236101	5.58394	-1.46743	3.79501	3.25648	3.1252	5.43671	8.79634	1.87317	0.812997	1.54742	LTBI
SRR3236106	5.40404	-0.137844	3.94835	3.44104	4.22456	5.44274	9.36271	3.52957	-1.58461	1.01197	LTBI
SRR3236109	5.96395	0.238875	3.96644	2.91175	3.82698	5.92591	8.53986	2.11642	-0.8165	2.13163	LTBI
SRR3236112	5.69173	4.57983	3.39041	3.84556	7.76074	5.85434	8.55861	5.99579	1.16537	6.41017	LTBI
SRR3236113	5.68069	1.35221	3.71452	3.01578	1.71281	5.44052	8.6533	0.00363969	-1.17952	1.56812	LTBI
SRR3236116	5.19111	-1.36931	3.09217	3.4067	2.94205	5.47456	8.21734	1.38214	1.45669	1.09828	LTBI
SRR3236117	5.72405	1.04735	3.40557	3.53275	2.89048	5.20747	8.48199	2.6819	1.29837	1.36534	LTBI
SRR3236120	5.25066	-0.508907	3.00811	3.63665	4.53996	5.44351	8.53681	2.72354	1.09356	2.66234	LTBI
SRR3236122	5.64706	1.09734	3.47782	3.69757	3.66429	5.9553	8.77889	3.19285	-0.705657	1.91392	LTBI
SRR3236123	5.71441	0.0485869	3.61354	3.16143	4.42819	5.5852	9.01073	1.51907	1.18744	1.34634	LTBI
SRR3236127	5.86751	-1.50691	4.0245	2.78383	1.31317	6.46088	8.19727	-0.209898	0.818284	0.487383	LTBI
SRR3236128	5.44959	0.470867	3.28238	3.47658	3.98308	4.93256	9.2859	1.79444	1.59074	2.20656	LTBI
SRR3236130	5.62966	2.17512	3.83302	3.35834	4.37302	5.46981	8.70789	3.32389	0.742488	2.47605	LTBI
SRR3236133	5.70331	-0.281065	3.76244	2.80771	2.64384	5.87897	8.68407	1.22652	-0.394886	0.56002	LTBI
SRR3236134	5.6316	-0.217852	3.83582	3.74201	3.57061	5.50882	9.08396	1.05262	-0.581699	2.64517	LTBI
GSM1667382	5.55754	-0.409249	3.18432	3.50523	3.13856	5.84932	8.97221	2.66946	-0.342376	1.81096	Control
GSM1667383	5.47342	-0.375697	3.16213	4.89586	6.1031	4.99105	9.04881	4.26253	-1.11341	1.07367	Influenza
GSM1667389	5.92501	0.688881	3.16407	3.20368	3.50583	5.04561	8.3309	3.6163	0.209224	3.85332	Control
GSM1667390	5.79622	1.5529	3.77558	2.91364	4.5627	4.44766	8.0303	2.89819	0.933327	2.69968	Influenza
GSM1667396	5.9192	-0.0436559	2.8865	3.59381	3.33334	5.12266	8.62972	2.90169	-0.0579181	1.88777	Control
GSM1667397	5.68182	-0.498302	2.87992	3.88913	2.89931	5.6755	8.53842	1.45152	-0.808937	0.995983	Influenza
GSM1667403	5.79815	0.487573	3.74259	3.55434	3.87467	5.11223	8.46325	2.79801	2.09787	2.77722	Control
GSM1667404	4.81585	1.2009	3.99791	2.99429	5.24781	4.64189	8.63064	2.8656	1.23323	2.44939	Influenza
GSM1667410	5.56541	0.447832	3.37598	3.63889	3.60595	5.86833	8.53415	2.18195	-0.679739	1.99429	Control
GSM1667411	5.8649	-0.934888	3.25028	4.16418	5.68835	5.34319	8.92326	2.37029	0.0536548	2.17737	Influenza
GSM1667417	5.63626	-1.54754	3.68153	3.63304	3.47369	6.05578	8.52423	2.32351	-0.808086	0.678353	Control
GSM1667418	5.72835	-0.860144	3.78142	4.08491	6.13988	4.58854	9.39866	4.32022	1.46581	2.70281	Influenza
GSM1667424	5.33513	-1.11401	2.87826	3.58663	3.02771	6.20024	8.27826	2.1995	-2.95347	0.0106931	Control
GSM1667425	5.56931	0.825392	3.47951	3.44672	6.38592	4.70394	8.51143	3.64451	-0.472741	2.81966	Influenza
GSM1667431	5.44895	0.197462	3.59032	3.92847	3.11132	6.46447	8.63863	1.72793	-0.451062	1.98941	Control
GSM1667432	5.63493	0.927479	3.35506	4.10054	5.92601	4.56077	9.06381	2.8618	-0.261662	1.06891	Influenza
GSM1667438	5.56093	-0.261341	3.55211	3.60851	3.31645	5.26527	8.39039	2.32161	-0.070503	2.51921	Control
GSM1667439	5.58548	1.00959	2.65226	4.4825	7.01146	4.10633	8.93331	5.76797	1.79268	3.58495	Influenza
GSM1667445	5.62832	0.290619	3.86305	3.65319	3.17474	5.30026	8.34927	2.0603	0.274724	2.31942	Control
GSM1667446	5.59601	-0.470508	3.30438	3.02398	3.36255	5.9649	8.37619	0.835483	-0.345435	1.05642	Influenza
GSM1667451	5.36987	2.71797	2.94361	3.07179	3.32815	4.68121	8.31534	2.24896	2.67276	2.40839	Control
GSM1667452	5.66801	0.855587	3.47438	3.62644	4.91929	4.7129	8.55047	3.08701	-0.793965	2.87451	Influenza
GSM1667458	5.68491	1.18874	3.73101	3.42692	3.45273	5.51186	8.58501	2.63632	0.856451	2.00929	Control
GSM1667459	5.87143	0.694605	3.61114	4.64984	7.59808	4.54408	8.93541	4.22208	-0.449873	1.40064	Influenza
GSM1667465	5.07548	-0.154249	3.50727	2.29678	2.27036	5.40634	8.88933	2.85888	1.17696	3.62827	Control
GSM1667466	5.5078	-1.06797	3.10923	3.6792	5.11444	5.25546	8.61006	1.54999	-1.46253	-0.105714	Influenza
GSM1667471	5.42625	0.407165	3.61119	3.7882	3.44494	5.23298	8.65108	2.1312	-0.377288	2.93815	Control
GSM1667472	4.86636	1.8915	3.45633	3.9121	5.67034	4.66799	8.85004	2.7504	0.336433	1.48086	Influenza
GSM1667478	5.58655	0.784257	4.1454	3.43817	3.49438	5.58226	8.95955	3.35434	-0.19623	1.87909	Control
GSM1667479	5.93859	0.156411	3.74263	4.39547	5.89523	5.14031	9.68005	4.78988	0.157079	1.79052	Influenza
GSM1667485	5.78539	0.581613	3.49247	3.24868	3.49106	5.62218	8.81595	1.87839	0.623484	2.82862	Control
GSM1667486	5.64414	2.08319	3.86574	4.0845	7.40131	4.82134	8.97457	4.2703	0.30453	1.31851	Influenza
GSM1667492	5.59962	-1.88972	3.06419	3.48671	3.00935	5.83969	8.57536	1.88606	-0.958588	2.35644	Control
GSM1667493	5.64157	0.263176	3.76203	3.72418	3.53834	5.45722	8.90437	2.27318	1.25401	1.52686	Influenza
GSM1667499	5.5205	-0.807542	3.38153	2.95716	3.11662	6.36399	8.54578	2.16319	-0.439106	1.33021	Control
GSM1667500	5.84328	0.699573	3.69321	5.62618	7.8298	4.94039	8.82898	7.29678	0.818362	1.4394	Influenza
GSM1667505	5.57841	-0.519904	3.34511	3.28362	3.06209	5.9579	8.99842	2.6256	0.83312	2.7246	Control
GSM1667506	5.5989	1.11773	3.67169	5.39749	7.95866	4.28375	8.86348	6.25442	1.44573	1.50086	Influenza
GSM1667512	5.42527	0.488555	3.97788	3.10047	3.35657	5.67807	8.76466	3.25344	0.970266	1.7526	Control
GSM1667513	5.60791	1.14225	2.70812	3.06428	7.48951	4.97745	8.62336	4.8243	1.48071	1.65967	Influenza
GSM1667519	5.70219	-0.852471	3.11712	3.38289	3.7819	6.2215	8.90567	2.08277	0.341577	1.12598	Control
GSM1667520	5.68601	-0.220254	4.16801	3.55211	4.80714	4.83843	8.65579	3.41357	0.660804	1.61853	Influenza
GSM1667526	5.61878	0.0208332	3.70618	2.95132	3.97251	4.62383	7.77424	2.50513	0.548249	3.23262	Control
GSM1667527	5.67709	0.317241	2.95325	4.56177	6.7027	4.45264	8.16533	4.05443	1.0928	2.97034	Influenza
GSM1667533	5.50158	-1.64726	2.81553	3.85367	3.09795	5.53457	8.68227	2.35261	0.0165188	1.75481	Control
GSM1667534	5.56748	0.209528	3.10719	4.11648	4.58301	5.24652	8.92409	2.68134	-1.9652	1.69629	Influenza
GSM1667540	5.72725	0.582025	3.92575	4.90558	6.71705	4.61875	8.79784	5.53622	1.14381	2.88037	Influenza
GSM1667546	5.46936	0.252085	3.46032	3.46699	3.61091	5.81249	8.73614	1.99979	0.221622	2.20972	Control
GSM1667547	5.75169	-0.433933	3.51142	4.1843	6.75381	4.84539	8.51355	4.4076	-0.0818809	0.546572	Influenza
GSM1667553	6.15327	1.26838	3.28195	2.8916	3.66088	5.63335	8.15942	2.69148	-1.12024	2.91269	Control
GSM1667554	6.26047	-0.191975	3.69262	3.11409	3.44656	4.77106	8.39986	2.16402	0.59594	1.57519	Influenza
GSM1667560	6.07209	0.42667	3.68041	3.17997	3.67824	5.73921	9.20145	2.25124	0.363325	2.69265	Control
GSM1667561	5.60942	-0.359709	3.39632	2.96166	3.44201	5.2099	8.90086	2.46084	-0.985907	4.07472	Influenza
GSM1667567	6.09522	-0.872213	3.41472	3.79015	3.47156	6.10414	8.99929	2.58351	0.19792	1.94695	Control
GSM1667568	5.83919	-0.419712	3.46727	4.13478	6.53159	4.88978	8.79857	5.08017	0.14127	2.72031	Influenza
GSM1667574	5.37796	-1.15989	2.58831	3.23789	3.21331	5.91015	9.23287	2.25658	0.0158593	0.852632	Control
GSM1667575	5.78916	0.537241	3.44297	4.53139	8.41729	4.70606	8.57673	6.85233	1.02384	1.94211	Influenza
GSM1667580	5.55205	0.947554	3.79568	3.4998	3.4906	5.67873	8.6437	3.10704	-0.642692	1.93012	Control
GSM1667585	5.50938	-0.075401	4.16946	3.61215	3.33922	5.93525	8.39951	2.44198	-0.889715	1.96783	Control
GSM1667586	5.61875	0.520409	3.71836	3.46479	2.69957	5.07759	8.78919	1.75745	0.391413	0.575106	Influenza
GSM1667592	5.87378	-0.0388365	4.28663	3.28812	3.5351	6.29834	8.72268	2.49669	-0.790052	1.20322	Control
GSM1667593	5.72339	-0.852541	4.31362	4.4484	4.35472	4.71376	8.44291	3.0667	0.0826806	1.5317	Influenza
GSM1667599	5.72695	0.645261	3.41412	2.99966	3.43614	4.77501	7.9374	2.60786	0.0885157	2.2545	Control
GSM1667600	5.72025	0.392051	3.71348	2.85991	4.06302	4.54133	8.30656	3.35417	0.381199	2.47555	Influenza
GSM1667606	5.65123	1.02363	3.76593	2.89943	3.13811	5.87552	9.41443	1.68179	0.870216	2.44759	Control
GSM1667612	5.33972	-0.662955	3.58506	3.19946	3.21174	6.12907	9.86386	1.91842	0.444027	2.2655	Control
GSM1667616	5.8653	-0.255908	2.875	3.62281	3.38314	6.55287	8.47364	2.92216	-1.17366	1.50475	Control
GSM1667617	5.64428	-0.31981	3.51617	3.93939	5.62951	4.87454	8.38267	3.32852	-0.111115	1.12782	Influenza
GSM1667623	5.51226	0.00858645	3.30088	2.79779	3.48508	5.39056	8.67204	2.58347	1.08995	2.21893	Control
GSM1667624	5.46116	-1.00953	3.9359	3.40411	6.06238	3.66778	8.97814	2.52921	0.51797	2.14797	Influenza
GSM1667629	5.79427	0.639701	3.78437	3.08707	3.4539	5.41716	8.75413	2.27219	0.687481	2.62031	Control
GSM1667630	5.6657	0.0972269	3.5524	3.56657	5.65672	5.07583	8.91602	4.57796	-1.34703	2.40136	Influenza
GSM1667636	5.52226	-0.605097	4.27367	3.1582	3.39838	6.02119	8.73924	2.63623	0.271097	4.29983	Control
GSM1667637	5.80003	-0.292898	3.77768	4.05869	4.95441	5.3637	9.02464	3.24394	1.07341	1.03279	Influenza
GSM1667643	5.63324	-0.912009	3.17827	3.64627	3.43986	5.59025	8.58273	2.03422	-0.0713221	2.08376	Control
GSM1667644	5.56603	0.0333579	3.47273	3.87807	4.01012	5.31316	9.22719	2.04722	-0.58234	1.83178	Influenza
GSM1667648	6.00582	-0.248474	3.56943	3.20527	3.82213	5.32635	8.48523	2.70875	0.661583	1.92466	Control
GSM1667649	5.69244	2.79119	3.03636	4.62692	7.99037	4.74746	8.83491	6.13337	-0.110636	2.23354	Influenza
GSM1667655	6.00549	0.692088	4.36869	2.9925	3.39279	5.70624	8.93922	2.63562	1.10551	2.48045	Control
GSM1667656	5.48912	-2.38719	3.28056	2.74823	2.48644	5.77066	8.95959	0.393996	-0.395628	0.0678794	Influenza
GSM1667662	5.94004	0.012648	3.63306	3.36095	3.41601	5.9021	8.55941	2.76571	-0.917442	2.21766	Control
GSM1667663	5.55095	-0.59889	3.34364	3.36582	4.57131	5.67828	8.3969	2.59084	-0.644223	1.28172	Influenza
GSM1667669	5.81839	0.575557	3.3387	2.84897	3.56331	5.00853	8.07234	2.90968	-0.470589	2.83176	Control
GSM1667670	5.84688	-0.125974	3.43882	3.56273	4.46824	4.53119	8.40051	3.12156	1.21032	2.56655	Influenza
GSM1667676	5.25334	0.595131	2.83517	3.32476	3.0166	6.65846	8.16859	1.61198	-0.670947	2.59007	Control
GSM1667677	5.55724	-0.254249	3.21793	3.45597	2.47293	6.17719	8.65078	0.828012	0.12307	0.126023	Influenza
GSM1050928_Sample_1	5.78986	0.203044	3.62134	3.37892	2.91305	5.91123	8.17505	2.31495	0.0703327	2.43655	Control
GSM1050929_Sample_2	5.51399	0.746985	3.12565	3.4078	6.4001	4.62185	9.44689	3.47895	2.49176	3.60599	Lung Cancer
GSM1050930_Sample_3	5.38352	0.154622	2.66671	4.72947	8.24963	5.1632	9.2765	5.9512	0.465827	5.74167	Sarcoid
GSM1050931_Sample_4	5.69011	0.283134	2.73322	4.62763	6.94891	4.91568	8.74435	5.19724	2.20514	3.1818	Sarcoid
GSM1050932_Sample_5	5.90465	0.629611	2.81666	2.61504	3.2663	5.9411	8.61114	2.77434	0.51154	1.73221	Control
GSM1050933_Sample_6	5.44796	0.654454	2.68331	4.10273	5.66587	5.08679	9.12191	3.70666	-0.0915045	2.95804	Sarcoid
GSM1050934_Sample_7	5.50248	-0.788876	3.13476	4.50707	6.41254	5.36338	9.79525	3.87939	-0.949539	3.73428	Active_TB
GSM1050935_Sample_8	5.92059	0.430939	3.5855	2.6711	3.10963	5.80703	9.17749	2.57059	0.315857	2.50149	Control
GSM1050936_Sample_9	5.40176	0.633433	2.74501	2.30678	2.82315	5.06914	8.84013	1.95156	1.31903	2.88176	Lung Cancer
GSM1050937_Sample_10	5.75743	0.949662	4.10312	3.06506	3.51869	5.94397	8.79344	3.10257	0.826778	1.33274	Control
GSM1050938_Sample_11	5.67717	0.370794	4.09149	3.63775	3.0622	5.83998	9.46988	2.50891	1.73391	1.69743	Control
GSM1050939_Sample_12	5.43311	0.600079	3.07587	3.53144	3.24301	5.60061	9.1157	2.74405	0.482452	2.88497	Control
GSM1050940_Sample_13	5.48533	0.52798	2.99425	3.96682	3.18615	5.82417	9.1502	2.67011	1.28349	3.09421	Control
GSM1050941_Sample_14	5.80358	1.27602	2.69298	2.60816	3.07786	5.9992	8.70136	2.52928	0.27618	0.02739	Control
GSM1050942_Sample_15	5.74662	0.200876	2.66485	5.0885	8.36878	4.72915	9.23469	6.46037	1.85776	5.99816	Active_TB
GSM1050943_Sample_16	5.18476	-0.125019	3.81157	5.86273	8.01711	2.86279	9.79535	5.52784	-0.33757	5.77415	Active_TB
GSM1050944_Sample_17	5.67193	1.10693	3.60302	4.89053	8.71005	5.30096	8.9679	6.13111	1.03571	5.7274	Sarcoid
GSM1050945_Sample_18	5.53289	0.249969	2.71778	3.57787	4.54448	4.96645	8.19542	2.85103	-0.130109	3.26015	Pneumonia
GSM1050946_Sample_19	4.7012	0.225066	3.6485	3.42929	6.30484	4.39866	9.59583	2.15041	0.167115	2.80096	Sarcoid
GSM1050947_Sample_20	5.51355	1.13895	3.08028	2.85262	3.66796	5.78714	8.6735	3.29669	1.01322	0.639625	Control
GSM1050948_Sample_21	5.35704	0.811892	3.19699	3.73323	4.38008	4.41117	9.11745	4.4043	1.16739	3.98704	Active_TB
GSM1050949_Sample_22	5.39199	0.419826	3.71553	4.29905	5.80856	6.05722	8.7915	3.22876	0.358946	1.86544	Sarcoid
GSM1050950_Sample_23	5.36161	0.350393	3.59304	3.96273	7.32681	5.04964	9.37736	2.27894	1.72532	3.83541	Sarcoid
GSM1050951_Sample_24	5.28223	1.07478	3.4684	4.1311	5.66462	5.08228	9.1175	5.2265	1.00405	3.08872	Sarcoid
GSM1050952_Sample_25	5.42781	1.25078	3.83254	4.50639	7.00884	5.26581	9.30981	3.0547	1.91444	5.0979	Sarcoid
GSM1050953_Sample_26	5.56676	0.099279	3.03089	5.0159	7.35527	5.14522	9.80883	4.50859	1.66416	5.31411	Active_TB
GSM1050954_Sample_27	5.57252	0.915424	3.58686	3.63811	3.49169	5.70822	8.69781	3.06746	0.793055	1.59419	Control
GSM1050955_Sample_28	5.25028	1.57487	3.41329	5.41454	8.19279	3.87076	9.85415	2.99775	1.23896	4.38306	Active_TB
GSM1050956_Sample_29	5.88261	0.563727	3.1567	3.71809	3.21434	6.00716	9.11012	2.70677	0.446648	1.5944	Control
GSM1050957_Sample_30	5.51294	1.76218	4.13074	2.969	3.86473	5.44491	8.95696	3.55258	1.25898	2.30015	Control
GSM1050958_Sample_31	5.57718	0.871982	3.57884	2.84422	3.73177	4.75589	9.15814	4.53574	0.489714	0.558803	Lung Cancer
GSM1050959_Sample_32	5.66346	0.384015	3.43783	3.24874	3.07262	6.39956	8.65331	2.52247	1.21062	1.63256	Control
GSM1050960_Sample_33	4.84443	0.242938	2.71414	4.02	4.02307	4.50022	8.95235	2.59771	-0.137035	2.42551	Pneumonia
GSM1050961_Sample_34	5.54409	0.324378	3.44211	3.71283	3.29993	4.24197	9.62012	4.82433	-0.049654	2.78553	Lung Cancer
GSM1050962_Sample_35	5.69044	0.64453	3.56698	3.70608	3.27806	5.77375	8.94088	3.09757	0.526235	3.04997	Control
GSM1050963_Sample_36	5.08007	1.49426	3.46472	3.09667	3.19409	4.51659	8.84366	2.56767	2.37459	3.32804	Pneumonia
GSM1050964_Sample_37	5.92548	0.437728	3.52635	2.52553	3.11498	6.16024	9.19025	2.57755	1.7029	3.06561	Control
GSM1050965_Sample_38	5.39332	1.84745	3.54461	3.43325	4.32103	3.0898	9.32835	4.28292	2.99308	1.30153	Pneumonia
GSM1050966_Sample_39	5.44319	1.68298	3.29375	4.78716	7.10057	3.15791	9.69136	2.65839	1.98357	5.37335	Active_TB
GSM1050967_Sample_40	5.35928	0.293904	2.96921	2.70588	3.27589	4.80781	8.43963	2.54034	0.662343	3.03375	Lung Cancer
GSM1050968_Sample_41	5.81189	1.04673	3.18796	3.11034	3.59524	5.69724	8.8908	3.20212	0.922386	3.34685	Control
GSM1050969_Sample_42	5.43093	0.396432	3.42047	2.87662	5.70965	5.17066	8.95112	2.32616	0.335903	2.9975	Sarcoid
GSM1050970_Sample_43	5.41092	1.51575	3.13201	4.46401	6.78235	5.00112	9.51872	5.37616	0.983201	3.346	Sarcoid
GSM1050971_Sample_44	5.31362	0.075119	2.74254	3.85599	6.82307	5.10849	8.95244	3.64633	2.4967	3.52982	Active_TB
GSM1050972_Sample_45	5.88321	1.02875	3.92001	3.4068	3.58106	5.92305	8.22505	3.18368	0.904679	0.86994	Control
GSM1050973_Sample_46	5.12759	0.582659	2.88825	2.96349	3.083	5.85842	8.91339	2.51714	0.51933	2.04819	Sarcoid
GSM1050974_Sample_47	5.24553	0.981307	3.83319	3.54314	3.63799	3.83552	8.4486	3.14495	1.83402	1.12038	Pneumonia
GSM1050975_Sample_48	5.77712	0.525901	2.61075	3.64357	4.81143	5.28872	9.03495	2.13686	-0.00876091	3.05381	Sarcoid
GSM1050976_Sample_49	5.51049	0.984818	3.93224	2.80676	4.69616	5.4035	8.93694	2.17256	0.188382	1.67281	Sarcoid
GSM1050977_Sample_50	5.45566	1.69629	2.69947	3.82514	3.10425	5.57821	8.58593	2.14308	0.52817	2.33158	Sarcoid
GSM1050978_Sample_51	5.53431	2.24796	3.84889	2.76432	3.51869	5.96459	9.67275	4.56265	0.826778	1.67657	Control
GSM1050979_Sample_52	5.11209	0.13034	3.46777	4.86595	8.41369	4.9103	9.50747	5.41463	-0.0860519	3.88147	Active_TB
GSM1050980_Sample_53	5.1255	0.453751	3.5271	2.69368	3.24047	3.64474	8.88764	2.49428	3.40506	1.73538	Lung Cancer
GSM1050981_Sample_54	5.88457	0.280459	3.58128	3.02436	2.99096	6.30863	8.552	2.41627	0.639826	2.50519	Control
GSM1050982_Sample_55	5.40268	0.32024	2.75243	4.45791	8.37827	4.9597	9.24665	4.15848	0.260857	1.89348	Sarcoid
GSM1050983_Sample_56	5.32013	0.000862351	2.58712	4.47926	6.89379	5.17418	8.54472	1.92048	-0.0537168	3.19009	Sarcoid
GSM1050984_Sample_57	5.85024	0.563727	3.31211	3.20619	3.21434	5.65672	8.79593	2.70677	0.446648	1.82814	Control
GSM1050985_Sample_58	5.48419	-0.0184056	2.57715	3.53934	4.19494	5.16283	9.20922	2.24664	-0.0726949	1.86361	Sarcoid
GSM1050986_Sample_59	4.39861	0.435565	3.04231	2.89488	2.967	4.59484	9.50861	2.36629	0.374448	2.01708	Sarcoid
GSM1050987_Sample_60	5.85552	0.840328	2.92572	2.71332	3.43247	5.55445	8.61497	2.99044	0.719088	1.79712	Control
GSM1050988_Sample_61	5.44544	-0.450893	2.74613	4.77073	6.37219	4.64965	9.16018	3.80407	-0.658543	3.22739	Active_TB
GSM1050989_Sample_62	5.50068	1.39907	3.21492	2.97395	5.26197	5.46739	9.10534	3.56346	1.26943	3.52721	Control
GSM1050990_Sample_63	5.52117	0.0165836	3.11961	3.96846	2.8772	4.07249	8.659	2.15557	1.47485	3.12852	Pneumonia
GSM1050991_Sample_64	5.64985	1.03772	3.66906	2.8054	3.58814	5.7596	8.53241	3.19288	0.913514	0.556804	Control
GSM1050992_Sample_65	5.39861	1.54324	2.92317	2.70285	3.07786	5.96168	8.72194	2.52928	0.27618	1.39725	Control
GSM1050993_Sample_66	5.74392	1.40494	3.58769	3.09895	3.3243	5.16486	8.59997	2.60329	-0.0192064	3.74894	Lung Cancer
GSM1050994_Sample_67	5.25646	-0.0303611	2.96379	4.86299	7.50313	4.29384	9.38361	3.83517	2.64099	4.94674	Active_TB
GSM1050995_Sample_68	5.54401	1.1674	3.76089	3.50381	3.6904	5.70601	9.03902	3.32588	1.04125	3.4954	Control
GSM1050996_Sample_69	5.33821	-0.311179	3.53216	5.30476	7.66975	4.56334	9.18743	4.27935	1.12817	5.36695	Active_TB
GSM1050997_Sample_70	5.25516	0.856791	3.88432	2.721	3.44545	5.53344	8.77127	3.11482	0.735303	2.04728	Control
GSM1050998_Sample_71	6.08912	1.93138	2.94715	3.55414	3.46512	6.47185	8.67198	3.14039	1.16323	2.89642	Control
GSM1050999_Sample_72	5.8652	1.45292	3.73011	2.99907	3.91556	5.98398	8.19657	4.23038	1.32246	0.896505	Control
GSM1051000_Sample_73	6.01659	0.570948	2.99826	3.14847	3.22004	5.91397	8.56902	2.71418	1.4217	0.1749	Control
GSM1051001_Sample_74	5.1591	0.686709	3.33493	5.11409	7.96896	4.34529	9.84202	2.63251	0.461949	5.51594	Active_TB
GSM1051002_Sample_75	5.14575	0.248235	3.10799	5.01583	7.15127	4.54664	9.21907	5.94285	0.873906	5.61413	Active_TB
GSM1051003_Sample_76	5.61692	0.335264	2.97217	4.32367	5.85436	4.90481	9.00171	4.21061	0.43851	4.23771	Sarcoid
GSM1051004_Sample_77	5.06695	-0.00878424	3.53582	3.83997	2.76286	6.07413	8.08905	2.11963	1.5893	0.643597	Control
GSM1051005_Sample_78	5.06839	0.971429	3.09119	3.02463	3.6302	4.65152	8.76732	3.13482	1.61437	1.05943	Pneumonia
GSM1051006_Sample_79	4.95378	1.40773	3.31529	4.16985	6.34469	5.00476	9.42994	5.19842	1.33199	2.62277	Sarcoid
GSM1051007_Sample_80	5.30446	2.05961	3.42096	4.36667	6.47245	4.75191	9.04352	4.82856	0.486266	3.1611	Sarcoid
GSM1051008_Sample_81	5.56576	-0.703131	2.5096	4.77813	7.30101	5.11164	9.13101	2.71422	-1.10867	4.44256	Active_TB
GSM1051009_Sample_82	5.10837	1.98276	3.24674	4.44903	5.25455	5.31396	9.68439	3.78852	1.20155	3.28225	Sarcoid
GSM1051010_Sample_83	5.3951	0.592759	2.93349	3.98706	3.23724	5.78806	8.27799	4.72878	0.475243	0.996783	Control
GSM1051011_Sample_84	5.8055	0.542207	3.12957	3.63776	3.19737	5.61002	8.41675	2.8947	0.425451	2.31791	Control
GSM1051012_Sample_85	5.69673	2.0385	3.64776	2.58767	3.22004	5.63547	9.08978	2.71418	1.78957	3.57765	Control
GSM1051013_Sample_86	5.76022	3.00709	3.68212	2.64674	3.3199	5.71847	8.36997	2.84405	0.578486	2.94558	Control
GSM1051014_Sample_87	5.48686	1.51813	3.22198	4.93874	7.24748	4.5358	9.12543	2.88265	0.247	3.82298	Active_TB
GSM1051015_Sample_88	5.5373	0.578194	3.12375	2.85397	3.22575	5.56982	8.70004	2.72161	2.42507	2.85942	Control
GSM1051016_Sample_89	5.40426	1.59958	3.3187	3.06748	4.03122	5.46278	8.46224	3.7691	1.46692	1.45042	Control
GSM1051017_Sample_90	5.89086	0.720722	3.97648	2.65753	3.33815	5.83627	7.86138	2.86778	0.915348	0.297441	Control
GSM1051018_Sample_91	5.47005	2.11053	3.39407	3.73685	3.08965	4.33055	8.69255	2.29814	3.13529	3.3429	Lung Cancer
GSM1051019_Sample_92	5.30052	2.66157	4.08965	5.24016	9.30668	2.46149	8.7634	6.43944	0.839814	7.98231	Pneumonia
GSM1051020_Sample_93	5.34826	1.18659	3.10494	3.16812	3.70553	5.64097	8.68859	3.47393	1.06014	1.40299	Control
GSM1051021_Sample_94	5.1967	0.786576	3.59684	3.0586	3.24381	5.45135	9.08205	2.72627	0.72018	3.00339	Sarcoid
GSM1051022_Sample_95	5.34784	0.342815	3.9708	4.26557	6.50958	5.56376	8.86245	4.99325	0.283093	3.44292	Sarcoid
GSM509712	5.84283	-0.154451	3.29892	2.73495	3.07276	4.64169	9.33301	2.10138	-0.652281	1.32469	Pneumonia
GSM509707	5.58709	-0.543222	3.06143	2.99799	3.22142	3.38653	9.18614	1.70065	2.47048	1.31241	Pneumonia
GSM509720	5.5328	-0.273041	3.15169	3.72202	3.81426	4.37052	9.02879	2.16377	0.0661468	1.42917	Pneumonia
GSM509715	5.67892	-0.542969	3.20122	3.17475	3.28266	5.171	9.55786	2.02506	-0.0825534	1.51624	Pneumonia
GSM509737	5.42824	-0.181654	3.02036	3.97959	3.43456	4.678	8.62744	1.58042	0.704978	4.8525	Influenza
GSM509742	5.22132	0.156171	3.44351	4.81792	5.25257	5.43682	8.19686	3.85768	-0.331199	3.15098	Influenza
GSM509725	5.99147	-1.06695	3.90438	4.34251	3.01918	4.60093	9.99127	1.90842	3.76185	1.30319	Pneumonia
GSM509733	5.96642	-0.77869	2.88115	5.27162	2.70661	5.20879	8.25903	2.22311	-0.419828	2.08939	Influenza
GSM509747	5.51454	0.210709	3.57564	4.01824	3.39499	5.2251	8.60261	1.82129	0.267188	2.89687	Influenza
GSM509730	5.35591	-0.462716	4.12641	3.91336	5.19327	4.1151	8.40709	3.92595	-0.464835	1.75404	Pneumonia
GSM509751	5.40707	0.805622	3.4994	3.532	3.83195	5.95411	8.58182	2.59275	0.159329	1.5734	Control
GSM509753	5.74957	-0.188691	3.1193	3.97963	4.18577	6.2255	8.5186	2.65722	-0.106074	1.78842	Control
GSM509755	5.52193	0.332308	2.98817	3.69806	3.97075	5.73116	8.84788	2.61144	0.143696	1.80255	Control
GSM509757	5.53908	0.318131	3.89752	3.47377	3.94465	5.54845	8.31472	2.76468	0.454502	2.0937	Control
GSM509759	5.46567	-0.160283	3.41976	3.11903	3.82568	5.65195	9.19492	2.54515	-0.273032	1.57191	Control
GSM509761	5.45971	0.987727	3.65499	3.61567	3.91856	5.41057	8.77365	2.9606	0.195886	1.84105	Control
GSM509775	5.52677	0.351054	3.34633	3.05747	4.15613	5.73447	8.55792	3.11461	-0.110565	2.22679	Control
GSM509777	5.74331	0.574273	3.61974	3.11117	3.37418	5.83145	8.44847	3.34827	0.322542	2.24025	Control
GSM509779	5.55449	0.650628	3.24031	2.53242	4.18035	5.12129	8.36292	3.40793	0.263659	2.04036	Control
GSM509781	5.47163	0.65971	4.10224	3.02738	3.93098	4.74305	8.74726	3.47791	0.242386	2.30457	Control
GSM509783	5.52735	0.993203	3.73402	2.76514	4.2056	4.68654	8.29918	3.25976	0.420461	2.30255	Control
GSM509785	5.42091	1.23064	3.64936	2.87176	3.83563	4.71637	8.77844	3.57111	0.470804	2.61458	Control
GSM509763	5.54917	0.519575	3.40389	3.08627	3.75309	5.776	8.83406	3.38614	0.542618	2.30534	Control
GSM509765	5.6883	0.454222	3.77032	2.46852	4.36046	5.32714	8.40274	3.10756	0.72983	1.72772	Control
GSM509767	5.6675	0.259476	3.61267	2.96127	3.58959	6.03494	8.54265	2.7007	0.327654	2.08943	Control
GSM509769	5.75111	0.801688	3.49562	3.34012	5.44876	5.51952	8.7032	3.2457	0.427287	2.31398	Control
GSM509771	5.61885	0.724052	3.6765	3.39115	4.08721	5.86431	8.69266	2.91111	-0.62698	1.79715	Control
GSM509773	5.75934	0.308173	3.35846	3.45447	4.7608	5.81902	8.72041	3.20193	0.536369	2.32399	Control
GSM1468640	5.75678	-1.14022	3.26789	2.23256	3.25527	4.29101	8.49406	2.24027	-1.23337	0.940266	Bacteria
GSM1468675	5.42152	-1.38088	2.95955	3.60823	2.96877	5.36722	8.56633	1.94857	2.79468	0.600986	Control
GSM1468696	6.13469	1.34477	3.87741	3.69576	6.32496	3.26546	8.83616	4.70474	1.89951	2.97823	Virus
GSM1468670	5.54252	-0.814762	3.12921	3.7135	5.1567	5.34073	8.26499	2.22018	-0.458129	1.09446	Control
GSM1468687	5.51875	-0.925983	3.33594	3.9725	3.09145	5.71692	8.67222	2.16682	-0.558115	0.997515	Control
GSM1468658	5.4444	-1.27385	2.99163	2.88386	2.99764	5.87977	8.79248	1.99992	-0.490312	0.694282	Control
GSM1468629	6.21487	1.00312	3.9102	2.8019	3.92336	3.90731	9.33631	3.26859	0.381028	2.80857	Bacteria
GSM1468691	5.29484	-0.398912	3.37364	3.84254	4.18068	6.1796	8.25811	1.66421	-1.35341	0.0843371	Control
GSM1468550	6.06638	0.308357	3.702	2.74357	3.94703	4.69865	9.39986	2.93526	-0.146404	2.20296	Bacteria
GSM1468665	5.81263	0.44901	3.85662	3.76887	3.46226	5.02711	8.51093	2.82651	0.485723	2.19607	Control
GSM1468641	6.14995	0.699335	4.80012	3.22551	3.75136	4.42257	8.89776	3.12284	0.150411	2.54377	Bacteria
GSM1468578	6.22014	2.657	3.99721	2.97001	7.3554	3.24365	8.71483	4.49992	1.26976	3.32671	Virus
GSM1468564	5.69626	1.88204	3.26267	3.28885	3.52977	4.4766	8.6058	2.05871	-0.591019	1.19011	Virus
GSM1468692	5.50979	-0.967894	3.50079	3.24283	3.08015	5.85227	8.27577	2.14671	-0.589933	0.960982	Control
GSM1468575	6.13536	0.725142	4.65416	2.70307	3.73295	3.39287	8.83725	3.09009	0.0985909	2.48427	Bacteria
GSM1468681	5.85863	0.664263	3.57244	2.66171	3.52031	5.85303	9.05209	2.92978	0.649135	2.38371	Control
GSM1468612	5.85229	1.66481	3.48144	3.46469	7.36338	3.23773	8.78799	6.60784	-0.0368109	1.82647	Virus
GSM1468600	5.38531	-1.98048	3.24345	3.40615	3.14626	4.72637	8.74304	1.21153	-0.428061	0.697252	Virus
GSM1468593	5.58618	-1.22163	3.29945	4.31148	6.09825	4.71962	8.59418	4.15343	-0.982038	0.741134	Virus
GSM1468637	6.34591	2.333	4.17356	3.15126	7.04899	3.35176	8.7852	3.91589	3.13385	3.83965	Virus
GSM1468642	5.743	-0.487903	4.16004	3.66254	3.58874	4.89756	8.65541	2.01446	-0.425022	1.85083	Virus
GSM1468602	5.42972	-1.95366	4.04448	3.58341	3.86666	3.64955	8.08751	1.31123	2.22814	0.103033	Virus
GSM1468694	5.88618	0.182034	3.61726	2.79379	5.88433	4.43224	8.69948	2.38539	2.58404	1.96469	Virus
GSM1468551	5.91031	0.294907	4.29849	3.44185	8.01543	3.57123	8.65926	6.99049	0.169256	2.06308	Virus
GSM1468688	5.79165	1.55342	4.04325	3.3826	3.45689	5.35541	8.80279	2.77943	0.411228	2.50347	Control
GSM1468656	5.49075	0.551445	3.05661	2.97242	3.05612	5.69028	8.30977	2.10396	-0.657577	0.883311	Control
GSM1468569	5.76786	-0.371557	3.36306	4.74714	6.38508	4.86026	8.84245	5.03058	1.24962	1.48213	Virus
GSM1468657	5.9065	0.888231	4.39099	3.49349	3.58071	5.24269	9.20509	3.03723	0.819162	2.57894	Control
GSM1468570	5.62708	-1.03026	3.68724	4.1763	3.94406	4.72743	8.49846	2.77739	-0.683051	0.907952	Virus
GSM1468609	5.8871	0.186332	3.53025	3.79205	5.54891	4.19257	8.97564	3.20927	0.0868295	1.96843	Virus
GSM1468568	5.63666	0.79868	4.26837	4.13575	7.06979	5.10057	8.14835	5.6941	-0.802741	0.947008	Virus
GSM1468614	6.4993	2.33387	4.309	4.01853	4.19216	3.66386	8.872	3.90705	2.64927	3.96857	Bacteria
GSM1468623	5.71878	-0.601208	3.29424	3.66963	4.98505	4.87559	8.98215	3.31793	-0.511039	2.61083	Virus
GSM1468601	5.68878	-0.741562	3.25218	3.70163	3.52034	4.85292	8.35044	3.43751	-0.61759	1.1596	Virus
GSM1468611	6.42033	2.68122	4.27791	3.21882	6.84211	3.41574	8.28258	6.32296	1.98084	4.14318	Virus
GSM1468661	5.94553	1.07086	4.32712	2.79755	5.00177	5.4849	9.09261	3.12485	0.957803	2.73813	Control
GSM1468678	5.78024	0.297471	3.46252	2.81026	3.42139	5.76587	8.68804	2.7538	0.370681	2.78568	Control
GSM1468555	6.03666	0.169304	3.66033	2.74469	3.60842	3.91333	9.64016	2.86855	-0.134831	2.08175	Bacteria
GSM1468644	5.70572	-1.37913	3.58423	3.55174	3.19084	4.19504	8.87709	2.12565	0.441805	0.732011	Bacteria
GSM1468584	6.38575	2.51941	4.22942	3.17584	4.44629	4.74428	8.7546	3.45729	1.85801	4.00214	Virus
GSM1468559	6.25812	1.92227	4.05047	3.55189	8.26479	3.7659	8.55209	6.65757	1.40469	3.48163	Virus
GSM1468610	6.15598	1.65763	3.90726	3.39416	7.60303	3.18851	9.3293	6.11242	4.34709	3.06505	Virus
GSM1468582	5.82619	-0.0986817	3.52715	2.78771	3.69371	4.23745	9.59997	3.99371	-0.129541	1.71999	Virus
GSM1468566	6.10079	1.18612	3.82986	2.86082	4.04019	4.64847	9.27213	2.81761	0.845825	2.83993	Virus
GSM1468668	5.86231	0.681496	3.5776	3.93447	3.52496	5.9168	8.57591	3.98427	0.662217	4.45256	Control
GSM1468655	5.79889	0.38474	3.48867	2.61933	3.54767	5.46061	8.68345	2.79567	0.436932	3.15854	Control
GSM1468652	6.08104	0.376953	3.72256	2.82362	3.66442	3.94508	8.17979	2.96817	0.441727	2.26276	Bacteria
GSM1468650	5.84167	-0.026237	3.46655	3.92746	6.70859	4.92166	8.50283	4.21401	2.17139	1.96177	Virus
GSM1468605	5.80731	-0.186999	3.41837	4.158	7.31478	4.88063	8.51726	4.66996	-0.196588	1.64301	Virus
GSM1468659	5.58632	-0.224811	3.19062	3.30974	4.53122	5.46212	8.76475	4.36247	-0.318113	2.18125	Control
GSM1468646	5.72177	0.959821	3.21881	2.74497	3.2111	4.54467	9.10736	2.16169	-1.37045	0.797488	Bacteria
GSM1468679	5.59099	-0.587963	3.19717	3.138	3.18261	6.02433	8.88034	2.32899	-0.301504	1.29216	Control
GSM1468682	5.49395	0.688748	3.18914	2.49097	3.06017	5.71707	8.82127	2.47267	-0.646179	2.74862	Control
GSM1468643	6.13256	0.617994	3.79479	3.15719	3.72943	3.95411	8.97496	3.08381	1.73336	2.47287	Bacteria
GSM1468549	5.89982	-0.470945	3.46846	3.86215	4.42507	4.85908	9.022	2.56137	-0.738018	1.52366	Bacteria
GSM1468674	5.94138	1.05142	3.68846	2.77826	3.62472	5.2664	9.10934	3.11553	1.20306	2.72119	Control
GSM1468583	6.02114	0.813477	3.71819	4.33355	8.7585	3.79289	9.04601	6.58292	0.562933	3.13618	Virus
GSM1468608	5.80078	-0.217564	3.40921	3.43242	4.90094	4.94693	9.07274	2.27395	-0.219791	3.89115	Virus
GSM1468653	5.85158	0.631273	3.56255	3.28091	3.51141	5.63838	8.54633	2.91395	0.62409	2.35495	Control
GSM1468663	5.70555	0.206101	3.3578	3.3715	3.32715	5.90853	8.35625	2.58614	0.105389	1.75937	Control
GSM1468685	5.75375	0.173551	3.42538	3.76203	4.64414	5.73242	8.93196	2.69435	0.276606	1.95596	Control
GSM1468672	5.75609	0.184484	3.42866	2.68148	3.39092	5.46171	8.93515	2.69959	0.284906	1.96549	Control
GSM1468689	5.69386	-0.106669	4.17251	3.50895	3.3124	5.72013	8.87981	2.55991	0.0638747	1.7117	Control
GSM1468693	5.99077	0.671394	3.95554	3.51796	4.20945	4.84296	8.00528	4.14691	0.455069	2.39125	Virus
GSM1468648	6.57419	3.40109	4.49364	3.41004	5.68643	3.867	9.13052	4.40638	2.52735	4.77069	Virus
GSM1468647	5.96324	0.542577	3.63701	4.25154	6.95943	4.55989	9.09257	5.05813	0.357276	3.72499	Virus
GSM1468603	5.78472	-0.292711	3.76024	4.21593	6.89602	4.26539	9.00541	4.86799	2.74055	1.55086	Virus
GSM1468604	5.99067	0.670929	3.67547	3.67812	6.54855	5.12394	8.36729	5.12345	0.454716	2.39085	Virus
GSM1468616	6.57714	2.69809	4.41815	3.25214	4.29039	3.65631	8.32066	4.08179	1.66779	4.28606	Bacteria
GSM1468626	6.05905	0.990826	4.097	3.20712	7.28974	4.57299	8.75779	5.31846	0.697569	2.6697	Virus
GSM1468680	6.07407	1.67223	4.38497	2.82289	3.79214	5.82909	8.61827	3.41338	1.41435	5.30636	Control
GSM1468607	6.24022	1.8385	4.37623	3.55462	6.08807	4.3399	7.94209	5.03942	1.34109	3.4086	Virus
GSM1468677	5.91404	0.923531	3.65014	2.81653	3.59023	5.85317	8.79095	3.05417	0.84596	2.60971	Control
GSM1468634	6.01932	0.0881861	4.05181	2.55886	3.58655	3.92225	9.02489	2.82963	-0.313549	2.01104	Bacteria
GSM1468631	6.01473	0.0666924	3.80188	2.55316	3.58075	4.07143	9.41654	2.81931	-0.329866	1.99231	Bacteria
GSM1468686	5.442	-0.238286	2.98827	3.8004	3.40072	5.60253	8.33849	1.99455	-0.830708	0.684518	Control
GSM1468557	6.29395	1.72326	4.44026	2.90018	3.93306	4.04422	8.74258	3.44609	0.661895	4.31574	Bacteria
GSM1468596	6.12566	0.585731	3.78512	2.69103	3.72073	2.97647	8.35986	3.06834	5.80568	2.44475	Bacteria
GSM1468625	5.73226	0.601265	3.31315	3.13948	3.60622	4.72495	8.9482	4.48863	-0.463145	3.36496	Virus
GSM1468671	5.66792	0.353969	4.37776	2.82566	3.27967	5.3112	9.13086	2.50167	-0.0282703	1.8664	Control
GSM1468664	5.38344	-1.55907	3.02109	2.54515	2.92072	5.87618	8.75535	1.86308	-1.03873	1.78508	Control
GSM1468632	5.83525	-0.056257	3.45755	3.03043	3.73286	4.26373	8.60128	2.22155	-0.097334	1.75697	Virus
GSM1468544	5.90715	1.66376	4.29999	2.58102	3.79587	3.86408	8.83002	2.38296	0.158059	3.91452	Virus
GSM1468636	5.56647	-1.18015	3.68147	3.06764	4.81438	4.5944	8.49197	1.61821	-1.05202	0.660779	Virus
GSM1468594	6.08726	1.12282	3.8109	3.5101	5.56912	5.20629	8.34509	2.78724	0.797775	2.78476	Virus
GSM1468563	5.92599	-0.348512	4.01553	2.9621	3.46878	4.64429	8.77825	2.62011	-0.645072	2.07426	Bacteria
GSM1468639	5.54819	-1.39935	3.05506	3.87324	3.34295	4.71917	8.76074	1.57718	-1.11695	0.643309	Virus
GSM1468666	5.43042	-1.33924	2.97203	3.36921	3.42857	5.4366	8.72382	1.96855	-0.871842	2.98096	Control
GSM1468654	5.7683	0.241614	3.66565	3.16157	3.40633	6.19729	8.44934	2.727	0.328277	2.01529	Control
GSM1468540	5.90277	-0.457137	3.4726	4.07597	3.89233	3.76088	9.0131	2.568	2.94709	1.5357	Bacteria
GSM1468695	5.62208	-1.05364	3.15866	4.37268	6.8477	5.22314	8.13732	5.01113	-0.854507	0.887569	Virus
GSM1468660	5.49578	-1.03345	3.06367	3.56996	3.38768	5.684	8.68747	2.11526	-0.639702	0.903836	Control
GSM1468645	5.95207	0.490303	4.43076	4.76965	7.97689	4.7772	8.66512	5.3328	0.317592	2.2334	Virus
GSM1468624	5.96104	0.532254	3.63391	4.19525	7.15574	4.5929	8.02847	3.81836	0.34944	2.32326	Virus
GSM1468588	5.64245	-0.958325	3.18722	2.80897	3.52412	5.0212	8.93799	1.78877	-0.782147	0.970654	Virus
GSM1468590	5.5272	-1.4976	3.219	3.92413	3.31645	4.87242	8.63393	1.53004	-1.19154	2.55371	Virus
GSM1468620	5.80961	-0.176249	3.42159	3.00962	5.09757	4.52814	8.12272	2.16398	0.290967	1.65238	Virus
GSM1468565	5.78233	-0.303858	3.38335	5.45559	6.57642	4.29271	8.59215	5.16337	-0.285303	1.54114	Virus
GSM1468552	6.0134	0.777251	3.70734	3.53473	4.69562	4.97303	8.23032	3.69905	0.535431	2.48353	Virus
GSM1468667	5.57971	1.20236	3.93891	3.98536	3.21299	5.82103	8.23431	2.30366	-0.341592	1.24613	Control
GSM1468651	5.53001	-1.48442	3.02956	4.57033	6.16441	4.75688	8.52539	4.78655	-0.198884	0.512063	Virus
GSM1468635	5.36442	-2.25917	3.72231	4.0412	3.80278	5.03504	8.68718	1.16466	-1.76969	-0.163269	Virus
GSM1468577	6.32887	1.5365	4.07005	2.94358	3.97713	3.65749	9.02618	3.52449	4.18867	3.27352	Bacteria
GSM1468539	5.87189	0.519321	3.42929	2.84476	3.40052	4.74026	8.73847	2.49867	0.42179	1.40974	Bacteria
GSM1468587	5.65099	-0.918405	3.19918	3.23673	4.88282	4.86535	8.35061	1.80792	-0.751842	1.00545	Virus
GSM1468676	5.6694	-0.2211	3.30711	2.96901	3.28154	5.69189	8.42106	2.505	-0.0229973	1.61195	Control
GSM1468662	5.74284	0.122515	3.41009	3.30423	3.37421	5.73954	9.20039	2.66986	0.237862	1.91147	Control
GSM1468617	6.11477	1.25154	4.29428	3.33473	7.03689	3.89209	8.88974	2.849	0.895491	2.89696	Virus
GSM1468585	5.75539	-0.429913	3.34557	3.04142	5.01228	4.37082	8.39429	2.04228	-0.380999	1.59331	Virus
GSM1468546	6.22847	1.78352	4.00889	3.54387	4.2013	4.25309	8.62521	3.10423	1.29935	3.36068	Virus
GSM1468683	5.57123	-0.680443	3.66264	3.57913	3.15767	5.76867	8.52565	2.28462	-0.371711	1.21155	Control
GSM1468589	5.74967	-0.402965	3.33755	4.46363	5.89779	4.99399	8.29549	3.76445	-0.401318	1.40793	Virus
GSM1468621	5.9928	0.68086	3.67845	3.25725	4.3625	4.44477	9.47065	2.5752	0.462255	2.39951	Virus
GSM1468553	5.86894	0.101381	3.50602	3.45695	5.48049	3.70408	8.78943	3.68008	0.0223384	1.89438	Virus
GSM1468592	5.17154	-3.16163	3.1693	2.89709	3.48684	4.13248	8.37098	1.57608	-2.45481	2.07976	Virus
GSM1468560	5.74824	-1.18017	3.25592	3.89526	3.2445	4.67773	8.65836	2.2211	2.31642	0.905438	Bacteria
GSM1468627	5.71458	-0.620843	3.28836	4.26145	5.94726	4.44751	8.509	1.95068	2.21051	1.26483	Virus
GSM1468554	6.00086	2.95783	3.68975	2.69748	3.9141	3.9798	9.59774	2.5933	0.490886	2.57355	Virus
GSM1468684	5.5906	0.981328	3.19662	3.68054	3.18211	5.82764	8.18857	2.3281	-0.302915	2.86778	Control
GSM1468542	5.76627	-0.379011	3.36083	2.94478	3.61811	4.66901	9.05423	2.0667	-0.342356	1.5059	Virus
GSM1468669	5.46368	-0.322107	4.22122	3.22251	4.56998	5.45349	9.02173	2.0432	-0.753719	0.772918	Control
GSM1468573	5.50914	-1.58206	3.59876	3.89093	5.7399	5.52909	8.54451	1.61517	-1.25566	0.426956	Virus
GSM1468599	6.02348	0.824414	3.72147	3.57693	6.27071	4.85938	8.03961	4.82869	0.571236	2.52464	Virus
GSM1468556	6.01744	0.796173	4.47165	2.71809	6.16066	4.13686	8.81057	3.29137	0.549796	2.50002	Virus
GSM1468673	5.49345	0.249046	3.06041	3.35216	3.05953	5.4586	8.42114	2.11004	-0.647967	0.894346	Control
GSM1468595	5.78028	-0.31348	3.38047	3.16845	3.63578	4.72173	8.26356	2.09815	-0.292607	1.77783	Virus
GSM1468572	5.70617	-0.660225	3.27655	2.33122	3.54227	3.70948	8.57954	2.84931	-0.555842	1.2305	Virus
GSM1468690	5.82742	0.518225	3.52867	3.09361	3.6682	5.82971	8.52259	2.85971	1.57895	2.25641	Control
GSM1468598	5.70387	-0.670993	3.27333	2.76317	4.72596	4.1301	8.62094	1.92662	1.23976	1.22112	Virus
GSM1468558	5.99025	0.668964	3.67488	2.6843	3.90073	3.10841	8.89981	2.5695	0.453224	2.38914	Virus
GSM1468633	6.1104	1.23111	4.5277	2.83362	4.05232	3.3647	8.68764	2.8392	3.39503	2.87915	Virus
GSM1468571	5.63959	-0.971712	3.18321	3.35577	4.38162	4.639	8.43284	3.87355	-0.79231	0.958984	Virus
GSM1468649	5.96989	0.573686	4.28079	3.8035	8.2586	4.24764	7.69639	7.33489	0.380893	2.30608	Virus
TB_1	5.27237	2.83137	3.10345	4.48975	7.09082	4.78602	9.59285	5.63463	0.479902	3.68623	Active_TB
TB_2	5.31238	4.17864	2.8734	5.05722	7.30753	5.10064	9.62701	6.02436	3.29422	5.90147	Active_TB
TB_3	5.1982	3.47554	2.98208	4.89229	7.90417	5.17991	9.03745	6.92383	1.31393	4.56656	Active_TB
TB_4	5.13328	3.05984	2.58675	4.84574	7.38417	4.76245	9.94437	4.63159	3.39474	5.16946	Active_TB
TB_5	5.53963	1.12215	3.21073	4.00309	5.92634	5.36704	9.02281	4.13349	2.15415	3.82666	Active_TB
TB_6	5.36518	2.98284	2.90636	4.06342	7.69752	4.93723	9.31625	5.30798	3.60428	5.34358	Active_TB
TB_7	4.96703	3.01867	3.03572	4.37252	7.0327	4.93647	9.15821	3.9381	0.795035	4.4113	Active_TB
TB_8	5.02314	3.5008	1.46223	5.55319	8.62327	4.3225	9.92607	5.89612	4.25074	6.19583	Active_TB
TB_9	5.62566	4.87368	2.8555	5.05802	8.06291	5.44923	9.47612	6.66244	3.12291	6.89026	Active_TB
TB_10	5.19733	3.4122	2.7085	5.4672	8.2475	4.62005	9.59207	6.6548	3.97358	5.51979	Active_TB
TB_11	4.84213	3.69024	2.4161	4.75243	8.06189	4.4492	9.63395	5.82573	3.58715	4.95561	Active_TB
TB_12	5.25369	3.16993	2.80868	4.72709	8.06931	4.59211	9.49543	6.44889	3.79013	5.85707	Active_TB
TB_13	5.51209	2.06113	3.42605	4.03685	7.02969	5.30637	9.00768	4.65343	2.35202	3.95176	Active_TB
TB_14	5.6805	-0.836535	3.0519	3.61833	3.48265	5.05373	9.35515	2.99869	1.00208	3.21595	Active_TB
TB_15	5.55862	1.27535	2.80439	3.67171	5.39676	5.26798	9.38985	4.91268	2.07461	3.39471	Active_TB
TB_16	5.43089	2.3444	2.86463	4.42921	7.38666	5.09145	9.72928	6.60881	2.65019	5.83186	Active_TB
TB_17	5.47321	-0.876687	3.78026	3.54315	4.69325	5.52593	8.69776	3.36125	0.482117	2.21222	Active_TB
TB_18	5.23113	1.13772	3.39531	3.7063	4.25521	5.83788	8.81956	3.41131	-0.706982	1.9018	Active_TB
TB_19	5.78515	0.161315	3.78552	3.4006	5.16038	5.33702	8.78685	4.10129	0.392389	2.29797	Active_TB
TB_20	5.16182	3.51124	2.75448	4.77034	7.79995	5.0725	9.27116	5.4335	2.3686	5.2076	Active_TB
TB_21	5.43167	4.86941	2.33852	5.4533	8.87206	4.51286	9.9467	7.45933	2.99903	7.41921	Active_TB
TB_22	4.70977	2.49121	2.74791	4.55733	8.30888	3.55556	9.86421	5.09027	4.39924	5.51577	Active_TB
TB_23	5.29883	2.74223	2.72349	4.67569	7.09599	4.52264	9.84254	4.52441	5.00456	4.59388	Active_TB
TB_24	5.70077	1.60656	3.35562	4.09078	7.09493	5.64482	9.54172	5.63056	2.36882	4.25035	Active_TB
TB_25	5.25473	0.708968	3.21679	4.0809	5.98748	4.67578	9.53929	3.38803	3.03164	3.55575	Active_TB
TB_26	5.07189	2.66011	2.51097	4.72837	7.49738	4.09048	9.9272	5.84805	4.0098	4.85799	Active_TB
TB_27	5.37149	4.54499	2.22257	5.4674	8.35013	3.65163	10.2739	7.07872	5.21979	6.63872	Active_TB
TB_28	4.79674	3.36802	2.29674	4.74101	7.4558	4.04352	9.90206	6.01265	3.39503	4.79608	Active_TB
LTBI_1	5.98948	-0.311507	3.66037	3.47822	3.3628	5.62262	8.59511	1.66047	0.593976	2.04898	LTBI
LTBI_2	5.61949	1.0587	3.244	3.77131	4.01755	5.13618	9.12685	3.18065	0.782793	2.31501	LTBI
LTBI_3	5.97004	0.446256	3.33308	3.71048	4.3485	5.28963	8.90147	1.95269	0.957998	1.87076	LTBI
LTBI_4	5.88858	0.0547896	3.55181	3.7669	4.38604	5.34481	8.74014	1.45849	1.79453	1.90625	LTBI
LTBI_5	5.71508	-1.4507	3.66947	3.50889	2.97321	5.35733	8.77753	2.44461	-0.238821	2.05523	LTBI
LTBI_6	5.95585	0.535569	3.7996	3.52542	3.86708	5.81034	8.55669	3.43824	0.478933	2.11889	LTBI
LTBI_7	5.80514	0.0765777	3.46781	3.70571	4.99583	5.2387	8.7727	4.64131	1.95812	2.88986	LTBI
LTBI_8	5.77457	0.637252	3.52425	3.65715	3.49667	5.41706	9.12126	3.08092	0.194422	2.30435	LTBI
LTBI_9	5.70764	0.191732	3.60541	3.87229	5.1453	5.35751	8.7155	4.42741	-0.0640552	2.77777	LTBI
LTBI_10	5.8024	-0.304471	3.70535	3.71209	3.44478	5.54166	8.50104	2.93461	0.986947	1.49702	LTBI
LTBI_11	5.71801	-0.279273	3.45398	3.74831	4.23158	5.33404	8.93197	3.48827	0.0219416	2.34148	LTBI
LTBI_12	5.77685	0.112515	3.7289	3.57755	3.21961	5.74778	8.56111	0.00523335	-0.294983	1.87224	LTBI
LTBI_13	5.69302	-0.893883	3.70394	3.23363	3.79949	5.77893	8.3762	1.85894	-0.183926	1.8316	LTBI
LTBI_14	5.74526	0.693647	3.35649	3.77508	4.22298	5.52094	8.86395	2.16782	-0.0061244	2.88261	LTBI
LTBI_15	5.69563	0.342817	3.0772	3.90946	3.67257	5.2264	9.13109	2.97591	1.86286	2.60359	LTBI
LTBI_16	5.70923	-0.609433	3.52216	3.5608	3.8757	5.49505	8.79523	3.42176	0.548714	2.00763	LTBI
S100_DX	5.46152	1.48799	3.30966	3.78814	4.96435	5.72612	9.14832	4.42394	-0.52991	3.00925	Active_TB
S101_DX	5.37648	3.17934	3.12367	4.46881	8.00658	5.07901	9.4863	6.32277	2.39279	6.19304	Active_TB
S102_DX	6.08356	-0.0425335	3.31915	4.03925	6.17517	5.57884	8.89239	5.60854	0.305851	3.49447	Active_TB
S103_DX	4.90508	2.43765	2.53903	5.08654	7.66839	4.78004	9.60002	6.90075	3.86226	6.62899	Active_TB
S104_DX	5.35606	3.71842	3.31498	4.77944	7.61383	5.00818	9.64959	4.82891	-0.485156	4.23401	Active_TB
S105_DX	5.57308	1.93327	3.34145	4.56822	6.5035	5.21748	8.89722	5.41947	0.798155	4.48777	Active_TB
S106_DX	5.28492	1.45344	2.77989	4.93356	7.40653	4.71745	9.33699	5.79179	3.92198	5.12027	Active_TB
S108_DX	5.04022	2.61386	2.30508	4.71305	7.62078	4.23015	9.93766	4.24007	4.52513	5.09761	Active_TB
S10_DX	5.95744	-0.375754	3.48677	3.1167	3.05217	5.9401	8.43808	3.05007	-0.770325	1.44842	Control
S111_DX	5.15635	5.63666	2.77545	6.04886	9.27084	4.78222	9.6295	7.37639	3.35828	7.18956	Active_TB
S112_DX	5.15455	3.26528	3.01321	4.87429	6.85151	4.70297	9.40006	5.40131	4.25523	5.14407	Active_TB
S123_DX	5.21244	3.85359	3.15007	4.59765	7.38142	5.10684	9.78928	5.51757	4.41535	4.52672	Active_TB
S124_DX	5.06128	2.17124	2.57612	5.09966	7.75595	4.38407	9.65875	7.29975	2.36461	6.7804	Active_TB
S126_DX	5.002	2.56929	2.52601	4.71674	8.09033	3.88158	9.99924	6.5381	4.63199	5.99215	Active_TB
S128_DX	5.16552	4.47417	2.22616	5.32351	7.86582	4.27733	10.0283	6.48371	4.66278	6.41101	Active_TB
S129_DX	5.41377	4.23216	2.87778	4.66152	7.33063	5.05246	9.86545	5.87006	4.00899	5.92131	Active_TB
S131_DX	4.9891	1.73194	2.06923	4.91928	7.44353	4.60775	9.58957	6.81108	4.20808	6.25566	Active_TB
S132_DX	5.70083	2.55637	3.23174	4.69342	6.73193	5.22683	9.12954	4.49946	3.70924	4.16874	Active_TB
S133_DX	5.23151	1.98481	3.63145	4.23334	6.74009	6.0205	8.88662	5.1078	1.94748	3.91903	Active_TB
S134_DX	5.28366	2.17137	3.29212	4.54435	6.14967	4.69332	9.16944	4.18198	0.582992	3.72187	Active_TB
S135_DX	5.05818	2.82201	2.67378	5.14524	8.35668	4.53788	9.73592	6.59995	4.26116	6.85668	Active_TB
S137_DX	5.3309	0.542554	3.1265	4.49329	6.75283	5.54279	9.43199	5.43841	2.70952	4.11143	Active_TB
S138_DX	4.93097	3.79132	2.20751	5.4377	8.45363	3.72846	9.69456	6.33273	3.30365	6.69205	Active_TB
S139_DX	5.36946	1.13792	3.25963	3.86712	5.70274	5.1147	9.13647	4.01866	3.73572	2.95738	Active_TB
S13_DX	5.40687	3.63592	2.99061	4.45373	7.11202	4.93689	9.43961	4.30078	3.22322	4.28409	Active_TB
S140_DX	5.3839	2.00905	2.90328	4.21235	6.15979	4.95547	9.15435	3.62893	0.174849	3.98183	Active_TB
S141_DX	5.17607	2.48398	2.75582	4.08026	5.61774	4.86106	9.31186	3.32854	2.37004	3.64528	Active_TB
S142_DX	5.1265	4.87963	2.36828	5.37052	9.22564	4.29555	9.86123	6.39553	4.68238	6.60298	Active_TB
S144_DX	5.27368	1.58782	2.83025	4.27849	6.52778	4.5726	9.50122	5.61243	3.72252	3.28617	Active_TB
S145_DX	5.29906	2.85614	2.97594	5.06426	7.95451	5.49367	9.48884	6.57576	3.39854	5.9809	Active_TB
S146_DX	5.30731	3.64328	2.62399	4.9367	7.0825	4.48933	9.50106	5.51168	4.02021	6.05625	Active_TB
S147_DX	5.51328	2.27419	3.45672	4.23898	6.46897	4.93852	9.61276	4.12879	2.8586	4.18438	Active_TB
S148_DX	5.72345	-0.409703	3.92346	3.31493	2.04233	5.74439	8.45362	0.811935	-0.687015	1.68386	Control
S149_DX	5.27018	1.79926	3.62863	3.89624	6.34898	5.41347	9.07123	5.08439	2.38666	4.53088	Active_TB
S150_DX	5.2802	-0.467025	3.40005	3.65463	5.46455	5.22608	9.13805	4.82482	2.37196	2.65686	Active_TB
S152_DX	5.41443	3.17958	2.96813	4.52122	7.25963	4.82237	9.92236	5.46531	4.55031	5.07979	Active_TB
S153_DX	4.66638	0.590776	3.23381	3.77076	5.10122	4.64714	9.53967	3.6176	0.80015	3.26688	Active_TB
S154_DX	5.07589	3.12794	2.73493	5.02647	7.64704	4.14901	9.75766	5.1818	3.02005	5.23979	Active_TB
S155_DX	5.68284	3.80832	3.19564	3.91043	4.71322	4.99726	9.08111	3.76638	0.836154	3.81675	Active_TB
S156_DX	5.24631	2.0149	3.18977	4.39996	6.40087	4.69737	9.35987	5.32137	3.74359	3.70962	Active_TB
S157_DX	5.72905	0.481412	3.84009	3.49588	4.22618	5.55825	9.00175	3.17706	-0.0497072	1.91188	Control
S158_DX	5.65386	3.42303	2.93023	5.09054	7.92211	4.65712	8.91203	6.5991	0.75273	4.90334	Control
S159_DX	5.79898	1.47174	3.49438	4.01907	6.09856	5.45915	8.73839	4.47758	2.58995	4.48462	Active_TB
S160_DX	5.46444	2.68668	2.60048	4.39896	7.79196	4.63291	9.56304	6.31605	4.30268	4.94368	Active_TB
S161_DX	5.44927	2.30406	3.1466	4.57232	7.00777	5.17806	9.31501	5.08295	3.06481	4.37537	Active_TB
S162_DX	5.34344	3.72958	2.69064	4.86505	7.88298	5.00945	9.38662	6.85667	4.44152	5.28569	Active_TB
S163_DX	5.26718	2.52178	2.84497	4.34383	7.2125	4.69333	9.20785	4.48078	3.14088	4.3985	Active_TB
S167_DX	5.43413	3.25428	3.49162	4.75144	7.36496	5.14243	9.14707	5.90114	0.0845334	5.82856	Active_TB
S168_DX	5.40059	2.06034	2.69285	4.8483	8.09781	4.81722	9.78036	6.30614	3.89158	5.79999	Active_TB
S169_DX	5.37165	6.38813	2.14932	5.57217	8.65138	4.31953	9.73702	7.49126	4.11415	7.1194	Active_TB
S170_DX	5.21884	3.48394	2.31989	5.3373	8.34336	3.95094	10.1796	6.99703	5.21018	5.69544	Active_TB
S171_DX	5.16439	4.96585	2.17228	5.1132	7.47942	4.30517	10.1717	5.82653	5.03259	6.00209	Active_TB
S194_DX	5.48206	0.230718	3.53896	3.36511	4.01642	5.34653	8.58756	2.04314	-0.257679	2.05104	Control
S195_DX	5.46255	0.958032	3.1935	4.09256	5.65159	4.84807	8.89732	4.07929	-0.146393	2.6586	Control
S197_DX	5.58403	0.0186457	3.10662	3.63791	4.36465	5.02668	8.84748	3.54899	-0.668604	2.20863	Control
S19_DX	5.36112	4.89119	1.58074	5.66483	8.39303	3.49133	10.0121	6.3641	4.098	5.86508	Active_TB
S205_DX	5.77089	-1.05336	3.48478	3.19988	1.80696	5.44653	8.71008	0.760361	-0.000297266	1.58355	Control
S206_DX	5.60915	-0.262659	3.36367	3.86933	4.66934	5.48805	8.86325	3.9851	0.483157	2.40545	Control
S207_DX	5.72002	0.382446	3.35079	3.83438	5.2033	5.59931	8.61325	3.70001	-0.54732	2.37606	Control
S208_DX	6.03479	-0.288613	3.44088	3.22585	3.27178	5.58198	8.41485	2.57748	0.176139	1.32578	Control
S209_DX	5.22169	-1.00497	3.38006	3.47965	3.05662	5.43321	8.22727	2.88742	-0.876781	2.08562	Control
S20_DX	5.24583	2.84384	2.0448	4.84087	7.65268	4.016	9.67381	4.80627	4.39656	5.17972	Active_TB
S210_DX	5.5898	0.901336	3.36926	3.20377	3.37875	5.55296	8.94408	1.75894	-0.875078	1.9413	Control
S211	5.76743	-0.86844	3.75697	2.98018	2.50604	5.71147	8.49226	3.1679	-0.604381	1.37362	Control
S212_DX	5.60882	0.325045	3.63549	3.64254	2.68545	5.67407	8.47567	2.27654	-0.41262	1.53904	Control
S213_DX	5.97823	1.01717	3.72235	2.95971	2.36057	5.5981	8.37077	0.631497	0.458896	1.14761	Control
S214_DX	5.6756	0.286394	3.24618	3.24283	3.6217	5.80367	8.25469	3.58065	-0.3002	1.79981	Control
S216_DX	5.72941	-0.225987	3.36759	3.45833	4.83613	5.84094	8.52158	4.33052	-0.924186	2.18057	Control
S217_DX	5.57075	-0.0988352	3.59702	3.21575	3.24803	5.39903	8.57995	1.08015	0.369427	1.45776	Control
S218_DX	5.02561	2.47809	3.62945	3.88823	6.6594	5.22426	9.47626	6.08384	-0.390818	3.41183	Control
S219_DX	5.58522	0.193508	3.53768	3.44229	3.28016	5.64926	8.52327	2.69138	-0.502189	1.58379	Control
S21_DX	5.79114	2.926	2.95933	4.3688	6.56771	5.1724	9.19735	4.61434	3.55513	4.02745	Active_TB
S22_DX	5.38355	2.20891	3.1375	4.26606	6.72798	5.16115	9.6116	5.63984	3.49884	3.93481	Active_TB
S24_DX	5.34596	1.34803	2.98972	3.47174	4.79477	4.88637	9.29407	3.48472	0.0551153	2.58033	Active_TB
S27_DX	5.01092	3.14125	2.08763	5.3675	8.3589	4.28691	9.64898	5.90466	3.78019	6.18104	Active_TB
S29_DX	5.12243	5.54958	1.65119	5.61157	8.80025	4.68268	10.1266	6.98456	4.10758	7.45851	Active_TB
S30_DX	5.25127	1.40126	3.27463	4.52603	7.21143	5.1416	9.22434	5.14276	1.22187	4.46861	Active_TB
S34_DX	5.40737	2.41361	3.31403	3.80771	5.59877	5.56173	9.02113	3.41431	0.451189	3.83831	Active_TB
S35_DX	5.40344	4.17446	3.24967	4.54065	8.26744	5.25918	9.74043	6.88577	3.11805	6.20493	Active_TB
S41_DX	5.50795	0.549425	3.96047	3.62378	3.80421	6.09239	8.89873	2.86163	0.378585	2.28415	Active_TB
S42_DX	5.33558	3.39738	2.92389	4.75232	7.54463	5.18583	9.32849	6.4738	3.32848	4.65926	Active_TB
S43_DX	5.55084	1.92614	3.10683	4.60902	7.13491	4.80609	9.04448	5.09592	0.47436	4.1562	Active_TB
S49_DX	5.64763	1.95635	2.79249	4.9416	7.21305	4.53647	9.31706	4.24246	3.78273	4.98134	Active_TB
S50_DX	5.26186	3.39635	2.83878	4.8997	7.09459	4.42185	9.9533	5.18341	4.3004	5.73977	Active_TB
S51_DX	5.32253	4.81241	2.79225	4.84982	7.77593	4.98403	10.0732	6.28507	3.8664	5.82958	Active_TB
S52_DX	5.55244	3.63838	2.84147	4.75156	6.96244	4.69809	9.59312	5.49199	4.64184	5.01203	Active_TB
S53_DX	5.3406	4.00101	2.79613	4.83124	7.00248	4.47033	9.88679	4.84235	3.74291	4.94062	Active_TB
S54_DX	5.37293	-0.205541	2.89337	3.20707	5.14781	4.1939	9.80699	1.67393	2.12086	3.39218	Active_TB
S70_DX	5.60364	1.40044	3.35724	4.10147	5.64712	4.98575	9.53103	3.33205	2.22076	3.24035	Active_TB
S71_DX	5.22483	1.31975	2.96156	3.69441	6.33489	4.688	9.43817	4.91054	2.40563	4.62466	Active_TB
S73_DX	5.75738	0.893375	2.94378	4.15249	5.81205	5.47676	8.75888	4.26384	1.61063	4.15928	Active_TB
S76_DX	5.62044	2.54368	2.94701	4.77536	7.29459	4.98944	9.35193	5.68084	3.81267	5.76744	Active_TB
S77_DX	5.55232	1.21947	3.14349	4.32465	6.63648	4.59572	9.32123	3.68336	2.07368	3.35177	Active_TB
S78_DX	5.92122	2.07933	3.20664	4.8534	8.252	5.33563	9.59645	6.38556	3.54449	5.80917	Active_TB
S7_DX	5.71913	3.20532	3.12406	4.78725	7.60264	4.87631	9.41317	6.78666	4.00222	6.44828	Active_TB
S80_DX	5.59112	0.940768	3.01858	4.26961	7.28011	5.6708	9.26681	4.73881	3.00431	4.39913	Active_TB
S81_DX	5.46686	3.58543	2.16012	4.7391	7.50818	4.31643	9.4512	5.13051	4.25866	5.81954	Active_TB
S83_DX	5.28044	1.27503	3.19573	3.84558	5.40477	4.62758	9.4154	4.19621	0.13358	2.50981	Active_TB
S84_DX	5.02856	3.74217	2.5896	4.67145	7.34693	4.42209	9.82504	5.56939	4.63919	5.37321	Active_TB
S85_DX	5.21329	4.0663	3.10311	4.83325	7.73504	4.63565	9.99952	6.23792	3.65481	6.3625	Active_TB
S86_DX	5.54427	2.92022	2.4525	4.73788	7.16857	4.8105	9.50506	4.91324	4.5934	4.76387	Active_TB
S87_DX	5.40023	-0.60867	2.66244	4.19372	6.61729	4.5078	9.39619	5.24256	2.22079	4.1516	Active_TB
S88_DX	5.32275	0.75256	3.55606	3.56506	5.13292	5.46835	8.77796	4.00764	1.22435	2.78438	Active_TB
S89_DX	5.8056	1.38828	3.41175	4.24734	6.73743	5.6906	8.56848	4.39651	2.04247	4.39229	Active_TB
S90_DX	5.55045	1.33193	3.02407	4.40084	7.03542	4.98992	9.4043	5.54916	3.44643	4.54436	Active_TB
S91_DX	5.37693	1.44107	2.24003	4.63138	6.57716	4.31158	9.59636	3.49566	4.17706	3.99654	Active_TB
S92_DX	5.06119	3.25696	2.13982	4.92183	7.52706	4.1386	9.92277	5.51427	4.18671	4.82231	Active_TB
S93_DX	5.47807	1.5016	3.29161	3.89456	5.4986	5.74672	8.74175	4.18892	0.196388	2.47853	Active_TB
S95_DX	5.08186	4.09635	2.69719	5.34594	7.62184	4.66037	9.64277	5.82551	3.81783	5.79624	Active_TB
S98_DX	4.90229	0.201555	3.44695	3.8777	5.0248	5.59105	9.18142	3.84776	2.43685	2.50509	Active_TB
S99_DX	5.18658	2.70034	2.8318	4.90473	7.24229	4.81824	10.0099	4.63264	4.36717	5.14119	Active_TB
S9_DX	5.50553	2.653	2.85619	4.38581	6.93518	4.44632	9.44826	5.69595	3.22998	4.19194	Active_TB

## Sheet: ANOVA_results.AAK1
AAK1.comparison	diff	lwr	upr	p adj
Bacteria-Active_TB	0.712208	0.544377	0.880039	5.34461e-13
Control-Active_TB	0.315734	0.24474	0.386728	5.34461e-13
Influenza-Active_TB	0.294411	0.172837	0.415985	2.52176e-12
LTBI-Active_TB	0.353676	0.28219	0.425161	5.34461e-13
LTBI_Progressor-Active_TB	0.158779	0.0031522	0.314406	0.0411611
Lung Cancer-Active_TB	0.124235	-0.146079	0.394549	0.908105
Pneumonia-Active_TB	0.0840752	-0.122877	0.291027	0.956146
Sarcoid-Active_TB	-0.0145458	-0.172938	0.143847	1
Virus-Active_TB	0.51759	0.415319	0.619861	5.34461e-13
Control-Bacteria	-0.396474	-0.564372	-0.228576	8.21265e-12
Influenza-Bacteria	-0.417797	-0.612553	-0.223041	8.49607e-10
LTBI-Bacteria	-0.358532	-0.526639	-0.190426	1.10161e-09
LTBI_Progressor-Bacteria	-0.553429	-0.771074	-0.335784	7.60503e-13
Lung Cancer-Bacteria	-0.587973	-0.898165	-0.277781	1.20516e-07
Pneumonia-Bacteria	-0.628133	-0.884996	-0.37127	1.7174e-12
Sarcoid-Bacteria	-0.726754	-0.946385	-0.507123	6.24945e-13
Virus-Bacteria	-0.194618	-0.377945	-0.0112907	0.0272164
Influenza-Control	-0.0213232	-0.14299	0.100343	0.999928
LTBI-Control	0.0379413	-0.0337011	0.109584	0.806779
LTBI_Progressor-Control	-0.156955	-0.312654	-0.0012557	0.0463037
Lung Cancer-Control	-0.191499	-0.461854	0.0788559	0.425419
Pneumonia-Control	-0.231659	-0.438665	-0.0246526	0.0147636
Sarcoid-Control	-0.33028	-0.488744	-0.171816	2.99117e-09
Virus-Control	0.201856	0.0994752	0.304237	2.81751e-08
LTBI-Influenza	0.0592645	-0.0626893	0.181218	0.875072
LTBI_Progressor-Influenza	-0.135632	-0.319975	0.0487112	0.368074
Lung Cancer-Influenza	-0.170176	-0.457982	0.117629	0.685736
Pneumonia-Influenza	-0.210336	-0.439665	0.018993	0.104485
Sarcoid-Influenza	-0.308957	-0.49564	-0.122273	8.49335e-06
Virus-Influenza	0.223179	0.0809753	0.365383	3.3944e-05
LTBI_Progressor-LTBI	-0.194896	-0.35082	-0.0389724	0.003166
Lung Cancer-LTBI	-0.229441	-0.499925	0.041044	0.178978
Pneumonia-LTBI	-0.2696	-0.476776	-0.0624249	0.00164037
Sarcoid-LTBI	-0.368221	-0.526906	-0.209537	1.97483e-11
Virus-LTBI	0.163915	0.0611926	0.266637	2.23415e-05
Lung Cancer-LTBI_Progressor	-0.0345442	-0.338307	0.269218	0.999998
Pneumonia-LTBI_Progressor	-0.074704	-0.323765	0.174357	0.994638
Sarcoid-LTBI_Progressor	-0.173325	-0.383778	0.0371277	0.213263
Virus-LTBI_Progressor	0.358811	0.186586	0.531036	3.04527e-09
Pneumonia-Lung Cancer	-0.0401598	-0.373148	0.292828	0.999997
Sarcoid-Lung Cancer	-0.138781	-0.443969	0.166408	0.913503
Virus-Lung Cancer	0.393355	0.113157	0.673553	0.000405777
Sarcoid-Pneumonia	-0.0986209	-0.349419	0.152177	0.964383
Virus-Pneumonia	0.433515	0.213809	0.653221	2.73459e-08
Virus-Sarcoid	0.532136	0.357408	0.706864	6.28164e-13

## Sheet: ANOVA_results.ARHGEF9
ARHGEF9.comparison	diff	lwr	upr	p adj
Bacteria-Active_TB	0.979423	0.686829	1.27202	6.24722e-13
Control-Active_TB	0.641888	0.518118	0.765658	5.34461e-13
Influenza-Active_TB	0.593719	0.381769	0.805669	6.19838e-13
LTBI-Active_TB	0.623552	0.498926	0.748178	5.34461e-13
LTBI_Progressor-Active_TB	0.300138	0.0288198	0.571456	0.01699
Lung Cancer-Active_TB	0.419579	-0.0516822	0.890839	0.12994
Pneumonia-Active_TB	0.503294	0.142497	0.864092	0.000460049
Sarcoid-Active_TB	0.32774	0.0516008	0.60388	0.00681805
Virus-Active_TB	0.805893	0.627596	0.984191	5.34461e-13
Control-Bacteria	-0.337535	-0.630245	-0.0448237	0.0100839
Influenza-Bacteria	-0.385704	-0.725238	-0.0461692	0.0122411
LTBI-Bacteria	-0.355871	-0.648945	-0.0627965	0.00491304
LTBI_Progressor-Bacteria	-0.679285	-1.05872	-0.299846	8.27407e-07
Lung Cancer-Bacteria	-0.559844	-1.10063	-0.01906	0.0355177
Pneumonia-Bacteria	-0.476128	-0.92394	-0.0283166	0.0267595
Sarcoid-Bacteria	-0.651682	-1.03458	-0.268781	3.85483e-06
Virus-Bacteria	-0.173529	-0.49314	0.146081	0.782742
Influenza-Control	-0.048169	-0.260281	0.163943	0.999387
LTBI-Control	-0.018336	-0.143236	0.106564	0.999984
LTBI_Progressor-Control	-0.34175	-0.613194	-0.0703064	0.00282514
Lung Cancer-Control	-0.22231	-0.693643	0.249024	0.893773
Pneumonia-Control	-0.138594	-0.499486	0.222298	0.96947
Sarcoid-Control	-0.314148	-0.590411	-0.0378847	0.0120837
Virus-Control	0.164005	-0.014484	0.342494	0.10304
LTBI-Influenza	0.0298331	-0.182779	0.242446	0.999989
LTBI_Progressor-Influenza	-0.293581	-0.614962	0.0277997	0.107722
Lung Cancer-Influenza	-0.17414	-0.675897	0.327616	0.984619
Pneumonia-Influenza	-0.0904248	-0.490234	0.309384	0.999407
Sarcoid-Influenza	-0.265979	-0.591441	0.0594828	0.222755
Virus-Influenza	0.212174	-0.0357418	0.46009	0.169287
LTBI_Progressor-LTBI	-0.323414	-0.59525	-0.0515788	0.00659011
Lung Cancer-LTBI	-0.203974	-0.675533	0.267585	0.935488
Pneumonia-LTBI	-0.120258	-0.481445	0.240929	0.98852
Sarcoid-LTBI	-0.295812	-0.57246	-0.019164	0.0251405
Virus-LTBI	0.182341	0.00325709	0.361425	0.041997
Lung Cancer-LTBI_Progressor	0.119441	-0.410134	0.649016	0.999421
Pneumonia-LTBI_Progressor	0.203157	-0.231053	0.637366	0.89841
Sarcoid-LTBI_Progressor	0.0276024	-0.339298	0.394503	1
Virus-LTBI_Progressor	0.505755	0.205501	0.80601	5.18904e-06
Pneumonia-Lung Cancer	0.0837157	-0.496811	0.664242	0.999986
Sarcoid-Lung Cancer	-0.0918384	-0.6239	0.440223	0.999937
Virus-Lung Cancer	0.386315	-0.102179	0.874808	0.265202
Sarcoid-Pneumonia	-0.175554	-0.612792	0.261684	0.959294
Virus-Pneumonia	0.302599	-0.0804338	0.685632	0.266596
Virus-Sarcoid	0.478153	0.173535	0.782771	3.38117e-05

## Sheet: ANOVA_results.ASPHD2
ASPHD2.comparison	diff	lwr	upr	p adj
Bacteria-Active_TB	-1.56352	-1.94524	-1.1818	5.34461e-13
Control-Active_TB	-1.35536	-1.51683	-1.19389	5.34461e-13
Influenza-Active_TB	-0.672335	-0.948846	-0.395825	2.1313e-12
LTBI-Active_TB	-1.17232	-1.33491	-1.00974	5.34461e-13
LTBI_Progressor-Active_TB	-0.413883	-0.767845	-0.0599214	0.00837439
Lung Cancer-Active_TB	-1.55863	-2.17344	-0.94382	7.84262e-13
Pneumonia-Active_TB	-0.99416	-1.46486	-0.523463	1.69011e-09
Sarcoid-Active_TB	-0.651469	-1.01172	-0.291217	5.97917e-07
Virus-Active_TB	-1.08941	-1.32202	-0.856806	5.34461e-13
Control-Bacteria	0.208165	-0.173707	0.590036	0.778696
Influenza-Bacteria	0.891185	0.448228	1.33414	1.27936e-08
LTBI-Bacteria	0.391196	0.00885088	0.773541	0.040015
LTBI_Progressor-Bacteria	1.14964	0.65462	1.64465	1.8929e-11
Lung Cancer-Bacteria	0.00489238	-0.700615	0.7104	1
Pneumonia-Bacteria	0.56936	-0.0148559	1.15358	0.0633343
Sarcoid-Bacteria	0.912052	0.412518	1.41159	4.3633e-07
Virus-Bacteria	0.474107	0.0571435	0.891071	0.0120954
Influenza-Control	0.683021	0.406299	0.959742	1.27443e-12
LTBI-Control	0.183031	0.020086	0.345976	0.0140995
LTBI_Progressor-Control	0.941473	0.587346	1.2956	6.40932e-13
Lung Cancer-Control	-0.203272	-0.818174	0.41163	0.989092
Pneumonia-Control	0.361196	-0.109625	0.832016	0.307162
Sarcoid-Control	0.703887	0.343474	1.0643	4.03942e-08
Virus-Control	0.265943	0.0330858	0.4988	0.0114293
LTBI-Influenza	-0.499989	-0.777364	-0.222615	6.6349e-07
LTBI_Progressor-Influenza	0.258452	-0.160822	0.677726	0.630818
Lung Cancer-Influenza	-0.886293	-1.54088	-0.231701	0.000811749
Pneumonia-Influenza	-0.321825	-0.843416	0.199766	0.62953
Sarcoid-Influenza	0.0208666	-0.403731	0.445464	1
Virus-Influenza	-0.417078	-0.740509	-0.093646	0.00191211
LTBI_Progressor-LTBI	0.758441	0.403804	1.11308	9.74952e-10
Lung Cancer-LTBI	-0.386303	-1.0015	0.228893	0.605081
Pneumonia-LTBI	0.178164	-0.29304	0.649369	0.972448
Sarcoid-LTBI	0.520856	0.159941	0.881771	0.00023078
Virus-LTBI	0.0829117	-0.150722	0.316545	0.982052
Lung Cancer-LTBI_Progressor	-1.14474	-1.83563	-0.45386	8.2225e-06
Pneumonia-LTBI_Progressor	-0.580277	-1.14675	-0.0138071	0.0395382
Sarcoid-LTBI_Progressor	-0.237585	-0.716244	0.241073	0.860307
Virus-LTBI_Progressor	-0.67553	-1.06724	-0.283817	2.6174e-06
Pneumonia-Lung Cancer	0.564468	-0.192888	1.32182	0.348954
Sarcoid-Lung Cancer	0.907159	0.213031	1.60129	0.00152444
Virus-Lung Cancer	0.469215	-0.168075	1.1065	0.367044
Sarcoid-Pneumonia	0.342692	-0.22773	0.913113	0.665285
Virus-Pneumonia	-0.0952526	-0.594958	0.404453	0.999855
Virus-Sarcoid	-0.437944	-0.83535	-0.0405386	0.0177817

## Sheet: ANOVA_results.BATF2
BATF2.comparison	diff	lwr	upr	p adj
Bacteria-Active_TB	-3.3625	-4.18861	-2.53639	5.34461e-13
Control-Active_TB	-3.54357	-3.89302	-3.19412	5.34461e-13
Influenza-Active_TB	-1.80881	-2.40723	-1.21039	6.25722e-13
LTBI-Active_TB	-3.18668	-3.53855	-2.83481	5.34461e-13
LTBI_Progressor-Active_TB	-0.679724	-1.44577	0.0863186	0.133071
Lung Cancer-Active_TB	-3.42917	-4.75973	-2.0986	6.96665e-13
Pneumonia-Active_TB	-2.99602	-4.0147	-1.97734	6.3094e-13
Sarcoid-Active_TB	-1.23779	-2.01744	-0.458134	2.54336e-05
Virus-Active_TB	-1.66248	-2.16589	-1.15907	6.29941e-13
Control-Bacteria	-0.18107	-1.00751	0.645373	0.999542
Influenza-Bacteria	1.55369	0.595045	2.51234	1.49159e-05
LTBI-Bacteria	0.175823	-0.651646	1.00329	0.999644
LTBI_Progressor-Bacteria	2.68278	1.61146	3.75409	9.15823e-13
Lung Cancer-Bacteria	-0.0666676	-1.59352	1.46019	1
Pneumonia-Bacteria	0.366479	-0.897878	1.63084	0.995852
Sarcoid-Bacteria	2.12471	1.04362	3.2058	3.1824e-08
Virus-Bacteria	1.70002	0.797628	2.60241	1.49758e-07
Influenza-Control	1.73476	1.13588	2.33364	6.36269e-13
LTBI-Control	0.356893	0.00424812	0.709538	0.0445667
LTBI_Progressor-Control	2.86385	2.09745	3.63024	5.35461e-13
Lung Cancer-Control	0.114403	-1.21637	1.44517	1
Pneumonia-Control	0.54755	-0.471397	1.5665	0.792943
Sarcoid-Control	2.30578	1.52578	3.08579	6.3427e-13
Virus-Control	1.88109	1.37714	2.38504	5.35572e-13
LTBI-Influenza	-1.37787	-1.97816	-0.777575	3.41086e-11
LTBI_Progressor-Influenza	1.12909	0.221694	2.03648	0.00339633
Lung Cancer-Influenza	-1.62036	-3.03702	-0.203694	0.0112124
Pneumonia-Influenza	-1.18721	-2.31604	-0.0583863	0.0301009
Sarcoid-Influenza	0.57102	-0.347892	1.48993	0.619711
Virus-Influenza	0.146329	-0.55364	0.846298	0.999688
LTBI_Progressor-LTBI	2.50695	1.73945	3.27446	6.29941e-13
Lung Cancer-LTBI	-0.24249	-1.5739	1.08891	0.999901
Pneumonia-LTBI	0.190656	-0.829122	1.21044	0.999877
Sarcoid-LTBI	1.94889	1.1678	2.72998	9.84657e-13
Virus-LTBI	1.5242	1.01857	2.02982	6.28275e-13
Lung Cancer-LTBI_Progressor	-2.74944	-4.24465	-1.25423	3.44173e-07
Pneumonia-LTBI_Progressor	-2.3163	-3.54225	-1.09035	1.35177e-07
Sarcoid-LTBI_Progressor	-0.558065	-1.59398	0.477845	0.79049
Virus-LTBI_Progressor	-0.982756	-1.8305	-0.135014	0.00940102
Pneumonia-Lung Cancer	0.433147	-1.20592	2.07221	0.997958
Sarcoid-Lung Cancer	2.19138	0.68915	3.69361	0.000183678
Virus-Lung Cancer	1.76669	0.387468	3.14591	0.00213672
Sarcoid-Pneumonia	1.75823	0.523728	2.99273	0.00030336
Virus-Pneumonia	1.33354	0.252081	2.415	0.00390326
Virus-Sarcoid	-0.424691	-1.28475	0.435372	0.864041

## Sheet: ANOVA_results.CD96
CD96.comparison	diff	lwr	upr	p adj
Bacteria-Active_TB	-0.731459	-1.07273	-0.390189	8.8382e-10
Control-Active_TB	0.825958	0.681597	0.970318	5.34461e-13
Influenza-Active_TB	0.125722	-0.121488	0.372932	0.841747
LTBI-Active_TB	0.710246	0.564887	0.855605	5.34461e-13
LTBI_Progressor-Active_TB	0.431705	0.115251	0.748159	0.000705627
Lung Cancer-Active_TB	-0.239988	-0.789648	0.309672	0.931786
Pneumonia-Active_TB	-0.649601	-1.07042	-0.228782	5.08322e-05
Sarcoid-Active_TB	0.360528	0.0384502	0.682606	0.0147165
Virus-Active_TB	-0.426065	-0.634024	-0.218106	6.13202e-09
Control-Bacteria	1.55742	1.21601	1.89882	5.34461e-13
Influenza-Bacteria	0.857181	0.461162	1.2532	5.67311e-10
LTBI-Bacteria	1.44171	1.09988	1.78354	5.34461e-13
LTBI_Progressor-Bacteria	1.16316	0.720602	1.60573	6.54921e-13
Lung Cancer-Bacteria	0.491471	-0.139277	1.12222	0.285393
Pneumonia-Bacteria	0.081858	-0.440452	0.604168	0.999972
Sarcoid-Bacteria	1.09199	0.645386	1.53859	1.72518e-12
Virus-Bacteria	0.305394	-0.0673865	0.678174	0.219738
Influenza-Control	-0.700236	-0.947634	-0.452837	6.26721e-13
LTBI-Control	-0.115711	-0.26139	0.0299675	0.259369
LTBI_Progressor-Control	-0.394253	-0.710854	-0.0776515	0.00335656
Lung Cancer-Control	-1.06595	-1.61569	-0.516201	5.28699e-08
Pneumonia-Control	-1.47556	-1.89649	-1.05463	5.8098e-13
Sarcoid-Control	-0.46543	-0.787652	-0.143207	0.000226504
Virus-Control	-1.25202	-1.46021	-1.04384	5.34461e-13
LTBI-Influenza	0.584525	0.336542	0.832507	8.98892e-12
LTBI_Progressor-Influenza	0.305983	-0.0688629	0.680829	0.224193
Lung Cancer-Influenza	-0.36571	-0.950938	0.219518	0.611891
Pneumonia-Influenza	-0.775323	-1.24164	-0.309002	7.47691e-06
Sarcoid-Influenza	0.234806	-0.144799	0.614412	0.626084
Virus-Influenza	-0.551787	-0.840946	-0.262628	9.48359e-08
LTBI_Progressor-LTBI	-0.278542	-0.5956	0.0385165	0.142543
Lung Cancer-LTBI	-0.950234	-1.50024	-0.400227	2.48018e-06
Pneumonia-LTBI	-1.35985	-1.78112	-0.938574	6.28275e-13
Sarcoid-LTBI	-0.349718	-0.672389	-0.0270473	0.0215894
Virus-LTBI	-1.13631	-1.34519	-0.927435	5.34461e-13
Lung Cancer-LTBI_Progressor	-0.671693	-1.28937	-0.054018	0.0207759
Pneumonia-LTBI_Progressor	-1.08131	-1.58775	-0.574862	1.04967e-09
Sarcoid-LTBI_Progressor	-0.0711768	-0.499114	0.356761	0.999954
Virus-LTBI_Progressor	-0.85777	-1.20798	-0.507565	1.62848e-12
Pneumonia-Lung Cancer	-0.409613	-1.08672	0.267489	0.656158
Sarcoid-Lung Cancer	0.600516	-0.0200587	1.22109	0.0674237
Virus-Lung Cancer	-0.186077	-0.755837	0.383682	0.99
Sarcoid-Pneumonia	1.01013	0.500153	1.52011	2.35939e-08
Virus-Pneumonia	0.223536	-0.223218	0.67029	0.854371
Virus-Sarcoid	-0.786593	-1.14189	-0.431299	1.98587e-10

## Sheet: ANOVA_resuts.CTSB
CTSB.comparison	diff	lwr	upr	p adj
Bacteria-Active_TB	-0.571628	-0.820441	-0.322815	3.25875e-11
Control-Active_TB	-0.798325	-0.903575	-0.693075	5.34461e-13
Influenza-Active_TB	-0.750396	-0.930632	-0.57016	5.34461e-13
LTBI-Active_TB	-0.649225	-0.755204	-0.543247	5.34461e-13
LTBI_Progressor-Active_TB	-0.27122	-0.50194	-0.0404995	0.00778747
Lung Cancer-Active_TB	-0.507245	-0.90799	-0.106499	0.00259401
Pneumonia-Active_TB	-0.506286	-0.813097	-0.199476	9.19915e-06
Sarcoid-Active_TB	-0.353599	-0.588419	-0.118779	9.08878e-05
Virus-Active_TB	-0.824815	-0.976434	-0.673197	5.34461e-13
Control-Bacteria	-0.226697	-0.475609	0.0222149	0.11019
Influenza-Bacteria	-0.178768	-0.467497	0.109961	0.624746
LTBI-Bacteria	-0.0775972	-0.326818	0.171624	0.992932
LTBI_Progressor-Bacteria	0.300408	-0.0222549	0.623071	0.0929922
Lung Cancer-Bacteria	0.0643833	-0.395482	0.524249	0.99999
Pneumonia-Bacteria	0.0653418	-0.315463	0.446147	0.99994
Sarcoid-Bacteria	0.218029	-0.107578	0.543637	0.510899
Virus-Bacteria	-0.253187	-0.524973	0.0185995	0.0925668
Influenza-Control	0.0479293	-0.132444	0.228302	0.997869
LTBI-Control	0.1491	0.0428887	0.255311	0.000406006
LTBI_Progressor-Control	0.527106	0.296278	0.757933	4.40757e-11
Lung Cancer-Control	0.291081	-0.109727	0.691888	0.38759
Pneumonia-Control	0.292039	-0.0148522	0.59893	0.0778139
Sarcoid-Control	0.444726	0.209801	0.679652	1.2621e-07
Virus-Control	-0.0264897	-0.178271	0.125292	0.999931
LTBI-Influenza	0.101171	-0.0796282	0.28197	0.750974
LTBI_Progressor-Influenza	0.479176	0.205884	0.752469	1.58744e-06
Lung Cancer-Influenza	0.243151	-0.183526	0.669829	0.730407
Pneumonia-Influenza	0.24411	-0.0958751	0.584095	0.40481
Sarcoid-Influenza	0.396797	0.120035	0.673559	0.000264662
Virus-Influenza	-0.074419	-0.285239	0.136401	0.982698
LTBI_Progressor-LTBI	0.378005	0.146845	0.609166	1.17612e-05
Lung Cancer-LTBI	0.14198	-0.259018	0.542979	0.982334
Pneumonia-LTBI	0.142939	-0.164203	0.450081	0.901394
Sarcoid-LTBI	0.295626	0.0603736	0.530879	0.00291102
Virus-LTBI	-0.17559	-0.327877	-0.0233024	0.0100974
Lung Cancer-LTBI_Progressor	-0.236025	-0.686359	0.214309	0.816246
Pneumonia-LTBI_Progressor	-0.235067	-0.604304	0.134171	0.585492
Sarcoid-LTBI_Progressor	-0.0823791	-0.39438	0.229621	0.997972
Virus-LTBI_Progressor	-0.553595	-0.808922	-0.298268	5.24913e-10
Pneumonia-Lung Cancer	0.00095849	-0.492703	0.49462	1
Sarcoid-Lung Cancer	0.153646	-0.298802	0.606094	0.986797
Virus-Lung Cancer	-0.31757	-0.73297	0.0978294	0.312115
Sarcoid-Pneumonia	0.152687	-0.219126	0.524501	0.953075
Virus-Pneumonia	-0.318529	-0.644248	0.00719022	0.061421
Virus-Sarcoid	-0.471216	-0.730254	-0.212178	4.92675e-07

## Sheet: ANOVA_results.ETV7
ETV7.comparison	diff	lwr	upr	p adj
Bacteria-Active_TB	-2.39168	-3.2583	-1.52506	6.22613e-13
Control-Active_TB	-2.69147	-3.05806	-2.32489	5.34461e-13
Influenza-Active_TB	-1.91643	-2.54419	-1.28866	6.28053e-13
LTBI-Active_TB	-2.65874	-3.02787	-2.28962	5.34461e-13
LTBI_Progressor-Active_TB	-0.387342	-1.19094	0.41626	0.880425
Lung Cancer-Active_TB	-2.21043	-3.60624	-0.81463	2.71009e-05
Pneumonia-Active_TB	-2.37274	-3.44136	-1.30411	1.72969e-10
Sarcoid-Active_TB	-1.69986	-2.51774	-0.881979	3.37275e-09
Virus-Active_TB	-1.70754	-2.23563	-1.17945	6.29052e-13
Control-Bacteria	-0.299796	-1.16676	0.567169	0.985006
Influenza-Bacteria	0.475251	-0.530398	1.4809	0.892625
LTBI-Bacteria	-0.267066	-1.13511	0.600974	0.993526
LTBI_Progressor-Bacteria	2.00433	0.880493	3.12818	9.33304e-07
Lung Cancer-Bacteria	0.181244	-1.42048	1.78296	0.999998
Pneumonia-Bacteria	0.01894	-1.30741	1.34529	1
Sarcoid-Bacteria	0.691815	-0.442281	1.82591	0.645024
Virus-Bacteria	0.68414	-0.262497	1.63078	0.394935
Influenza-Control	0.775047	0.146805	1.40329	0.00387537
LTBI-Control	0.0327295	-0.337206	0.402665	1
LTBI_Progressor-Control	2.30413	1.50015	3.10811	6.30052e-13
Lung Cancer-Control	0.48104	-0.914978	1.87706	0.985372
Pneumonia-Control	0.318736	-0.750171	1.38764	0.994868
Sarcoid-Control	0.991611	0.173362	1.80986	0.00505778
Virus-Control	0.983936	0.455278	1.51259	2.28272e-07
LTBI-Influenza	-0.742317	-1.37204	-0.112592	0.0074964
LTBI_Progressor-Influenza	1.52908	0.577202	2.48097	1.88172e-05
Lung Cancer-Influenza	-0.294007	-1.78013	1.19212	0.999802
Pneumonia-Influenza	-0.456311	-1.64048	0.727862	0.968781
Sarcoid-Influenza	0.216564	-0.747404	1.18053	0.999439
Virus-Influenza	0.208889	-0.5254	0.943178	0.9964
LTBI_Progressor-LTBI	2.2714	1.46627	3.07654	6.2228e-13
Lung Cancer-LTBI	0.44831	-0.948376	1.845	0.991175
Pneumonia-LTBI	0.286006	-0.783774	1.35579	0.997765
Sarcoid-LTBI	0.958882	0.139493	1.77827	0.00828241
Virus-LTBI	0.951206	0.420787	1.48163	7.83225e-07
Lung Cancer-LTBI_Progressor	-1.82309	-3.39161	-0.254571	0.00907851
Pneumonia-LTBI_Progressor	-1.98539	-3.27146	-0.699333	5.07365e-05
Sarcoid-LTBI_Progressor	-1.31252	-2.39922	-0.225817	0.00531228
Virus-LTBI_Progressor	-1.32019	-2.2095	-0.430886	0.000125312
Pneumonia-Lung Cancer	-0.162304	-1.88173	1.55713	1
Sarcoid-Lung Cancer	0.510572	-1.06531	2.08646	0.990559
Virus-Lung Cancer	0.502896	-0.943948	1.94974	0.984458
Sarcoid-Pneumonia	0.672875	-0.622157	1.96791	0.823884
Virus-Pneumonia	0.6652	-0.469285	1.79968	0.696248
Virus-Sarcoid	-0.00767545	-0.909909	0.894558	1

## Sheet: ANOVA_results.FAM20A
FAM20A.comparison	diff	lwr	upr	p adj
Bacteria-Active_TB	-1.98761	-2.89467	-1.08055	3.22059e-10
Control-Active_TB	-2.71894	-3.10263	-2.33524	5.34461e-13
Influenza-Active_TB	-2.677	-3.33406	-2.01994	5.34461e-13
LTBI-Active_TB	-2.65268	-3.03903	-2.26633	5.34461e-13
LTBI_Progressor-Active_TB	-1.17852	-2.01962	-0.337413	0.000421514
Lung Cancer-Active_TB	-1.42168	-2.88262	0.0392643	0.0641752
Pneumonia-Active_TB	-1.7108	-2.82929	-0.592302	6.32331e-05
Sarcoid-Active_TB	-2.1989	-3.05495	-1.34285	7.09544e-13
Virus-Active_TB	-2.45487	-3.00761	-1.90214	5.34461e-13
Control-Bacteria	-0.731331	-1.63875	0.176092	0.240329
Influenza-Bacteria	-0.68939	-1.74197	0.36319	0.544005
LTBI-Bacteria	-0.665076	-1.57363	0.243473	0.375682
LTBI_Progressor-Bacteria	0.80909	-0.367198	1.98538	0.470168
Lung Cancer-Bacteria	0.565931	-1.11054	2.2424	0.98734
Pneumonia-Bacteria	0.276809	-1.11144	1.66506	0.999789
Sarcoid-Bacteria	-0.211292	-1.39831	0.975729	0.999918
Virus-Bacteria	-0.467265	-1.45808	0.523548	0.893852
Influenza-Control	0.041941	-0.615619	0.699501	1
LTBI-Control	0.0662549	-0.320945	0.453454	0.999942
LTBI_Progressor-Control	1.54042	0.698926	2.38192	4.0009e-07
Lung Cancer-Control	1.29726	-0.163903	2.75843	0.132539
Pneumonia-Control	1.00814	-0.11065	2.12693	0.119212
Sarcoid-Control	0.520039	-0.336395	1.37647	0.65119
Virus-Control	0.264066	-0.289262	0.817395	0.886706
LTBI-Influenza	0.0243139	-0.634799	0.683427	1
LTBI_Progressor-Influenza	1.49848	0.502177	2.49478	9.33865e-05
Lung Cancer-Influenza	1.25532	-0.300157	2.8108	0.238595
Pneumonia-Influenza	0.966199	-0.273235	2.20563	0.284753
Sarcoid-Influenza	0.478098	-0.530855	1.48705	0.891023
Virus-Influenza	0.222125	-0.546431	0.990682	0.995942
LTBI_Progressor-LTBI	1.47417	0.631457	2.31687	1.70324e-06
Lung Cancer-LTBI	1.23101	-0.230858	2.69287	0.18717
Pneumonia-LTBI	0.941885	-0.177818	2.06159	0.188369
Sarcoid-LTBI	0.453785	-0.403843	1.31141	0.807611
Virus-LTBI	0.197811	-0.357361	0.752984	0.98155
Lung Cancer-LTBI_Progressor	-0.243159	-1.88488	1.39856	0.999983
Pneumonia-LTBI_Progressor	-0.532281	-1.87836	0.813797	0.963078
Sarcoid-LTBI_Progressor	-1.02038	-2.1578	0.117034	0.123108
Virus-LTBI_Progressor	-1.27635	-2.20716	-0.345545	0.000640393
Pneumonia-Lung Cancer	-0.289122	-2.08879	1.51055	0.999966
Sarcoid-Lung Cancer	-0.777223	-2.42665	0.872203	0.894335
Virus-Lung Cancer	-1.0332	-2.54756	0.481168	0.48254
Sarcoid-Pneumonia	-0.488101	-1.84357	0.867367	0.980162
Virus-Pneumonia	-0.744074	-1.9315	0.443354	0.60802
Virus-Sarcoid	-0.255973	-1.20031	0.688364	0.997514

## Sheet: ANOVA_results.SEPT4
SEPT4.comparison	diff	lwr	upr	p adj
Bacteria-Active_TB	-2.60383	-3.39506	-1.81261	6.30163e-13
Control-Active_TB	-2.84392	-3.17861	-2.50922	5.34461e-13
Influenza-Active_TB	-2.92267	-3.49583	-2.34952	5.34461e-13
LTBI-Active_TB	-2.84174	-3.17875	-2.50473	5.34461e-13
LTBI_Progressor-Active_TB	-0.496085	-1.22978	0.237606	0.496202
Lung Cancer-Active_TB	-2.12254	-3.39691	-0.848168	7.12154e-06
Pneumonia-Active_TB	-2.53091	-3.50657	-1.55526	6.79345e-13
Sarcoid-Active_TB	-1.69571	-2.44244	-0.948978	5.80979e-11
Virus-Active_TB	-2.7389	-3.22105	-2.25675	5.34461e-13
Control-Bacteria	-0.240087	-1.03163	0.551455	0.994173
Influenza-Bacteria	-0.318844	-1.237	0.599317	0.984557
LTBI-Bacteria	-0.23791	-1.03043	0.554614	0.994605
LTBI_Progressor-Bacteria	2.10775	1.08168	3.13382	5.50132e-09
Lung Cancer-Bacteria	0.481291	-0.981084	1.94367	0.989432
Pneumonia-Bacteria	0.072916	-1.13805	1.28388	1
Sarcoid-Bacteria	0.908123	-0.12731	1.94356	0.144176
Virus-Bacteria	-0.135067	-0.999349	0.729215	0.999973
Influenza-Control	-0.0787569	-0.652344	0.49483	0.999991
LTBI-Control	0.00217719	-0.335575	0.33993	1
LTBI_Progressor-Control	2.34783	1.6138	3.08186	6.29385e-13
Lung Cancer-Control	0.721377	-0.553191	1.99595	0.73826
Pneumonia-Control	0.313003	-0.662913	1.28892	0.991225
Sarcoid-Control	1.14821	0.401146	1.89527	5.63948e-05
Virus-Control	0.10502	-0.377646	0.587685	0.999567
LTBI-Influenza	0.0809341	-0.494007	0.655875	0.999989
LTBI_Progressor-Influenza	2.42659	1.55752	3.29566	6.21947e-13
Lung Cancer-Influenza	0.800134	-0.556702	2.15697	0.689113
Pneumonia-Influenza	0.39176	-0.689393	1.47291	0.979299
Sarcoid-Influenza	1.22697	0.346861	2.10707	0.000465494
Virus-Influenza	0.183777	-0.486632	0.854185	0.997289
LTBI_Progressor-LTBI	2.34566	1.61056	3.08075	6.27831e-13
Lung Cancer-LTBI	0.7192	-0.555978	1.99438	0.742216
Pneumonia-LTBI	0.310826	-0.665886	1.28754	0.991708
Sarcoid-LTBI	1.14603	0.397928	1.89414	6.09705e-05
Virus-LTBI	0.102842	-0.381432	0.587117	0.999645
Lung Cancer-LTBI_Progressor	-1.62645	-3.05852	-0.194391	0.0122735
Pneumonia-LTBI_Progressor	-2.03483	-3.20901	-0.860652	2.26273e-06
Sarcoid-LTBI_Progressor	-1.19962	-2.19178	-0.20746	0.0052298
Virus-LTBI_Progressor	-2.24281	-3.05475	-1.43087	6.22058e-13
Pneumonia-Lung Cancer	-0.408375	-1.97822	1.16147	0.998194
Sarcoid-Lung Cancer	0.426832	-1.01195	1.86562	0.995061
Virus-Lung Cancer	-0.616358	-1.93733	0.704615	0.899953
Sarcoid-Pneumonia	0.835207	-0.347161	2.01758	0.429594
Virus-Pneumonia	-0.207983	-1.24377	0.827804	0.999776
Virus-Sarcoid	-1.04319	-1.86693	-0.219449	0.00257264
